# Supplementary material for: Exploring How Workflow Variations in Denaturation-Based Assays Impact Global Protein–Protein Interaction Predictions
Source: Mol Cell Proteomics. 2025 Dec 11;25(2):101479. doi: 10.1016/j.mcpro.2025.101479 (PMC12829148; doi:10.1016/j.mcpro.2025.101479)
Supplement: Table S1 [file mmc1.xlsx]

## Sheet: Descriptions
Tab name	Tab description	Column/Row headers		Notes
Table_S1A	Raw data for TPCA and I-PISA soluble and insoluble experiments	Condition	tpca_sol	The experimental condition (workflow used)
			tpca_insol
			ipisa
			5ipisa_sol
			5ipisa_insol
		Temperature	55	The temperature points which were used in the thermal denaturation step of the experiment. REF is the reference channel, which was not subjected to thermal denaturation and was lysed in 5% SDS.
			53.4
			52
			48.5
			47
			45
			43.3
			42
			38.5
			37
			REF
		Concentration	800	The concentration points which were used in the ion-based denaturation step of the experiment. REF is the reference channel, which was not subjected to ion-based denaturation and was lysed in 5% SDS.
			650
			550
			450
			350
			250
			200
			150
			50
			REF
		Replicate	1	The biological replicate
			2
			3
		Accession		Uniprot accession
Table_S1B	Normalized data for TPCA and I-PISA soluble and insoluble experiments	Accession		Uniprot accession
		Condition	tpca_sol	The experimental condition (workflow used)
			tpca_insol
			ipisa
			5ipisa_sol
			5ipisa_insol
		Replicate	1	The biological replicate
			2
			3
		Temperature	55	The temperature points which were used in the thermal denaturation step of the experiment.
			53.4
			52
			48.5
			47
			45
			43.3
			42
			38.5
			37
		Concentration	800	The concentration points which were used in the ion-based denaturation step of the experiment.
			650
			550
			450
			350
			250
			200
			150
			50

## Sheet: Table_S1A
condition	tpca_sol	tpca_sol	tpca_sol	tpca_sol	tpca_sol	tpca_sol	tpca_sol	tpca_sol	tpca_sol	tpca_sol	tpca_sol	tpca_insol	tpca_insol	tpca_insol	tpca_insol	tpca_insol	tpca_insol	tpca_insol	tpca_insol	tpca_insol	tpca_insol	tpca_insol	ipisa	ipisa	ipisa	ipisa	ipisa	ipisa	ipisa	ipisa	ipisa	ipisa	ipisa	5ipisa_sol	5ipisa_sol	5ipisa_sol	5ipisa_sol	5ipisa_sol	5ipisa_insol	5ipisa_insol	5ipisa_insol	5ipisa_insol	5ipisa_insol	5ipisa_sol	5ipisa_insol	tpca_sol	tpca_sol	tpca_sol	tpca_sol
temperature/concentration	37	38.5	42	43.3	45	47	48.5	52	53.4	55	REF	37	38.5	42	43.3	45	47	48.5	52	53.4	55	REF	0	50	150	200	250	350	450	550	650	800	REF	0	150	250	350	550	0	150	250	350	550	REF	REF	37	38.5	42	43.3
replicate	1	1	1	1	1	1	1	1	1	1	1	1	1	1	1	1	1	1	1	1	1	1	1	1	1	1	1	1	1	1	1	1	1	1	1	1	1	1	1	1	1	1	1	1	1	2	2	2	2
accession
O95881	1262	1739.1	1811.1	1851.9	1697	1779.9	1694.7	823.6	538.7	446.1	4038	43.5	103.9	43.7	91.9	110.6	122.1	239.5	639.5	567.9	863.2	3145.2	904.1	930.9	882.9	912.4	963.8	737.6	875.6	723.8	645.8	777.6	2954.5	756	683.5	768.2	802.3	691.3	56.1	79.1	125.4	217.5	240.8	2827.2	2827.2	501.9	509.6	569.2	473.2
O00330	344.3	556.8	579.3	573.6	517.3	555.2	522.7	349.2	274.9	212	1661.4	10.2	31.8	11.8	27.4	37.1	28.2	60.2	98.6	88.3	141.2	795.1	475.4	502.9	547.5	538	585.5	423.9	492.6	391.8	379	399	1657.9	748.3	664.4	736.6	753.7	709	107.9	131.5	169	280.6	352	2938.8	2938.8	72.9	69.9	65.3	69.1
Q96GX9	386.6	612.6	629.2	647.2	625.8	679.9	644.2	491.3	425.8	389.3	1690.7	4.5	14.4	3.3	8.2	7.2	12.9	13.1	23	23.9	29.1	434.7	540.9	554.1	580.1	591.8	597.9	424.4	477.2	387	413	463.8	1548.8	245	231.1	250.7	270.9	222.5	35.7	61.8	75.9	137.2	166.8	1026.3	1026.3	26.8	24.3	33	26.4
O76071	223.3	402.9	400	395.5	328.7	450	297.5	171.3	113	78.5	924.1	7.8	14.8	13.6	14	19.1	29.6	57.8	87.3	84.2	119.3	960.2	392.5	404.3	411.6	387.1	425.1	266.3	260.3	190.3	207	228.2	1117.3	216.2	172.4	207.4	213.1	198.6	23.4	30.5	45.9	69.3	95.8	900.5	900.5	131.1	136.3	145	128.9
Q53EP0	102	183.3	170.1	165.3	119.2	87	58.3	16.5	8	13.9	520.6	18.3	37.7	29	71.3	118.4	130	203.3	289.1	214.8	301.4	890.2	423.9	457	417.8	347.6	360.6	235.4	247	188	163.6	235.3	1591.8	441.8	322.7	282	262.1	204.1	77	277.7	333.6	635	620.4	1799.5	1799.5
Q13423	3247.3	5463.8	5672.1	5807.9	5268.1	5619.3	5502.3	3652.7	2333.7	1081.8	14941.7	96.5	195	86	170.8	185.2	193.9	328.2	672.1	905	1650.9	5569.3	3070.8	3291.6	3278.9	3219.2	3576.7	2737.5	3185.8	2571.5	2414.5	2777.7	9968	2766.2	2394.5	2641.4	2835.4	2608.5	281.7	276.9	308.2	553.3	654.7	9889.8	9889.8	887	809.2	943.9	821.4
O15066	291.7	501.3	486.7	463.6	443.7	434.6	330.1	92.8	60.7	61	1342.8	18.6	40.4	23.6	36.4	56	71	148.9	337.6	278.7	315.3	954.3	350	396.1	385.1	363.3	406.8	256.5	284.2	215.9	230.4	239.8	1258.1	206.8	169.1	173.5	180.7	146.9	35.1	51.2	96.1	193.4	218.6	932.4	932.4	38.8	40.1	44	31.5
O75385
P62875	26	50.7	45.6	46.9	47.8	31.5	18.2	5.4	8.1	9.1	140.4	3.4	6.1	2	6.4	10.7	17.4	25	41.7	29.1	46.7	139.8	15.7	11.7	10.7	8.8	12	9.9	11.1	7.2	9.1	15	38.4	10.5	7.9	3.4	4.3	6	3	1.9	2.8	6.2	9.8	37	37
P29728	31	36.2	41.8	43.7	36.1	41	24	6.2	7.2	5.3	157.9												272.6	294.1	288.8	253.6	260.1	170.9	196.5	152.4	147.5	176.4	473.5													74.5	67.4	66.3	56.8
Q9UIJ7	720.4	1208	1262.6	1289.9	1185.8	1338.5	1309.4	903.9	743.1	586.8	3589.9		5.2	2.1	7.3	8.8	7.3	16.5	26	27.2	43.7	359.1	423.3	453.4	466.1	469.4	521	399.5	444.4	372.6	374	436.2	1408.7	528.4	485.4	537.8	585.7	516.1	45.1	49.6	53.8	108.8	107.5	1851.1	1851.1	49	46.9	55.5	47.5
O60942												3.9	9.5	7.2	20.6	29.5	48.2	74.4	103	75.8	97.7	250.5												34.3	19.3	19.8	20.8	19.8		8	14.4	31.2	26.6	81.3	81.3
Q6F5E8																							37.4	40.3	38.1	34.2	43	40.4	33.1	34	27.4	37.2	146.1
Q00577	1218.8	2046.9	2179.7	2227.6	2088.3	2224.4	2234.9	1672.6	1487.6	1271.2	5886.9	46.4	101.3	50.9	71.6	63.5	64.1	124.2	164.9	168.4	223	2041.5	1261.5	1379.8	1267.7	1250.4	1339.2	1045	1114	954	884.9	1025.2	4318.3	785.9	693.1	720.6	720.1	639.1	369.1	422	393.7	742.6	753.2	2975.2	2975.2	214.8	181.3	204.5	174.9
Q9C0J8	417.6	728.4	727.7	733.8	698.9	634.8	473.8	207.2	119.4	98.9	2099.8	22.6	115.9	28.2	108.5	78.7	141.1	240.6	404.4	340.7	407.1	1178.1	216.9	248.1	155.9	62	65.9	33.2	37.3	27.8	28.2	37.6	775.1	291.7	175.5	171.6	201	146.5	51.9	325.4	309.7	483.4	461	1168	1168	18.1	16.2	15	15.9
Q9UGI8	1225.2	1928	2004.2	2104.6	1891.4	2067	1869.7	575.5	235.3	183.1	5014.9	22.6	39.8	18.9	43.7	37.7	47.1	103.7	446.8	443.1	525.2	1356.8	631	684.8	687	666.9	734.2	473.9	553.4	425.6	421.8	496.5	1947.6	757.1	680.1	690.2	692.5	555.4	53.4	106.2	219.6	532.6	662.3	2310.3	2310.3	208.7	217.7	241.2	208.4
Q13185	1002.9	1323.5	1382.7	1369.8	1146.2	996.9	671.9	182.4	95.9	74.8	4441.6	65.4	105	66.9	113.5	141.8	182.6	339.3	573.4	418.4	561.9	1468.2	666.2	735.6	627.8	612.1	581.2	434.8	565.8	414	329.1	407.7	2287.1	674.8	568.2	569.3	570.6	444.6	105.9	257.6	316.3	493.7	561.1	2302.4	2302.4	690.3	696.6	766.5	599.9
Q15750	80	136.4	119.4	137.7	107.9	92.3	63.1	25.9	19.6	17.9	396.3	19.9	46.5	22.5	62.8	123.8	199.9	349.3	465.6	344	436.6	1268.5	204.5	210.8	211.7	197.7	218.9	151.7	154	113.1	126.5	132.9	723.3	67.1	51.4	50.3	45.8	44.4	9.4	24.3	33.2	63.5	71.8	241.4	241.4	78.6	76.5	84.8	62.9
P57105	237.8	367.6	350.3	389.1	375.3	326.2	322.6	96.2	71.8	49.1	1077.3	28.2	68.9	27.2	51.1	69.6	106	179.7	362.2	324.4	382.4	1124.6	89.7	91.9	104.3	109	115.3	89.1	92	88.3	81.8	88.7	319	150.3	126.4	151.4	153.2	134.1	16.1	22.9	21.7	56.8	59.8	479.5	479.5	19.4	18.5	30.1	18.7
P45974	3113.1	5413.7	5466.7	5619.2	4810.3	5464.8	4799.8	1832	1045.7	678.6	15799.9	205.9	467.6	209.9	406.9	440.2	558.2	1029.3	2692.1	2309.7	3100	10695.6	2994.9	3202.1	3141.1	3085.8	3463.9	2669.9	3022.6	2556	2289.2	2774.9	10213.9	2068.4	1829.6	1993	2080	1930.7	254.1	296.6	303	490.4	537	7616.9	7616.9	1110.3	1129.4	1239.5	999.6
P04075	3885.6	5972.5	6287.7	6523.8	5864.5	7223.6	6714.6	4900.6	4589.7	4686	18896.9	246	474.5	212.6	440.9	458.4	430.8	765.9	1076.2	939.2	1306.3	13034.7	5110.8	5274.2	5173.1	5233.9	5662.2	4981.6	5658	4832.1	3903.4	4878.3	17100.8	3945.8	3616.5	3817.9	3960.8	3651.4	512.5	562.9	593.4	994.7	1089.8	14417.8	14417.8	1788.8	1748.2	1947.2	1539.9
O43617	215.7	340.6	334.6	350.4	351	361.6	295.4	185.6	179.7	160.8	1093.1	23.8	49.9	17.7	40.8	44	62.7	148.6	224.2	185.9	296.4	1267.6	367.1	398.9	388	344.1	382.8	219.9	236.6	197	216.3	210.4	1101.6	298.1	253.5	238.2	234.8	197.5	22.4	48.6	100.8	206	236.3	1131.7	1131.7	133.1	136.9	155.1	138.7
Q9BSJ2	563.8	908.8	945.1	957.9	817.6	865.5	677	184.8	111.1	95.9	3147.6	30.6	83.2	32.8	67	108.9	169	275.5	555.9	458.2	609.2	1760.9	548.8	625.8	562.6	544.1	571	340.1	340.3	262.3	231.6	263.2	2027.5	337.3	277.4	221.4	213.3	160.2	63.9	143.6	223.7	441.4	542.9	1144.8	1144.8	97.1	114.5	119.1	90.1
P0DPB6	164.2	216	238.4	230.9	209.5	166.3	138	63.8	59.7	48.4	685.2	7.8	10.1	3.3	12.7	18.1	30.1	47.1	71.2	51.3	64.7	199.5	262.4	287.6	255.2	297.1	290	245	268.7	223.5	168.8	223.3	1036.8	181.8	165.3	168.8	157.6	131.2	32.7	56.5	71.1	149.3	187.3	652.3	652.3
Q8NHQ8	107.2	179.4	157.4	166.4	129.3	118.2	57.4	11.6	11.9	10.2	597	4.8	9.3	8	18.3	24.9	36.3	67.9	98.3	89	106.4	269.4	98	107.7	108.6	101	101.5	72	62.5	46.6	40	64.1	334.7	38.1	28.3	29.2	24.5	23	12.2	21.2	18.4	59.7	65.9	147.1	147.1	17.4	23	26.7	16.6
Q71RC2	420.5	767.8	812.3	799.5	724.8	642	461.9	174.4	158.8	129.1	2880.4	51.3	80.4	26.6	47	55.2	68	108.9	170.6	142.6	182.3	528.3	399.7	439.3	451.2	435.6	414.8	289	322.4	255.1	258.3	283.7	1446.4	174.8	184.2	159.9	152.7	136.5	96.3	97.4	147.2	258.2	292.5	908.2	908.2	18	16.9	23.1	22.9
Q86SQ0	101.7	151.4	137.1	135.6	113.6	101.7	57.5	28.3	21.7	14.7	505.8	34.8	84.5	63.6	89.1	146.5	212	326	495.2	399.9	496.5	1551.6	68.2	81.3	68.9	59.4	58.8	27.6	41.8	26.6	29.3	34.9	217.2	38.6	33.5	37.4	37.1	34.6	3.7	17.5	14.9	29.5	29.3	174.6	174.6	30.4	24.7	34.7	34
P31751	196.5	333.3	340.3	333.5	314.4	316.2	267.2	90.9	60.4	55.4	945.5	9.5	21.8	8	37.5	33.2	50.2	99.9	197.2	176.3	230.4	761.9	155.8	176.2	157.2	176.3	179.3	136.5	125.3	96.3	113.4	130.4	518.3	108.2	99.9	105.4	103.7	89.7	20	23.7	32	61	81.4	392.7	392.7	165.3	159	167.2	136.4
Q9UH17												12.6	15	10	17.5	16.1	16.7	19.5	59	65.9	76.1	265.8
Q9NYJ1	63.5	99.8	76.5	92.4	74.2	77.5	97.4	50.4	44.1	33.6	107					3.3	2.3	3.2	7.8	7.9	13.6	158.7	4.5	8.8	9.3	7.6	8.3	7.8	8.6	7.6	9.8	5.1	13.3	83.4	48.7	79.1	121.4	144.2	5.5	5.5	7.6	13.4	11.3	166.1	166.1	23.2	19.3	26.7	15.4
Q9ULK4	125.8	380	219.7	391.7	209	176.2	158.4	93.4	73.5	45.8	711.9	8.2	13.2	12.6	9.2	13.7	21.9	38.5	75	60.4	94.8	345.8	73.7	55.2	55.4	35.5	41.5	18.9	18.5	17.3	15.4	16.5	277	320.9	294.9	262.5	290.4	257.7	55.6	132.8	207.4	380.4	428.8	1388.5	1388.5	200.7	207.5	241.4	198.4
Q92538	1479.9	2419.1	2447.1	2576.9	2215.2	2222	1599.2	379.6	233.9	182.1	7049.2	39.6	91.9	44.7	92.2	92	188.2	391.1	845.9	647.9	793.8	2351.7	1070.1	1103	1103	1089.9	1231.3	821.7	926.5	731.3	698.1	775.4	3627.9	447.6	374.2	373.8	401.1	332.7	70.4	108.6	151.3	294.6	354	1723.7	1723.7	348.9	334.5	377	309.8
Q13449																							46	49.4	53.5	37.2	48.4	36.8	44.1	36.7	32.9	37.6	172.4
P04632	982.9	1424.5	1519.7	1577.2	1424.7	1688.4	1515.4	1050.8	985.5	854.2	4149.2	21.6	41.3	15.3	43	38.5	37.8	72.5	117.5	102.1	144.3	1480.7	1374.9	1541.5	1470.3	1455.3	1562.9	1157	1319.1	1044.1	922.5	1118.7	3882.1	1466.8	1299	1236.6	1290.9	1056.4	88.7	133.9	201.4	438.8	534.1	3557.2	3557.2	796.2	761.4	894.4	735.4
O14686	53	98.6	99.6	101.5	84.2	64.4	53	17.8	17.2	15	237.6		5.1	5.4	10.5	12.8	23.1	41.1	66.2	50.6	63	182.5												39.8	33.6	34.5	28	21.1	11.5	40.6	43.5	85.1	94.3	181.6	181.6
Q96FV9	11.9	14.9	16	18.6	15.3	13.9	11.6	3.7	2	3	39.7	26	40	22.1	48	53.4	94.3	175.7	271	194	267.6	1096.5												144.2	104.6	80	77.9	54.4	18.7	69.7	100.4	217.7	241.8	488.5	488.5	46.4	50.3	53	37.5
P63104	5311.3	8047.8	8345.9	8544.6	7719.8	8564.4	8553.2	6796.7	5712.4	4558.1	19843.5	181.8	335.8	134.7	304.9	301	289.2	490	735.4	751.8	1403.1	10460.8	4646.2	5023.4	4920.7	4966.9	5592.7	4431.9	4993.5	4141.7	3885.5	4541.3	12732.4	4755.3	4431.8	4803.2	5206.1	4802.3	275.3	368.5	435.4	650.7	738.3	14266.6	14266.6	3763.4	3682.8	4098.3	3329.2
Q16363	395.6	677	682.9	699.3	651.7	747.7	662.5	343.2	253.7	226.2	2102.3	38.3	96.8	57.6	62.1	69	87.5	150.2	307.1	279.8	339.6	1281	609.7	669.5	652.9	646.5	704.9	526.2	588.8	461.4	456.4	525.1	2231.8	232.9	201.1	206.4	223.1	186.8	71.4	90.4	91	162.7	188.6	908.5	908.5	133.3	137.2	156.7	121
P58546	1140.6	1585.8	1711.3	1649.2	1683.2	1426	1445.3	451.8	218.3	170.4	3371.6	25.8	45.2	15.7	42.3	44.1	71.9	177.9	573.5	536.5	789	1627.4	1313.7	1395.6	1174.3	1299.1	1278.7	1012	1255.8	1064.4	881.6	1141.2	2584.5	1128.7	987.3	998	1126.8	955.1	29.3	28.1	60.7	147.2	234.7	2563.3	2563.3	564.3	542.9	614.1	473.9
Q86XK2	46.8	69	66.5	52.6	56.9	65.2	56.2	24.5	31.6	22.2	251.1
Q9HA77	621.8	1077.6	1087	1156.1	974.2	1089	1057.6	712.9	635.8	519.2	3272.3	51.1	106.9	46.9	89.1	86.2	83	146.7	234.4	221.9	323.2	1950.2	841	938.9	928.2	854.2	962.9	517.3	517.8	395.5	358.3	430.1	2929.7	765.7	671.9	553.6	510.2	409.8	101.5	143.9	410.7	881.4	987.2	2827.7	2827.7	381.5	355.8	468	396.9
Q53T59	491.1	761.1	818	827.2	705.3	601	443.1	161.7	139.2	89.9	2355	10	21.5	10.9	23.9	38.3	67.8	142.6	200	147.6	199.5	578.7	558.3	571.1	583.2	583	645.3	447.1	517.9	431.5	459.4	484.7	1884.1	223.2	195.4	207.2	212.1	193.8	32.7	39.2	40.1	61.3	81.5	853.5	853.5	48.1	49.5	51.5	45.7
P83436	235	370.2	380.1	383.6	363.8	281.2	190.9	73.6	49.6	52.9	1090.1	28.4	79.6	37	67.9	129.8	235.5	379.6	530.1	448.6	571.6	1651.9	326.8	327.8	351.3	311	359.5	218.7	231.5	175.3	183.7	188.2	1122.6	78	74.5	67.3	60.9	53.7	16.4	30.2	33.2	68.4	91.6	531.5	531.5	68.3	75.3	81.5	68.6
Q92581
Q05639	755.8	1246.4	1335.6	1314.9	1156.3	1282.1	1421.4	1006.3	824.5	775.7	2494.2												236.1	255.3	257.1	274	273.5	209.2	279.3	221.7	193.9	241.9	724.6	61.2	48.1	55.4	48.5	42	5.2	3.1	5.1	15.4	12.2	152.6	152.6	470.4	474.9	500	422.7
A0A0B4J2D5	1076.8	1556.7	1655.8	1642.9	1611.8	1686.4	1597.5	1215.6	1208.2	1109.8	4837.1	6.9	20.4	8.6	20.5	17.8	19.2	37.3	54.5	56.9	70.1	756.7	537.6	562.4	555.6	571.7	618.1	489.5	528	428.9	411.3	477.7	1916.1	622.6	556.9	613.8	731.3	660.3	58.8	77.6	113.8	227.8	256.4	2411.2	2411.2	294.9	280.3	346.7	282.8
Q12979	1257.3	2073.9	2103.4	2020.3	1540.5	1184.9	827.3	305.7	227.5	200.2	6071.9	31	87	53.8	130.2	234.7	324.2	490	731.6	554.2	672.8	2030.1	1454.9	1587.9	1514.7	1443.5	1613	1055.9	1116.4	887.6	825.3	953.5	5064.5	775.4	678.4	621.4	628.2	537.9	122.6	183.9	255.4	576	703.8	2673.5	2673.5	289.1	278.3	320.3	245.6
P13929																							40.6	47.4	43.1	43.3	46.5	31.6	44.8	36.1	31.9	40.2	114.4
Q9P0P8	36.1	92.4	101.9	85.8	88	71.3	71.6	17.6	9.5	6.9	211.9	4.7	7.4	6.1	11.4	9.7	14.3	21.5	52.4	39.4	57.7	144.1	207.8	197.8	200.5	225.1	225.7	195.1	244.4	224	152.6	240.8	714.7
Q9H5N1	358.7	588.9	594.3	580.8	499.3	392.6	346.1	146.1	109.8	77.5	1503.4	19.8	46.6	34.9	62.5	119.4	196.8	288.5	461.3	375.9	452.4	1620	168.1	174.5	178.9	176.9	203.8	131.8	158.2	111	126.5	144.5	603.8	100.2	95.1	100.2	113.8	94.3	10.9	11.3	20.7	36.5	46.1	429.8	429.8	48.6	40.1	58.3	48.9
Q8N5A5	15.5	26.5	24.1	20.2	12.9	10.4	10.5				88.3	6.8	16.5	13.4	28.7	31.8	39.8	52.4	80.8	56.2	66.2	337.6												41.2	26.1	21.7	23.6	18.3	5.7	9	11.1	40.5	45.1	123.2	123.2
Q14C86	1691.6	2806.4	2903.8	2920.5	2484.9	2152.7	1321.8	423.2	291	281.9	8638	158.8	326.6	167.1	276.7	385	809.5	1468.5	2337.8	1775.7	2253.2	6949.4	2593.5	2796.9	2702.4	2574.3	2797.3	1875.1	2029.5	1557.2	1663	1764.2	8708.7	1924.1	1697.6	1633.2	1795.6	1529.9	339.7	550.4	654.5	1325.9	1625.1	7820.5	7820.5	1239.1	1187.1	1380.8	1095
Q9Y6D5	435.7	744.6	779.3	800.6	667.7	735.7	588.6	206.3	151.7	126.3	2404.6	32	61.2	29.9	61.2	74.8	107.3	214.3	428.3	376.9	446	1445.1	24.9	34.2	26.7	30.4	28.5	14.8	14.6	13.8	17.1	12.5	76.2	186.6	147.4	132.3	146.3	109.3	28.5	80.1	98.7	196.6	246.2	695.4	695.4	120.1	112.5	129.2	108.1
Q15434																							19.9	16	19.2	17.5	21	20.4	16.2	16.7	12.7	11.9	86.8	7.3	3.9	4.4	4.3	3.1	2.4	7.9	6.6	16.9	14.3	34.1	34.1
Q9P0T7	16.6	38.4	38.8	31.3	27.3	38.9	33.2	21.1	19.7	13.7	102.3
P26641	4641.2	7931.3	8519.9	8372.4	7417.1	7163.6	5744.7	878.1	571.3	456.4	20586.2	301.9	642	292.2	563.6	637.1	1141.6	2640.7	5869	4425.9	5629.9	14931.4	4709	5050.7	5090.1	4840	5277.9	3930	4677.6	3705.2	3551.4	4091.7	14553.7	4059.1	3638	3916.2	4326.7	3873.7	358.2	515.8	598.4	947.3	1237.8	13832.7	13832.7	4390.6	4378.6	4975.3	4013
Q9UJX6	59.9	89.3	95	111.3	86.9	96.1	88.2	40.9	34.2	19.8	295.3												125	140.7	118	129.9	133.5	96.3	102.1	83.6	62.5	94.5	561.4	56.2	48.3	46.7	40.1	35.2	11.4	19.2	29.6	75.9	70.7	233	233
P51970	418.9	586.1	624.3	630.1	643.9	649.9	580.7	433.8	382.3	309.4	1173.9	16.9	23.8	10.7	16.2	18.7	20.4	29.2	103.6	95.3	136.3	954.3	675.4	573.9	505.5	538.4	542.2	437.8	484.8	417.5	364.4	459.4	1308.5	518.3	471.7	500.7	539.3	456.3	10.9	25.2	43.9	82.5	108.7	1466.3	1466.3	210.8	181.2	229.5	191.2
Q4G0F5	367.3	701.1	722.4	764.5	671.3	722.4	690	344.3	225	161.1	1936.9	3.1	4.2	2	2.7	4.6	5.9	12.6	29.4	27.5	40.7	97.5	49.9	55.4	60.3	49	58.5	39.6	36.9	33.8	23.9	31.7	169.5	123.5	114.5	112.7	101.8	79.3	11.9	43.8	53.8	113.2	130.4	431.5	431.5	172.1	173.4	223.1	178.5
Q16777												70	183	51	91.1	76.7	15.6	17.5	14.3	11.7	13.5	41.6	694.3	59.1	136.8	57.6	62.5	65.6	62	61.2	33.8	54.4	169.2
Q9P2K6	90.9	162.7	169.3	161.4	159.5	130.9	132.3	74.1	56.9	56.4	423.7
O95772	111.5	192.8	202.4	191.7	166.9	188.8	183.2	123.2	118.3	96.5	618.2	6.1	17.6	7.8	10.1	13.5	11.9	32.2	55	49.1	69.1	520.1												22.8	21.8	26	20.6	16.7	5	4.8	7.6	12.7	22.2	118.1	118.1	65.3	67.5	66.1	48.4
Q9BQ67	398.5	660.8	594.3	573.9	466.7	410.2	337.3	160.9	104.9	58.4	1791.7	26.1	64	47.9	67.8	90.9	95	127.1	217.9	163.5	223.8	613.7	376.1	390.6	395.6	385.7	408.7	274.6	310.9	235.3	219.2	249.9	1358.9	101.6	99.9	96	99.2	81.9	74.7	68.4	48.1	77.8	89.9	455	455	104.4	95.5	106.3	95.3
Q14432	24.8	44.6	41.3	38.6	33	29.2	25.3	8.3	5	6.7	118.5		5.7	6	9.6	12.7	18.9	30.9	68.5	54.1	69.8	181.4	102.3	102.4	98	110.1	117.5	88.3	99.6	84.9	82.3	91.2	442.3
Q08AM6	685.5	1072	1103.4	1142.3	1031.9	1189.1	1067.5	716.9	610.1	424.2	3177	25.9	46.4	16.5	42.9	43.8	59.8	103.6	157.6	149.4	241	1120.1	1134.7	1235.7	1131.5	1117.5	1211	769.3	845.5	651.2	561.1	686.9	3878.7	426.9	380.5	360.6	356.2	292.5	111.3	145.4	178.5	407.8	530.6	1814.2	1814.2	370.6	355.3	410.2	317.4
O14879	480.9	778.7	769.4	737.3	599.8	431.4	322.5	130.3	54.7	55.7	2189.7	13	29.5	16.9	38.2	84.5	107.8	196.1	253.9	205.5	309.6	735.3	283.3	300.9	289.5	278.2	314.2	207.2	229.9	198.6	206.1	228.1	944.9	48.6	39.8	46.8	48.1	46.1	5.8	16	15.8	40.1	48.9	225.3	225.3	150	158.1	181.2	131
P78549
Q9UNN8	95.1	137.1	166	162	175.7	169.9	179.8	123.9	130.1	129.5	501.3												7.1	8	8.5	10.4	6.3	8	9.1	7.3	6.2	8.7	24.1	42	34.6	34.4	40.6	37.5	5.2	10.7	6.7	20.8	29.6	122.7	122.7
Q9BW66	68.3	109.9	107.6	110.6	91.6	130.7	133.7	75.3	85.3	69.6	347.6												242.8	261.6	283	259.6	261	182.7	195.7	160.3	174	177.1	802.1	15.6	21.8	19.7	19.9	15.3	5.5	10.5	11.7	26	24.3	82.5	82.5	34.8	30.9	38.4	36.7
Q7L7L0																																		9.9	18.1	12.6	13.3	10	67.3	16.8	9.3	22.1	24.6	25.7	25.7
P30154	212.6	345	365.8	368.5	295.2	231.8	166.6	81.1	57.6	45.9	1088.5	6.5	19.6	12.6	22	40.2	71.5	114	168.9	132	167.4	414.7	283.9	324.7	289.7	297	307.7	229.5	248.7	211.3	180.5	227.1	1013.3	179.8	152.9	141.9	167.7	146.6	38.8	72.9	87	159.4	179	693.3	693.3	44.1	46.8	47.4	38.6
Q92805	187.8	260.6	287.1	299.1	232.9	219.7	147.1	65.8	49	46.2	1051.2	23.9	46.1	23.6	46.1	96.1	153.4	220.6	342	272.7	339.3	1085.9	157.6	165	172.7	168.3	172.3	115	127.3	115.5	111.2	126.5	519.3	110.3	111.8	111.9	100.2	74.6	12.6	18.9	29.1	62.4	100.3	386.3	386.3	28.1	25.4	29.6	23.4
Q9BYG5	59.5	69	73.7	72.8	69.6	63.2	60.7	29.2	22.7	17.2	205.1		3.4	3.1	6.6	1.5	3.5	13.6	19.8	10.5	16	74.9	78.7	87.2	73.6	71.9	77.1	60.2	61	58.1	58	62.9	256.2													20.7	29.2	31.9	23
Q99729	2028.9	2386.1	2513.6	2593.2	2473.3	3047.2	2708.8	1733.1	1827	1725.3	9872.4	31.5	70.9	28.4	56.3	33.5	47.8	79.9	180	177	267.5	1683	1541.3	1596.8	1409.6	1562.5	1630.5	1612.5	1823.1	1673.6	1201	1686.5	5985.6	723.7	641.5	779.1	797.3	715.2	97.5	92.5	113.5	208.1	270.8	3028.3	3028.3	1471.5	1474.2	1632.6	1323.3
Q8TEL6																							9.9	17	12.3	12.5	17.9	11.4	10.9	6.5	7.9	15.4	32.3
P27540
Q5T280	228.6	377.2	400.6	390.3	320.7	233.9	143.2	66.2	38.8	38	1183.6	39	72	46.6	60.1	85.6	99.8	150.4	217.2	172.3	207.9	657	119.3	114.2	97.7	73.9	79.5	46.7	36.4	35.6	28.7	34.9	289.6	175.3	134.8	119.3	93.5	68.4	94.4	198.2	237	449.3	479.9	865.9	865.9	22.1	26.9	33	22.6
P53597	932.4	1593.7	1648.4	1711.9	1517.5	1687.8	1508.1	588.4	265.4	156.8	4649.8	36.2	67.7	31.4	65.5	66.6	71.7	171.3	394	382.1	546	1465.5	730.8	766.9	755.4	758.2	772.2	563.6	634.6	504.2	490.5	548.1	1925.8	539.4	456.1	475.5	495.6	450.4	60.1	78.5	90.6	157.3	202.5	1759.6	1759.6	182.1	156.5	190.7	168.4
O75381	54.1	84	83.8	86.9	82.8	70.1	65.8	45.6	45.2	34	270.6	17.6	42	28.7	62.3	101.6	107.3	145.7	201.7	160.9	239.2	1114.2	453.2	479.7	505.6	523.2	530.3	417.3	492.6	407.7	399.8	451.2	1722.6	441.5	410.4	437.3	464.4	415.2	45.4	59.4	77	155.2	251.1	1556.6	1556.6	175.8	176.2	195.3	152
P46977	1187	2162.3	2195	2227.2	2003.3	2090.1	2371	1277.8	661.6	397.9	5215.1	30	70.5	27.1	60.5	64.4	63.1	123.7	432.7	607.5	978	2966.9	1120.5	1125.2	1154.5	1169.4	1296.1	990.2	1080.5	865.6	824.8	895.5	4504.9	843.6	740.8	785.7	838	789.8	75.7	74.8	76.3	143	158.3	3233.7	3233.7	217.4	213.3	259.8	211
P30511	4	10.1	9.8	8.3	8.3	13.5	10.3	7	5.4	7.5	28.7
P10644	983.5	1666.4	1733.4	1748.8	1575.8	1622.9	1535.5	309.7	158.4	113.5	4039.4	71.6	185.7	87.3	132.4	149.7	198.4	348.9	1051.6	891.7	1178.4	3289.7	1936.2	1992.8	1937.3	1798.3	2018.3	1342.7	1561.1	1224.3	1356.6	1386.6	5560.6	1059.7	944.2	988.8	1002.4	907	121.6	148.7	154.8	250.9	294	2776.6	2776.6	587.1	567.1	690.6	552.1
Q9Y4G6	25	35.3	36.1	46.6	47.2	48.7	24.6	15.8	20.8	11.4	148.7	7.3	13.9	8.1	11.9	13.9	26.7	44.2	71.3	48.7	85.3	183.2												10.2	7.4	5.6	8.5	7.4		1.9	2.5	5.2	10	49.8	49.8
Q8TDW4
O15498	1225.8	1938.7	2013.7	2105.1	1801.2	2190.6	2094.6	1424.3	1162.1	947.1	5707.7	53.8	111.8	41.7	86.7	69.8	78	168.2	326.3	312.2	443.1	2731.5	1117.4	1264.8	1214.8	1222.9	1332.8	1052.5	1236.4	995.7	907.9	1104.6	3898.5	801.6	691.8	733.5	776.2	666.3	156.8	193.6	159.6	235.7	258.4	2718.8	2718.8	366.8	332.2	398.5	309.1
Q8WVK2	217.1	267	292.4	306.1	273.9	264	247.6	151.3	164.5	138	964.4
Q9BRT3	286.2	394.8	373.2	394.1	359.7	352.7	279.7	99.4	58.6	51.2	1226.1	10.5	23.3	7.5	26	18.1	33.2	62.4	193.8	145.4	242.8	835.7	193.7	210.9	190.3	207	230.1	181.4	216.5	183.3	164.2	192.3	615.5	163.3	153.4	173.1	191.5	184	35.5	41.8	46	87	110.2	698.5	698.5	71	68.3	72.3	51.7
Q9H173	47.5	78.9	82.1	75.5	65.7	80.8	71.3	25.7	24.9	11.1	197.3		5.8	3.4	4.2	7.4	8.9	11.5	33.8	29.9	35.7	163.7	135	146.8	150.7	140.6	158.2	123.1	142	114.4	132.9	129.3	475.4	17.4	8.7	14.8	16.3	12.7	1.2	3.5	3.3	5.3	8.1	82.1	82.1
Q6JQN1	38	64.7	69	66	62.4	58.8	45.5	20.7	16	14.1	191.4	3.8	14.7	7.4	12.1	26.7	49.1	74.6	125	110.7	141.9	388.8	66.6	76.1	70.3	71	67.5	49.7	60.7	52.3	51.3	54.5	219.5
Q9UBS4	1282.5	2119.6	2248.4	2315.9	2061.4	2272.9	2141.7	1351	1142.8	912.5	5734.7	93.9	193.4	73.7	155.8	166.6	168.7	300.7	660.5	608.7	899	4119.1	820.5	859	904.3	807.2	871.4	680.5	728.7	558.6	506.5	591.3	2731.1	678.3	588.8	580.9	576.2	499	99	176.8	272.8	599.7	719.5	2403.1	2403.1	231.7	244	268.6	228.5
Q6PIJ6	64.9	102.2	110.5	118.7	93	115.3	97.3	46.2	28	18.4	354.8																							42.5	39.4	29.5	38.3	27.6	6	15.7	27.4	53.6	66.2	159.7	159.7
P61026	1070	1832.3	1980.5	2080.2	1838.4	2035	2050.8	1423.3	1238.9	1120.1	5030.1	35.2	68	27.1	56.3	51.9	53.5	106.8	188.6	130.4	224.4	2752.5	1177.7	1310.1	1305.6	1315.4	1404.3	1077.9	1340.6	1034.5	979.6	1124.5	4060.8	1205.7	986.5	1102.8	1320.3	1149.5	63.3	118.2	155.4	217	246.9	3371.7	3371.7	651	587.7	688.3	568.8
P08476	393.6	708.4	711.5	726.1	734.3	827.1	775.7	470.4	371.3	376.1	2373.5												90.8	96.1	95.1	100.2	97.9	78.8	94.8	77.5	78.7	84.8	237.2	47.9	51.1	63.7	74.2	66.2	10.4	11.4	9.4	10	12.5	197.3	197.3	15.9	11.7	17.2	14.7
Q8TED0	386.4	690.2	681.7	738.7	665.8	866.4	901.4	837.4	737	650.7	4280.9	290.1	573.6	315.1	362.9	368.4	273.2	371.7	481	359.8	543.9	2380.6	11.8	14.7	16	7.2	9.6	3.7	4	5.4	1.3		126.1	320.9	256.5	236.8	222.9	165	686.7	799.1	785.3	1142.8	1096.6	2085.2	2085.2	60.7	64.9	72.4	54.3
Q7L5N7	994.7	1725.5	1845.3	1812.5	1678.3	1584.4	1667.5	401.4	141.6	130.9	4258.1	9.6	27.4	10.8	35	42.4	55.3	123.7	357.3	296.2	381.8	1136.9	594.8	648.7	660.3	647.1	679.8	484.4	572.4	473.2	474.6	500.5	2028.8	299.5	265.8	257	322.1	299.9	29.5	48.4	65.2	104.8	141.5	886.7	886.7	121	103.7	137.5	103
P61758	2111.3	2686.8	2802.7	2874.9	2716.3	3064.5	2833.3	2181	2199.9	2142.2	8126	8.8	32.5	2.2	21.8	22.1	24.5	52.8	68.7	62.3	73	1134.5	2560.6	2650.7	2523.8	2710.2	2983.1	2353.4	2769.9	2420.5	2263.4	2562.6	8163.4	1478.7	1426.4	1528.1	1597.1	1512.2	130.8	161.5	193.9	346.6	376.5	5056.7	5056.7	1362	1326.1	1479.7	1241.6
P62633	423	530.6	515.2	536	534.1	596.7	699.9	515.1	520.7	413.6	1058.8		3.8		4.4	6.4	3.9	6.3	9.1	9.5	13.6	162.9	259	188.9	147.3	115.2	121.8	82.6	82.5	63.4	62.2	75	386.2	577.7	167.8	145.3	165.2	166.7	26.3	18.6	37	41	64.6	1313.4	1313.4	55.3	59.2	58.3	49.6
Q07889	18.1	26.8	26.5	22.6	24.3	19.1	13.3	2.8	7.8		41.6																							9	7.8	11.1	9	8.2	2.4	3.1	3	12	7.1	38.5	38.5
O43815	429.6	713.2	754.8	754.3	673.1	728.7	624.3	273.4	169.1	115.3	2187.7	10.3	24.2	12.9	35.8	35.7	57.3	91.7	181.3	190.1	241.4	813.4	254.7	254.2	256.1	256.5	268.7	180.9	218	156	160.9	191.5	888.1	109.9	97.6	104.3	110.7	100	12.3	17.9	27	60.7	74.6	443.6	443.6	97	96.3	116.8	87.2
O76080	236.2	332.6	343.3	323.9	320.5	303.4	327.5	241.7	213.8	182.1	929.1
Q96NU0																							44.6	63.7	39	68.6	62.6	39.4	50.6	31.5	36.3	36.4	84.3	24.1	22.1	25.2	23.4	24.7	10.4	5.5	5.5	14.7	17	77.3	77.3
Q9BVS4	413.5	593.9	603.2	606.6	591.5	621	500.1	266.7	188.5	139.1	2028.9				3.3	2.4	3.3	6.7	15.4	14	18.2	44.5	356.9	376.1	367.7	341.7	400.8	267.9	294.5	236.5	253.3	253.4	1251.2	183.9	164.1	167.4	160	140.5	26.5	54.8	77.8	162.8	160.4	760.2	760.2	18.9	16.6	15.6	11.5
Q9UL54	35.2	38.2	46.5	47.5	37.9	36.9	38.3	23.3	17	18.8	137
Q15047	43.9	76.8	78.6	68.5	54.9	36.5	28	14.9	10.1	6.3	163.2	10.2	27	34.8	51.7	84.8	114.6	171.9	227	173.8	224.1	607.3	190.4	219.6	213.5	167.8	201.4	112.9	125.4	88.6	100.3	116.7	1059.9	29.8	24.6	30.8	29.3	21.7	1.1	4.9	14	12.9	21.6	92.8	92.8	4.8	17.8	19.9	11
Q9UHL4	342.6	606.7	608.4	649.6	599.1	636.2	639.4	427.5	387.4	321.8	1679.4	3.7	15.2	4.3	7.7	13.9	9.9	23.1	26.5	27.5	33.1	537.8	679.7	712.4	670.7	713.6	786.8	643.8	728.1	575.2	570.6	622.7	2291.3	479.5	430.7	499.9	521.8	460.7	55.8	74.6	94.6	178.8	253.9	1881	1881	248.1	250.2	258.6	213.8
Q9Y496	171.1	225.1	229.8	232.3	212.3	184	170.3	55.2	52.3	23	509.9	7.1	18	11.1	16.2	31.6	38.5	87.8	181.3	147.7	185.7	578.1	179.9	194.9	183.2	189.8	195.2	142	133.4	113.7	133	127.7	680	14.8	12.8	16.1	14.2	14.7		2.9	9.6	15	19.2	76.3	76.3	38.7	37.9	47.8	39.9
P15407	409.6	507.6	544.2	532.4	549.6	462.3	517.7	401.1	409.7	362.9	1377.4	2.6	4		5.9	8.4	7.6	13.8	33.1	31.7	32.3	189.2	155	148.2	136.8	146.7	126.9	75.2	90.3	61.7	71.1	67	325.2	276.3	196.8	166.7	154.9	113.2	21.9	145.1	220	437.4	537.8	625.3	625.3	129.9	131.5	146.9	119.3
Q9H1E3	893.4	946.8	1010.3	946.9	973.8	887.5	959.2	1058.8	1085.5	1111.2	2525.3												822.8	814.5	723.7	852.9	767.2	897.3	1111.4	882.4	451.5	658.2	2607.7	596	561.9	694.8	611.8	491.9	41.4	26.5	31.5	62.9	134.2	1947	1947	1387.2	1311.6	1544.5	1290.1
O60645	703.4	1179.3	1185.7	1198	1035.7	878.6	578.4	200.4	145.6	130.2	3202.9	32.5	71.9	40.5	70.7	118.1	220.6	402.2	593.3	431.5	579.2	1607.5	519.7	563.9	557.8	507.9	534.7	333	363.6	300.7	266.8	314.3	1590.2	158.8	148.4	119.9	130.7	100	29.8	64.6	99.8	212.2	247.1	630.4	630.4	168.8	153.3	173.8	131.6
Q86U28	143.2	226.7	198.2	210	190.4	225.9	193.4	95.4	75.9	42.1	738.2												82	98.6	103.3	99	95.7	74.9	95	72.6	79.4	90.7	372.7	37	37.3	41.2	48.5	46.3	4.3	8	6.7	15.9	13.9	193.3	193.3	57.1	49.8	57.7	38.7
Q9P1F3	33.7	49.5	46	53.6	39.2	54.7	53	36.7	23.4	18.9	201.2	4.9	7.3	4.6	5.1	6.2	7.5	11	13.7	14.1	26.8	211.6	11.9	11.7	14.2	9.3	13	11.2	8.4	8.3	8.9	9.4	50.5	32.9	35.7	40.7	44.4	34.9		3.4	6.6	14.8	10.3	213	213	22.1	21.6	23.9	20.5
Q9NR28	562.1	899	986.7	923.9	835.4	955.9	940	712.4	644.2	498.2	2519.6	10.7	20.1	8.3	18.8	17.8	15.6	31.3	44	37.6	48.8	1105.7	367.2	402	378	377.1	380.3	293.9	353.3	273.2	254.1	291.4	1128.8	177	161	185.7	222.3	203.5	13.6	10.4	28.7	44.7	53.3	696	696	130.8	121	142.5	130.1
Q6XZF7	271.5	432	444	434.6	352.5	275.6	196.8	93.3	91.4	61.3	1252	9.3	26.4	13.9	37.8	64.5	102.9	179.8	246.5	192.3	251.9	650.7	92.4	104.8	94.7	72.2	71.2	41.3	39.6	30	25.2	38.1	336	127.9	87	70.3	67.8	68.8	23.1	85.5	94	196.8	211.3	480.9	480.9	46.2	43.1	44.2	38.3
Q12996	1290.3	2194.7	2290.9	2287.4	2061.5	2290.3	2043.7	1002	475	252.2	6841.7	32.6	65.5	23.2	69.5	95.6	152.2	240.1	671.2	698	1029.5	3065.1	1360.9	1478.7	1445.1	1436.5	1544.2	1138.3	1174.9	870.7	808.6	1036.2	4609.5	789.5	669.5	682	686	540.9	61.3	91.3	133.7	466.4	662.9	2676.2	2676.2	412.1	408.7	450.6	382.8
Q9BVC4																							18.7	20.3	20.2	13.5	24.1	20.9	11.4	12.9	10.2	11.3	91.6	8.3	8.6	8.1	7.9	4.4		2.1	4.9	7.1	10.2	33.7	33.7
Q9NYB9													7.4	2.6	7.7	11.1	12.4	30.3	66.4	63.2	72.5	351.5	44.1	38.4	38.4	40.8	44.2	20.5	26.5	22.5	21.8	24	204.9	35.8	34.1	28.4	28.6	20	5.8	15.4	24.5	44.4	59.4	203.1	203.1	11.5	12.2	14.1	16.5
Q9Y6I4	42.6	67.5	80.6	71.1	59.9	58.7	44.6	21.9	18.4	18.7	197.2				4.6	4.8	10.7	18	21	16.6	19.7	57.7	13.8	14.8	14.2	13.6	16.8	8.8	9.9	4.3	5.7	5.7	46.3	14.8	14.7	17.4	13.3	10.6	3.2	3.5	8	11.4	22.3	62.2	62.2
Q99590	737.5	965.1	1029.8	976	968.8	846.4	908.7	672.5	632.2	593	2696	32.9	63.4	35.3	67.9	79.9	81.8	161.8	274.8	218.8	315.6	1707.3	315.3	310.1	291.6	284.8	286.8	136	132.8	95.5	91.1	119	1142.9	181.9	140.7	135.7	106.3	93.9	32.5	70.7	140.9	291.1	350.8	607.6	607.6	179.5	192.6	211	169.2
Q9H9Q4																																		10.1	14.7	10.2	12.1	7.8	1.3	3.6	3.9	11.4	13.2	43.9	43.9
Q9BUH6	136.4	224.2	226.1	228.9	231	233.4	202.3	153.8	137.7	128.7	641.4												81	89.5	75.1	84.8	92.5	66.5	80.2	62.4	59	72.6	315.5	43.5	38.7	35.2	36.4	34.5	6.1	10.9	18.5	26.4	33.9	156.3	156.3	99	105	108.2	88.1
O15530	382.2	646.4	659	678.9	608.6	648.3	531.3	167.1	106.3	88.8	1956.8	5.5	15.5	3.3	12.8	17.2	24.4	51.3	91.2	77.5	111.8	313.1	192	217.5	207.5	211.4	213.8	160.3	181.4	138.2	148.8	160	825.2	99.5	80.8	104	98.5	83.3	23.7	37.2	32.4	66.6	66.6	349.3	349.3
O95749	157.6	294.1	298.5	328	273.5	298.3	310.5	191.4	184.3	123.8	771.8												165.3	174.2	168.3	166.9	184.2	133.9	132.2	124.5	134.9	135.6	519.7	58.7	51.3	52.3	61.9	47.2	3.8	3.7	4.8	7.2	10.1	189	189	78.5	85.9	87.6	79.3
Q9NZC9	15.2	36.2	29.2	24.9	25.8	20.6	11.4	7.8	5.3	4.6	93.7			2.4	7.2	8.8	16.8	19.1	28.1	21	35.6	78												48.8	33.6	30.2	32.1	22.5	20	53.3	84.6	124.1	147.2	271.9	271.9
O43824																							63.4	61.7	59.1	52.8	63.1	37.2	48.9	34.5	45.3	37.7	175.6	28.3	44.3	21.2	36.7	26.4	7.2	11.8	16.2	33.1	31.4	129.6	129.6	174.6	155.3	188.3	151.4
Q8ND24	533.5	942.3	898.7	912.2	739.4	604.5	413.3	148.5	103.1	96.4	2489	18.2	51.2	36.7	68.5	80	111.2	189.1	299.2	229.7	276.9	932	205.3	212.1	204.2	192.1	208.9	146.1	168.8	140.3	113.4	130.2	654.6	44.5	39.9	38.4	35	28.7	7.6	7.6	10.8	28.8	42.5	342.7	342.7
P48739	753.7	1318.2	1399.8	1369.1	1238	1335.4	1256.1	795.2	520.9	318.1	3770.1	13.6	27.3	10	18.7	21.3	34.9	84.3	201.3	214.6	347.7	1436.2	1069.3	1198.4	1048.2	1120.5	1174.6	943.8	1068.6	848	699.1	953.1	3474.4	456.7	401.4	415.4	490.1	429.9	30.3	68.4	64.1	95.7	104.2	1669.6	1669.6	322	344.3	357.3	283.9
Q00341	5555.5	9290.6	9333.1	8887.6	6282.1	4270.3	2826.5	1082.9	806.9	653.2	25963.7	197.3	436.6	259	677.9	1288.9	1670.3	2487	3451.5	2585.8	3272.2	9541.4	5667.3	6222.5	5963.9	5742.9	6279.3	4214.7	4804	3651.4	3453.6	4073.4	18802.5	2525.2	2254.4	2213.3	2081.4	1757.1	344.6	613.5	886.6	1967.8	2391.7	8879.3	8879.3	1710	1609.7	1789	1380.5
P40306	20.1	29.2	32.3	29.5	23.9	24.4	32.7	19.7	16.9	20.9	82.4												8.6	11.6	9.3	11.8	9.7	9.7	10.5	7.1	6.2	6.9	34.4
Q96D71	41.6	77.8	85.8	77.2	71.9	55.5	41	22.8	14.9	8.5	235.3	3.3	9.3	2.1	8.2	12.5	24.4	34.1	54.3	45.9	49.8	208.4	233.4	250	256.1	244.7	281.8	194.5	189.4	125.3	150.2	163.3	1148.2	37	33.5	32.1	28.7	31.7	2.4	2.1	9.4	15.3	30.6	145.6	145.6
Q9H1C4	135.7	230.5	228.2	247.3	217.4	253.4	263.3	151.5	109.8	90.2	614.8	2.4	8.5	3.1	6.2	3	4.4	8.3	23.6	25.9	42.2	283.5												85.4	79.8	73.5	86.8	86.8	8.9	14.4	16.5	25.8	36.3	388.5	388.5	38.9	38	44.9	32.1
O94967																							15.8	23.2	21.8	21.4	22.6	15.8	14.5	14	10.5	16.7	77.1
Q16342																																														22.2	23.4	23.6	13.6
Q16836	1103.5	1685.8	1754.2	1891.6	1684.8	2139.7	1775.4	1349	1047.4	547.1	5536.2	41.6	69.3	33	56	53.3	43.7	85.5	139.7	221.4	510.3	2046.6	1369	1497.1	1462.7	1471.8	1535.9	1317.6	1511	1286.7	1206.8	1395.5	4564.4	1241.9	1180.9	1317.2	1271.8	1196.2	200.6	178.9	168.2	270.5	337.3	4412.6	4412.6	419.8	424.6	436	393.1
Q5T0F9	737	1227.4	1279.8	1300.2	1118	1107.9	864.2	197.8	137.3	121.4	3852.9	31.2	101.5	43.1	84.1	105.1	193.1	367.8	757.1	603.3	789.9	2577.5	811.9	865.1	880.6	841.8	943.2	718.9	795.9	631.1	610.2	695.6	2813.7	476.5	429.9	464.2	483.3	427.8	41.2	61.3	84	173.5	224.8	1683.1	1683.1	514.1	546.3	651.6	485.6
Q96F24	217.9	311.1	309.9	298.4	304.2	278.7	279.3	105.8	75.5	55.7	767.4												50.4	54.4	50.6	47.7	51.7	31	40.5	28.9	23.9	33.5	173.4	41	36.2	30.6	29.3	25.4	6.5	13.3	18	36.4	42.1	153.4	153.4
Q7Z2W9	226.7	369.3	394.3	381	334	312	274.4	103.3	54	55.5	1158.5	3.5	5.1	3.2	3.5	7.2	8	10.7	19.1	16.4	17.9	48.3	155.2	163.2	157	164.1	175.3	133.9	155.8	123	112.6	135.1	503.6	432.8	368.5	311.2	404.1	296	65.9	87.1	91.7	191.4	144.3	1374.7	1374.7
Q5HYK3	7.8	12.4	33.3	17.7	22.3	23.1	24.2	10.6	3.3	5.1	53.3	2.8	9.5	4.7	5.5	4.1	8.8	17.9	29	21.8	33.1	112.6	241.7	236.2	274.6	232.2	251	198.9	195.5	166.2	161.5	172.4	970.2	76.9	75.4	63.1	69.1	67.8	21.8	22.5	37.9	61.7	72.5	342.6	342.6
P69905	284.6	401.2	409.9	418.4	412.6	400.6	398	281.2	267	226.5	1604.7	182	419.3	187	245.9	345	254.6	404.7	461.4	350.7	515.9	1795.8	286.2	308.6	249.8	260.6	261.9	182.3	210.6	146.8	160	176.7	1534.3	215	152.2	146.9	149.6	129	187	332.7	361.8	592.8	616.7	1098	1098	208.9	211.6	205.9	166.8
Q2M296	29.6	52.1	49.8	55.7	46.4	47.9	51.1	30	21	15.1	137.1																							8.4	8	8.2	3.4	7.3	2	3.7	4.7	8.9	7.3	30.3	30.3
Q9NVI1													20.2	10.5	21	43.8	87.6	129.6	163	118.7	163.7	401.6	143.2	168.2	176.2	154	168.2	137.8	142	129.7	97.8	107.9	490	75.5	68.9	60.9	67.1	56.1	16.2	22.1	35.6	64.5	90	292.2	292.2
Q12778												7.1	15.3	11	19.4	23.8	37.1	75.9	105	92.3	136.9	413.7	168.6	177.5	169.8	161.4	199.1	102.4	120.6	92.7	103	102.4	662.1	22.9	22.7	18.5	22	17	6.6	7.1	12.1	28.6	31.9	90.2	90.2	75	71.2	71.6	68.3
Q96EQ0	31.8	53.8	58.3	50.8	45.9	67.5	51.3	33.9	26	17.7	178.9					2.7		5.3	11	13.8	12.3	51.3												11.3	9.8	7.7	9.6	11.3		3.1		5.8	6.7	27.6	27.6	22.3	20.4	23.4	21.3
Q9NXD2	11.6	18.8	23.1	19.9	21.3	16	14.4	1.3	1.6		59	2.5	3.9		2.5	4.5	7.7	15.5	26.5	20	25.2	65	19.3	22.1	16.1	18.2	24	14.9	14.1	10.9	9.2	15	64.3	9.7	10.5	16.4	16.9	5.5	2.8	2.9	3.3	7.4	14.3	51.6	51.6
Q92733	197.7	237.9	229	239	221.1	198	195.5	144.8	121.6	90.5	594.2		3.7		5.4	6.8	9	17.1	25.6	19.1	28.1	91.7	362.8	380.3	345.3	374.2	370.7	325.2	388	348.3	283.8	377.2	1062.7	98.9	110.7	109.5	98	112.2	20.4	13.6	13.1	19.8	32.5	332.4	332.4
P13473	790.5	1118.9	1190.8	1196.5	1187.5	1252.2	1208.8	892.5	878.3	791.3	3135.2	9.3	29.8	11.1	25.9	27.2	14.3	43.3	52.4	57.8	63	1595.2	781.4	869.9	771.8	891.4	1007.7	796.6	935	813	763.6	873.2	2568.7	426.2	388.9	418.3	452.9	442	22	26.7	31.4	78.6	86.6	1388.3	1388.3	139.2	135.8	165.7	141
P39023	2857.5	4960.4	5367.7	5655	5040.3	5991.6	5935	3996.4	3252.6	2821.8	19656	2094.2	3850.3	1923.5	2113.9	1794.3	1284.5	1798.2	2740.7	2214	2930	13857.8	5162.8	5609.6	5691.9	6035.7	6226	4728.9	6035.9	4862.6	4437.2	5096.8	20683	4494.7	4243.1	4409.6	4814.1	4177.5	4827.6	4200	3382.9	4744.3	4584.6	17079.9	17079.9	2701.2	2684.2	3275	2843
P52943	355.2	481.6	523	543.5	503.8	594.6	527.3	444	430.1	382.3	1477.6												310.7	329.3	294	355.9	376.6	321.9	312.4	272	254.5	327.5	1196.3	221.9	209.4	211.9	202.9	160.7	9.9	9.2	19.6	35.9	69.7	747.9	747.9	82.9	81.6	76.7	75.5
Q15642	257.4	436.6	450.4	438	394.2	463.2	340.3	80.6	66.1	29.4	1277.5	7.8	25.5	11.2	16.9	33	47.3	110.7	305.9	234.8	300.7	847.8	333.6	382.1	350.1	350	403.1	335.8	371.3	336.3	274.3	349.6	1227.4	166.4	155.5	158.9	177.1	151.5	16	37.6	39.1	74.4	92.4	658.2	658.2	109.9	111.9	124.5	103.1
Q14114	105.2	140.5	168.8	174.2	166.3	175.5	173	123.7	112.5	88.8	514.5												50.1	53.2	75.5	53.8	48.5	43	47.9	39.3	43.3	41.2	150.9	20.4	22.5	18	19.7	17.1	1.9	4.4	5.2	5.2	7.6	72.2	72.2	32.1	39.3	45.8	37
P29692	1759	2921.9	2897.7	3008.3	2738.1	2678.4	2241.8	450.4	416.9	313	7983.6	92.4	220.8	99.2	185	225.3	369.5	768.7	1545.6	1258.8	1595.2	4974.1	1719.5	1773.2	1791.8	1846.9	2005.3	1729.6	2071.2	1777.7	1647.3	1882.9	5892.9	1221	1139.2	1253.4	1415.9	1303.7	115	200.1	246.2	451.1	505.1	4775	4775	405.3	390	462.7	376.2
Q6ZMG9	38.9	64.6	73.6	71.5	50.8	74.2	66.5	43.6	23.1	11.1	193.8	3.6	5.5	3.3	9.5	5.6	9.8	14.3	31.2	34.7	56.2	205.6	31.2	41.4	43.3	48.2	38	29.6	30.7	24.9	29.3	35.4	122.8
A0PJW6	115.9	216.4	236.2	231.6	209.4	254.7	238.4	151.5	90.2	74.3	608.9												104.6	89.2	107.7	95.9	98.4	70.2	80.4	72.1	69.8	82.9	321.4	29.9	28.7	31	30.1	28.8	1.2	1.5	4.8	8.9	8.9	81.7	81.7	13.9	16	18.7	15.9
Q96S66	280.4	455.1	436.1	423.1	387.2	361.8	314.4	226.2	156.5	142.8	1745.3												457.5	476.6	507.3	480.5	525.5	385	444.9	355.8	340.4	400.9	1656.4	235.4	217.6	232.1	251.8	230.7	19.9	47.2	63.1	121.2	141.9	889.2	889.2	151.3	157.4	176.9	137.1
P05106	947.6	1385.4	1466.4	1434.4	1401.8	1557.4	1333.8	825	762.8	579.6	4262.9	12.9	21.8	8.8	18.9	27.8	30.9	58.1	155.1	170.3	219.3	888	679.2	756.6	644.7	737.1	787.7	692.3	808.4	658.6	563.8	686	2058.5	647.8	628.8	664.8	684.5	613.2	58.8	68.7	67.9	145	135.5	2156.5	2156.5	547.2	507.4	638.6	501.1
P51532	451.8	773.1	745.1	723.2	489.5	217.8	149.3	92.3	51.1	39.8	2428.1	7.5	29.3	27.2	60.5	124.3	162.7	210.4	293.2	245.6	277.8	1018.9	480.2	506.6	448.1	353.7	376.4	196.1	187.9	147.8	128.2	172.3	1563.8	562.8	392.1	279.2	247.7	165.5	86.4	367.1	541.9	1049.8	1140.7	2104.3	2104.3	91.8	115.2	89.8	91.2
Q9ULM3														2.6	7.8	13.7	15.6	18.3	27.9	16.1	18.6	88.9
Q92621	1096	1983.4	1933.1	2048	1805.4	2044.3	1796	785	438.8	298	7189.6	264.6	476.1	264.8	329.3	369.6	382.4	595.9	1213.5	1172.4	1451.9	4224.5	1149.8	1242.1	603.6	491	528.3	328	381.1	270.8	281.6	298.1	4558.8	1525.2	707.4	650	681.3	578.4	360	2316.6	2069.3	3257.2	3236.9	6570.8	6570.8	395.1	391.3	468.6	352.7
Q2TAA2	262.8	409.3	418.8	445.6	377.7	522.6	451.9	331.7	310.6	287.6	1367.7	7.1	31.1	16.6	24.3	23.9	27.7	52.7	71.8	60.4	79.7	1058.6	336	366	361.7	381.9	436.5	356.1	390.3	313.2	312	359	1325.1	261.1	249.5	248.5	301.6	282	34.6	43.9	43.5	59.6	80.5	1282.4	1282.4	42.5	40.9	37.8	35
P53365	559.8	929.8	967.5	923.8	859.3	903.1	773.6	399	284.7	190.8	3012.1	10	23.2	7.9	19.2	20.4	30.3	63.8	125.3	115.7	166.8	613.9	254.6	280.6	265.1	278.1	299.6	228.6	260.4	202.8	182	222.7	959.7	226.6	183.2	201	216.9	194.3	28.1	37.5	41.8	71.9	90	714.1	714.1	26.2	29.9	36.9	27.2
P28838	2955.9	4005.5	4211.4	4277.6	4198.8	4426.3	4058.2	2736.8	2384.2	2053.8	14154.9	111.6	247.5	107.7	225.2	261	342.9	610.6	1144.5	981.2	1397.5	7918.9	2413.2	2314.9	2109.3	2306.5	2485.7	1948.5	2195.4	1999	1823.7	2014.3	9474.1	1602.3	1431	1697.4	1780.8	1732.8	201	197.4	200.4	388.1	375.9	6869.9	6869.9	1142.9	1224.7	1271.8	1065.2
Q06124	1845	2901.1	3020.2	3175.6	2776.8	3061.2	2803.5	516.3	235.7	224.8	8892.3	91.4	176.1	60.3	134.2	150.2	216.3	329.5	1349.2	1122.1	1358.8	4748.3	2148.1	2312.4	2257.6	2219.9	2422.1	1795.2	1966.8	1487.2	1473.4	1650.7	7000.7	1460.4	1294.9	1360.5	1339.2	1143.6	247.1	270.6	289.9	721.2	1054.9	5674.1	5674.1	1288.2	1259.9	1406.8	1152.4
P38606	3580	5732.7	5984.3	5859.8	4903.8	4879	4147.8	1988.5	1563	1436.5	15563.9	171.5	357.7	199.2	417.3	584	877.6	1530.3	2560.1	2023.6	2662.3	10070.1	3570.2	3888.1	3766.5	3663.4	4074.9	3365.7	3669.3	3031.8	2703.2	3319.1	13077.9	1940.4	1688.6	1829.7	1903.8	1687.8	284.2	369.2	418.7	744.2	809.1	7298.2	7298.2	1331.6	1320.6	1411.7	1165
Q9NY12	920	1468.9	1420.8	1410.6	1365.4	1483.5	1336	1010.4	952.3	845.9	2856.1	101.3	240	107.8	141.9	185.4	156.3	192.7	268.4	223.4	260.2	971.8	1134	1136.4	933.6	1003.6	1086.8	754.3	758.7	513.7	378.4	448.8	2170.9	861.6	765.2	808.3	817	541	241.6	203.5	243	586.2	888.8	2289	2289	366.6	335.9	308.4	275.6
Q7Z7L7
Q71UI9	391.6	575	628.9	615.6	587.7	521.6	531.1	322.6	370.4	336.4	2344.8	178.6	387.8	164.8	199.9	291.6	257.2	345.9	503.8	337	439.4	2127.6	495.7	525.3	547.5	506.2	607.5	375.9	417.4	324.1	303.1	377.2	2262.6	278.1	292.6	300	285	235.4	266.2	184.3	180.7	391.5	445.8	1386.5	1386.5	181.7	194.3	197.9	172.2
Q12929	332	545.8	579.6	604	514.1	507.3	359.1	98.4	68.7	100.6	1955.3	8	21.2	10.2	18.7	16	42.5	65.1	102.7	81.8	122.6	272.2	130.2	132.7	129.1	120.4	133.3	99.8	91.5	71.3	77.2	91.9	399.9	190	166.9	151.8	170.9	109.8	43.1	62.1	87.7	186.8	222.9	716.1	716.1	43	51.9	64.1	37.5
Q8IV38	184.4	279	276.8	296.3	285.5	301.8	193.3	44.1	33.4	18.6	771.8	15.7	32.6	16.1	26	28.6	62.3	103.1	249.4	173.7	262	600.8	124.6	127.2	147	124.7	142.2	110.9	117.8	109.5	99.5	103.8	398.3	68.5	67.3	63	64.5	71.5	14.3	17	16.8	33.5	37.1	264.3	264.3	45.5	41.3	49	35.9
Q14914	483.6	725.3	762.2	798	730.7	847.9	708.7	387.9	206	134	1945.7	18	33.1	14	27.3	39.7	55.1	86.2	229.4	258.1	360.2	1096.4	583.9	605.1	577.8	636.9	659.5	507.2	583.1	445.1	479.6	510.7	1696.1	178.7	166.1	167.4	159.9	144.5	35.4	46.6	44.5	79.7	71.9	555	555	171.5	159.7	177.5	137.5
O95294	152.9	246.5	243.2	244.1	235.9	186.2	122.8	64.4	60.2	44.8	688.9	5	4.5	3.1	6.7	9.2	15.6	19.6	31.7	33.5	37.3	68.3	136.8	129	138	125.8	133.4	103.8	100.9	89.5	86.2	91.3	417	77.2	74.1	59.8	63.1	58.8	11.9	25.2	33.4	68.6	79.8	216.3	216.3
Q68DA7												7.3	24.2	11.6	17.6	23.5	41.4	76.4	109.4	90.8	119	405												12.1	5.8	6.4	8.7	8.2		1.6	4.3	6.7	9.7	38.3	38.3	23.4	22.3	30	28.7
Q16718	896.4	1434.4	1499.1	1604.6	1438.1	1627.6	1486.2	865.1	655.6	467.3	3778.5	12.5	23.8	8.8	20.3	27.3	30.6	54.9	131.4	136.9	194.5	925.6	756.7	818.5	671.3	872.6	838.1	756.2	898.2	779.9	700.3	815.7	2076	459	403.6	484.2	532	525.4	25.4	31.2	36.2	90.5	104.3	1313.2	1313.2	327.6	333	359.5	319.7
P35658	1141.4	1800.2	1900.7	1976	1651	1405.8	1153.4	404.7	248.7	232	5775.5	213.3	503.4	246.4	354.5	492.3	610.5	940.8	1565.3	1238.9	1576.2	4905.5	1670.9	1779.3	1604.9	1460.2	1572	1067.5	1193.9	919.3	843.6	1024.5	5622.3	756.7	625.9	546	597.3	506.6	152.8	440.9	455	898.4	999.9	2580.1	2580.1	322.2	308.8	347.1	296.4
P18583	103.5	170.5	138.4	163.7	120.6	98.6	89.9	49.4	24.5	11.8	2025.4	655.9	1373.4	667.8	861.9	865.3	686.8	954.4	1307.4	1016	1314.4	4026.9	155.2	147.2	134.5	113.5	128	80.4	100.2	73.8	76	86.6	928.6	524.5	333.2	359.4	341.1	323.7	772.3	1077.2	927.5	1413.2	1404.7	2909.9	2909.9
O14647	47.1	89	75.2	68.5	63.4	43.4	39.6	25.7	14.3	16.1	235.8	9.6	27.9	24	56.9	89.8	103.5	144.7	176.1	132.5	167.3	470.9												69.2	48.2	47.8	39.1	42.6	17.7	54.8	69.4	122.4	107.3	324.8	324.8
P35251	289.4	517.8	498.7	513.6	453.2	401.9	218.6	77.5	57.1	53.4	1630.6	18.6	50.7	38	56.9	63.6	119.8	214.7	297.9	244.2	310	955	428.9	498.8	464.6	447.2	453.6	295.3	316.8	238.4	207.5	229.2	1467.2	265.6	244	232.6	233.4	217.7	31.6	55.1	95.8	232.7	251	1007.9	1007.9	22.9	19.9	14.7	12.2
Q6ZT12
Q9HAU0	225.3	374.2	360.8	374.4	274.3	205	138.5	62.3	57.9	41.9	990	13.7	31.2	17.7	41.3	50.6	96.2	114.6	196.9	158.8	187.7	532.1	108.6	105.3	101.9	119.4	115.4	84.7	107	63.6	58.8	80.9	405.9	80.4	65.7	62.8	62	54.1	19	31.4	43.2	72.2	87.4	300.8	300.8	158.4	150.3	197.2	144.8
P18754	864.6	1408.8	1423.6	1443.8	1136.8	776.9	385.9	198	172.3	99.6	3959.8	55.8	123	70	155.2	285.9	501.5	902.3	1092.5	824.2	1038.9	2852.3	691.7	757.7	800	732.6	839.2	574.4	610.6	492.9	551.3	531.5	2249.9	578.7	548.8	557	490.2	472.7	97	130.3	128.2	253.5	320.3	2150.7	2150.7	214.4	213.8	243.1	195.2
P49441	128.2	189.1	219.9	198.6	184.5	194.5	190.6	115.8	94.5	61.6	562.8		6.5		8.3	8.4	7	10.9	33.9	28	42.8	158.5	148.2	163.7	159	158.8	177.9	129.4	140.8	108.4	108.4	135.5	473.2	47.6	40.7	43.2	41.5	41.4	5.4	12.4	13.6	31.8	29.9	160.6	160.6
Q96KB5	182.5	301.5	317.6	310.5	236.8	179.7	120	75.5	54.2	49.2	849.5	10.8	26.8	16	35	56.8	91.4	140	190.2	152.1	183.6	551	61.7	59.3	66.3	68.4	73	54.1	54.5	43.2	43.4	50.6	229.8	24.7	28.5	34.9	29.5	27.3	6.9	9.8	7.5	16	20.7	139.8	139.8
P24539	1061.8	1800.3	1879.2	1889.3	1762.6	2108.1	1999.5	1348.6	1166.2	1128.6	5974.9	12.3	27.1	10.1	30.5	29.5	38.1	56.8	90.7	78.7	97.5	1191.1	1301.7	1305.4	1310.1	1273.4	1421.5	1062.7	1251.1	1011.1	955	1052.5	3925.4	961.8	785.4	897.2	1012.7	869.9	39.5	52.3	95.5	152	144.8	2911.2	2911.2	490.5	456.6	533.5	427.1
P43304	2673.8	4492.8	4858.9	4882.7	4568.6	5317.4	4980.4	3578.8	3349.4	3088.7	13620.5	26.5	54.2	17.8	44.3	47.7	40.8	91.4	112.4	118.2	144.3	2384.2	2098.8	2152.4	2291	2168.3	2364.7	1826.8	2116.7	1687.2	1645	1880.3	7358.6	1557.2	1345.7	1476.8	1663.7	1495.9	146.2	175	225.8	423.4	541.4	6007.3	6007.3	650	643.7	762.7	604.4
O95926	85.6	166.4	188.1	168.3	157.2	158.6	144.5	82.8	60.9	48.7	497.7	3.4	5	3.1	3.5	4.1	3	4.5	10.5	7.8	14.4	65.5	80.2	80.5	55.5	75.5	80.2	66.2	72.3	55.6	53.9	60.9	264.9	66.4	51.6	68	60.9	54.6	28	31.6	24.2	45.4	57.4	251.5	251.5
Q8WW12	1150.6	1476.4	1575.3	1484.8	1465.2	1479.9	1651	1268.5	1218.2	984.5	4131.4		2.4		2.7	3.6	7.1	12.2	14	8.5	17.5	197.4	1528.4	1807	1545.9	2016.9	1597.2	1353.6	1630	1592	1231	1570.3	5591.7	1001.3	994.4	1134.7	1162	1117.8	86.6	96.2	111	225.1	231.5	4386.4	4386.4	208.9	253.5	253.4	196.2
Q15631	856.8	1368	1490	1407.2	1245.8	1406	1131.4	716.8	601	535.9	5171	19.2	35.3	16.1	33.7	55.5	68.1	131.8	248.4	188	274.1	1385.8	820.9	862.8	858.1	822.7	965.2	712.3	749.6	579.1	640.7	678.5	3170.2	777.4	666.6	727.3	749.8	641.9	119.3	134.7	143.5	269.4	294.5	3282.1	3282.1	266.4	269	301.6	262.2
Q86SQ7												3.3	6	4.5	11.9	18.6	19.8	29.5	39.8	32.9	42.4	111.8
Q15058	176.8	460.3	466.1	431.1	415.3	340.2	494.8	170.5	106.9	67.5	776.3	8.1	28.7	19.3	27.5	48.4	71	89.7	155.3	126.4	173.7	443.1	202.1	200.3	238.9	191.5	245.1	102.9	135.5	91.7	184	103.9	522.3	36.6	35.2	27.3	23	26.8	10.1	21.1	25.2	51.1	54.9	100.8	100.8	22	23.5	25.3	20.8
Q9NVX0	13.2	21.9	18	18.9	8.2	9.9	7.8	5.8	2.2	2.3	54.9																							35.2	31.2	34.5	38.1	44.6	10.4	12.6	15	31	37.4	87.2	87.2
P23497	823.9	1183.4	1126.2	1118.6	1040.1	1019.3	876.6	513.7	515.1	424.4	3869.1	111.2	241.8	133.7	160.5	178	149.8	230.9	324	267.7	305.3	1294.1	358	342.3	210.1	197.2	208.4	164.9	159.3	118.1	98.1	148.8	1295.4	365.7	204.7	152.5	159.5	111.6	123.5	264.7	264.7	387.5	433.7	1091	1091	22.3	27.1	27.4	22.7
O00462	31.9	50.4	51.5	60.1	43.9	49.4	41.1	31	32.2	27.8	151.9												15.9	10.3	11.9	9.9	10.2	10.8	13.4	10.4	10.6	11.1	28.8	69.8	57.1	74.1	65.9	71.5	9.4	6.8	16.1	12.2	21.8	254	254
Q12769	597.9	964.8	988.3	1049	912.9	1032.9	806.4	407.4	288.8	246.1	3452.7	40	71.2	42.5	57.1	74.3	89.1	128.5	240.8	215.9	284.7	852.5	166.8	162.8	101.2	85.5	81.9	46.5	51.5	36.5	41.2	44.5	555.2	497.2	235.9	213.1	219.8	184.3	114.5	853.4	690.4	1126.3	1085.2	1518.8	1518.8	269.9	275.2	304.2	257.3
P27695	1578.3	2316.6	2416.8	2481.6	2274.7	2244.3	1552.6	323.6	225.4	182.1	6840.6	52.6	117.8	49.1	95.3	106.3	210.3	414	828.3	663.2	813.5	2662.2	1483.7	1582.6	1333.3	1379.6	1479.4	1409.2	1623.5	1397.8	955.9	1428.1	4604.4	1451.5	1358.2	1438.9	1448.3	1389.4	128.8	153.7	184.8	309.3	298	4813.8	4813.8	536.8	540.5	597.3	509.7
Q7L5Y9	217.6	381.5	393.7	385.4	328	345.3	258.7	118.3	63.4	82	1142.8	3.6	4.9		5.9	6	8.1	23.1	43.3	29.9	42	117.3	29.7	29.5	20.9	24.6	19.3	8.2	11.1	10.9	8	6.8	89.8	53.2	33.1	22	24.2	22.5	7.6	53.3	62.9	100.3	99	211.6	211.6
Q70EK8	10.7	17	16.1	12	15.2	13.5	7.8	3.9	2.3		57.7	3.3	9.2	3.8	7.1	12.6	12.6	16.9	23.3	18.1	23.7	101.6
Q71SY5												3.1	3.8	3.1	6.2	11.5	10.4	19.6	30.2	28	33.6	95																								33	23.7	40.6	25
Q9BRP4	298.9	467.2	497.9	507.7	471.9	480.2	463.3	333.4	293.5	252.1	1292.8	2.2	7.3		3.7	8.3	9.4	20.5	27.9	24.7	31.8	174.6	102.4	109.3	108.6	116.6	110.4	101.8	94.6	83.2	77	96.2	316.8	88.4	81.8	73.7	88.1	77.8	17.9	16.9	21.1	59.5	68	324.4	324.4	81.5	77	82.8	70.1
Q16850	192.1	360.7	355.9	342.4	289.6	253.8	161.5	53.3	60.6	41.8	1197.8	6	12.1	5.9	11.6	12.9	29.8	55.2	67	59.9	72	228.9	157.8	178.7	170.9	151.5	190.2	142.2	169.1	141.1	148.6	146.7	544.6	33.3	23.5	29.1	34.3	28	0.9	4.2		5.8	3.7	131.8	131.8	13.8	15.4	14.6	11.9
Q9NXS2	237.3	458.9	468.5	463.5	423.9	433.3	448.8	292.4	209.9	194.6	842.2	6.4	13.5	7	13.7	11.8	17.3	24.5	36.8	50	66	242.6	202.8	201.4	212.7	210.2	218.2	173.1	180.8	157.2	158.8	162.8	561.4	144	119.1	114.9	128.7	106.2	14.8	27.5	33.4	60.1	74	385.9	385.9
Q8NC44	46.3	66.3	76.9	75	74	80.9	66	59.6	48.5	43	280.6
Q7Z2E3	177.1	296	298.2	330.6	282.5	188.7	140.2	56.4	40.4	45.4	969.2	2.3	14.1	5.5	12.9	19.1	33.5	35.1	69.7	61.5	78.5	228.5	53.5	50.7	49.4	51.8	54.7	33.4	41.2	25.2	24.3	44.4	183.7	79.7	55.8	67.4	63.8	46.3	17.4	36.2	60.7	130.6	142.3	391.7	391.7	15.4	13.7	20.2	17.2
Q8NBU5	1229.1	2124.5	2197.5	2275.8	2085.7	2221.9	1799.8	455.3	285.3	244.9	5572.4		20.8	3	27.6	24.1	51.2	124.9	363.9	267.8	338	931.5	952.1	1063.5	1105.4	966	985.5	452.8	483	290.5	369.1	353.7	2670.8	660.6	548.8	439	357.1	270.4	82.4	147.7	415.1	959.7	999.7	2145.7	2145.7	717.4	686.1	899.1	758.9
Q8WWV3	93	161.4	157.4	171.2	163.7	159.3	133.7	61	38.6	41	442.3	2.7	6.2		9	4.2	9	20	46.3	43.6	50.1	136.6	53.5	53.6	58.7	54.6	67.6	50.2	58.9	38.6	50	48	165.2	89.4	87.9	92.7	90.9	84.4	15.3	16.2	17.8	24.8	37.3	322.1	322.1
P08133	1902.3	3356.6	3485.7	3562.3	3235.1	2960.1	2459.4	515.9	327.4	225.3	9316.8	84	233.5	100.8	212.2	267.3	582.1	1067.5	2413.6	1878.9	2267.5	6307	2572.3	2884.2	2761.1	2820.5	3062.1	2664.6	2817.1	2321.7	2164.1	2439.7	9669.2	2622.1	2360.4	2412.9	2685.1	2498.1	335.6	284.2	281	477.7	564.4	9026.9	9026.9	1100.8	1089.8	1211.9	983.8
P26373	2510.5	3850.2	4219.1	4488.4	4132.2	5069	4944.4	3266.3	2964.8	2620	15015.4	1059.8	1863.6	880.1	1107.2	990.3	737.6	1034.5	1414.9	1213.1	1645.5	7910.2	1702.2	1872.4	1740.6	1862.5	1906.9	1647.6	1984.7	1691.3	1278.3	1750	6485.5	2572.2	2485.9	2592	2727.8	2387.7	2603.1	1691.7	1348.9	2210.6	2081.1	10010.9	10010.9	1524.4	1514.2	1863.3	1631.8
O43422
O00308	41.9	71	66.1	77.6	66.1	47.1	31	11.4	4.9	6.4	257.1	4.3	6.5	4.4	9	12.2	19.6	38.7	54.2	44	54.4	155.6
P23786	1815.7	2913.4	3061.7	3167.6	2804.8	2496.6	1752.1	372.4	292.5	240.7	8662.4	91.2	176.3	87	183.9	186.8	381.1	880.9	1679.7	1307.6	1660.7	4498.6	2799.2	2988	2886.7	2916.5	3078.1	2440.4	2750.3	2315.3	2063	2475.1	8440.4	1212.2	1060.2	1103.8	1184.9	1058	114.1	127.6	186.5	299.6	331	3469.2	3469.2	1264.8	1175.9	1412.7	1207
Q12792	1004.3	1620.4	1658.8	1706.5	1494.3	1651.9	1547	1023.3	855.5	619.1	4920.8	43.7	97.6	45.5	90.5	97.4	136.3	247.5	491	424.2	695.1	2685.3	1220.8	1359.5	1322.3	1331.6	1393.2	1016.9	1149.2	915.4	844.6	988.9	3712.2	589	532.1	516.9	511.2	442.8	112	123.4	144.9	317.6	379.5	1591.4	1591.4	352.1	349.5	407.4	326.2
Q8N2G8	123.8	221.2	237.2	246.1	213.9	241.7	247.4	159.5	138.8	136.7	718.7	13.5	28.4	5.7	20.2	25.7	35.2	64.6	101.8	90.4	128.7	893.5	63.3	68.4	74.7	72.5	85.1	59.7	74.2	45	49.7	57.1	246.3	44.6	38.5	40.5	42.7	38.6	7.5	10.6	18.3	36.2	51.1	181.8	181.8	84.7	93.1	95.1	80.7
P48426	85.5	114.7	124	124.9	105.7	109.4	70.3	27.1	16.1	19.7	376.3	9.6	29.1	6.7	19.3	26.7	56.9	97	200.7	148.3	191.5	594.1	28.8	29	30.6	29.2	35.2	23.6	28.6	23.6	21.6	23.8	101.4
Q8N573	81.9	147.5	157.2	166.6	138.6	167	154.6	92.9	73.6	65.2	456.2												166.7	181.6	188.7	173	189.6	144.3	148.3	120.1	141.5	136	563.8	44.8	33.5	36.5	37.4	33.3	9	7.1	12.1	25.3	29.5	148.6	148.6
Q12906	4141.7	6570.6	6840.9	7059.1	6502	6906	6679.5	4579.6	3923.1	3274.5	19280.3	280.9	462.6	276.4	518.7	410.9	467.5	784	1195.7	1190.1	1696.9	8966.9	4806.9	4984.3	5044.7	4658.2	5015.6	3458.7	3724.6	2976.4	2814.1	3323.4	15497.7	3531.3	3142	3107	3085	2621.2	667.9	784	1135.8	2626.8	3233.1	13328.1	13328.1	1568.8	1512.9	1734.3	1432.8
P78417	2905.7	4438.4	4816.5	4839.6	4301.6	5000.8	4816	3313.6	2874.1	2404	11399	75.9	158.6	77.6	151	145.2	156.6	301.1	506	506.8	692.5	4027.2	3122.6	3318.3	3147.8	3117	3233.4	2497.4	3019.8	2425.7	2194.1	2561	8198.2	2536.8	2292.4	2277.8	2379.4	2049.2	126.1	183.3	222	348.9	397.7	6998.3	6998.3	1008	986.7	1077.9	893.3
Q9Y5A7	165.2	268.2	285.9	269.8	199.9	159.3	108.6	42.7	33.5	27.4	771.2	24.5	57.5	35.3	63.3	91.6	141	204	304.1	217.1	285.5	831.9	271.7	260.8	255.6	243.3	279.8	209.9	209.3	186.7	173.9	206.8	927.7	172.8	141.7	151.7	161	128.9	57.2	88.9	98.1	170.3	192.9	699.5	699.5	207.6	205.9	232.5	173.9
Q6PGP7	1293.1	2108.4	2092.6	2148.3	1783.8	1270.8	834	292.6	210.4	194.8	6182.9	39.5	106.5	49.8	95.2	193.5	319.1	507.6	777.1	600.3	736.3	2289.5	701.7	798.5	799.2	700	795.3	510	584	406.3	419.3	435.4	2627.2	662.6	594.7	570.1	527.8	410	166.6	249.2	325	641.9	798.2	2668.9	2668.9	192.1	182.7	199.9	163.3
Q03013																							15.6	17.2	16.8	13.6	16.1	17	16.2	8.9	13.1	12.8	63.8
P48556	1445.2	2081.6	2215.9	2378.5	2037.7	2406.8	2043.9	1457.6	1411.4	1326.5	7150.8	39.6	106.8	47.7	97.5	109.5	133.5	224.7	364.2	234.2	402.4	3207.6	1117.3	1178.8	1141.7	1079.1	1230.2	875.7	950.2	781.1	680.3	831.5	4074	869.3	765.9	762.1	764.2	695	118.4	160.4	209.6	393.5	461.9	3562	3562	315.1	315.7	341.6	287.6
Q9HCK8												11.6	25	28.5	55.9	89.1	95.4	114.1	152.1	117.1	153.9	668.6												58.8	40.4	34.2	35.7	27.9	6.8	24.9	37.9	81.2	75.7	157.9	157.9
Q8IWJ2	347	623.9	624.6	634.3	455.9	355.9	352.9	151.6	99.1	81.3	1751.5	6.9	17.6	13.4	46	102.4	127.6	198.7	293.3	208.5	292.5	826.8	424.3	421.6	440.4	361.9	411	230.5	241.7	175.2	182	196.9	1161.7	176.4	155.1	133.1	138.6	108.5	47.3	76.8	114.9	213.8	259.2	599.8	599.8	94.5	101.6	125.1	91.6
O75449	35.3	106.8	99.6	93.5	90.9	78.8	125.4	66.3	31.1	22.1	197.6		6.5	2.2	12.5	8.3	17.5	35.7	62.4	49.5	62	352.6																								14.8	16	16.5	10.4
P54578	2130.8	3147.3	3307.9	3387.9	3112.8	3266.6	2595	425.1	277.1	188.5	9450.2	114.5	237.7	98.6	204.6	243	421.7	910.9	2705.4	2241.5	2821.2	7390.5	2493.9	2721	2613	2732.1	2981.5	2463.6	2848	2296.1	2064.6	2433	8081.2	2518.9	2316.5	2458.7	2649.2	2408	246.1	389.4	442.1	682.4	762.2	8111.5	8111.5	1138.2	1162.9	1298.8	1024
P07305	1645.4	2437	2598.7	2626.5	2548.2	2597.8	2492.7	2068	1935	1758.9	7419.4	250.6	384.9	220.3	277.6	159	225.8	443.8	457.3	385.3	553	4771.9	1662	1503.7	1284.2	1250.8	1431.4	1150.8	1137.5	967.2	863.5	1006.7	5626	660.6	658.3	679.6	688	628.4	600.7	456.6	461.3	912.3	893.3	3058.6	3058.6	661.5	603.3	671.6	653.3
O14936	145	274.6	270	252.9	254.2	286.5	253.4	114.5	45.3	33.5	1015	3.2	7.7	2.1	7.3	10.9	11.4	20.3	54	45.5	66.6	274.4	33.9	34.4	30.8	28.6	34.5	20.4	18.9	19.8	13.6	19.1	80.2	76.6	57.5	55.8	56.6	38.2	14.2	12.7	25.2	65.2	86.1	242.6	242.6	18.1	17.7	18.9	12.6
P23368	883.6	1438.1	1489.2	1531.2	1452.8	1432.1	1031	400.1	289.6	274.7	4489.6	60.5	135.2	61	110.2	115.7	217.1	481.8	907.2	785.1	902	3134.2	878.3	970.9	889.4	938.7	997.8	792.6	879.7	740.1	734.5	802.5	2959.2	389.4	347	395.5	402.4	367.1	45.9	55	60.6	93.9	103.8	1413.2	1413.2	244	222.5	271.9	238.4
Q9BWJ5	72.3	145.2	135.8	156.6	134.9	144.4	106.1	54.6	50.3	31.2	469.7	11.5	24.4	7.6	12.7	17	22.8	44.5	77.5	61.2	95.7	555.9	178.7	182.8	168	146.1	154.7	88.6	87.6	63.5	56.9	59.7	660.2	81.4	71.3	60.3	55.5	42.1	9.1	23.4	42.1	81.3	109.8	411.7	411.7	71.8	63.4	69.8	64.2
Q13888	78.8	135.1	126.7	121.4	103.7	71.2	40.2	18.7	10.4	10.7	382	3.8	10.7	8.3	20.3	36.3	59.8	88.7	102.7	78.6	104.7	275.5	74.3	99.7	85.6	71.5	79.2	28	32.1	29.2	19.3	29	352	198.2	162	121.7	93.6	70.6	46.3	135.2	173.6	429	481.9	794.7	794.7
Q14807																																		21	15.6	15.2	13.3	8.8	2.8	10.4	14.8	28.9	32.8	92.7	92.7
P84243	197.4	247.6	243.2	256.7	191.9	157	105.8	75.7	89.1	86.6	1047	28.8	49.7	26.4	39.3	43.6	42.5	83	111.9	80.7	89	276	118.2	148.4	128.6	122.3	151.1	75	88.2	66.9	75.2	91.5	582.2	86.1	86.5	84.9	73	68.1	108.7	74.4	77.7	175.7	166	408.2	408.2
Q5TA50	51	83.8	94.4	86.9	74	65.7	56.7	25.1	19.7	16.1	239	2.4	6.4	5.2	3.6	6	9	20.2	38.8	26.8	33.4	115.2	49.1	49.9	56.3	52	47.2	37.4	44.6	34	28	39.3	177.8	37.8	30.4	31.4	29.5	25.9	7.6	12.3	13.3	24.2	27.3	132	132
Q99961	1919.9	2563.5	2620	2671.8	2412.9	1811.4	1070.4	388.2	292.2	267.2	6576.1	20.1	42.5	16.8	40.7	59.6	149	287.7	446.7	296.9	405.2	1096.7	1518.7	1535.4	1498.8	1597.2	1775.1	1352.5	1557.2	1327.9	1311.2	1458.7	4429.3	974.5	854.8	1002.7	1004.8	911.9	66.3	79.1	97.9	197.3	270.5	2938.5	2938.5	381	396.8	433.5	324
Q86UL3	7.9	10.6	12.6	16.9	11.8	12.8	18.1	7.2	4.1		40.5					2.8	5.8	7.4	16.1	20.2	36.9	67.7
P21912	1246.8	1914.9	2020.4	2084.1	1940.5	2206.2	1873.8	1473.3	1425.4	1355.7	6379	36.6	63.7	24.8	54.7	59.1	55	102.8	158	121.7	164.2	2128.3	1478.7	1568	1430.7	1653.2	1679.6	1446.6	1684.1	1473.5	1186.5	1555.8	4874.4	600.1	551.2	626.2	683	601.7	211.3	194.3	174.7	266.1	304.3	2552.9	2552.9	634.2	590.2	730	605.5
Q96CQ1	4.6	10.9	10.5	12.2	10.2	13.5	8.6	5.7	5.1	6.9	22.9												12.4	13.8	7.6	10.6	10.9	6.4	11	6.1	5.8	8	36.8
P20020	539.4	915.3	1000.2	983.6	961.9	962.9	1015.2	688.6	556	429.8	2921.5	9.7	25.1	13.1	20.4	24.5	18.9	37.3	64.6	55	100.6	484.7	297.9	331.1	348.5	333.7	378.3	289.9	328.9	277.9	299.9	305	1113.7	530.5	444.3	495.7	566.3	514.4	51.1	56.3	76.7	134.4	163.7	2332	2332	157.4	159.7	179.1	159
Q92567	31.6	77.8	67.1	73.5	54.1	49.8	54.6	34.9	15.7	20	259.6			2.6	3.1	4.2	3.1	6.2	10.7	8.6	11	49.4	60.4	78	59.1	47.2	58.5	48.9	41.9	32.3	33.2	48.6	257.8	4.5	2.6	5.8	4	3.8		3.1	7.5	12.3	16.1	30.9	30.9
Q96QD8	166.7	328	343.7	334.2	329.7	328.2	336.5	215.9	144.3	149.5	963												148.6	144.2	152.1	120.1	149.2	114.8	127.3	100.4	115.2	111.6	363	62.7	38.8	50.6	63.8	51.3	3.8	4.8	5.3	12.4	14.4	150.2	150.2	67.9	56.7	80.9	65.6
O00267	1598.5	2807.9	2704.9	2859.1	2494.2	2374.4	1833.6	486.8	345.6	248.8	7312.3	82.1	166.8	76.8	177.4	225.9	430.8	808.1	1698.2	1402.4	1741.2	5192.5	1539.8	1653.9	1619.3	1580.8	1780.3	1284.9	1405.5	889	870.6	954.3	4975.9	586.3	528.2	571.5	596.7	397.8	85.3	99.3	114.8	305.1	574.9	2375.1	2375.1	269.2	269.7	293.4	236.5
P53701	452.2	784	784.8	838.9	728.3	842.8	767.9	531.4	461.8	374.7	1913.4	11	15.1	5.1	12.1	15.1	17.5	36.3	62.1	59.8	75.4	688.9	522.3	533.4	525.8	514.3	562.2	431.9	478	397.8	367.5	436.5	1718.5	290.5	234.5	238.5	254.8	212.1	19.5	34.1	35.4	63.8	70.4	835.6	835.6	580.3	558.6	659.8	491.1
Q9Y3D7	353.1	542.9	572.7	587.1	587.2	561.2	583.7	361.9	345.9	285.5	1373		3.7		2.1		3.1	7.1	14	12.8	13.6	94.2	178.6	182.4	166.4	190.2	192.7	173.6	188.2	170.2	161.3	154.3	460.1	59.9	53.9	55.1	64.3	64.3	1.9	5.9	2	4.3	8.5	183.2	183.2	118.3	117.5	139.2	122.5
Q92620	457.7	846.8	887.5	841.5	767.8	767.3	721.1	293.8	214.9	112.2	2413.3	39.8	76.1	42.1	84.3	71.8	116.8	193.4	491.2	422.8	624.3	1948.9	112.5	121.3	129.5	116.5	127.7	66.9	76.7	57.8	48.2	56.6	372.7	272.4	239.8	231.4	194.8	149.6	57.5	97.5	121.5	310.4	414	1030.3	1030.3	141.9	115.4	144.2	110.6
P46926	612.5	866.5	917.6	915.5	859.1	933.5	888.8	668.6	602.3	556.2	2927.5	9.7	8.9	3.1	13.2	11.1	17.9	26.2	39.8	32.7	50.7	477.6	1507.2	1613.7	1430	1592.3	1730.4	1240.5	1485.4	1128.9	1054.3	1227.1	5081.2	1092.3	1010.3	1014.7	1088.2	915.6	67	198.7	266.4	477.9	519	3467.9	3467.9	740.2	723.5	800.3	660
Q8TEH3	9.2	14.2	16.5	17	13	12.8	8.3		0.7		38.2	2.7	3.4		4	2.2	7.1	18.3	17.7	19.4	21.2	61												32.3	28.9	31.8	29.7	23.1	67.5	58.7	53.1	97.4	101.5	301.5	301.5
O95759
Q9NWX5	8.4	16	14.4	13.5	10	14	6.3	2.5			49.6	3.5	23.1	8.7	13.8	25.6	28.5	47.7	86.4	67.7	79.2	269	76.7	67.3	93.7	83.2	82.5	65.1	71.9	45.5	47.8	61.6	334	8.1	6.8	6.8	7.4	9.1	3.7	2.7	3.6	8.4	12.8	40.5	40.5
P20933	51.5	84.3	93.7	85.8	83.5	92	80.2	45.9	36.6	28.6	796.9		4.8		2.4		3.2	3.2	3.5	5	7.8	86.8	21.7	26	26.1	25.2	30.5	23.2	25	17	16.3	23.7	331.4													8.7	10.1	14.6	9.1
Q8NHU6	88.1	137.7	142.3	131.9	107.5	108.8	88.6	41.2	38.3	36.1	438.1	2.9	4.1	5.3	6.1	8.2	15.7	24.5	33.8	36.9	47.2	145.9	92.9	92.9	102.1	77.5	98.3	57.6	65	53.7	42	52.1	355.1	77.5	59	55.1	54.3	55.2	9.2	30	24.9	62.5	75	274.3	274.3	23.4	19.4	19.9	18.1
O43688	45.2	75.3	73.5	75.3	81.2	86.6	92.2	45.4	48.5	53.2	319.2	5	9.6	2.9	6.4	5.8	7.4	12.1	16.8	7.2	17.9	295.1	91.9	115.8	116.5	100	136.2	78	92.3	64.4	60.7	68.4	475	112.2	86.6	86.7	114.3	86.3	23	36.4	37.5	66.6	84.6	537.1	537.1	54.3	50.5	56	41.6
Q9Y6M7	931.8	1609.8	1635.4	1625.1	1562.4	1630.1	1648.3	1051.1	861.4	672.7	4094	71	37.6	14.2	28.8	59.7	97.9	101	192.1	183.9	318.9	1545	429.8	437	470.1	466.4	497.8	360.5	369	308.6	318.7	304.4	1806.8	322.6	264.9	287.8	302.9	289.1	26.3	34.6	43.8	91.2	124.4	1160.1	1160.1	109.4	112.9	139.2	105.4
Q6PCT2												3.6	5.2	2.4	14.4	18.7	26.8	43	52.4	46.2	53.9	185.9	9	12.5	14.4	12.8	13.5	7.1	8.8	7.5	8.3	6.3	46.3
O60930	30.2	34	41.4	44.4	44.6	51.4	43.2	19.5	23.1	36.1	114	2.2	7.5	6.3	17.4	27.6	26.9	37.4	48.1	39.2	44.3	113.9
P25208	127	164.3	165	158.9	165.9	158	153.2	105.4	95.1	96.5	411.2		12.7	11.3	9.3	16.2	13.4	30.4	39.7	33	46.7	272.1	30.1	31.5	27.7	30.8	38	21.6	30.4	28.7	26.7	35.3	52.9													18.8	27.6	27.7	20.2
Q96EB6	9.5	18.1	17.3	16	18	16.7	12.4	2.4	3.5		63.3		4.9	6.4	15.6	16.8	33.4	83.8	128.2	92.3	119.2	269.1	11.8	11.5	14.1	14.1	12.3	6.7	9.9	7.9	7.9	11.6	27.5	78.1	76.4	60.4	73.5	70.1	1.3	9.4	28.4	58.8	73.3	213.6	213.6
Q9NP77	108.9	152.3	165.7	163.8	149.3	107	82.9	35.8	33.2	21.7	615.7												61.3	63.8	60.3	57.6	63.8	40.3	47.6	38.8	37.9	54.9	214	95.5	83.5	93.5	95	76.2	9.5	24.4	41.9	79.7	83.3	429.6	429.6
O14976	620	936.7	970.7	964.9	765	528	345.9	143.1	113.2	105.1	3085.1	73	160.3	107.8	232.6	354.5	627.5	943.3	1437.4	1079	1399.7	4055.9	997.8	1103.1	1060.6	1014.6	1118.5	701.6	793.8	551.7	541.2	646.7	3627.3	668.9	571.4	524.3	499	400.1	93.2	223.6	344.8	708.8	856.9	2632.7	2632.7	172.5	169.5	190.5	148.9
Q9UKV8	226	339.2	389.1	388	332.9	368.6	346.4	224.6	193.3	171.7	1074.2	8.1	14.3	7.6	13	12.1	11.6	17	28	20.6	29.1	135.8	92	97	91.2	89.3	94.8	47.9	57.4	41.6	50.9	51.2	353.6	130.4	106.5	116.6	105.3	95.4	42.6	71.9	82.2	146.6	131.6	470.2	470.2
Q969Y2	44.3	85.8	81	80	69.7	77.7	80	40.9	38.2	30.2	242.8	6	10	3.3	10.3	12	10.8	18.1	39.7	34.5	50.8	221.8	229.9	254.4	251.1	223.1	250.6	167.8	210.8	146.7	151.9	150.6	1169.2													12	9.2	12.9	11.1
O95251												6.4	11.6	4.5	15.2	29	27.7	41.4	54.3	61.1	67.9	209.7												14.1	9.7	4.6	9.7	6.2	8.1	5.9	16.6	22.6	25.4	43.7	43.7
P05156																							11.9	16.4	13.9	9.1	12.7	10	12.3	7	8.4	10.8	46.9
Q86VP6	3696.5	5948.8	6366.6	6393.3	5908.2	6777.7	6640.7	4700.2	4218.5	3796.2	17609.6	63.5	139.8	59.4	123.9	122	115.6	224.1	288.4	291.7	438.2	4432.6	5435.5	5687.5	5564.8	5356.5	5879.9	4161.6	4812.6	3740.9	3501.2	4130.3	17030.6	4662.9	4058.9	3980.1	4227	3552	414.3	822.7	1038.3	1856.6	2211.2	14185.2	14185.2	2122.4	2069.2	2361.9	1936.5
Q8NA72
Q9BQ04												1.9	5.2		4.8	9.3	7.7	10.1	12	15.8	14.3	45.3	19.4	20.7	19.2	16.1	18.4	11.4	15.5	7.6	17.5	12.5	68.5
Q13561	1498.5	2113.3	2083.9	2140.2	1957	2073.4	1687.9	554.2	441.9	358	6543.6	85	212	95.1	187.2	209.4	334.4	729.9	1883.2	1498.1	1959.4	6079.7	1672	1712.2	1577.9	1749.6	1922	1570.2	1683.2	1433.4	1341.9	1559.9	5847.5	993.6	957.8	1028.7	1065.5	914	98.6	136.5	169.9	358.8	493.4	3832.8	3832.8	575.5	614	665.6	515.8
Q9NY35	20	34.9	30.4	31.7	31.1	31.2	35.6	24	25.4	21.9	61.6												7.2	6.6	8.9	5.6	7	9.5	4.4	7.2	8.1	5.9	21.2
Q96IG2																																		109.2	91.5	80.9	93.7	83.9	8.8	30.5	47.5	73.4	94.8	380.5	380.5
P32856	70.1	116.2	107.6	96.6	119.6	105.6	93.8	54.4	51.1	41.3	343																																			20.9	13.2	24.4	19.3
Q9UHW5	6.1	9.9	4.7	7.4	7.3	7.1	6.7	8.8	5.6	6	21.9
P62820	620.5	941.8	1002.2	1014	957.3	1092.1	1006	817.2	830.2	759.1	2676.5												916.6	956.9	939.3	943.9	991.7	880.2	1050.7	910.6	733.7	959.4	3214	666.4	604.5	713.4	737.6	686.9	66.2	63.4	50.9	80.7	103	2318.5	2318.5	389.2	378	417	368.4
Q8IZV5	150.8	282.4	279	281.5	249.2	249	233.6	120	65.5	47	730.2												264.8	276.1	301.7	258	274.7	203.7	228.6	178.7	179.6	212.7	804.2	96.3	84	81.7	100.3	77.1	25	39.3	32.6	86.1	102.8	372.3	372.3	98.3	90.8	101.3	81.5
O15327	130.5	220.2	227	222.5	195.5	142.1	98	44.3	22.2	22.2	778.2	4.8	9.7	4.6	10.5	17.1	33	59.4	84.5	76.4	99.5	298.1	104.1	132.1	124	117.7	107.3	92.7	87.3	71.6	66.1	80.6	341.4	87	73.7	66.5	77.4	67.3	12	15.3	23.5	54.7	64.5	291.2	291.2	15.9	16.5	17.2	10.9
P48059	400.5	695.4	705.7	724.2	635	693.2	639.8	294.7	238.9	202.9	1738.7	7.5	12.7	4.5	8.9	14.2	23.7	30.9	75.3	66.2	78.1	410.3	321.9	334.7	345.2	347.1	371.3	290.9	344.8	268.4	282.5	282.7	1231.7	95.9	95.6	101.3	105.3	89	11	24.2	21.1	46.3	56.6	357.2	357.2	257.4	226.5	282.1	212.8
Q6ZW49
Q8NDD1	28.6	66.6	62.8	54.2	55.8	51.7	63.4	48.3	32.8	35.7	178.4	97.2	212.3	96.7	126.4	119.6	93.9	140	211	185.6	239.7	1249.7	155.5	181	161.2	184.2	301.3	202.9	180.6	140.7	123	140.2	681	148.6	138.3	157.9	164.5	160.1	93	104.2	92.3	154	163.1	663.6	663.6	39.6	43.6	49	42.6
Q86SX6	173.3	250.9	246.7	254.3	254.7	277.2	233.3	142.6	101.3	82.7	601.1												172.9	176.9	185.7	185.1	209.4	161.1	189.7	149.9	136.3	176.4	487.8	112.9	106.7	115.3	108.1	113.5	13.1	19.8	15.6	33.5	30.2	357.7	357.7	75.6	72.8	76.1	57.8
Q5VIR6	262	455.7	456	472.9	409.2	362.7	264.9	79.1	52.6	39.4	1323.9	25.6	58.6	36.5	62.8	82.5	148.8	268.1	504.3	400.8	547.4	1474.3	561.3	692	627.7	587.7	695.2	388.2	445.7	336.6	337.3	364.8	2283.6	371	333.4	290.7	260.1	233.4	80.2	114.4	194.4	404.5	499.7	1519.2	1519.2	18.2	9.2	10.7	12.7
P11388	616.2	997.8	1089.2	1095.7	963.2	797.6	477	104.5	81.1	65.6	3077.4	16.9	47.4	25.7	59.3	74.4	138.4	258.5	430.2	316.8	390.2	1084.5	479.3	536.4	544.5	502.8	558.1	343.8	343.8	267.2	226.2	241.7	1730.7	356.2	321.5	304.1	292.5	225.8	40	59.2	97.4	334	533.7	1186.1	1186.1	169.7	183.4	207.1	164.5
Q99717	59.6	79.4	89.2	79	77	49	35.5	12.9	7.6	11.2	236.7	7.2	16	11.2	21.5	37.1	60.1	118.8	151.8	130.9	170.2	360.3	107.2	115.2	118.9	103.8	121.6	94.6	100.3	86.7	71.7	93.4	443.1	261.8	221.5	200.9	197.8	190	75.5	110.7	142.7	292.1	320.8	982.9	982.9	25.3	22.3	26.7	29.4
Q96ES7	10.8	19.8	21.5	14.7	16.9	14	13.5	7.3	4.7	2.2	33		3.7	2.5	10.5	10.8	10.9	21	26.3	26.3	31.7	104.3
P13010	3692.1	5847	6144.4	5987.9	4371.8	1948.5	1146.9	598.2	500.2	436.1	18032.2	231.1	499.6	269.7	724.1	1595.9	2906.7	4153.2	5258.7	3854.1	4851.2	15220.4	4503.9	4841.8	4761.6	4692.3	5133.2	4012.6	4373.3	3667	3301.3	4016.1	14397.1	4074.8	3550.6	3797.5	4068.9	3534.8	318.8	353.6	462.1	1003.8	1422.3	13001	13001	2535.5	2436.6	2657.8	2144.4
Q9C0B1	621.2	985.4	1008.6	1042.3	938.3	1131	1081.8	696.9	577.5	487.5	3047.2				2.9			3.2	5.9	7.9	10.5	71.4	596.7	695.1	675.6	698.3	734.7	572.6	649.7	515.5	487.3	603.1	2202.4	60.9	55	57.2	69.1	53.7	7.1	9.4	11.7	13.6	27.5	259.3	259.3	79.8	88.2	87.9	75.1
P21283	1317.2	2249.3	2259.7	2229.6	1961.1	1889.6	1525.6	464	295.3	264.9	6660.8	129.5	252.5	138.9	216.1	272	466.4	781.6	1772.5	1386.4	1749.4	6079.5	1948.5	2054.3	1937.7	1990.4	2116.5	1706.5	1965.8	1587.5	1481.9	1732.7	6465.7	603.6	517.1	512.3	589.2	525.8	75.8	93.8	120.9	233.8	294.5	2260.5	2260.5	324.5	320.9	365.1	269.9
P05026	470.2	607.9	666	689.2	652.7	739.7	689.2	541.8	576.6	531.9	1585.5												185.3	201.7	190.4	195.9	201	186.1	173.5	146.3	137.3	166.7	531.1	444.5	411.9	420.9	458.9	400.2	54.3	54.5	71.8	111.1	134.6	1451.8	1451.8	89	89.3	94.8	74
Q96KG9	364.7	618.7	626.1	650.9	579.3	636.3	528.9	140.1	104.3	64.7	1835.5	16.7	27.4	19.5	28.5	38.4	49	99.9	307.9	265.4	344.5	904.3	549.4	611.3	610.5	554.9	585.4	361.1	433.9	325.4	341.1	369.8	1895.3	390.3	378.3	353.3	399.1	308.5	49.3	98.5	168.1	342.3	405.5	1527.5	1527.5	159.3	151.8	177.3	130.1
Q8WYA6	563.3	940.3	952.6	889.8	693.8	254	120.7	80.9	73.4	69.7	2866	7.5	21.5	11.5	39.6	75.5	171.8	219.5	305.2	245	298.3	815.7	515.5	571.5	545.1	557.6	608.5	481.8	507	396.4	354.3	436.1	1936.4	271.7	236.4	227.8	234.6	199.7	39.8	38.7	51.4	117.4	161.5	972.2	972.2	41.5	41.7	39.9	33.4
Q9NZM1	2801.7	4736.9	4937.6	4947.1	4588.4	5030.9	4984.2	3236.2	2346.4	1723.2	13234.4	69.1	181.2	61.2	152.7	159.8	156.4	294	525.4	624.4	1065	4362.5	2256.2	2417.2	2424.1	2455.7	2597.6	1942.9	2241.2	1801.4	1765.8	2036	7520.5	1909.1	1739	1922.2	2252.8	2017.3	225.3	274.6	292.8	554.8	663.4	6380.7	6380.7	605.2	570	661.4	553.3
Q5TBB1	187.1	324.9	341.2	349.2	315.9	249.2	169.5	53.7	36.4	34.5	977	26.3	41.5	27.4	56.1	92.6	201.7	410.8	631.3	465.6	589.3	1563.2	350.5	365.7	345.5	349.6	359.3	313.2	362.6	301.3	279.5	291.5	1085.7	425.2	395.4	430.8	443.5	423.3	43.1	51.6	53	81.9	85.3	1493.9	1493.9	42.3	41.9	48	38.7
O00506
Q96IK1
Q8WVV9	462.4	708.7	704.1	742.6	589.5	342.2	180.6	91.4	78.8	62.4	2005.2	30.5	77	36.3	75.2	136.4	200.3	259	324.2	223	281.3	1439.5	216.1	218.1	218.4	178.1	196.4	106.2	117.2	83.4	91.1	90	595.1	103.4	74.9	75.1	57.8	48	19.6	54.6	68.8	143.4	150.4	330.4	330.4
Q86W92	1354	2283.2	2328.4	2279.7	1886.3	1571.6	1042.1	366	319.7	234.1	6462.5	76	172	87.2	195.2	306	536.8	899.6	1488.9	1119	1418.6	4272.7	1350.5	1482.5	1471.6	1351	1485.7	896.7	956	723.5	742.5	808	4752.1	1168.4	1010.3	965.5	1009.8	861.3	246	354.8	625.8	1189.7	1391.3	4056.1	4056.1	228.7	209.1	241.2	187.9
Q9H444	1295.9	1574.9	1655.2	1642.8	1504.3	1486.5	1771.4	1317.7	1417.7	1208.7	4124.1		3.4	3.3	3.8	3.7		3.3	5.7	1.2	3.1	91.4	698.9	752.1	602.9	781.3	755.1	565.8	668.2	621.6	620.4	679.7	1899.2	435.5	405.3	452.4	492.2	431	56.5	56	59.4	126	122.3	1364	1364	140.1	150.6	163.3	142.8
O15550	106	142.6	155.4	149.5	122.8	91.4	70.1	28.8	25	17.3	346.5																							5.2	5.2	3.8	3.9	2	2	7.4	5.5	10.2	11.8	34.2	34.2
P08621	1142.5	1867.2	1932	1893.7	1700.6	1852.8	1740.1	774.4	306.8	223.8	6979.3	232.6	482.5	238.1	359.6	296.6	302.2	388.4	873.6	793.6	1040.2	3670	1120.2	1177.6	1149.5	1137.5	1163	505.1	435.8	260.9	225.7	335.7	4492.6	1109.1	973.9	872.3	685.8	480.9	254.9	346.5	664.6	1683.1	2032.6	4742.5	4742.5	708.7	740	757.2	685.2
Q658P3
O00116	1983.3	3298.6	3447	3512.1	3183.2	3670.6	3291.4	1407.8	771	531.4	10155.4	21.8	84.7	41.1	73.7	61.9	95.4	147.4	516.2	511.8	712.7	2334.3	1611.5	1783.1	1727.3	1688.5	1809.3	1445	1623.9	1325.7	1209.3	1412.3	5693.4	979.8	876.3	942.9	984	898.2	127.2	118.9	137.9	220.3	288.9	3732	3732	450	457.9	503.6	421
Q969P0
Q7Z2K8	16.9	28.9	26.9	25.6	28.2	31.6	25.2	19.8	8.6	13.8	91.9
P15531	2039.6	3089.2	3253.1	3299.4	2954.1	3388.5	3519.8	2516.5	2329.5	2064.6	8645.4	79	147.5	67.8	144.5	110.7	94.6	205.5	233.1	238.9	284	6867.5	1268.2	1411	1376.1	1379.2	1504.4	1129.6	1267.2	981.5	1025.7	1112.6	4288	1100.6	1055.6	1048.4	1195.8	1009.5	49	83.3	80.7	172.4	204.6	3140.4	3140.4	391.3	392.3	464	372.9
Q8TEA7	22.3	35.6	34.7	31.5	28.3	27.7	15.2	6	7.3	3.1	101.3												25.7	23.3	25.3	21.8	22.9	18.8	18.9	12.2	12.5	19.8	72.8	43	38.6	34.9	31	22.5	9.8	13.6	16.3	52.4	66.2	191.3	191.3
Q13761	10.7	22.3	18.3	19.5	21	10.5	8.1	7	4.4	5.9	67.5			3	4.3	4.4	7	7.7	16.4	7.3	11.3	50.2	30.4	29.6	26.9	20	21.2	15.8	18.5	10.4	12.5	13.3	70.7	41.9	46.1	35.3	39	25.7	8.4	17.5	23.6	32	35.9	100.5	100.5
Q8IVF7	94.7	158.5	161.3	166	144.6	123.2	69.9	20.7	17.2	5.2	543.4	31.2	78.5	42.8	83.3	104.3	185.3	376.4	628.1	518.4	628.4	1595	349.9	383.2	374.2	309.4	354.3	216.5	197.5	148.4	160	178.3	1138.7	203	184.9	162.4	152	126.5	45	82	118.1	241.5	273	681.1	681.1
Q12899	68.3	115.6	116.3	121.4	113.1	111.5	86.1	42.7	20.9	16	406.7	3.7	7.5	5.2	6.6	6	9.2	12.8	26.5	19.8	26.6	88	73.6	98.3	85.1	84.5	78.3	70.3	80.4	57	59.8	78.6	276
O75064	227.9	362	386.6	384.1	380.9	347.5	331.9	159.6	118.3	77.6	1163.3												66.9	78.3	77.1	69.1	89	62.2	65.1	56.9	48.1	52.9	225.4	10.8	11.7	8.8	10.7	10.3	2.4	2.9	3.4	11.5	13	29.3	29.3	13.4	10.1	16.7	12.7
P26196	1211.8	2008.7	2129.7	2147.4	1983.8	2065.8	2089.6	926.1	426.2	240.9	6011.1	40.7	66.8	29.4	63.8	64.2	79.4	161.8	442.4	474.6	689.4	1727.3	1242.7	1357.6	1331.9	1317.9	1456.8	1056	1153.3	914.4	877.8	1042.3	3967.8	1166.2	1067.8	1069.8	1112.3	923	184.4	246.7	309.4	631.2	793.1	3837.8	3837.8	269.4	232.2	303.4	256.4
Q8N9N2	51.1	81	86.4	85.9	75.9	57.6	49.6	16.2	7	4.4	190.1	3.4	12.2	5.6	10.5	21.8	32.2	31.2	67.2	45.6	61.3	145.4	31.1	34.2	35.6	26.5	39.8	20.3	18.1	15.4	15.2	12.4	110.9
Q9NQT5	203.9	336.9	350.8	344	311.7	322	264.9	63.4	49.3	32.7	472.5		5.6	2.8	5.9	4.8	6.8	10.7	24.9	20.9	23.2	77.6	154.1	173.8	158.7	168.6	177.2	143.5	139.7	113.6	116.8	131	530.7	77	68.5	68.2	64.3	59.6	13.9	7.3	13.9	27.9	38.4	226.8	226.8	69.9	61	81.2	59
Q5F1R6	39.3	50	55.2	55.5	51.6	33.8	25.2	8.2	5		141.7		6.7	1.9	8.6	3.9	7.9	24	40.1	28.4	36.5	98.7	75.9	70.1	84.8	69.1	75	67.1	67.3	59.1	57.6	69.6	305.2
Q7L8J4	128	153.8	149.4	149.5	145.9	144.4	117.2	32.5	26.1	19.4	489.8	4.5	11	7.2	6.8	9.4	21.4	57.1	118.6	91.5	117.8	411.7	86.1	92.9	94.9	103	95.8	93.9	98.2	76	77.1	87.8	365.3	160.1	171.4	148.5	167.2	145.5	93	150.6	110.4	128.4	112.2	280.2	280.2	30.7	23.7	32.8	21.4
Q9BRK0	8.3	19.1	21.7	20.2	15.3	15.8	19	10.6	9.1	4.8	74.1
Q9NRL3	51.3	118.5	111.1	108.9	114.9	93.8	87.6	31.1	23.1	24.2	285.7		7.1	3.2	4.9	8	14.4	32	63.2	60.3	71.8	198.4	219.7	237.4	231.2	244.7	242.1	173.4	188.2	170.6	152.1	169.5	648.9	147.2	126.2	121.7	127.6	99.5	13.1	25.3	34.2	60.2	70.7	412.4	412.4	32.3	28.9	33.3	32.3
O75695	201.2	401.1	421.9	404.3	374.2	403	390.3	112.5	80.2	59.6	1145.3	16.1	38.4	18.8	30.3	24.3	44.3	88.3	272.1	244.7	320.9	976.2	307.7	355.3	328.8	359	350.1	304.7	337.1	268.7	273.3	306.6	1064.8													165.6	147.6	170.8	131.4
Q9NR33
Q5VTR2	414.2	715.8	739.2	707.3	565.9	308.3	207.8	105.7	81.9	65.1	2173.2	23.6	75.1	46.9	118.9	225.7	413.4	555	734.1	567.8	659.4	2033.4	490.8	511.7	484.5	359.9	391.6	211.1	199.8	156.5	135.2	171.9	2154.6	403.9	286.3	246.6	217.1	170.9	75.3	352.4	430.3	825.2	896.1	1920.5	1920.5	2	14	15.6	6.6
Q9NV35	24.9	50.9	45.2	47.4	49.5	54.9	40.3	24.7	12.1	6	141.6	4	6.8	3.5	10.7	16.9	17.3	28.7	39.5	50.9	42	102	97.1	116	109.4	121.7	118.6	103.3	109.5	84.6	126.2	74.4	373.9	89.3	81.9	95.1	86.9	86.7	6.7	6.4	12	64	29.6	369.6	369.6
Q5JTZ9	308.8	492	506.1	519.6	439.2	419.1	258	92	73.9	61	1741.4	49	84.5	45.9	108.2	173.1	253.8	491.8	771	566.4	779.3	2350.8	182.4	211.3	189.3	187.5	207.9	147.6	176	163.3	141.3	160.6	588.4	506.5	438.4	492.6	507.4	423.6	83.7	91.1	91.9	188.4	236.9	1729.5	1729.5	52.2	40.1	53.2	46
P57737	117	217	210.1	201.4	142.9	116.8	89.4	35.8	31.1	21	578.7	18.9	57.1	34.2	82.1	140.7	144.9	252.4	306.6	235	296.4	874.3	448.4	472.2	459.3	446.9	491.2	333.3	386.5	301.6	299.3	347	1553.7	210.1	191.2	173	179.8	160.5	36	47.8	63.2	116.9	147.6	747.3	747.3
O00629	387.4	675.4	707.6	691.7	597.6	564.3	469.4	218.1	164.8	95.7	1980.5	20.6	41.8	25.1	48.4	73.5	96.5	163.3	263.1	233.8	327.7	906.9	220.3	240.6	234.8	202.3	208.8	115.9	146.5	113.5	98.1	116	647.9	178.5	130.5	120.8	121.9	104.6	34.4	95.8	101.4	186.6	222.3	717.8	717.8	69.4	58.2	78.5	58
Q9GZM7																																		13.5	10.9	13.1	12.2	10.2	17.2	16	13.4	20	20.8	62.4	62.4
Q9NZU0	34.9	58.1	54.8	63.7	62.4	58.6	58.6	44.2	36	33.6	154.3
Q12986	13.6	24.4	24.3	21.4	18.8	20.4	24.1	4	7.8	5.2	70.8																							15.8	12.2	15.9	13.8	13.1		6.2	6	19.1	22.4	78.2	78.2
Q9HCE5	106.9	153.9	173.8	183.2	151.9	187.2	155.7	82.9	63.5	59.3	520.5	13	14.9	16	18.6	18.4	24.5	57.3	90.8	84.5	123.6	392.8	147.4	179.6	161.9	159.6	167.3	143.6	132.3	97.6	94.8	126.7	570.9	82.9	73.6	80.9	80.8	66.2	15.1	16.8	22	55.5	62	373.9	373.9
O00159	3421.8	5825.8	5950	5748.8	4887.6	3669.1	2310.3	689	481.3	449.7	17252	204.6	455.3	229.9	475.4	735.4	1080.4	1779.4	2681.7	1973.3	2572.2	7755.1	2823.1	3084.9	2822	2634.1	2808.7	1711.5	1787.7	1356.5	1346.8	1585.8	8443.5	1584	1274.2	1185.6	1138.9	906.7	332.9	666.5	891.3	1666.1	1912.6	6379.8	6379.8	1146.7	1135.3	1263.8	974.1
Q9NZJ4	683.4	1143.2	1179.1	1154.2	1015.1	821.6	566.2	193.6	118.4	100	3553.5	57.7	142	63.1	122.2	184.1	236.3	439.8	678.7	541.6	717.3	1787.8	227.6	278.9	254.3	224.2	224.1	128.7	136.1	108.2	103.5	122.2	877.5	510.1	398.5	288.4	298.6	257.3	126.8	247.1	450.7	791.9	838.5	1753	1753	48.4	59.6	59.5	48.3
P05388	3216.5	5189.8	5661.9	6030.4	5483	7036.5	6464.2	4513.2	4101.4	3604.3	24363.1	727	1482.8	673.9	751.6	758.4	468.9	682	977.3	838.5	1091.5	5774	3369	3893.2	3697.2	4060.3	4199.3	3504.7	4101.6	3365.2	3145.8	3584.8	16769.5	3160.5	2938.6	3151.1	3520	3095.1	3279.7	2642.1	2014.5	2840.8	2851.4	13862.4	13862.4	871.6	914.5	1052.3	933.3
Q13445	348.3	575.6	566.8	574.2	569.8	599.5	572.3	415.3	364.4	326.4	1524.2												242.2	274.1	281.2	282.4	299.4	228.5	254.4	210.7	194.9	232.3	834.7													52.6	55.4	55	44.2
Q8IY67	187.2	246	247.7	244.6	137.9	75	64.9	35.3	20.4	17.7	946.1	5.3	17.3	16.3	52.5	103.1	94	114	147.7	122.7	160.9	595.6	404	428.7	438.3	432.1	468.5	326.7	370.4	258.2	243.5	342.9	1872.1	262.5	244.1	223.5	230.8	163.1	50	110.5	126.8	274.2	334.9	1130.6	1130.6	39.1	28.5	36.5	18.6
Q15048												3.4	4.9	7.6	7.8	18.1	23.7	33.9	55.6	39.4	56.3	162.3																								44.3	44.4	43.7	34.2
P49848	177.6	292.2	271.7	278.5	201.1	158.8	83.6	38.7	23.2	19.7	834.2	5.9	11.4	21.7	42.9	73.7	119.9	152.2	217.7	164	234.8	643.6	173	192.7	168.6	130.9	136.5	107.9	105.4	80.1	65.1	85.7	776.7
Q9BXJ9	2873.5	5113.1	5204.9	5215.6	4818.3	5062.9	5444.9	3185.6	1737.6	753	13532.8	136.7	279.9	114	228.6	211.5	238.5	410.4	1090.3	1596.4	2930.2	9028.1	2925.1	3027.6	3123.8	2987.6	3322.5	2417.4	2829	2196	2232.6	2292	9177.4	2370.5	2042.2	2111	2412.1	2060.9	240.2	402.2	439.8	767.6	954.2	8452.1	8452.1	1270.2	1285.1	1404.2	1184.3
P06865	1047.3	1824.4	1829.9	1892.2	1717.8	2064.6	1907.3	1350.7	1257	1105.9	5804.6	38	74.7	33.7	59.6	55.8	60	101	166.7	152.9	187.7	2384.7	1083.7	1182.1	1122.9	1146.9	1264.4	975.1	1078.8	856.5	835.4	950.6	4208.2	824.5	776.3	799.9	886.5	774.7	70.3	62.3	96.4	156.1	153	3271.7	3271.7	882.5	847.8	1002.7	807.9
Q9BZE9	174.6	242.3	262.7	263.8	213.2	217.1	207.5	79.2	37.3	22.5	601.9	3.7	3.8		6.7	9.1	12.6	23.8	72.7	50.7	66.6	180.8	104.2	109.3	109.1	103.4	112	93.8	93.9	92.2	70.9	87.8	314.8	108.2	94.2	102.9	102.3	96.5	13.1	18.6	31.8	58.8	67.8	423.1	423.1
O15226	971.4	1698.1	1304.1	834.8	377.2	259.4	195.5	114.3	77	67.8	5015.3	166.9	296.2	398	835.2	1155.3	983.4	1198.4	1566.6	1196.1	1505	4581.6	1014.3	1133.7	1012.7	656.2	664.4	213.7	236.2	151	172.7	210.2	3649.8	886.2	611	403.3	376.8	324.8	220.1	762.9	1177.8	2047.3	2034.1	3778.9	3778.9	248.4	255.5	224.3	97.1
Q8WUI4																							20.1	23.5	21	25.2	25.5	21.2	30.6	22.5	17.9	16.5	58.1
P34059	397.2	595.2	584.8	591.9	565.4	661.2	605	430.9	411.6	392	1945.9	3.6	12.5	4.8	7.5	8.7	15.2	22.5	39.1	36.5	50.5	252.2	203.3	224.9	210.6	189.5	238.3	187.3	200.6	157.6	160.6	168.8	828.1	78.5	70.3	61.6	72.4	68.4	9.7	9.3	10.8	20.3	25.5	332.4	332.4	72.7	71.9	84	58.7
Q14651	767	1394	1454	1426.7	1316.7	1440	1350.2	440.3	209.6	151.6	3609	15.5	22.4	11.7	31.1	24.2	43.8	83.6	264.1	261.6	340.5	913.3	396.7	461.9	425.8	448.4	495.5	394.8	445.9	346.3	358.3	385.1	1427.5	248.8	231.9	238.6	281.8	272.2	12.3	38.3	45.9	62.8	70.7	911.5	911.5	67.8	68.1	76.2	50.2
Q9Y333	455.6	745.1	771.3	812.9	739.2	753.9	763.6	578.4	448.2	418.6	1832.2		2.9					3.8	2.4	0.2	2.5	83	526.1	503.7	495.5	544.6	545.8	409.4	524.8	429.4	405.3	469.1	1324.2	145.6	124.5	144.3	142.2	116	30.3	24.6	25.4	46.2	47.8	452.2	452.2	244.5	260.3	279.7	254.5
O75347	2483.4	2473	2405	2331.1	2298	2502.1	2309.6	2134.4	2279.8	2339	7293.1	5.4	16.7	2.2	5.9	14.2	15.8	23.5	39.1	23.6	55.2	931.8	1913	1913.4	1676.6	1876.8	1737.9	1803.9	2168.5	1914.1	1174.4	1795	5335.4	2874.4	2563.2	3059.3	2673	2325.7	108.9	109.9	175.1	180.2	187	7964.8	7964.8	660.9	692.3	783.1	625.4
P14625	11993.8	19809.5	20932	21514	19679.4	22508.2	21729.7	11913.1	7809.6	5113.2	58625.2	626.9	1350.8	567.9	1160.7	1127.6	1059.5	1993.2	6068.1	6577	10028.3	34518.6	11381.1	12075.5	12089.3	11955.6	12957.7	10179.9	12185.2	9947.5	9456.3	10645.2	35874.1	11312.8	10070.3	11052.7	11454	10552.5	1262.7	1026.7	946.3	1633.7	1861.8	38631.6	38631.6	4839	4753.6	5441.5	4391.1
Q14203	2672.1	4257.6	4396.4	4521.5	3962.1	3748.5	2491.5	589.9	470.1	382.2	12520.2	129.5	245.2	109.7	248.4	282.8	669.1	1611.1	2907.7	2116.3	2629.7	7254	2371.6	2702.2	2535.2	2590.3	2721	2165.2	2403.9	1973.4	1737.4	2206.1	7825.6	1894.8	1747.9	1870.9	1850.5	1614	261.9	369.6	450.7	910.5	1151.6	6776.7	6776.7	873.8	824	957.1	782.9
Q6PCB7															3	3.9	7	8.9	15.4	9.9	18.3	55.7												20.8	26.7	25.7	22.6	18.7	8.6	13.9	15.6	28.6	34.2	125.1	125.1	16.6	18.2	19.3	13.8
Q86WC4	11.8	22.6	26.8	20.7	26.9	23.4	27.7	14.6	15	8.6	45.9	5.5	13.4	4.4	11.2	6.1	8	12.5	43.7	34.1	37.4	222.9	75.6	81.6	69.6	74.8	83.3	72.1	79.5	75	66.1	75.8	213.4	15.2	16.2	17.3	11.7	15			3.8	3.6	4.1	48.5	48.5	39.5	40.8	43.9	34
Q92540												4.6	13.4	10.8	18.8	27.1	24.6	39.9	69.2	59.4	72.9	376.1												68.2	55.1	62.3	60	56.7	16.2	22.9	36.7	63.3	82.8	376.7	376.7
Q9H0E9	278.1	473.3	415.2	413	365.8	328.6	264.9	140.9	107.4	89.5	1325.8	12.2	32	14.3	27.5	71.2	96.8	162.4	241	184.7	267.4	975.1	192.3	187.6	164.2	180.2	198.9	160.4	149.6	145.3	111.6	152.8	614.7	160.5	136.9	148.7	132.1	127.5	52.3	75.7	70.2	130.3	144.3	655.8	655.8	84.5	83.2	83.7	77.6
Q12959	47.6	71.6	70	72.6	66.2	68.3	67.6	24.5	19.1	8.9	237.8	13.6	25.7	16.7	24.2	29.4	39.8	68.8	117.6	74.2	115.2	474.3	147.7	166	163.5	166.5	154.4	114.7	139.6	91.7	108.2	113.7	492.1	100.2	81.1	88.9	104.4	79.2	10.5	26.5	34	95	110	386.4	386.4	49.4	50.7	79.6	47.4
O00217	393	619.3	595.4	621	610.2	745.5	661.1	320.4	201.1	145.7	2002.8	35.1	68.3	34.1	58.9	61.9	80.3	135.1	340.2	351.1	531.6	1848.6	393.2	408.9	408.3	394	439.7	341.8	419	333	340.2	358.8	1241.3	57.4	52.8	59.9	73.3	66.4	6.8	6.8	11.8	30.8	31.3	218.5	218.5	326.4	333.7	337.6	307.7
Q96AE4	2682	3771.3	3819.1	3808.2	3613.4	3855.3	3703.9	2765.9	2639.3	2242.8	11604.3	73.7	164.2	73.9	164.4	167.7	165.3	336.8	440.7	324.6	518.5	6470.2	2511.9	2694.7	2399.9	2844.4	2787.7	2352.7	2781.9	2503.3	2285.2	2685.3	8389.7	2333.1	2284.6	2560.5	2849.6	2623.9	179.6	226.9	315.3	538.4	746	9198.1	9198.1	1181.7	1239.5	1315.4	1051.8
P78357	132.5	223.3	220.9	226.6	206	217.7	219.5	97.5	70.4	66.3	653.5	3.9	8.5	7.1	8.3	13.9	14.8	18.3	62.9	54.1	78.1	265.1	85.2	85.5	85.2	90.3	88.8	84.5	84.9	71	69.4	80.2	303.2	34.6	33.8	32.4	32.8	26.6	7.6	11.7	10.5	18.2	18.5	119.7	119.7	14.6	14.4	23.5	16
Q14683	1667.7	2747.9	2835.2	2904.9	2579.5	2759.4	2408.9	975.3	564.3	387.4	10883.2	713	1508	763.5	1037.3	1021.9	986.2	1513.2	2834.8	2378.9	3164.3	9007.2	2043.6	2192.6	2254.3	2083.2	2156.5	1297.3	1476.5	1015.4	1007.4	1213.3	8814.5	2013	1796.1	1686.5	1655.8	1253.2	1357.7	1498.4	1545.8	3271.9	3793.2	8806.4	8806.4	420.7	383.9	445.2	376
Q9NQC8	119.8	150.5	155.4	165.9	140.8	124.4	90	54.4	44.5	36.4	427.5
Q6PCE3	16.6	26.4	24.3	26.2	29.9	23.8	24.3	17.3	15.9	14.2	73												114.2	123.8	115.2	100.8	125.7	103.3	103.5	96.2	82.6	100.6	358.9													27.3	25.9	35.8	28.6
Q7Z7N9	430.4	573.2	596.8	595.8	653.8	626.6	638.3	499	463.4	473.2	1580.8	21.1	38	20.1	32.9	26.2	34.5	63.4	101.1	77	131.3	975.6	131.7	155.4	135.4	153.9	161.9	137.2	156.3	151.2	131	139.2	399.4	237	218.7	238.7	253.6	248.3	13.3	19.6	26.7	27.5	45.6	688.9	688.9	154.6	168.3	171.1	155.7
Q9BVP2	840.7	1464.2	1236.4	916.3	596.9	385.4	305.6	201.1	140.4	102.9	6139.9	258.5	537.4	313.1	480.5	597.4	483.6	621.4	754.1	599.7	818.3	2510	979.7	994	876.4	681.1	730.6	353.4	449.8	290.8	267.8	330.9	3666.6	739.7	578	529.3	532.5	437.2	686.8	994.1	931	1565	1538.7	3311.4	3311.4	155.2	139.9	127	74.2
Q9HAV0												7.4	18.4	6.3	12.6	20.3	17.7	29.7	44	39.4	60	318.6	127	143.6	151.1	158.3	167.9	120.5	158.2	125.6	115.9	105.4	344.3	182.9	176.6	167.2	195.4	172.8	20.6	31.5	39.1	88.7	99.6	543.1	543.1	91.5	83	101	82
Q86YP4	333.2	561.7	560.4	552.4	467.4	342	312.3	194.1	174.6	179.2	1773.3	2.2	21.4	10.7	31.1	63.3	96.2	140	172.4	137.9	184.6	534.4	62.3	58	64.8	54.5	67.1	20.5	21.6	14.8	18.7	20.1	233.1	691.3	586.2	440.9	397.7	287.2	85.6	274.5	509.8	1149.4	1344.2	2476.2	2476.2
O14727	51.4	83.9	94.5	95.9	87.2	82.1	65.6	26.5	18.4	18.6	263.4	4.3	10.7	6.2	11.8	15.3	23.6	36.3	70.5	57.3	70.6	238.3	76.7	83.4	78.4	65.9	77.1	65.3	66.3	50.2	49.8	56.5	285.8	49.3	31.9	39.7	38.3	31.2	7.6	20.2	23.2	40.5	45.1	204	204
Q9H4K7																							14.7	22.6	21.9	19.6	24	15	14.8	13	15.6	13.2	48.7	12.6	9.9	5.4	6.7	10.9	2.3	4.6	9.4	13.3	14	37.3	37.3
Q9BRX8	785.7	1317.9	1375.5	1454.2	1301.6	1496.2	1504.5	1092.9	974.8	828.3	3890.1	8.1	9.8	5.2	8.8	9.9	12.9	25.1	50	44.7	59.3	456.9	910.4	986	945	924.5	982.6	779	936.7	778.6	667.4	823.3	3078.8	427.9	397	419.6	382.7	363.6	51.2	44.5	45.7	86.1	83.4	1495.5	1495.5	217.7	229.2	251.9	215
Q9Y606	742.8	1279.8	1318.1	1204.9	786.8	423.4	329.5	145	95.8	110.1	3522.5	48.9	104	56.9	164.3	357.7	443.1	544.1	825.4	630.7	769.2	2252.6	446.5	471.4	470.3	430.3	449.5	351.4	366.2	297.3	299.6	303.1	1611.2	430.6	373.7	345	384.1	315.3	47.5	76.9	102.7	177.9	202.2	1306.1	1306.1	265.1	245.3	278.9	208.4
P40763	687.4	1094.5	1155	1114.8	870.9	624.1	373.5	131.1	94.4	86.2	2675.5	13	45.8	38.3	62.4	96	144.1	249.7	352.7	287.9	366.1	935.1	722.7	815.7	806.9	708.1	767.3	465.2	500.1	353.8	352.6	397.7	2253	312.8	266.4	243.1	219.5	173.4	57.6	121.2	181.7	382.4	472.3	1174.7	1174.7	69	65.1	58	51.1
Q9Y3C5
Q96A29	19.9	47.5	43.8	41.9	32.6	42.2	46.3	24.5	25.7	18.7	114												85.8	84.5	101.7	81.9	96.9	66.6	69.5	57.5	63.8	63.9	250													67.6	44.2	56.1	47.5
P17152	365.5	627.6	608.5	635.4	593.6	676.3	560.6	313.7	211.9	138	1981.2	9.9	27.2	15.8	19.3	26.4	41.7	58.1	175.6	207.9	298.3	854.3	286.4	298.5	285.9	246.6	286	199.5	214.2	171.4	181.4	163.7	869	150.9	129	134.3	111.4	118.3	12.2	48.1	67.7	112.2	120.3	557.5	557.5	49.4	40.2	48.1	42
Q9Y394	448.2	735.2	762.6	785.5	748.3	805.3	798.1	579.7	526	447.6	2073.1	10.5	22.8	7.5	17.3	18.3	10	34	41.9	28	49.4	877	639.9	699.5	687.1	632.3	713.2	561.9	601.5	485.1	510.2	526.9	2315.7	324.4	274.9	318.3	320.3	287	28.2	26.1	42.1	61.9	63.4	1235.7	1235.7	149.3	152.1	166.3	150
Q15424	1346.5	1906.4	1995.4	1920.8	1971.2	1791.2	2092.2	1460.6	1478.7	1207.7	5775.6	639	990	534.6	853.8	538.3	547.2	733.7	1040.5	1007.9	1494	8688.8	1553.1	1422.9	534.7	247.3	284.2	167.9	159.1	136.3	113.5	169.3	5080.1	1473.4	414.6	284.6	325.5	275.3	713.5	3439.5	3141.2	4446.5	4392.4	5305.7	5305.7	1056.5	1095.2	1216.8	1049.4
Q9H3U1	1787.2	3190.3	3173	3174.8	2636.1	1979.8	1351	525.3	377	387.8	8915.1	101.5	228.6	87.9	213.1	396.4	792.6	1359.6	2017.9	1476.9	1878	4977.8	1624.5	1703.6	1628.2	1583.4	1713.2	1219.5	1375.8	1110.6	913.8	1175.6	5333.8	957.4	800.7	858.9	796.8	689.7	168.4	292.5	341.6	715	891.9	3566.5	3566.5	382.4	370	407.5	329.4
P27816	6563.6	7686.7	8191.7	7865.9	7460.6	7755.7	7916.2	6210.4	6411.2	5899	22114.7	75.9	168.9	73.9	145.7	116.5	145.8	243	338.8	266.4	376.7	4546.8	5011.2	5356.4	4525.4	5333.7	5649.7	4700.4	5570.9	4789.9	4463.2	5005.9	15003	3954.9	3925.4	4382.8	4467.1	4287.6	317.2	401.3	501.3	850.9	1066.8	13309.2	13309.2	1940	2008.5	2096.5	1797.6
P22415	18.2	36.6	33.7	31.8	33	27.9	26.5	15.4	9.2	6.5	84																																			28.5	27.6	25.4	23.2
Q14331	267	425.7	445.3	436	403.8	384.1	301.4	104.4	74.2	44.4	1175.2	3.8	6.6	3.2	7.9	11.3	17.2	29.1	45.6	32.7	47.2	158.8	96.7	100.1	90	78.1	109.6	87	79.3	54.3	53.1	53.2	335.9	132.4	122.3	150.2	156	115.6	21.5	31.8	36.7	94.2	136.4	611.3	611.3
Q8WZ82	86.2	154.3	165.7	159.6	135.2	120.6	87.6	47.7	46.8	36.8	530.5		4.1	4	2	5.8	13.4	15	23.7	17.8	22.1	92.5	79.9	93.5	77.4	79.5	93.7	70.3	83	59.9	51.1	74.4	305.9	54.7	46.3	51.2	53.8	48.9	9.2	8.9	12.1	23.5	26	224.3	224.3
Q9NR48	92.7	269.6	334.4	241.2	244	175.3	359.4	166.9	100.2	65.6	230.7	2.5				2.4	6.3	11.2	18.5	22.4	28.5	78.9	361.5	382.4	474.9	394.3	400.3	172.2	228	126.8	259.9	167.3	399.2	295.7	225.9	233.4	349.1	287.7		35	110.9	145.1	156.4	436.5	436.5	66.1	71.8	94.8	65.2
P13984	1015.7	1652	1679.2	1673.6	1535	1596	1513.5	1033.1	745	516.6	4891.3	20.4	49.8	18.1	58	53.1	61.9	104.5	245.2	252.7	312.1	1153	1662.7	1769	1782.3	1739.8	1910.2	1377.2	1583.2	1058.8	985.9	1001.1	5571.4	764.6	689.2	746.4	780.9	563	55.6	93.5	99.8	206.8	575.5	2834	2834	632.1	613.7	688.6	574.3
P11216	9140.1	14054.1	14759.9	14976.6	13763.6	14883.2	14668.5	7718.9	4920.7	3491.8	39916.7	702.7	1508.9	626.6	1181.7	1123.3	1618	2313.3	6231.5	6540.7	9648.8	32180.3	9808.7	10588.2	10051	9882.2	10827	7747.1	8338.9	6523.9	6030.9	7399.6	33611.9	8416.9	7517.1	7265.6	6795.7	5825.6	1490	2594.6	2637.3	5996.7	6848.8	29600.1	29600.1	5631.7	5374	6142.3	5032.6
Q96T76	802.5	1330.6	1385.1	1396.1	1164.8	1053.6	648.1	257.8	258.4	182.2	3857.2	85.8	182.7	116	196	272	387.6	751.2	1107.7	905.7	1110.7	3012.8	570	634.1	554.4	537	553.3	372.3	407.6	327.7	298	354.9	2167.5	622.6	507.7	449.6	428.5	343.7	154.7	319.9	385	729.8	792.5	2340.2	2340.2	255.7	240	278.4	252.5
Q9NSK0	150	234.9	235.4	255.4	209.9	211	150	52.6	35.1	46.3	632	19.6	37.7	24.8	26.4	46.9	87.9	180	293.4	238.4	323.3	956.9	207.6	215.1	211.6	213.2	200.7	155.6	168	130.1	143.6	154.6	615.6	55.5	49.2	54.8	58.1	47.6	4.1	11.3	20.1	35.5	47.8	191	191
P47895	3340.8	4889.2	5121.5	5204.5	4658	5794.8	5108.6	4195.5	4209.1	4142.2	16353.8	97.2	205.4	100.1	188.1	205.5	186.1	327.2	462.2	390.2	496.4	7007.8	2441.3	2537.7	2505.8	2451.4	2747.9	2214.7	2585.5	2199.4	1996.5	2288.1	7833.2	2229.4	2064.2	2230.7	2252.5	2108.5	281.4	307.1	314.1	497.1	541	8477.7	8477.7	902.1	903.7	990.1	817.7
Q02952	5911	7566.9	7837.3	7742.5	7386.3	7854.3	7739.9	5975.4	5901.7	5319.1	21634.6	45.3	102.7	37.7	83	76.4	79	140	242.5	206.7	276.1	2854	4859.4	5073.6	4812	5204.4	5270.3	4699.9	5346.4	4635.9	4142.9	4895.9	16582	3102.8	3035.9	3478.6	3414.9	3243.5	277	295.2	328.1	542	653.7	12109.8	12109.8	1891.2	2050	2173	1831.9
P30050	2212.2	3713.4	4097.3	4193.8	3912.8	4490.9	4694.7	3040	2459.3	2209.7	14304.6	944.4	1873	807.9	1038.3	984.2	638.6	870.9	1260.6	1119.1	1390.2	6440.5	2166.6	2350.5	2376	2542.7	2669.2	1998.1	2498.4	2026.4	1943.4	2259.2	8771.4	1370.5	1325.6	1398.9	1596.5	1430.5	1554.7	1399.2	1236.9	1768.1	1796.5	6357.4	6357.4	964.7	972	1157.7	1029.5
Q7Z2W4	894.7	1489.3	1555	1473	1253.2	908.8	656.2	274.6	184.6	166.7	4517.3	86.3	181.7	105	187.1	266.6	424.6	637.3	957.7	739	959.3	2957.1	1178.5	1228.5	1209.7	1064.1	1195.6	695.4	698.4	547.2	532.9	620	4249.1	885.1	779.3	634.1	587.9	487.4	219.4	397.2	667.1	1247.4	1317.9	3677.6	3677.6	495.3	518.5	566.7	452.3
Q86YQ8	29.7	59.7	62.5	58.8	50.9	58.1	43.1	17.2	13.9	13.9	207.3																							15.5	17.2	15.9	14.7	12.4	1.7	1.2	6.8	11.5	17.5	65	65
Q9UBU9	612.4	1068.6	1087.3	1046.2	770.1	384	217.3	111.8	75.9	76.8	3683.4	86.2	179.8	76.7	229	432.6	682.7	976.3	1236	900.3	1161.8	3408	1422.7	1529	1416.5	1177.6	1233.4	792.7	818.1	592.5	576.6	688.2	5208.4	476.8	351.9	322.8	321.6	235.8	79	278.7	348.5	653.3	684.5	1833.1	1833.1	284.6	256	288	213.7
Q14192	478.5	696.6	733.3	781.6	685	629.7	574.1	263	244.6	198.6	1622.8	24.7	47	35.6	55.8	64.7	88.4	166.5	302.4	240.9	294.1	852.5	541.7	606.2	534.8	478.3	490.3	253.6	271.8	218.1	209.6	238.6	1447.3	207.3	151.6	139.8	145.3	108.7	32.7	55.7	95	209.5	254.5	580.2	580.2	39.2	46.1	41.7	43.1
Q92845	46.1	67.4	69.9	70.7	64.4	70.1	45.6	12.5	15.4	14.2	253.8	4.4	5.6	7.9	12.4	11.3	16.1	30.1	58.8	45.2	65.8	211.5	41.7	43.9	34.2	39.4	51.1	35.1	29	34.5	26.4	25	167.2	22.5	16.4	23.3	23.7	24.3	3.6	3.5	11.4	13.5	16.8	84.5	84.5
Q9P035	439.5	834.1	803.6	885.7	800.1	980.2	819.9	556.3	456.5	325.4	2846.8	13	23.5	16	19.8	24.2	20.2	58.4	94.1	84.6	142	802.2	734.6	789.1	727.6	711	766.6	487.1	503.9	386.8	426.7	436.1	2531.8	347.5	287.5	294.2	301.9	232.1	45.9	65.3	93	230	265.7	1340.3	1340.3	104.8	101.3	102.7	88.2
Q9NVQ4	63	110.5	117	130.4	97.4	70.4	49	23.3	26.2	15.5	297.3	6.2	12.2	5.4	12.6	21.1	33.8	70.1	99.4	78.8	118.9	308.3
Q13126	3498.7	3809.6	3964.9	4262.6	3998.9	5204.3	3593.8	3513	4120.4	3761.7	14129.6	71.1	152.6	54.1	132.8	128.1	100.3	179.8	204.2	142.2	215.1	5211.4	2795.2	3109.2	2582.3	2945.5	3226.8	2957.2	3422.3	2987.3	2117.8	3107.2	9416.5	2188	2181.5	2334.5	2248.5	2109.3	217.7	254.7	278.2	483.5	465.7	7347.5	7347.5	925.5	927.1	1046	847.5
O75964	541.1	706.1	783.2	855.2	731	1041	784.8	572.7	622.5	706.7	2088	10.1	16.9	5.2	14.2	11.8	8.1	18.5	24.5	32.8	32.8	506.7	361.3	381.1	379.3	366.8	404.6	350	377.3	313.1	279.3	347.7	912.8	161.1	144.8	145.9	169.4	146.2	47.4	30.8	21.5	44	48	381.1	381.1	104.3	106	142.7	115.1
Q9NS18
Q9H4Z3													12.4	6.1	9.1	9.2	22.7	35.8	64.2	59.1	60.9	235.9	9.4	16.2	18.6	14.5	13.6	14.1	12.1	5.4	9	9.5	50.1
Q01085	688.2	1043.3	1099.2	1116.2	1028.6	1157.9	970.6	534.7	354.1	255.1	3284.9	32.9	66.3	31.6	74.1	81	111.4	214.8	464.3	429.2	766.1	2418.7	841.5	908.5	908.4	857.7	937.7	751.8	841.6	728.4	598.1	709.6	2977.9	830.6	732.4	757.9	806.1	715.9	70.1	180.7	271.9	545.9	648	2823.3	2823.3	762.1	733.6	771.9	675.8
Q99567	402.1	649.5	667.2	690.9	569.3	503.9	383.5	112.3	69	35.1	1784.5	159.3	343.2	192.9	233.2	338.3	411.2	614.5	1041.9	884.8	1091.2	2974.4	294.1	329.1	291.6	270.6	271.8	156.1	179.7	116.7	132.5	146.9	922.4	662.9	510.9	429.1	416.7	335.1	113.1	363.7	432.2	755.8	854.6	2106.8	2106.8	58.6	63.5	65.6	66
Q9UNS1													2.5		3.5	7	8.7	7.7	14.2	12.3	15.9	42.5												14.2	9.7	9.8	13.2	10.7	2.5	5.3	3.8	9.6	11.4	50.8	50.8
Q8IWZ3	114	180.5	181.8	160.3	148.6	129.8	108	43.1	42	41.8	569	23	49.2	58.2	76.1	120.1	149.5	230	323.6	241.7	281.5	952.2	41.6	40.2	43.8	43.7	50.6	31.8	33.5	35.5	32.9	33	157.2	259.4	214.9	217.6	230.4	181.9	73.1	120	173.1	268.4	301	701.7	701.7
Q14554																																		17.9	14	12.2	15.9	14.1	1.6	2.8	2.8	7.6	5.2	49.8	49.8	52.1	47.1	59	49.1
P24311	80.4	161.1	145.5	156.1	152.1	160.9	170	106.2	93.3	86.8	402.5												173.2	198.8	192.3	179.7	219.7	150.3	177.7	131	132.6	135.7	464.6	173.3	159.9	180.7	199.6	178.4		1.9	8.3	18.7	13.1	466.4	466.4	58.8	69.5	64.8	51.7
Q96HP0	61.5	120.2	130.2	134.3	101.2	100.2	58.3	20.7	20.2	6.8	409.8	4.4	20	8.2	13	30.8	61.7	114.4	149.4	118	151.7	398												84.7	80.8	59.9	55.3	51.1	16	20.7	35.3	61.5	52.9	257.4	257.4
Q96C36	679	1116.4	1161.3	1171	1089.7	1249.2	1195.8	888.8	801.4	658.8	3000.5	6.1	18.1	7.7	16.9	19.3	14.3	23.1	39.2	28.2	38.9	391.5	1103.6	1141.6	1208.9	961.8	1047.2	501.8	576.9	459.1	428.4	494.4	3304.6	776	674	516.4	509.2	439.8	92.1	174	484.1	925.5	995.5	2534.8	2534.8	235.2	224.8	267.6	219.4
P12271	114.9	190.3	198.4	192.5	162.4	134.8	84.1	33.9	31	18.9	645.1	2.8	4.9		10.8	11.4	16.9	32.7	54.2	40.9	51.2	173.1	48.6	62	68.6	54.2	59.3	49.9	49.7	38.7	37	46.9	220.6	56.7	49.5	53.6	61.2	67.9	6.7	11.7	17.1	40.1	36.5	233.9	233.9
Q9UBH6																																		12.9	12.9	13.5	9.7	9.1	1.6	10.4	13.8	17.6	26.9	50.8	50.8
Q9BZ95	10.8	14.4	14.3	11.4	6.5	7.2	5.7				48.6			3.3	5.9	7.5	6.4	8	12.4	13.1	14.4	36.7
Q8IZH2	207	344	329.2	348.1	251.3	181.5	90.4	37.6	32.3	30.8	1299.8	22.1	53.9	33.3	75.7	131	197.9	291.9	420.7	340.4	393.7	1177.1	183.7	186.6	183.7	175.9	173.8	101.8	108.4	75.1	83.6	102.9	768.5	292.6	243.8	221	207.5	162.8	59.4	158.2	210.3	402.7	435.1	1172.7	1172.7
Q9BY44	1495.7	2335.9	2482.7	2556.1	2301.8	2264.5	2050.9	830	470	295.5	5834.5	41.2	103.8	54.5	108.7	94.7	167.1	338	872.7	872.2	1076.3	2381.3	2006	2232.7	2098	2119.9	2274.1	1790.8	2027.9	1649.3	1547	1842.2	5629.7	763.9	699	766.3	799.6	736.3	93	119.7	131.9	278.6	311.1	2588.6	2588.6	782.5	768.3	864.8	724.2
Q9BQA1	468.8	752.6	776.2	809.9	746.5	913.5	731.2	435.4	416.7	367	2434	11.3	17.1	5.6	17.9	17.5	16.7	30.1	53.7	52.2	81.6	400.9	144.6	144.4	128.3	111.4	120.9	80	68.6	57.3	56.5	75.1	434.7	196.2	158.7	166.3	145.4	142.9	95.6	104.1	117.9	203.7	213.3	892.8	892.8	24.8	24.4	27.3	23.1
Q86X55	1157.8	2030	2075.8	2155.7	1934.8	2242.8	2149.5	1382.8	1140.5	960.2	5670.9	25	59.4	22.9	54.6	46.8	55.5	99.2	157.6	148.1	206	1846.7	1110.5	1209.3	1148.3	866.6	923.2	403.4	462.2	314.9	345.2	395.9	3371.3	723.6	564.4	412.3	459.1	363.2	71.8	240.1	498.3	859.7	865.7	2434.6	2434.6	391.2	386.2	445	358.4
P28074	936.7	1355.3	1330.1	1369.4	1317.3	1459	1256.2	1025.5	944.9	848.8	4040.5	39.2	73.7	34.8	79.4	95.7	112.3	177.2	222.6	159.3	218.6	2884.2	845.9	948.8	876.9	983.6	1070.9	831.6	935.7	804.4	753.5	853	2695	763.5	715.1	784.7	766.1	717.8	119.6	141.6	184.9	323.1	356.4	2604.4	2604.4	334	341.2	372.1	309.2
Q9ULH1												15.6	37.6	15	34	39.8	79.2	172.4	311.3	229	294.8	642.8	242.1	295.3	265.8	274.7	289	246.4	240.4	200.3	178.9	198	866.8													14.7	13.5	16.3	10.9
P17677	75.9	106.6	91.6	93.2	101.5	98.7	104.5	94.7	78.2	69	205.2																																			78.5	77	86	79.2
Q9NZI8	2474.2	4213	4368.4	4269.1	3460.1	2162.1	1213.3	468	315.6	241.9	12800	261.5	506.6	270.1	456.7	610.3	963.5	1651.9	2191.8	1679.5	2079.5	5971.7	2699.7	2802	2810.3	2618.8	2781.6	1797.8	1954.1	1511.4	1472.6	1571	7876.5	2276.4	2117.8	2115.2	1977.3	1672.1	899.3	789.8	1029.9	2203.7	2698.2	8950.3	8950.3	900	831.4	975.7	804.3
P01889	37.3	72.2	63.7	72.7	65.2	79.3	72.1	48.7	43.4	35	234.6	3.8	2.6	2	2		3.5	4.8	11	7.3	13.4	81.3	63.3	72.4	74.7	67	76.2	71.2	77.3	58.7	79.5	79.9	302.9	6.6	8.7	10.2	9.1	12				7.4	4.1	45.2	45.2
Q96Q11	955.7	1684.6	1724.3	1753.9	1593.3	1638.9	1373.7	328.4	163.2	162.5	4199.6	19	46	15.6	32.8	54.1	67.2	154.6	379.3	329	415.7	1244	876.4	989.6	953.3	926.4	1040.4	777.6	902.6	692.2	669.1	758.6	3034.5	352.9	325.2	343.9	362	365.6	43.9	48.2	68.5	124.6	135.8	1318.9	1318.9	343.7	352	380.1	323.7
P98194	320.3	573.1	580.6	610.2	544.7	572.4	567.4	412.3	346.9	271	1563	5.1	12.8	7.4	12.5	7.6	8.5	12.2	22.4	20.1	30.8	234.3	143.1	145.1	152.6	143.6	155.4	124.7	146.9	121.6	98.6	128.5	438.8	224.5	183.8	205.3	216.5	189.4	21.1	29.2	44.4	86.1	89.2	731.2	731.2	130.5	118.3	150	126.8
Q8TAQ2	1497.3	2390.2	2405.1	2323.8	1721	1041.8	553.1	275.2	195.2	169	6946.2	78.3	174.6	155.8	358.1	653.2	1037.6	1543.2	1929.2	1381.5	1714.3	4384.3	1290.8	1342.6	1242	962.3	1071.9	549.3	576.2	406.7	395.7	475.3	4261.3	819.4	574.2	441.2	400.3	310.9	111.2	578.7	793.8	1511.1	1584.7	2931.6	2931.6	820.4	809.4	882.8	677.3
O14641	62	118.5	108.6	103.6	87.7	97.3	72.6	39.8	25.1	25.9	432.3	18.4	25.9	26.2	57.4	87.2	86.1	122.3	192.9	141	190.2	581.7	65.5	63.6	60.7	54.5	68.3	47.3	48.1	34.3	32.8	36.3	249.2	77.7	66.7	61.8	58	35.2	8.2	30.3	43.2	92.8	104.6	356.2	356.2
Q01844	867.3	1029.6	1001.2	968.6	942.4	988.8	1076.9	817.5	954.1	855.1	3111.2	17.2	43.3	10.8	32.6	31.7	22.9	37.8	51.1	43.1	60.6	720.2	1004.4	926.8	702.4	830.9	826.6	743.7	877.5	874.5	582.3	855.6	2854.5	874.1	725.7	732.3	754.7	714.9	122.1	96.8	103.5	151.3	160.9	2916	2916	494.5	505.2	551.2	486.9
Q2M2I8	211.1	316.6	324.5	328.9	322.1	321.8	279.3	116.9	87	73.1	873.3		7.3	4.7	12.2	16.1	32.2	47.4	99.6	75.6	111.1	226.4	530.8	558.9	628.7	555.1	615.4	433.4	480.9	406	382.1	429.8	1745.6	48.6	41.4	42.7	41.5	34.8	3.7	14.4	16.2	38.1	29.8	134.8	134.8	300.3	281.7	308.6	258
Q16576	206.1	355.7	364.7	362.6	328.8	314.2	262.5	192.2	140.3	102.3	1255.8	6.2	14.5	12.2	25.2	39.1	46.3	52.2	80.1	65.5	75.1	477.7	409.3	438.7	442.9	440.4	456.9	323.6	333.3	259	229.2	270.4	1374.9	241.5	201.8	189	166.1	137.1	43.1	90.1	87.5	225.6	230.4	866.8	866.8
Q8WUB8	80.4	119.9	144.4	135.5	108.8	106.1	99.7	41.8	37.4	27.1	258.1	6.3	17.6	12.4	27.4	39.2	43.9	57	94.3	80.2	94.6	312.3	32.7	30	34.5	27.4	32.8	22.3	25.8	16.3	18.8	20.6	79.9	100.2	75.4	62.8	65.1	52.7	28.7	69.6	72.7	131.5	145.6	359.9	359.9
Q6V1X1	23.4	32.5	32.8	33.6	28	38.3	26.4	19.7	19.4	13.7	92.8																							40.8	40.8	46.1	47.7	42.2	1.9	4.4	8.5	11.2	15.6	157.9	157.9	16.5	16.2	18.6	16.6
Q9Y6M1	1067	1895.2	1902.5	1858.9	1409.8	1031.9	748.4	345.1	241	197.7	6331.7	66.6	133.5	71.3	177.7	256.7	332.4	501.6	704.2	479.1	633.7	2193	1209.4	1264.7	1265	1206.8	1248.9	875.3	1017.5	751.3	776.8	827.4	4727.8	769.7	681.3	691.9	738.2	550.1	187.1	301	363.8	596.5	756.1	3081.2	3081.2	415.7	404.8	478.4	368.4
Q9P0J1	854.2	1478.3	1547.6	1527.5	1378.3	1606.9	1467.6	835	354.3	144.7	4714.1	42.4	104	63.4	97	106.7	123	200	389.8	476.4	738.2	2361.1	745.3	822.5	739.6	765.9	813.2	595.7	614.4	491.5	471.4	539	2948.7	621	587.6	605.7	592.7	489.2	103.4	122.7	163	370.5	478.2	2409.7	2409.7	370.7	369.4	418.7	352.9
Q7Z7F0	11.1	19.2	20.9	20.5	17.7	16.7	15.7	6.9	1.5		54.7	4.3	9.8	3.5	7.7	13.3	34.4	70.8	103.5	93.8	116.8	305.3	199.9	197	217	206.2	231.5	168.4	192.6	163.5	134.2	174.8	655.4	80.6	73.4	69.3	54.4	64.9	20	17	18.4	38.9	42.9	269.7	269.7	11.9	10.9	13.5	11.8
Q8TAA9
Q96BZ9	48.9	66.7	78.6	71.7	76.2	76.6	56.4	15.5	7.3	9.1	155.4
Q86YS7	17.6	25	28.3	33.2	27.4	31.5	34.1	13.3	7.8	8	86.1	4.9	6.5	2.7	2.3	5.6	7.9	13.9	27.5	23.3	29.3	136.8	43.9	41.6	33.1	43.3	41	29.1	27	19.1	23.5	30.1	156.9	18.8	17	20.7	20.9	17.8	3.9	2.9	11.8	21.1	33.5	109.6	109.6	34.9	33.9	38.4	37.8
Q96EL3	291.2	471.9	469.9	468.5	446.8	412.7	321.4	96.1	82.9	59.9	1473.5	22.4	61.5	24.6	53.4	64.3	71.7	136.9	303.7	229.4	284.1	896.8	284.8	301.8	300.3	299	310.1	209.2	266.3	211.8	193.6	250.1	809.1	331.6	286.7	302.9	325.7	281.7	29	66	99.4	166.2	167.8	1144.7	1144.7	341.1	312.9	374	317.7
P43121	1600.4	2437.2	2554.5	2517	2435.8	2542.8	2580.6	1776	1635.6	1528.1	6534		2.9	2.9	3.4	6.2	6.8	16.5	26.6	28.5	48.3	279	2032.6	2029	1906.3	2083.6	2319.2	2020.7	2299.8	2053.8	1782.5	2138.7	5756	897.6	913.1	985.1	1103.8	1043.9	65.8	62.7	64.4	123.9	137.5	2934.7	2934.7	579.9	625.7	780.9	582.8
P40200	173.9	271.3	291.5	306.8	290.8	308.1	309.4	203	156.7	127	703.7	3.7	6	5.6	8.5	12.9	8.8	20.9	36.4	30.9	40.7	193.7	73.4	94.4	95.4	86.3	99	76.5	85.3	64.7	64.4	70.3	258.7													38.2	34	42.7	30.6
O95707	73.2	125.5	136.8	133.3	111.8	122.6	118.6	41.7	35.3	25.3	419.3	5	8.5	5.9	4	15.1	18.9	23.2	30.2	30.9	47.6	172.5	116.1	140.1	127.7	123	132.1	68	67.6	55.5	48.1	51.9	376.3	54.8	46.6	41.2	41.5	23.1	9.2	25	31	72.7	88.4	188.4	188.4
Q5JPH6	372.4	683.2	679.9	681.7	558.6	321.3	148.5	67.6	53.5	49.2	2254	14.8	41.8	19.6	53.2	79.5	192	317.2	450.1	334.7	422.3	1254.9	343.1	342.5	358.6	303.8	355.7	237.7	272.6	197.2	211.9	215.1	1224.6	291.8	262.2	273.8	258.5	242.3	41.9	73.9	96.8	187	234.8	1270.2	1270.2	109.1	117.6	136.4	107.7
Q9UID3	36.9	61.8	69.5	74.4	67.2	73.2	59.1	27.9	25.4	21.4	212.4		5.6		3.4	3.7	11.2	15.3	33.6	29.3	28.6	118	23.9	30.3	32.1	25.9	28.9	17.7	18.1	11.3	12.6	10.5	42.1													11.9	15.7	18.7	11.8
Q9BT22	363.4	598.8	613.5	653.9	618.4	648.7	605.4	350.8	256.5	186.6	1711.8	23.4	43.3	42	57.2	33.1	56.3	104.6	226.3	200.2	291.7	980.1	231.8	229.9	240	235.2	247.2	174	209.4	148	145.1	172.5	781.1	60.9	59.9	72.4	59.3	56.2	5.2	10.8	19.6	25.5	25.8	239.6	239.6	27.1	26.3	19.8	28.6
Q92614	1417.1	2323.4	2505.9	2498.9	2238.2	2241.4	1713.3	678.7	464	459.1	7009.6	55.3	158.5	80.5	144.5	180.1	343.5	720.1	1479.1	1146.4	1421.3	4029.3	1307.3	1367.5	1401.1	1308.6	1443.2	777.6	715.1	562	557	597.2	4477	943.7	894	860.5	726.7	550.3	214.9	255.8	395.2	1279.1	1680.1	3589.9	3589.9	393	390.8	433	354.5
Q13131	366.5	602.9	617.1	627.4	592.5	601.9	544.4	239	162.3	107.2	1870.4	40.3	92.3	40.1	90.9	95.3	116	226.2	508.4	452.2	594.9	1849.3	814.5	876.9	871.8	737.9	839.2	487.1	525.6	411.4	379.7	429.4	3051.7	517.2	408.7	399.6	386.7	352.1	118.9	153.4	187.8	416.1	482	1739.3	1739.3	73.9	85	90.2	62.5
Q9NQE9	88.1	131.8	140.8	142.9	146.8	158.1	135	103.2	95.1	75	386.4																							14.9	19.3	18.4	17.3	16	2.3	2	3.8	4.7	9.2	66.5	66.5	18.1	15.1	19.1	15.3
Q13257	16.2	26.8	20.4	24.5	18.5	20.6	10.9	3.9			73.6	12.4	31.4	16	30.3	45.6	91.4	148.8	249.3	188.5	248.6	835.2	532	570.8	577.2	545.5	585	421.6	478.7	333.2	370.3	418.4	1754.1	170.8	157.4	175.9	148.9	149	31.1	44.7	41.3	84.9	110.2	703	703	73.9	60.1	78.3	71.5
Q9UKV3	1342.7	1938	1900.9	1794.6	1996.1	1790.2	1499.4	685	564.9	430.3	7252.7	515.9	932.8	524.4	684.1	549	580.8	896.4	1457.1	1145.4	1479.4	4431.9	500.9	550.7	421.2	232.3	242.7	133.5	147.2	113.6	116.3	130.7	1482.4	1480.8	1010.8	656.1	638.5	562.8	286.4	1333.1	1934.9	2985.6	2885.8	5689.5	5689.5	183.2	234.2	195.8	234.3
P49257	1832.3	3127	3359	3321.2	3193.2	3345.5	3469.2	2017.3	1574.6	1106.1	8458.3	117.6	248.5	124.8	264.3	229.3	319.6	564.9	1529.9	1688.7	2309.5	6831.8	2274.6	2379.6	2487.5	2435.3	2734.4	2070.9	2221.8	1747.5	1740.4	1869.1	7650.4	2074.9	1901.6	2049.7	2218.6	1909.5	177	203.3	284.4	766.7	1084.4	5973.1	5973.1	1590	1457.6	1800.6	1456.1
O43760	99.1	133	153.7	145	153.2	177.3	151.7	94.5	100.5	109.4	477.1	3.8	5.1		2	5.9	2.6	6.8	6.7	5.3	6.7	133.1	299.3	305	286.8	320	329.7	267	306.9	260.1	261.4	264.1	915	259.2	261.6	295.3	341.9	303.1	6.9	13.9	30.2	52.5	54	1015.8	1015.8	16.9	18	22.7	17.2
P02042	155.7	242.8	241.3	249.3	262.1	285.8	218.8	128.5	106.9	112.3	940.5												17.5	15.1	15.5	18.6	17.1	5.4	13.1	7.2	4.8	9	73.5													13.6	4.4	9.9	10.5
Q9NPE3	70	105.5	100.3	98.3	103.9	133.1	92.3	63.6	61.9	63.1	450.5	2.1	15.9	10.4	8.9	10	8.5	17.7	29.9	25.8	26.8	113.8	75.2	79.3	62.2	80.7	87.2	65.4	69.5	50	32.8	50.2	381.7	12	12	8.8	6.4	6.4	8.2	6.5	4.7	13	18.6	41.3	41.3
Q99832	4163.4	6685.7	6921.9	7052.9	6458.6	7579.7	6995.8	4938.4	4148.4	3327.2	19005.3	99.5	220.2	111.6	210.8	184.6	176.4	320.6	568.6	609.6	993.1	6202.4	4807.2	5223.4	4882.5	4863.2	5358.3	3879.5	4140.3	3167.6	2992.5	3518.6	15297.3	3980.1	3487.1	3539.4	3394.7	2762.7	517	689.2	837.9	2097.3	2936.3	12539.6	12539.6	1812.8	1789.2	2029.6	1657.4
Q9UJX4	59.9	91.9	95.6	85.1	96.4	94	76.9	31.2	19.1	19.3	231.7	11.4	30.9	17.3	31.2	48.2	53.6	103	195	171.9	240.1	615.6	177.1	188.3	146.9	133.3	155.6	92.7	103.4	73.7	76.5	86.1	510.1	211.8	171.4	156	166.8	136.3	56.5	92.6	129.5	259.2	273.1	782.3	782.3
Q8TBQ9	179.3	288.7	367.7	335.5	341.2	409	430.9	257.4	237.7	236	485												178.3	177.5	200.1	185.5	219.2	166	199.6	139.6	168.1	171.5	154.5	144.4	156.7	157.2	173.6	153.8	1.5	3.8	7.5	22.6	23.7	144.9	144.9	31.1	35.3	40.8	42.8
P51991	2094.2	3289.3	3240.6	3458.4	2924.6	3268.1	1679.8	541.1	455.8	338.9	12980.3	119.5	255.4	123.8	250.2	294.2	487.8	980.3	1380.4	1044.4	1327.4	5193.1	1420.3	1646.4	1422.2	1565.8	1573.3	1612.3	1654.9	1411	865.6	1469.1	7119.1	1120.7	1057.1	1171.2	989.1	851.8	315.8	255.2	238	763.1	1002.4	6068.3	6068.3	1373.5	1383.4	1499.4	1213.4
Q12840												8.1	20.7	8.1	30.1	68.6	117.3	102	241.3	211.8	253.8	1243.9																								43.8	43.1	54.4	38.9
Q99519	83.6	160.6	160	159.7	147.2	150.1	152.1	103.1	89.1	81.3	394.6												67.7	83.7	76.5	73.4	80.2	51.2	58.9	45.7	64.9	51.4	213.4	20.8	21.6	20.9	18.4	15.3	3.6	1.9	5.8	5.8	7.4	62.7	62.7	153	163.8	174.6	138.2
Q99766	48.9	83.7	80.6	84.4	69.2	78.3	81.1	29.9	17.2	14.7	238.2	2.1	8.8	3.9	9.2	8.7	10.3	15.1	47.5	40.1	54.8	174	78.3	81.9	87.7	81.5	75.4	49.1	59.7	50.2	54.4	47.2	291.2
Q9P0V9	9.1	15.3	12.5	9.9	13.2	19.4	15.4	10.3	4.6	4.5	52.9		2.6		5.7	4.9	7.2	5.4	27.9	22	43.2	204.8	63.1	59.9	65	68.7	65	45.5	44.3	38.5	32.7	37	221.3	14.9	18.2	15.6	12.6	8.7	1.1	2.2	4.2	15.8	16.5	59.9	59.9
Q9Y6D9	269.9	402.2	477.9	429.7	340.9	158.5	71.3	34.6	28.9	20.9	923.1	20	57.6	42.2	77.8	107.7	212.5	332.7	426	335.7	405.9	1328.4	297.1	331.6	322.7	322.9	339.1	221.2	239.9	171.1	171.8	192.4	981.3	363.3	321	257.5	232	167	20.7	37.1	52	162.4	235.8	851.9	851.9	87.5	87.8	101.6	82.1
P28331	2077.1	3537.1	3650.6	3728.8	3355.8	3792.2	3493.5	1872.1	1205.2	763.5	10966	80.1	158.2	68.7	148.9	139.5	164.6	271.2	684.4	653.6	1042.3	4061.6	2756	2912.5	2916.1	2987.3	3188.4	2604.8	3030.2	2441.3	2273.7	2648.5	9949.1	1913.2	1622.2	1785.2	1993.9	1777.9	188.1	220.7	243.9	448.9	488.9	6747.3	6747.3	768.5	736.2	831.6	691.2
P09914	357.5	555.5	579	559.7	418.1	270.5	200.1	68	46.6	41.7	1863	31.4	68.1	41.5	99.1	167.1	228.4	325.6	511.5	391.4	474.3	1402.8	173.5	181.3	182.3	156.4	164.4	111.5	145.6	110.5	100.8	112.4	658.6	174.3	135.5	135.2	145.9	127.1	33.5	62.7	74.7	123.6	154.3	615.3	615.3	309.8	291.7	317.9	258.3
Q5EBL4	144.7	228.8	228	230.4	150.8	110.1	85.2	37.2	14.4	18.4	661.1	5.4	7.4	4.6	7.5	15.3	24.5	41	67	50.9	61.7	192.3	48	25.6	21.3	21.7	32.5	21.2	21.1	14.6	19.8	20.1	93.2	154.5	164.1	184.3	184.6	162.8	1123.6	302	76.6	191.6	203.9	541.2	541.2	14.6	19	25.9	16.7
Q9Y605	69.6	95.6	99	105.6	88.4	93.9	64	28.1	20.6	20.8	285.6
P16298	5.7	7.7	10.3	13.2	8.6	11.3	9.6	5.4	4.3		35.1												42.9	49.3	54	55	58.3	50.7	51.6	42.9	47.3	50.2	193.3
Q6PIY7																																		51.5	35.6	42.7	30.9	31.6	17.9	33.5	38.1	66.1	91.6	230	230
Q9H6R0	35.7	74.7	81.2	73.6	66	57.5	41.2	10.3	15.7	12.2	214.1	7.5	10	8.3	11.4	13.6	18.8	32.2	53.2	40.8	52.7	163.2	23.8	27.7	27.1	20.5	26.9	13.4	15.1	8.6	6.2	10.2	91.9	56.4	40	32	38	22.7	15.5	57.9	63.6	105.3	109.9	214.4	214.4
Q9BXK5	407.8	683.5	708.9	701.3	670.4	752.6	683.4	436.4	355.5	272.5	2006.9	9.6	17.7	12.3	21.7	16.1	25.7	38.4	104.9	117.1	180.3	845	483.4	513.5	501.9	499.3	525.5	418.2	495.4	390.8	345.6	454.2	1551.3	78.4	65.9	76	77.8	80.6	5.8	7.5	7.5	16.9	8.7	257.5	257.5	73.5	63.8	69.3	68.7
Q6ZU35	11.2	23.7	21.8	20	17.1	23.7	12.5	9.5	5.9	3.4	66.1												93.3	86.9	114.2	91.9	89.9	38.6	32.8	29.8	46.4	31.4	277.3													75.2	77.6	86.4	72.3
Q6SZW1	507.3	845.8	917	903.6	832.3	924	748.2	311.1	186.6	134.3	2973.3	24	46.7	28.6	40	35.4	43.7	88.4	221.4	205.3	292.5	1088.6	285.8	306.4	311.3	256.4	300.8	187.2	218.3	155.8	155.4	166	920.5	219.8	181.9	178.6	156.2	142.3	39.9	66.7	119.2	200.7	250.9	873.5	873.5	125.5	131.8	155.6	128.7
Q8N3Z3																																		13.2	6.9	10.2	9.6	9.2		4.9	7.5	9.9	8.8	41.2	41.2
Q9UIS9																																		30.8	14.2	16.8	17.4	16.9	6.8	33.3	37.6	55.8	62.8	91.3	91.3
O43432	1489.4	2412.9	2470.7	2404.2	1633.2	1063.8	801.9	316	227.8	193.9	6805.1	75.8	184.6	102.7	289.6	632	876.2	1288.3	1839.5	1465	1936.7	5738.7	1607	1801.5	1779.6	1669.8	1860.8	1244.9	1376.9	1066.8	1065.4	1192.9	5916.1	839.2	724.1	740.2	768.4	634.7	134.2	235.1	314.8	661.5	862.6	3435.4	3435.4	544.4	547.7	627.4	463.8
Q9Y2Z4	678.4	1107.6	1137.9	1142.9	854.3	557.3	395.6	186.8	103.2	104.1	3466.5	58.6	130.5	63.1	172.6	300.8	383.8	594	733.6	563.5	737.1	2078.2	958.4	1057.7	1079.8	1011.4	1068.3	820	856.9	672.1	658.7	754.1	3556.2	854.3	800.9	858.1	796.2	661.5	174.2	212	235.4	515.6	642.4	3302.6	3302.6	607.2	626.1	728.3	569.2
P61201	1392.3	2032.5	2181.1	2220.5	2023.5	2315.9	1973	1393.3	1067.7	715.6	6850.3	59.2	148.8	52.6	96.2	98.4	94.5	155	335	324.3	495	1687	1311.5	1411.9	1227	1336.9	1422.7	1241.7	1400.2	1122.3	851	1155	4704.6	861.9	762.1	758.8	703.7	602.7	116.5	187.7	211.8	524.6	643.1	2898.2	2898.2	488	504.2	572.2	457.2
Q9Y230	3254.3	5109.3	5391.9	5440.6	4837.7	5303.2	5006.7	3989	3712	3452.5	15458.6	147.6	283.6	174.1	292.3	437.7	421.2	745.6	751.4	521.4	711.7	7875.7	2803.9	3075.9	2902.8	2633.1	2820.7	1926.2	2206.5	1689	1524.3	1823.6	9944.7	1689.6	1379.7	1284.6	1284.4	1046.7	213.4	564.2	757.2	1486.9	1750.7	6019	6019	1250	1245.3	1441.3	1165.7
P38935												9.1	28.6	15.5	25.1	41.8	68.8	112.3	160.7	107.2	152.5	476.9	47.7	46.8	47.8	42.4	44.1	32.8	33	32.3	41	30.7	187.4	28.6	22.9	16.7	17.4	17.2	6.2	8.4	14.5	19.6	20.2	72.4	72.4	24.3	26.1	27.7	18.2
O14974	2026.4	2994.3	2888.5	3017.8	2810.5	2884.2	2228.4	473.8	412.2	342.9	8507.2	58.1	159.1	77.2	157.3	188.2	256.9	616.7	1574.3	1184.6	1467.1	4584.6	1587.7	1654	1632.8	1715.9	1882	1325.3	1472.3	1108.6	1115.4	1199.4	5321	766.5	726.9	738.8	752.7	688.1	78.1	133.4	178	418.7	645.6	2975.4	2975.4	578.9	612.8	685.4	533.1
P14406	337.4	576.1	640.4	635.8	620.4	733.3	738.7	523	452.9	408.9	896.5	3.2	8.4	2.3	6	10.2	6.8	18.9	32.4	39.6	70.4	905.4	553.5	589.9	580.8	611.3	636.2	543.2	615.7	516.4	453.9	562.7	892.3	745.6	670.3	690.7	823.2	748.8	12.7	30.1	41.6	69.5	84.5	1258	1258	231.3	206.1	249.1	202.1
Q9UN79
Q9Y5S1	697.2	1244.7	1283.8	1325.4	1211.8	1371.2	1270.9	790.4	632	425.8	3604.8	16.1	48.3	18	42.8	47.7	47.4	93.9	188.3	216.1	338.4	1751.5	989.3	1054.8	1058.1	1038.7	1121.3	908.7	1022.8	894.5	739	945.4	3755	572.4	527.1	551.9	621.7	548.7	85.3	112.5	130.9	226.3	253.5	2467.1	2467.1	295.9	282.5	315.4	272.7
Q96ME7	18.2	31.1	30	27.8	20.5	18.8	15.3	6.1	6	4.8	123.6												13.3	8.7	9.9	7.2	7.7	3.1	4.1	5.8	1.6	1.9	35.7
P17010												4.9	10.3	9.1	24.6	32	32.1	41	58	62.1	76.4	240.3	67.9	74.5	58	57.5	55.9	25	27.4	20.9	16.6	25.4	219.3
Q15067	595.6	917.7	975.7	992	947.5	1052.7	947.8	743.2	703.1	618.9	2985.6	7.3	21	7	10.8	8.6	13.4	19	35.3	39.8	49.6	383.7	542.1	537.9	509	542.1	600.1	482.3	515.1	451.6	417	504.4	1708	168.9	148.5	170.1	183.8	169	18.8	21.4	18.9	49.3	51.3	558.2	558.2	121.9	117	150.2	117.2
Q5HYI7	523.9	818.5	851.6	890.1	793.8	788.5	794.7	364.1	260.7	219.6	2398.9	10	14.5	9.7	18	24.5	28.7	47.5	116.2	101.3	139.2	616.7	354	354.2	347.5	323.5	327.6	214.5	235	176.3	176.1	191.1	1177.5	177.6	137.9	122.5	127.1	96	20.9	67.4	116.5	214.5	252.4	708.9	708.9	76.1	67.1	94.5	81.1
P56693	1097.8	1512.9	1488	1476	1217.9	1045.2	828.4	455.9	406	321.5	4861.2	26.1	84.2	54.2	146.3	242.1	304.3	469	691.9	522.1	746.6	2695.4	880.2	866.4	786.3	825.5	913.9	594.9	640.4	490.5	422.1	534.5	2764.9	792	722.8	646.7	619.1	464.7	46.4	140.2	220.2	479.5	609.2	2057.1	2057.1	75.2	74.2	80.6	59.6
Q9H223	499.5	859.2	895.6	872.2	847.1	823.5	791.2	171.6	75.4	75.7	2345.1	52.1	123	54.2	97.9	104.2	132.5	257	871.7	756.7	895.2	2576.2	1213.1	1306	1254.9	1240.9	1338.2	994	1117.5	890.2	907.8	945.6	4030.6	684.9	619.1	632.2	658.8	553.2	102.9	164.5	199.6	357.4	427.5	2698.2	2698.2	294.7	263.5	310.2	244.7
Q96GA3	375.4	582.6	580.5	568.9	558.9	481.9	360.2	121.5	71.2	62	1911.7	17.6	35.1	19.5	37.2	40.3	49.2	112.9	209.2	163.1	212.4	754.2	273.5	286.1	266.2	298	332	228.6	265.1	199.4	188.8	206.2	1108.5	193.9	190.4	217.6	206.2	184.3	32.4	40.7	47.1	95.7	115.3	847.5	847.5	140.2	142	161.4	128.8
Q9BSU3	14.8	16.3	20.5	17.6	18.4	18.4	19.4	6.3	1.8		40.4
Q96DZ1	578.3	935	1066.8	1039.6	967.5	1098.7	1081.1	616.2	502	355.9	2890.4	11.9	23.9	9.8	21.1	32.9	23.7	53.3	136.8	146	232.7	1112.3	325.2	334.6	339.3	317.2	367.2	285.4	303.3	250.2	268	276.2	1186.4	83.9	77.4	100.2	98.3	91	13.7	17.9	18.8	36	41.9	454.3	454.3	193.5	174.6	225.1	185
Q9UKV5	22.5	32.4	36.6	30.7	35.1	32.7	23	11.1	11.1	7.6	109.8						2.9	6.1	20.3	13.4	17.2	33.1	15.1	20.3	15.3	13	15.7	14.2	14.1	11.3	9.6	13.4	47.1
Q9UKG1	379.6	597.7	625.3	633.8	597.5	578.4	485	168.8	153.6	137.1	1770.8	12.1	31.8	12.1	20.2	28.7	43	80.9	158.2	129.2	177.8	520.9	202.5	192.2	215	197.4	229.6	132.2	133.1	107.5	128.5	120.3	831.8	86.8	72.6	66.9	75.2	68.5	19.7	17.6	28.6	66.4	84.5	425.9	425.9	11.4	13.7	14.6	9
Q96JN8	57.7	104.5	108	119.4	113.6	90.1	109.2	66.4	51.6	46.3	214.8	10.7	35.5	26.1	29.1	51.4	46.9	89	125.2	90.1	125	351.8	22.4	24.9	26.2	25.4	28.5	18.5	22.5	26.1	14.5	23.5	67.8	59.7	48.2	34.5	44.9	34	16.7	33	44.3	80.7	84.8	225	225
Q9NWV4	693.4	1120.7	1137.5	1228	1059.9	1184.5	1051.4	413.2	188.3	145.2	3640.8	13.2	34.9	17	33.3	34.1	40.8	87.7	268.5	246.6	335.9	1193.6	976.7	1008	898.8	1028.5	1125.2	853.8	983.5	855.7	778.9	892.2	3329.8	382.5	376.1	412.8	413.5	385.3	39.8	49	48.2	86.3	86.3	1668.6	1668.6	81.4	87.7	98.8	82.2
P53801	94.1	158.9	148.8	143.5	130.4	140.8	128.2	89.4	89.1	76.9	404.7												15.2	12.4	11.5	13	13.3	8.2	10.9	8.2	10.9	10.8	34.5
Q01196												3	6.7	6.9	8.1	13.8	19.6	14.5	37.4	30.3	33.8	110.3												50.3	34	36.3	35.4	22.8	16	20.4	35.4	64.2	66.4	182.6	182.6
O00534	21.1	33.8	34.1	31.4	27.4	30.8	28.2	16	7.5	4.8	110.3												29.6	36.4	31.5	33	38.3	29.9	35.4	32.4	22	30.1	112.5													52.2	53.9	61.6	47.5
Q9Y6N5	238.6	445.5	478.2	451	437.5	508.8	437.7	269.1	255.5	218.3	1068.7	2.1	7.2	3.6	6.1	10.7	17.9	23.7	71.6	61.4	81.9	245.8	568.9	613.1	614.5	555	616.9	462.4	492.3	387	405.5	477.4	1978.6	132.7	105.4	117.2	133.5	134.3	17	26.2	29	39.6	46.7	546.1	546.1	194.9	170.5	192.4	157.9
Q9Y680	151.1	286.4	279.6	297	276.1	294.6	298.6	119.9	141.1	68	542.8																							33.3	26.6	27.6	29.2	23	3.1	9.7	9.3	18.6	23.4	111.7	111.7
Q13347	1714.9	2892.4	3004.7	2894.5	2487.5	2123.2	1226.4	281.1	174.3	124	7645.9	46.6	122.6	52.6	133.8	195.2	380.9	770.9	1133.2	882	1085.5	3442.6	2118.7	2203.1	2241.5	2086.4	2320.1	1690	1897.1	1413.6	1345.1	1495.4	6585.2	818	705.7	754.7	727.4	602.4	107.9	124.2	106.9	241.5	370.3	2585	2585	691.8	640.8	763.2	597.9
Q9BX10	42.7	72.2	78.7	68.1	64	50.3	39.8	18.8	14.5	8.4	215.5			2.7	8.2	10.9	12.3	22.5	32.3	26.5	30.9	109.2												25.3	14.3	17.8	19.4	15	11.7	26.7	24.1	44.7	38.4	79.7	79.7
Q7KZ85	420.6	726.6	754.3	771	681	613.7	309.1	102.6	107.6	76.7	2239.4	36.2	75.2	31	81.8	100.6	182.4	341.7	622.3	468.1	623.6	2189	464.7	487.6	468	463	500.4	361.7	354.6	261.4	271.4	300.5	1423	255.4	232.3	224.6	233.5	179.3	15.3	30.4	46.6	132.9	198.7	858.5	858.5	52.2	42.9	49	36.9
Q8IYQ7	102.3	194.4	188.9	196.6	173.9	207.1	185.1	85.4	53.2	35.9	751	7.9	15.2	12.7	22.4	21	29.2	51.9	114.2	115.7	145.4	709.5												42	32.7	31.8	38.4	32.5	2.5	8.7	10.2	25.6	33.2	128.5	128.5
Q14517	24.3	39.3	50.4	43.5	38.8	38.4	50	23.7	13.5	12.8	111.6																																			30.5	28.5	28.1	26.9
P26012	24.3	34.1	40.1	39.6	33.9	38.7	34.4	23.4	19.5	18.8	97.4		8.9	3.8	6.4	3.9	8	12.7	32	25	32.1	132.7	24.9	25.8	20.4	20	25.2	18.8	16.8	18.2	17.5	19.3	57.1													19.5	13	20.1	17
Q6ZMI0	274.5	447.5	432.1	449.7	457.3	409.2	287	146.7	114.8	122.3	1405.6	18	42.7	18	41.5	57.3	90.3	227	385.5	300.6	366.3	1172.9	299.4	270.6	303.7	258.3	288.9	180.7	186.9	150.2	182.2	161.5	907.1	98.1	74.8	78.6	73.7	76.8	10.5	10.1	39.2	94.6	110.4	411.7	411.7	108.4	101.5	119.5	99
Q9HAB8	212.5	336	351.1	351.1	338.3	346.5	335.9	209.6	120.9	53.6	924	9.6	15.8	5.9	14.9	15.1	14.6	31.5	59.8	61	97.2	309.2	284.4	287.1	300.4	296	304.8	233.6	250	208.4	241.5	264.2	866.1	122.3	117	118	121.5	120.5	15.6	22.9	24.6	36.2	37.1	464.1	464.1	101.6	98.7	98.6	91.7
Q9Y5B8	43.1	62.2	65.5	69	45.6	48.7	31.4	11.3	12.4	7.2	211.9	8.5	16.9	13.1	21.8	44.1	44.1	90.5	118.3	88.8	124.7	283.3	406.9	430.5	409.3	378.6	413.5	323	322.9	286.5	237.1	301.7	1415	22.4	17.6	15.7	13.7	12.8	6.7	8.4	7.2	18.2	19.5	79.1	79.1
Q9H7D0	1241.6	2167	2198.8	2230.1	2058.3	1938.7	1553.8	323.7	214.1	175.7	5895.7	76.2	182.1	95.3	172.5	197.2	316.9	659.1	1427.3	1142.5	1492.5	4709.3	1223.7	1373.7	1391.5	1286.5	1458.7	988.4	1077.2	809.7	749.7	877.8	4534.2	680.4	618	618	624.7	505.7	101.4	155.8	206.9	421.6	551.7	2489.9	2489.9	287.4	298.3	334.5	265
P52435	94.4	142.8	135.3	147.4	130.4	115.4	71.1	35.6	25.8	27.4	458.7	14.7	21.1	13.3	15.9	18.4	34.1	51.5	99.5	70.4	92.5	300.2	169.5	203.7	202.7	188.5	206.2	128.5	142.1	102.1	106.6	104.4	574.5
Q96P16	176.8	297.9	298.2	295.5	231.7	145.5	87.3	38.8	36.3	35.4	912.7	8.9	19.9	11.7	29	59.4	80.1	119.6	155.4	128.2	150.6	500.2	342.5	356.6	337.2	330	367.6	229.4	236.2	199.1	204.7	228.4	1202.4	221.3	193.6	174.2	181.4	132.9	36.6	95.8	118.1	225	292.7	777.2	777.2
Q16775	437.7	730.2	732.4	774.4	685.7	837.4	757.7	529.9	426.1	379.6	2102.9	8.9	15.3	5.3	13.9	14.1	16.3	26.2	42.1	36.1	59.4	581.9	556.6	617	568.9	606.5	688.6	554.1	594	508.5	485	542.2	2102.9	289.2	260.7	283.5	335.6	301.5	24.1	22.4	38.8	61.4	70.5	1180.9	1180.9	108.5	113.4	125	103.9
P35270	947.2	1390.5	1454.1	1567.5	1390.8	1799.9	1439.1	956	800.3	573.8	5094.3	72.6	162.6	64.6	127.7	121.4	121.7	194	425	440.1	709.5	2992.4	359.1	394.4	379.6	355.4	400.5	295.9	354.5	312.5	294.6	315.7	1287.1	817.7	748.9	813.1	752.3	641.9	144.1	163.1	133.4	219.3	285.2	3034.1	3034.1	380.9	376	404.6	350.4
Q8NE71	1608.8	2481.7	2593.2	2706	2444.8	2625.7	2545.7	1535.6	1021.2	607.9	6657.3	87.5	217	100.9	192.4	203.6	219	360.1	832	884	1382.1	4398.2	2025.1	2267.5	2221.7	2197.1	2342.3	1774.6	2030	1633.4	1570.5	1687.1	6017.3	687.5	666.2	732.8	758.4	682.7	133.2	153.1	151.6	297.5	434.7	2782.9	2782.9	405.9	369.5	434.7	360
Q13938	1852.9	2378.1	2367	2467.1	2236.8	2244.6	1864.1	725	490	408.5	6642.4	89.2	177.7	70.2	151.2	191.5	380.2	907.8	2032.7	1573.8	2144.3	6374.5	1644.7	1733	1623.6	1792.9	1711.7	1454.1	1751.6	1552.7	1329	1546.7	5040.8	1121.1	1046.2	1093.1	1170.9	1068.9	105.2	112.4	151.8	288.9	263.8	3988.2	3988.2	407.9	450.6	472.7	384.5
O75896																							45.2	61.3	52.7	50.3	54.6	41.4	53.9	40.7	44.6	49.1	130.8													17.1	17.4	21.8	16.5
Q9NW75
Q9NVG8	1069.3	1739.1	1766.5	1799.2	1663.3	1930.1	1739.6	1113.3	872.7	701.7	5271.9	9	36.7	11.2	22.9	25.6	32.4	50	91.1	83	137.7	645.2	1335.8	1467.7	1456.2	1367.1	1519.1	1118.6	1230.6	1040.7	1043.6	1151.5	4210.9	328.6	290.7	304.3	344.7	284.2	24.9	41	53.3	120	122.9	1032.3	1032.3	294.1	282.3	325.8	272.1
P19387	173.7	291.4	302.4	289.6	257.1	265.6	196.9	100	94.7	94.8	914.9	59.6	124.9	67.2	120.2	144.9	177.2	301	468.4	346.7	418.2	1352.6	19.2	20	20.6	23.6	19.3	15.4	16.7	14.1	9.6	11.1	91.2	311	279.1	275.5	285.3	229.8	91.2	137	166.1	343	350.1	1172.3	1172.3	50	49.4	55.1	55.8
O75976	609.7	999.7	1048.1	1049.3	1012.2	1110	1073.3	739.9	655.9	526.8	2931.5	10.1	19.8	11.1	25	25.2	24	35.5	74.1	94.9	120.9	723.7	1224.3	1285.4	1215.5	1258.5	1395	1163.7	1308.4	1108.6	1025.9	1205.5	4573.4	338.8	296.3	318.1	339.8	320.6	51.9	133.3	106.8	167.9	187.3	1379.9	1379.9	232.5	239.6	252.9	220.6
Q9H9L3	298.6	466.1	460.9	433.2	309.3	185.2	152.9	99	59	63.6	1550.9	21	53.6	39.2	132.3	279	352.2	382.3	494.6	366.9	424.9	1245.3	240.6	268.4	226.1	218.6	221.9	151.1	149.9	112.2	91.9	112	714.2	415.2	347.9	346.6	279.7	229.5	90.7	272.7	285.6	585.3	679.7	1389.6	1389.6
O15182												33.1	53.8	35.2	50.6	79.6	90.3	126.8	160.7	119.2	159.9	516.1	42.8	40.5	30.2	36.4	38.2	30.9	35	27.7	25.8	26.4	148.2													13.2	10.8	16.4	7.9
P63165	197.8	295.3	262.3	242.5	210.3	136	136.8	92.4	79.3	59.2	1059.5	12.9	26.2	21.1	39.7	73.3	87.3	132.6	176.2	117.8	147.6	537.4	262.6	235.6	203.1	194.3	198.2	133.6	168.2	116.2	92.5	133.4	774.3	111.7	77.7	77.9	61.8	48.2	14.4	93.7	77.9	137.4	141.6	327.8	327.8	125.7	129.5	146	114.4
Q53GS9	846.1	1519.2	1674.1	1678.1	1533.7	1481.6	1416.2	374.5	138.9	121.5	4052.8	14.2	37.3	19.9	32.6	40.1	62.9	115.2	294.1	295.2	403.2	971.2	956.7	1018.4	977.4	985.9	1064.9	808.9	903.7	726.9	683.4	803.8	2819.4	486.9	451.6	480.3	486.5	411	68.5	92.4	108.5	233	271.9	1726.5	1726.5	601.2	528.8	647.9	527.1
Q14CS0
Q96EL2	116.2	203.3	207.3	190.5	169.6	173.9	140.9	53.7	38.5	32.7	576.5	4.3	10	4.1	7.4	11.4	14.5	19.7	37.6	35.3	42.2	117.6	119.8	113.7	111.6	113.2	115.9	79.8	93.3	78.2	86.5	83.4	385.7	108.1	93.8	97.1	116.2	90.3	22.1	25.4	42.5	60.6	65.1	441.4	441.4
P28347	71.9	140.2	138.3	115.3	92.8	47	26.1	12.1		9	373.6		6	6.8	14.9	21.5	22.6	31.2	41.1	40.1	51.4	124.9												79.1	67.1	61.7	50.9	44.4	10.8	14.9	32.8	66.1	83.1	298.7	298.7
Q99543	496.9	884.5	879.4	893.7	701.2	634.9	500	210.5	132.9	138	2572	20.1	49.5	40.1	88.3	150.2	202.7	325.8	554	416.4	494.9	1469.9	621	642.3	641	622.3	672.2	534	558.2	458.1	422.9	469.4	2068.3	248.5	234.2	240.6	258.9	230.4	23.9	43.4	50.1	112.9	186	994.6	994.6	114.3	120	121	94.6
P42892	266.5	478.1	471.5	507	450.5	473.7	431.4	244.7	226.3	180.3	1526	2.2	5.1	2.1	4.6	6.3	5.3	8	16.1	16.4	16.3	114.2	282.4	297.7	319.9	331.1	361.2	253.6	291.8	222.6	268.2	285.8	1188.7
Q9UDX5	36.6	57.7	50.1	54.4	49.4	63.5	55.2	44.5	44.2	38.3	131.4												45.5	52	53.4	50	42.9	42.2	45.6	36.2	34.1	32.1	166.6
O15260	423.7	640	800.6	734.3	718.8	788.9	817.6	445.8	402.8	418.2	2044.5	24.8	63.3	27.6	40.7	56.4	56.8	84.2	120.7	110.2	129.7	983	412.5	420.7	404.5	401.1	424.2	306.2	356.9	269	283.6	295.6	817.6	372.2	331.7	314.3	353.3	327.8	69.4	99.1	102.7	213.8	252.4	1432.7	1432.7	32.1	24.9	37.5	23.7
P52298	208.2	377.4	377.3	370.3	352.9	326.5	289.4	121.8	61.7	53.7	1371.6	78.9	181.2	68.2	102.5	96.1	105.9	139.4	296.4	267.2	320.5	748.4	100.8	96.6	92.6	91.8	107.5	80.2	74.8	54.6	53.5	62	390.9	245.3	215.9	199.3	205.8	156.3	88.7	120.8	134.6	248.1	279.1	811.9	811.9	274.5	284.5	285.9	239.3
Q96AX1	203.2	329.2	327.6	346.8	282.5	297.7	241.5	97.4	55	45.4	1059.1	23.1	48	20.5	49.3	66	96.2	174.5	328.2	288.5	341.6	1105.5	289.3	308.6	292.3	281.8	308.3	170.8	201.1	135.7	135.2	155.4	1011.7	314.8	244.8	246.1	232.5	175.5	37	90.6	150.4	299.1	400.5	1214.9	1214.9	200.6	181	214	173.1
Q2M389	1051.1	1676	1794.2	1891.7	1612.5	1386.3	979.7	254.5	167.8	148.2	4912.2	25.6	60.1	27.8	56.5	66.4	153	301.7	480.4	412.1	496.6	1205.3	820.9	885.8	917	869.3	952.5	733.3	738.4	634.3	609.2	670.6	2696.3	687.8	602.6	701.4	760.6	681.3	168.8	169.8	138	240.6	311.4	2457.4	2457.4	90	92.2	109.9	90.6
Q96MW5	169.2	280.4	318.5	299.6	256.9	211.3	157.2	62.3	48.7	50.5	1034.5	20.1	62.9	26.2	44.1	76.9	124.7	217.4	296.5	226	303.2	912.8	345.2	389.7	369.7	336	397.7	237.3	259.2	209.6	207.8	200.5	1303.6	179.6	157.7	152.8	163.3	122.9	30.5	58.9	85.3	152.1	206.1	822.9	822.9
O75348	534.6	797.7	818.5	847.9	769.6	938.9	819.9	527.9	452.3	426	2128.9	45.5	72.3	29.6	57	74.5	91.8	163.1	220.9	195.2	305.1	1997.4	408.5	407.2	394.6	417.9	435	422.3	459.2	410	321	414.9	1226.7	135.1	138.5	139.7	153.3	150.8	12.6	8	23.8	35.6	51.7	589	589	171.9	148	186.1	140.3
A0JLT2
P17980	2631.4	4165.2	4284.3	4419.5	3925	4480.4	3933.8	3016.5	2746.8	2449	12361.8	88.9	181	80.4	184.8	155.6	201.8	325	496.4	399.5	615.4	4496.8	1779.4	2026	1942.7	1902.7	2017.5	1492	1713	1384.8	1284.1	1538.5	6279.6	1655.7	1498.1	1506.3	1486.9	1282.4	327.6	473.7	588.8	1206	1314.9	5898.9	5898.9	938.9	955.7	1086.1	859.4
Q9NZ45	334	557.2	572.7	594.8	545.5	583.8	583.7	447.2	432.5	412.1	1335.9	3.3	13.2	2.7	10.9	8.9	13.3	26	33.4	24.5	33.9	366.5	368.9	400.1	404.8	416.2	442.3	355.8	368.5	327.7	328.1	375.7	1314.3	99.1	93.1	105.6	109.7	100.3	9	10.5	12.7	17.9	25.1	300	300	25.8	23.8	31.8	19.9
P50222												6	7.9	2.2	10.3	32.7	32	47.6	54.3	40.2	50.3	118.3	190.7	217.4	187.5	168.9	148.5	95.5	113.4	67.9	57	67.5	714.9	252.3	179.4	151.7	124.8	96.2	45.3	185.1	219.8	469	534.3	829.4	829.4
Q9UJX2	59.8	107.6	125.8	108.5	89.5	101.4	85.1	37.1	21	20.7	363.6	4.7	12.7	10.9	10.5	19.6	22.1	38.1	73.2	59	100	323.8	201.2	227.5	209.6	197.2	221.5	135.8	143.3	105.7	113	117.8	640.1	105.8	95.2	83.9	83.1	69.8	25.7	37.5	51.2	101.1	112.7	389	389	16.2	16.8	19	17.1
Q9NXE4	161.1	302.1	286.8	308.9	281.5	256	248.5	88.5	35.1	36	948.9	84	130.3	94.6	83.7	72.6	97	167.2	394.6	344	449.5	1268.3	5.4	7.4	7.8	5.9	5.2	2.2	3.9	3.2	3.4	4	42.4	210.5	121.2	122.4	141.8	128.3	35.8	209.8	197.3	336	338.7	1049.3	1049.3	22.7	23.3	27.7	23.1
P35914	813.3	1253.8	1329.1	1340.2	1215.6	1341.4	1279.7	913.6	769.6	694	3507.3	13.8	38.7	13.5	29.2	23.2	24.1	42.6	87.6	63.2	118	1059.7	215.5	243.2	235.3	244.1	250	179.4	209.5	168.3	157.3	188	767.4	206.5	198.8	204.1	229.2	201.1	88.7	97.9	76.6	120.2	139.6	873.6	873.6	380.6	366.9	421.8	351.5
Q9Y5Y0	139.1	229.3	246.7	238.6	245.1	233.1	229.8	144.4	130.4	108	716.5												60.1	83.7	80.2	78.8	71.2	72	75.8	55.7	52	65.9	245.6													17.7	11.4	12.7	12.8
Q96BW5	116.6	185.1	173.9	204.7	204	201.3	181.8	162.8	130.5	134	574	2.7	6.1	2.9	3.5	3.4	4	6.4	10.5	14	9.6	103.3	21.3	25.3	30.2	22.7	25.4	20.7	18.4	19.6	14	14	82.2	48.4	45	48.1	51.6	44.1	1.3	4.5	4.9	5.6	10.6	182.3	182.3
Q8IUE6	54.3	67.2	73.5	80.9	81.2	71.7	79	51.2	60.9	49.1	259.7	13.8	35.2	20	21.1	25.7	24.1	29.1	40.7	36.6	39	107.5	428.5	412.8	358.5	368.1	491.9	301.8	293.5	221.3	230.3	260.8	2095.7	125.3	131.4	149	138.8	98.9	207	147	155.3	371.9	355.4	844.5	844.5	436.5	479.4	478.7	403.2
O95292	1636.8	2318.5	2395.1	2477.4	2458.8	2459.5	2380.2	1311.4	1034.9	749.2	5924.2	74.1	157	73.1	131.2	106.5	147.8	253.3	813.3	831.7	1137.7	4184.6	1166.2	1157.1	1082.3	1243.1	1314.6	1147	1322.1	1157	1034.9	1199.7	3446	922.9	832.9	921.9	955.6	897.7	98	120.8	126	206.8	244.5	3065.8	3065.8	498.3	521.1	561.3	468.1
Q99871	51.1	76.7	67.3	71	49.3	30.5	21.2	8.7	6.2	5.2	229.4	3.2	4.9	2.1	5.6	9.5	14.3	14.2	17.2	11.9	19.5	40.4
Q9NR30	3401.8	5798.8	5979.4	6057.7	5382.6	4332	2127.3	511.2	431.6	328.6	16656.6	256.9	580	297.7	545.5	687.6	1433.9	2776.4	4339.4	3413.8	4061.5	12610.6	2828.4	3101.1	3086.2	3011.8	3204.1	2439.7	2711.5	2096	1852	2208.4	9418	2052.1	1857	1976.6	1909.7	1628.1	467.2	465.4	552	1329.6	1660.4	8041	8041	726.6	682.6	793.3	646.2
O43181	283.8	421.4	464.8	455.3	427.4	382.4	376.2	134.1	106.9	101.2	1240.6	14.8	29	16.7	38	44.5	47.7	99.2	327.5	269.6	376.8	1575	590.3	586.2	599.8	698.8	576.1	486.9	630.5	515.1	492.1	548.2	1639.2	337.9	313.8	346.3	378.3	355.6	15.5	14	21.7	37	52	1243.6	1243.6	181.9	196.1	205.8	180.4
Q9Y5N5	28.2	41.7	52.3	50.6	47.8	53.6	32.8	28	17.2	10.3	118.4	4.3	8.1	2.6	4.8	6.3	6.7	10.8	25.8	20.9	44	186.3	51.8	69.7	55.6	52.7	58.2	47.6	58.6	42.2	35.2	43.6	166.5
O00571	3769.9	6124.4	6444.5	6382.3	5319.1	2972.5	1956.5	884.9	689	518	19636.8	347.8	698.3	383	769.3	1426.8	2859.5	4276.6	5661.1	4272.8	5504.1	15529.7	4467.8	4893.1	4442.3	3050.7	3108.5	1356.9	1573.5	1175.6	1124.8	1299.5	14925.7	3674.4	2705.2	1787.6	1724.1	1487.7	746.6	2436.3	3975.8	6698.5	6834.3	13276.3	13276.3	2378.9	2309.1	2671.3	2201.4
Q8TAF3	29.3	65.8	69.9	61.1	57.4	67.2	50.8	38.9	28.3	27.9	248.3	6.1	2.7		6.4	3.4	10.8	16.9	26.9	19.8	25.4	184.9	144.3	146.3	148.6	137.7	160.9	96.4	109.6	76.7	96.1	86	378.1	22.5	17.8	19.3	16.2	10.9		2.4		5.7	2.4	62.8	62.8	66.5	71.4	78.8	66
Q9UMR5	89.9	137.5	143.6	134.1	129.6	147.8	139.6	89	83	72.7	319.5												133.6	116.4	159.7	158.2	163.5	114.4	129.9	93	112	123.7	417.1	43.3	48.3	42.8	51.5	51.3	8.2	4.6	11.1	14	18	173.6	173.6	16.2	18.1	16.3	17.1
O96013	246	428.4	465.4	459	411.3	464.1	378	134.6	80.7	80	1372.8	9.7	24.6	15.9	24.2	34.9	35.8	63.2	152	124.2	159	490.8	240.3	266.7	286.8	263.8	292.2	207.6	258.8	222.8	209.2	206.9	867.4	170.9	153.7	180.3	195.4	166.5	18.5	23.6	27.3	65.5	71.1	645.8	645.8	293.1	305.5	354.8	274.1
P04183	137.1	213.5	233	234.9	199.4	261.7	251.3	157.3	135.4	128.7	513.6												137.5	152.7	156.1	147.1	158.5	75.9	81.1	57.7	67.3	61.9	372.9													20.7	19.9	28.1	18.9
P08865	2042	3206	3581.9	3732.1	3531.2	4411.1	3966.7	2651.7	2345.6	2187.2	15833.1	851.5	1817.3	767.4	838.5	986.7	678.5	1079.3	1767.3	1485.4	2189.1	9238.1	1867.4	2057.2	1978.7	1986.7	2105	1593.7	1875.5	1447.4	1389.5	1780.8	7614.8	1501.4	1351.8	1415	1393.3	1235.7	1167	939	772.1	1253.6	1342.7	6322.8	6322.8	853	822	1012.9	877.8
Q8N490	15.9	21.4	25.9	25.6	26.8	24.9	24.4	18.3	15.5	14.2	71.2								2.6	2.3	4.9	82.5	39.7	41.2	35.4	45.1	46.8	27.4	30.2	27.6	34.4	27.6	100.1													9.1	10.2	11.5	6.9
Q96I15	155.1	228.5	247.3	240.3	225	288.4	237.3	157	158.1	115.9	742.8												206.7	210.5	218.4	228.8	242.9	190.3	211.3	160	173.1	192.5	720.8													10.4	13.8	16	9.8
P54278	155.4	265.6	264.2	251	211.9	176.5	127.2	63.1	51.8	38	897.5	10.1	24.1	21.7	39.3	67.3	92.2	143.2	196.7	144.8	191.6	556.4	14.6	16.1	14.5	11.7	12	9.2	9.3	5.5	6.7	6.3	40.1													14.2	12.9	19.1	14.5
O94864	46	71.2	59.5	70.5	52.2	42.9	35.8	16	22.8	12.9	195.4	3.1	7.9	7.5	19.4	33.8	43	98.7	100	70.2	102.5	337.8
Q6XQN6	159.2	282.8	259.1	276.1	247.9	281	271.8	202.2	189.8	159.4	622.4												259.9	266.1	258.7	248.1	291.2	221.5	243	203.4	191.9	216.5	747.4	80.1	77	80.8	79.1	68.1	5.4	9.4	10.6	20.1	21.9	313.4	313.4	40.5	33.1	38	24.9
Q8NEZ3												3.8	4.3	4.1	8.6	9.3	7.6	17.9	23.9	25.7	27.6	89
P18031	2407.5	4191.3	4370.7	4392.3	3908.6	3016.6	1742.6	442.2	313.6	290.9	11578.2	64.3	134.1	63.6	139.9	211.4	472.5	1006.6	1568.8	1120.5	1420.1	3944.3	2351.7	2499.2	2372.8	2402.5	2503.7	1910.4	2156.2	1666.5	1571.4	1899.2	7886.6	2160.6	1857.1	1860.9	1864.8	1582.3	210.7	308.2	404.9	901.8	1029.9	7251	7251	1181.9	1127.3	1336.3	1055
Q9BY67	20.8	40.7	49.9	43.7	41.7	42.9	46	37.6	37.8	25.6	86.2
P82914	569.4	1024.5	1015.7	1033.1	873.3	844.8	690.2	210.5	101.1	91.5	3018.6	21.4	46.2	24.7	35.7	53	59.8	105.3	225.5	175	227	640.6	389.4	480.1	413.7	421.8	439.9	399.6	446	371.3	281.9	427.7	1509.3	302.3	255	240	270.3	260.5	33.8	50.5	92.4	151.5	152.2	977.9	977.9	149.2	152.7	150.2	130.1
P30085	1059.8	1828	1881.8	1946.2	1794.2	1852.4	1693.6	602.2	329.9	182.5	5277.2	94	220.9	97.7	183.4	221.1	297.4	582.8	1571	1513.2	2106.4	5820.5	1380.2	1443.8	1510.5	1473.5	1699.2	1225	1379.1	1181.4	1335.8	1296.3	4395.5	844.5	789.5	856.7	1085.1	1029.7	53.3	107.9	128.9	214.9	253.5	3096.5	3096.5	634.9	658.7	715.9	577.2
A3KMH1	150.8	224.5	255.2	235.8	216.2	210.5	173.6	75.5	69.5	55.5	754.7	14.9	38.8	15.4	34.1	61.4	85.8	140	243.6	182.7	248.7	701.2	138.1	146.3	158.7	124.4	146.6	75.6	79.2	60.4	60.8	82.5	484.8	38.7	31.3	28	31.7	29.3	9.2	16.4	15.8	43.2	55.3	170.8	170.8
O60264	1063.7	1733	1622.1	1493.2	1051.7	608.4	419.6	257.1	131.7	206.4	5378	82.5	194.7	162	260.5	359.4	421.5	582.1	882.4	610.1	787.1	2109.2	549.5	516.1	507.5	387.9	436.7	244.3	242.1	201.5	197.7	196.1	2233.3	1042.9	806.5	637.4	526.3	429.6	604.9	1046.4	1189.4	2208.3	2297.8	4252.9	4252.9	101	102.9	108.9	86.1
O94762												3.1	8.8	6.6	18.8	27.7	23.6	41.1	61	48.4	66.3	247.5	37.4	36.3	43.9	37.8	36.7	17.2	21.5	13.8	24.4	18.1	149
Q96BD5	81.8	139.4	135.5	125.3	96.8	60.5	52.8	19.4	9.9	8.4	365		6.7	8	16.9	26.3	31.2	49.1	62.1	46.3	68.2	218.6	23.2	29.7	21.6	19.4	24.6	16.4	15.2	9.5	9.1	12.9	72
P17661	8.7	13.9	16.8	18.3	17.5	13.4	13	8			373.9
Q5VT06
O43684	1016.4	1728.3	1773.1	1790.1	1636.5	1807	1722.1	1180	1022.4	898.7	4678.1	43.8	82.8	44.2	83.5	79.3	110.2	189.8	311.2	288.5	490.3	2656	1699.1	1744.6	1706	1659.5	1816.9	1334.9	1465.5	1119.3	1100	1178.2	4421.3	967.3	875.2	870.7	915.3	780.9	80	107.5	171.6	371.3	504.9	3076.3	3076.3	435.1	446.8	490.1	406.8
Q9H0H5												8.2	19.4	7.9	10.2	17.1	17.1	26.1	33.2	21.5	31.4	134.4												55	52.4	45.4	36.3	39.2	31.4	68.2	69.2	113.5	107.5	246.5	246.5	18.1	13.2	18.5	11.3
Q92734	1422.3	2208.1	2335.2	2396.2	2076.6	2271.9	2480.6	1875.5	1613.2	1467.1	5740.6	63	125.8	46.9	72.6	88.9	57.4	110.4	107.6	38.2	115.1	2702.5	1174.9	1196.3	1172.1	1191.3	1262.8	971.9	1192.5	949.7	907.5	975.1	3618.8	1341.1	1235.9	1324.3	1401.7	1321	125	136.3	158.8	232.7	306.2	4794.6	4794.6	854	814.9	860.8	752.3
Q15035	16.2	39.7	36.7	35.7	46.5	43	33.4	21.8	9	8.3	85.2
Q9H1K0	30	46	50.6	46	38.1	44.9	30.6	9	4.3		129						2.8	7.6	14.9	12.7	15.1	42												20	15	18.9	13.2	15.6	1.6	2.5	3.9	7	10	85.7	85.7
Q8IZ83	1020.5	1742	1742.3	1760.2	1580	1862.2	1742.9	1180	1006.3	933.4	5425	28.6	60.1	23.1	45.5	41.8	44.8	81.6	123	104.1	136.7	1265.3	334	358.6	301.2	333.7	349	218.3	217.6	188.6	168.4	189.6	1509.2	451.9	375.9	338.2	290.6	257.4	54.8	108.3	223.7	578.4	683	1914.2	1914.2	71.2	81.4	95.4	79.6
Q12888	1148.2	1871.9	1821.1	1798.5	1473.5	1009.6	642	312.9	246	208.8	5292.8	30	98	60	151.9	273.7	465.2	714.7	1021	790.2	1024.8	3210.9	749.8	808.2	616.4	497	544	291.7	329.1	227.5	258.4	254.7	2588.8	1324.1	877.2	722.2	654.7	600.1	189.5	1113	1368.8	2160.6	2157.1	4744.6	4744.6	208.1	196.4	217.5	179.9
Q5W111	145.3	220.2	241.1	240	231	241.3	238.7	145.2	120.1	99.3	498.6																							27.1	33.5	36	36.8	28	2.1	2.8	7	9.3	12.3	121.6	121.6
Q96HY7	82.5	126.2	148.4	147.7	130.9	178.1	139.5	39.5	26.3	16.4	508.4	2.4	4	3	3.9	4.1	5.5	12	39.5	33.7	33.7	169	15.8	29.2	23.4	27.8	24.6	44.5	17.6	15.2	27.9	14.7	77	59.2	52.2	51.3	49	32.4	10.2	15.6	29.5	74.7	96.5	248.6	248.6
Q06547																							71.2	72.8	78.2	63.9	73.9	41.8	50.9	34.4	37.1	41.8	157.4
Q8IUX1	15.6	25.6	26.6	28.9	24.2	29.6	19	13.8	11.9	10.2	79.5
P07996	24.5	37.2	41.5	45.1	41.6	48.2	46.8	23.9	16.1	12.6	85.2												129.2	130.9	130.1	128.5	141.1	94.1	100.5	84.8	86.4	88.7	478.4	5.4	4.5	8.3	9.5	10.8	1.7	1.5	3.2	6.2	6.6	34.1	34.1	14.1	19.5	14.4	12.1
Q13043	99	148.5	161.1	152.8	140.4	148.8	118	70.6	45.3	26.9	473.4	9.2	21	14	19.7	26.2	30.7	45.5	109.2	118.2	140.7	564.6	197.2	208.9	208.2	221.9	234	181.6	206.7	176.8	136.7	204.3	662.5	33.3	27.8	30.9	35.6	28.5	3.5	5.4	7.4	15.6	19.4	105.5	105.5	41.6	47.4	47.1	33.6
P04062	1162	1838.2	2039.6	2012.5	1875.4	1984.6	1935.2	1311.5	1254.4	1118.8	5381.7	22.3	55.2	19.8	29.3	42.6	46.2	96.1	137.1	151.7	165.8	1289.9	1025.4	1072.2	1081	1060.5	1115.1	910.3	1022.2	840.5	844.3	984.7	3319	869	803.4	838.9	946.4	833.5	75	100.9	114.3	178.5	233.7	3139.6	3139.6	524.8	519.3	564.5	484.9
Q86T03	9.6	17.7	13.2	13	12.3	18.7	19.6	9.8	4.9	7.8	50.3												16.4	16.6	17.7	20.1	21	22.4	22.9	17.5	12.3	21.9	94.4	13.1	9.7	8.7	14.5	10.8	3.2		4.2	7.5	8.7	43.9	43.9	11.8	10.5	12.7	9.1
Q8N0V3												3.6	7.2	6.4	5.5	13	24.8	29.3	49.2	38.7	52.1	138.5
Q96Q83	14.8	19.2	18.2	17.2	21.7	21.3	17.5	9.4	7.3	6.6	60
Q9H0U3	636.2	1127.1	1169.9	1191.2	1112.4	1170.2	1165.2	516.8	364.4	254.4	3385.1	44.7	72.4	45.7	65	55.4	90.8	118.9	449.3	384.6	494.4	1913.7	213.2	247.2	212.5	228.4	236.1	197.8	209.7	191.6	156.6	186.6	666.7	303.1	254.9	288	298.3	259	35.6	42.9	56.2	117.7	121.4	1034	1034	229.4	243.5	282.5	207.6
Q5VWZ2	374.5	627.4	646	648.2	559.3	574.5	528.1	278.5	161.4	84.7	1702.4	44	85.5	44.3	85.9	85.3	105.7	194.8	461.5	427.2	625.1	1953.1	335.9	385.9	337.6	359.1	399.6	271.5	312	231	222.9	267	1097.2	165.5	131.7	125.8	150	118.3	14	32.9	25.6	43.4	59.3	485.7	485.7	130.5	132.4	159.8	131.6
Q8N4A0	8	15.5	15.6	16.6	16.3	14.4	13	3.3	4.1		48						2.7	3.3	13.5	10.1	15.3	49.7
P55199	57	99	95.9	93.5	69.1	76.3	59.4	26.3	16.8	8.8	320.1	14.3	40.2	31.1	66.7	113.6	126.6	174.8	221.9	173.4	209.4	613.6	56.1	60.2	55.7	49.7	46.5	35.9	31.5	21.8	23.5	18.1	245.5	55.6	44	41.8	39	40.4	12.8	38.3	45.5	86.4	93.2	279.6	279.6
Q8IUC6	20.9	37.1	41.7	29.5	22.7	21.4	14.7	3.7	7.9		120.4	6.8	11	11.6	14.8	36.5	46.1	66.7	88.6	71.9	95.3	314.2
P26572																							19.2	20.6	19	24.4	20.3	17.9	19.6	17.8	12.5	17.3	62.4	12.1	9.3	11.4	10.2	12.4	3.6	2.5	1.6	3	7.6	41.4	41.4
Q6WKZ4												4.4	4.5		6.1	6.8	7.7	12.7	28.7	24.2	26.4	73.2
Q3LXA3	1684.8	2821.8	2902.3	2854.2	2608.2	2940	2918.7	1994.2	1612.3	1446.6	7677	16.1	58.4	27.6	54	48.6	55	113.1	187	185.8	300.3	2218	1781.7	1910.8	1931.4	1854.4	2053.6	1611.9	1807.5	1485.5	1490.3	1658.9	5862.6	732.6	674.8	723.3	751.8	711.4	82.5	97.6	95.1	175.7	253.3	2712.3	2712.3	835.6	823.5	892.3	712.4
Q9H410	11	16.5	21.2	13.4	15.6	15.8	14.1	3.3		3	37	2.8	5.2		3.8	8.8	14.3	21.8	34.8	33.2	54.5	135	78.5	75.3	74.1	72.7	76.2	49.6	45.3	43.9	27.5	42.9	308.3	10.8	12	10.7	9.6	6.9	1.6	2.5	6.3	14.8	20.7	38.8	38.8
P13667	6120	10009.1	10388.6	10592.9	9476.8	10640.8	9865.6	4532.8	2915.5	1989.9	29275.2	262.7	598.4	230	512.4	503.1	663.5	1425.7	4797.8	4414.9	6026.3	22481.3	6792.4	7205.3	7196.7	7322.2	7943	6348.7	7442.6	6366.7	6000.9	6746.7	21895.7	6159.1	5633.3	6190.2	6844.5	6394.1	481.5	572.2	670.3	1174.7	1212.6	22484.5	22484.5	2779.3	2738.1	3018.6	2502.5
P18669	2108.7	3618.5	3659.9	3963.4	3492.7	4827.7	3775.1	2954.6	2767.5	2596.3	13275.1	73.1	176.4	73.3	131	132	179.2	266.3	422.5	359.7	475.9	9191.8	2292.5	2364	2248.2	2218.1	2454.8	2060.6	2286.4	1953.3	1502.9	2086.8	8848.1	2106.5	1853	1887.6	1913.6	1782.4	247.3	252.9	291.1	535.4	587.1	8632.9	8632.9	1175.9	1181.5	1289.1	1127.6
Q9Y4H2	581.6	1046.2	1021.1	963.4	791	592.2	386.9	133.4	69.2	82.8	2575.7	39.3	78.2	55.4	92.1	125.1	213.4	380.4	609.2	455.2	589.2	1771.8	275.4	286.8	282.5	267	280.1	169.1	202.1	175.6	164.2	178	843	319	301.6	267	223.4	210.7	62.3	167.5	192.5	422.7	469.4	1275.7	1275.7	50.8	54.5	57.5	50.5
Q8N6M0	405.8	676.4	659.8	655.7	592.5	526.7	299.2	113.2	88.8	79.4	2049.6	21.6	48.7	28.6	60.2	102.1	174.5	310.4	517	375	506.1	1582.8	434	440.3	439.5	444.6	476.7	409.6	434.7	390.5	364.7	425.9	1425	384.1	351.1	392.5	446.7	396.8	20.6	39.9	67.1	127.6	156.6	1512.6	1512.6	171.1	173.4	198.3	162.7
Q03519	291.1	527.7	556.8	557.5	522.2	512.4	383.5	98.8	86.7	63.4	1618.5	30.2	74	31.1	70	87.1	132.4	294.2	604.8	506.1	650.7	1896.3	206.2	203.5	213.6	190.8	226.8	167.6	185	135.9	112.9	155.7	722.7	383.1	354.2	345.2	366	331.7	43.7	61.2	63	122.4	173.3	1474.2	1474.2	46.2	41.5	45.8	39.9
P41208	277.2	371.8	363.1	307.3	248.9	216.5	208.9	161.5	180.3	162.9	784.6	7.5	14.7	17.8	26.9	51.9	53.3	66.2	72.6	49.8	77.9	290.6	591.1	587.9	506.4	558.4	514.1	397.6	470.3	368.4	302.5	385.9	1651.7	428.1	377.2	374	376.1	312.1	35.4	87	98.6	199.8	290.8	1235.2	1235.2	144.7	148	181.8	126.6
Q8NBM4	107.8	203.4	199	210.1	192.3	207.5	160.8	42.6	37.7	24.6	650.5	5.8	22.5	6.3	11.6	24.2	25.9	50.7	140.6	103.2	133.7	411.8												16.3	14.6	19.2	18.7	15.4	3.4		5.9	8.7	15.7	69.4	69.4	32.8	33.8	30.9	32.3
Q12980
O15347	370.3	401.2	456.7	419.5	433.1	402.8	393.8	342.6	348.4	319.6	1180.8						2.5	3.1	6.7	4.6	6.5	72.9	324	352.7	322	370.4	376.7	292.6	346	289.2	261.5	315.1	1051.8	185.9	177.7	179.7	187.9	158.3	19.9	25.9	33.9	58.6	71.7	659.6	659.6	246.8	248.2	261.4	224.4
P51668	82.4	133.9	146.4	135.4	118.1	135.7	74.7	15.3	13.4	6.3	464.2	6.6	18.6	4.9	13.7	12.6	26.3	53.2	94.7	80.9	95.3	316.8	58	65.1	69.5	63.9	68.9	65.4	65.4	56.9	47.1	52.3	247
Q14781
P63146	88.7	136.5	151.9	141.9	120.4	124.9	88.9	43.6	33	21	458.7
Q9NRZ9												4.7	5.1	1.6	11.8	19.3	17.1	23.9	30.4	26.9	28.3	120.6	20.9	19.2	15.9	16.8	23.4	14.5	14.7	14.1	10.2	12.5	68.7	7.1	12.9	8.1	8.3	10.1	6.2	3.1	5.5	14.6	16.7	54.6	54.6
Q13232	284.9	461.9	472.8	481	468.6	525.4	500.2	347.5	325.9	287.8	1401.4	37.1	68.9	37.4	59.1	59.6	71.6	129.4	213.2	207.2	247	1733.6	447.8	478.8	443.6	473.7	509.6	362.8	379.2	290.4	330.5	339.3	1463.9	205.3	200.8	198	184.1	171.6	39	46.6	32.7	84.6	111.2	875.3	875.3	87.4	79.8	99	78
Q9BZD4																							103.2	104.2	115.5	107.2	138.3	84.6	114.2	96.8	83.5	83.7	219.6													23.3	26.2	36.4	21.2
P13798	2688.8	4373.6	4545.5	4624.3	4059.8	4683.9	4469	3256.9	2915.5	2652.8	12985.9	32.4	72.3	30.1	66.9	68.4	74	135.4	197.6	167	223.2	2759.1	2593.1	2814.1	2805.6	2733	3038.9	2406.4	2825.4	2322.3	2114.4	2487.8	9109.6	2302.3	2104.4	2185.7	2422.7	2234.3	282.1	349.1	342.9	583.7	643.6	8075.8	8075.8	999.2	971.3	1109.5	853.3
Q96EY4	288	343.9	364.1	363.6	348	357.3	267.6	180.9	147.7	92.5	823.1					3.1	3.2	5.4	9.8	14.2	14.1	74.8	231.5	244.5	218	220.8	232.5	192.2	216.2	153.4	101.5	102.8	773.1	326.1	308.6	341.4	362.8	265.4	26.5	40.7	41.2	142.6	365.3	1366	1366	12.2	8.9	11	12.5
Q9H0E3												14.8	42	34.3	68.1	99.3	128.7	172.2	269.4	210	262.2	759.6												66.6	42.8	34.5	38.6	29.8	44.8	89.7	105.3	177.8	165.4	274.4	274.4
P04066	313	579.9	588.8	584.8	566.5	631.1	622.2	467	417.5	390.1	1472.6	13.3	26.8	12.6	21.9	16.7	22.7	40	113.2	84.5	126.7	1042.1	448.3	485.4	484.5	468.3	525.7	393.8	417.5	349.1	334.1	385.9	1465.9	244.3	225.1	234.8	240.4	232.3	16.6	13.1	27.1	46.9	66.9	925.4	925.4	218.8	220.2	244	201.7
Q9H2H9	113	160.7	186.2	185.4	164.5	243.3	216.4	114.3	106.9	123.8	415.3												19.9	20.2	18.2	19	17.6	16.9	14.9	14.4	12.7	16.4	27.2	69.7	59.7	60	66.9	60.3	7.9	8	11.3	16.9	22.2	291.3	291.3
O00625	955	1396.7	1504.1	1528.6	1376.6	1404.7	1199.3	615.1	475.9	358.3	4134.2	31.5	52.4	29.8	46	53.4	79.3	166.2	301.1	272	352.1	1050	1027.1	1152.5	1065.2	1126.3	1224.7	931.6	1086.8	885.3	836.2	976.5	3354.1	625.7	577.8	666	628.6	612.1	60.2	59.9	79	132.4	147.9	2061.6	2061.6	722.6	687.9	774.4	646.8
P61204	1675.9	2583.3	2737.3	2860.9	2593.9	2846.4	2846	2161.2	2010	1793	7283.4	108.5	198.8	81.9	151.6	156.8	147.6	253.3	331.3	297.3	453.1	4906.6	1335.2	1487.4	1454.1	1439.3	1603.4	1230.7	1453.5	1138.9	1074.1	1254.1	3969.1	1102.6	945.8	1036.4	1094.9	971.1	146.7	170.8	146.7	265.6	289.8	3385.5	3385.5	522.4	500.4	557.5	464.9
P51161	152.2	196.6	198.8	200.4	201.9	187.9	186.2	67.5	50.3	33.6	615.7	2.8	7.3	4	4.6	7	6.5	20	51.8	56.4	66.8	206.5	172.8	182.7	167.3	189.6	194.1	159.2	182.7	170.4	145.3	175.1	578													38.1	36.4	44.1	33.2
P43363	279.8	480.7	479.7	488.3	449.9	428.6	392.9	189	130.7	102.5	1342.3	9.7	19.7	11.8	31.4	34.9	58	118.7	196.2	152.3	197.8	558	676.2	727.2	733.7	714.1	793.7	542.7	611.5	509.9	454.9	535	2330.6	299.7	261.3	269.2	284.5	236.6	29.1	54.8	86	177	227.4	975.3	975.3	325.3	339.2	386.5	300
Q9BZE4	159.2	313.1	295.8	281.3	230.6	239.9	209.7	114.1	77.9	64.5	2117	1297.9	2791.3	1382.1	1746	1892.4	1483.3	1918.8	2428.5	1885.6	2353.9	7463.6	469.4	525.6	466.9	440.8	464.7	334.2	390.5	278.9	248.8	304.5	3697.3	743.4	612.1	650.8	607.9	493.8	2349	2445.1	1965.2	3085.9	3051.1	5579.7	5579.7	80.2	83.4	92.9	63.2
A4D1P6	148.7	245.2	276.9	262.8	255.6	198.5	146.6	51.2	45.1	42.2	617												73.7	76.1	91.1	68.4	74.7	42.8	38.3	37.3	32.2	30.8	256.4	31.3	33.1	30.7	30.5	22.6	8	15	15.3	29.3	26.1	122	122	19.7	21.1	25.2	18.5
Q9NQH7	109	178.4	172.9	185.9	181.2	196.7	180.3	111.3	99.4	104.3	569.1												15.7	9.3	14.2	16.6	14.7	18.9	12.1	15.6	16.5	14.4	60.6
Q9BYN0	68.2	139.1	130.5	123.6	133.3	123.3	91.1	51.5	32.7	26.4	371.3	10.2	19	7.2	11.6	19.5	25.6	51.4	111.2	93.8	151.9	581.8	296.2	315	316.5	299.4	335.7	278.6	314.5	234.3	219.7	272	1137.8	21.4	20.6	25.3	18.4	12.4	8.8	11.3	23.3	25.2	35.1	120.5	120.5	16.6	15.9	19.6	26.4
P29120
Q96DI7	671.6	983.5	1094.5	1162.6	1033.3	977.5	831.7	547.2	389.8	256.2	3908.8	133.3	245.4	127.8	160.8	198.2	184.9	295.7	445.9	384.2	576.7	1710.3	463.4	495.7	483.7	380.3	386.2	178	225.7	155.7	164.4	185.5	2056.9	434.8	315.2	255.1	229.7	192.6	245.2	364.5	452.1	782.1	745.6	1685.9	1685.9	122.9	111.6	127.4	111.9
Q7L8L6	296.3	492.5	540.6	530.5	451.2	257.5	141.8	65.2	45.5	42	1774.3	23.5	57.8	24.6	41.6	89.2	149.7	258.6	342.7	266.9	353.8	1162.6	242.2	245.8	233	220.3	223.8	144.2	161.4	141.7	118.7	139.8	819.9	126	80.5	63.7	70.2	53.9	10.5	43.4	56.8	103.7	109.5	260	260	18.3	16.5	20	19
Q9BV57	743.4	1163.1	1262.2	1287.2	1063.6	937.3	819.5	256.1	128.8	117.4	3113.5	19.6	44.4	17.3	39.9	75	130.2	243.5	472.1	358	498.5	1144.1	541	563.3	549.9	536.9	635.4	508.4	566.2	434	421.8	514.7	1944.1	498	458.8	475.6	522	488.3	49.8	55.8	78	120.4	102.4	1966.1	1966.1	209.1	208.8	246.5	188.6
P14174	447	757.2	775.9	813.5	747.4	921.3	797.6	558.1	509.1	482.9	2047.5	18.8	26	18.6	26.1	38.1	24.4	60.3	80.3	57.9	108.4	1799.6	546.9	590	519.5	541.3	581.6	491.4	543.5	493.5	415.3	496.6	1774.3	456.8	446	500.4	504.5	477.9	77	77.8	149.6	122	225.5	1742.4	1742.4	517.7	491	562.1	439.2
Q9BVS5	159.1	259.1	271.2	281.6	250.8	253.2	275.4	192.1	168.2	152.3	808.8
Q99459	519.3	840.3	882.1	894.6	722.3	364	258.1	123.1	62.1	217.8	3085.9	132.7	292.3	126.3	226.7	374.9	712.5	1146.9	1347.1	971.3	1262.8	3754	925	969.8	989.7	945.7	986.6	436.4	356.3	234.3	252.6	270	3511.4	989.4	874.6	740.4	513.1	352.5	422.6	454.5	669.9	2044	2355.4	3836.4	3836.4	289.7	262	331.9	263.6
P43487	1639.8	2216.3	2337.7	2205	2049.5	1858.4	1743.3	681.6	550.3	405.3	5148.8	60.8	109.4	54.9	101.9	108.5	223.6	544.4	1159.5	910.4	1226.4	4433.1	2011.6	2064.9	1669	1994.5	2051.5	1679.7	2058.9	1694.3	1453.8	1669.5	5224.7	1229.4	1125.2	1227.4	1295	1102.7	51.5	74.6	113.7	270.3	338.6	3674.1	3674.1	443.8	431.6	448.6	411.4
Q7Z4H8	451.7	780.5	780	830.7	753.9	850.2	794.5	404.1	229.8	137.7	2269.5	3.5	6.8	1.8	9.2	9.6	10.4	15.1	55.4	52.3	87.4	262.7	195.3	192.6	196	172.9	195.4	137.7	136.7	122.6	138.9	144.7	410.5	271.2	265.9	274.9	319.4	291.3	126.5	46.6	27.4	74.2	67.3	955.5	955.5	135.9	121.5	150.3	113.5
Q13315	122.1	188.2	203.4	207.1	192.2	197.5	152.3	76.9	56.3	48.6	649.3	103.8	189	118.1	151.4	174.7	181.3	317.7	733.4	603.2	778.1	2183.2	223.3	251.8	197.1	176.9	166.2	79.7	100.6	71.5	61.3	73.4	880.2	282.7	163.5	135.2	123.1	93	60.3	362.1	353.9	664.1	616	993.7	993.7	38.7	34.4	39.1	37.2
Q96TC7	311.9	583.7	611.1	564	562.5	524.8	476.1	123.2	59.5	61.8	1508.3	7.9	21.1	8.5	17.4	33.8	84.2	161	452.6	386.1	501.7	1125.6	451.3	489.8	499.9	498.6	529.8	382.4	423.1	339.4	366.2	397.3	1664	381.5	326.9	328.5	350.7	290.9	42	40.5	66.5	171.4	211	1312.6	1312.6	115.5	106	124.4	94.4
O60658
Q7Z4S6	77.9	110.4	114.6	119.2	115	107.2	67.5	25.1	23.5	16	377.5	3.6	6	4.5	9.6	8.3	24.8	47	90.4	67.2	81.4	146.4	108.5	118.3	112.7	96.8	109.5	70.1	80.7	69.9	63.8	66.3	378.4	36.7	33.6	32.6	32.6	30.8	6.7	7.9	7.1	18.8	29.3	155.8	155.8
O60784	462	766.2	805.7	765.9	752.5	658.8	685.7	245.6	166	118.7	1997.2	19.9	26.9	16.8	28.7	44.5	61.8	102.7	241.7	210.9	261.5	827.8	335.2	348.8	377.6	348.1	382.8	276	327.9	268.9	249.8	276.9	1306.4	64.7	63	63.6	55.9	53.7	10.8	10.8	17.7	33.6	40.9	269.6	269.6
P01116	44.8	90.3	87.5	86.5	88.9	87.1	73.7	58.3	59.1	45.4	243.7
Q7Z2T5	681.1	1140.2	1216.1	1184	1065.1	933.5	752.9	298.9	165.2	105.6	3182.5	31.1	49.4	23.3	51.1	60.3	120.2	179.2	352	312.3	364.3	1058.1	618.5	636.5	633.9	576.5	645.8	368.6	433.3	282.5	291.3	339.7	1672.6	143.4	121	99.9	92.4	68.7	26	33.8	69.8	172.9	178.5	423	423	106.3	100.6	105.3	84.9
Q05086	1179.6	1784.5	1899.9	1948	1878.3	1811.1	1867.7	1031.7	504.7	236.6	4940.6	38.3	91.3	40	79.2	69.5	98	163.3	541.3	611.7	914.2	2451.7	1022.1	1131.9	1124.5	1067.9	1196	886.5	958.2	744.7	765	880.5	3644.6	484.4	412.7	457.9	516.3	462	68.3	91.2	100.7	226.8	241.8	1785.4	1785.4	509.4	501	583.4	468.7
Q9BV40	327.9	523.8	501.2	483.2	448.1	469.5	440.6	288.3	266.8	255	1451.5	3.2	7.8	2.7	8.4	8.2	8.7	15.8	18.1	13.7	15.9	283.2	189.7	214.6	191.4	197.2	213.3	161.6	176.9	134.6	138.1	146.3	649	65.2	65.2	65.8	77.3	67.5	8.6	5.6	5.6	13	16.3	242.1	242.1	40	32	35.6	30.8
P09486	2117.8	2622.2	2726	2679.8	2680.7	2975.3	2522.6	1548.4	1387.5	1070.5	6811.5	8.7	15	7.1	16.1	15.3	19.3	37.1	65.2	62.5	90.2	323.5	1398.6	1326.2	1205.2	1235.9	1411.8	1052.3	1186.3	962.3	955.9	1057.7	3165.1	587.1	568.9	484.4	557.5	460.7	30.6	45.9	46.5	83.1	83.8	1494.2	1494.2	833.5	841.8	907.2	761.1
P32019												2.8	5.6	4.8	8.6	11.7	14.7	24.9	35	35.3	44.7	90.6
Q9Y2K2	27.6	37.4	47.9	43.4	40.8	28.2	41.9	24.6	18.8	12.4	66.2
Q9BRZ2	38.5	71.8	80.4	75.7	53.9	57.3	33.5	13.5	15.2	6.4	222.8	2.2	27.6	11.3	15.2	27.2	43.7	55.7	102.3	102.3	115.1	296	58.3	49.1	41.1	29.9	35.2	23.2	28	20.1	25.4	22.7	179.7	109	90.2	94.7	89.3	84	24.7	70.9	79.9	118.3	141.1	441.2	441.2	17.3	15.3	18.9	12
Q7L5N1	605.6	1020.2	1051.1	1045.8	957.6	1153.4	1040.5	687.8	533.6	323.1	3428.9	17.4	38.5	22.9	45.3	46.9	54	90	172.5	167	286.1	1417.3	942.7	1066	980.7	1015.2	1068.8	883.5	972.3	719.3	593.1	803	3853.1	93.4	69	76.4	68.4	61.5	9.3	13.8	15.2	48.7	49.1	313.2	313.2	239.4	213.9	241.3	198.3
Q9ULL5	8.8	12.9	11	9.6	9.4	7.5	4.8	5.5	6.6	2.7	38.5	9.5	22.6	14.4	42.5	58.5	66.4	93.6	115.1	87.1	126.6	372	35.7	31.3	40.8	26	30.2	12.6	10.5	13.1	16.6	10.7	133.6	17	13.3	15.5	12.3	9.9	1.4	20.8	26.8	46.7	49.7	153.1	153.1
Q6UW68	192.8	304.3	334.7	324.5	314.3	342	306	255.2	253	219.2	741.4												464.3	491.2	506.9	501.7	516.4	377.6	427.9	299.2	328.9	386.3	1081.6	92.8	78.3	94.6	101.2	92.4	15.7	17	7.1	14.6	7.7	299.1	299.1	66.8	59.6	78.9	63.6
O00712																																		43	37.3	36.1	32.5	29.9	10.3	15.9	25.6	48.1	69.3	188.5	188.5
O15118	654.2	1010.4	1050.2	1078.3	1061.7	1067.2	1063.8	737.5	745.6	686.3	2976	4.8	13.2		8.4	12	11.9	22.1	44.4	42.3	45.3	400.1	532.1	579.1	562.7	544.4	575.2	386.3	421.7	353.6	332.3	409.4	1404.3	107.2	88.6	99.4	103.7	95.8	14	9.4	16.3	22.7	22.4	378	378	344.4	311.7	393.6	307.1
Q9BR61													8.8	9.5	15.8	23	24.5	38	65.1	52.2	49.5	199.2
Q5T1C6	715.1	1052.7	1061.2	1092.3	1083	1232.9	1086.3	794.4	815.7	682.5	3303.7	7.9	11.9	4.1	9	14.1	11.4	18.3	26	33.2	42.2	401.7	721	750.7	700.1	830.5	852.6	687.2	807.5	647.1	644.8	737.5	2306.7	422	399.9	466.6	479.5	438.2	46.5	45.1	54.5	95.5	102	1486.8	1486.8	74.6	80.3	91.2	73.8
Q9Y3M8	154	257.1	275.9	261	245.3	233	200.6	81.9	61.4	58.1	753.1
Q5VST6	105.3	173.7	186.7	167.5	173	197.6	173.9	109.8	103.8	78.2	579.6												17	14.8	18	16.2	18.4	14	15.8	18.2	8.2	13.6	69.1
P00390	1210.8	2048.5	2025.1	2149	1928.6	2232	2089.2	1477	1237.4	1129.4	6142.7	50.8	103	53.6	85.8	80.9	88	127.9	198.9	199	242.9	1976.7	1613	1665.6	1712.6	1644.2	1844.9	1366.1	1564.2	1229.7	1287.4	1394.1	5328.2	716.6	673.2	734.6	725	670.6	49	73	92.3	150.8	214.4	2660.9	2660.9	563.9	599	669.2	527.4
P13674	1466.2	2504.7	2584.5	2672.6	2384.8	2640.2	2563.2	1165.9	806	590.6	7177.4	90.9	204.1	114.5	184.6	198.1	233.2	433.9	1176.8	1038	1424.9	5027.1	1731.6	1836.8	1884.7	1859.4	2012.1	1447.1	1747.5	1381.3	1488.4	1548.2	5499.7	1638	1347.1	1531.1	1788.3	1570.4	122.7	274.2	293.8	403.8	449	5694.6	5694.6	879.8	883.9	1018.5	839.8
Q8IWE4
P0DMN0												2.3	2.4			5	6.6	10.3	19.9	14.8	17.2	71.5	59.5	75	74.3	64.5	78.1	42.9	47.4	33.4	43.8	38.4	200.9													75.8	81.3	91.5	71
Q9H147												16	39.1	31.1	69.1	81.1	102.4	118.1	165.5	136.2	176.8	573.4
O14562	1236.4	1931.7	2119.9	2098.3	1863.6	1992.5	1750.3	610	369.2	280.2	5475.9	70.7	154.6	63.3	150.4	182.7	227.1	409	1154.5	1017	1330.3	3699.9	497.7	526.1	509.3	512.6	580	499	519.3	442.1	404.2	475.6	1631.9	751.3	702.2	761.6	823.9	794.3	31.5	41.4	68.7	81.3	106.2	2673.2	2673.2	231.7	259.8	306.6	244.5
Q15393	2592.5	4160	4408	4539.9	4095.8	4428.4	3689.7	2057.3	1390.1	890.1	13006.8	201.4	430.2	208.7	305.8	308.9	447.8	747.9	1359.4	1325.5	1935.2	5939.4	2325.7	2401.7	2265.7	1925.9	1903.1	1068.1	1171.8	880.3	837.7	1003.6	7246.1	1552.3	1215.9	1019	869.1	730.9	448.9	832.4	1190.4	2220	2340.5	5604.2	5604.2	568.2	535	619.6	500.4
P41227	340.1	453.4	448.3	510.6	415.5	577.9	451	311.6	270.2	121.5	1792.3	35.9	76.1	40.5	72.8	84.1	64.4	142.9	287.1	320.7	578.5	2165.6	171.4	174	177	168.2	214.5	174.7	185.6	163.7	159.6	159.2	982	465.4	422.4	486.3	452.2	403.8	26.1	37.9	61.1	88.7	94.3	1903.7	1903.7	135.4	144.8	159.1	130.5
Q8NBI6	29.1	47.6	47.1	48.7	41.1	51.5	49	23.3	32.5	20.1	135.6																							20.1	16.2	15.7	18.6	11.5		3.3	3.5	8.4	12.5	55.2	55.2
P05166	288.4	481.9	507	508.7	474.6	520.4	473.8	331.3	298.4	253	1268.7												337	333.8	348	353.3	387	279.6	312.7	235.1	233.9	275	1384.3	69.6	58.4	67.9	79.6	71.9	14.6	7.5	12.9	23.9	24.2	270.1	270.1	57.6	66.1	70.1	58.9
Q5T5P2	658.4	1016.4	961.4	927.9	742.9	627.1	470.4	247.6	189	202.9	2866.7	109.2	231.6	158	281.6	358.3	415	492.8	874.7	663.5	757.5	2497.3	648.8	689.7	655.7	680	685.6	404.7	438.2	353.6	347.1	398.6	2026.6	616.6	537.6	458.8	457.1	364.3	135.8	274.8	412.3	923.1	1111.5	1744.1	1744.1	77.5	80.6	85.5	69.6
L0R6Q1	110.9	213.1	205.5	209.4	213.3	200.8	229.2	143.8	151	129.8	395.7		3		2.6	4		1.9	9	1.4		158.7	228.7	254.6	253.2	273.2	279.6	216.8	255.2	214	205.4	244.3	592.8	186.1	169.2	176.5	224.9	195.9	2.7	6.8	16.3	22.4	31	405.4	405.4	81.7	76.8	88.4	79.8
Q8NHP6	203.4	350.7	406.3	388.5	357.5	368.5	319.1	115.7	75	54	842.5	8.1	19.8	8.1	21.2	22	41.3	74.7	182.2	170.5	223.1	633.6	138.3	138.8	140.2	147.4	142.8	127.5	160.3	128.7	115.3	124	427.7	176	146.4	164.2	186.9	163.2	14.1	20.4	32.1	53.7	63.4	687.9	687.9	14.2	13.5	18.4	15.9
P54252	8.3	12.4	13.4	12.6	16	20	10.5	7.3	5.3	5.6	41.9												170	181.6	191.6	185.9	208.1	150.4	166.7	150.7	148.8	146.7	614.1													13.8	12.4	15.1	12.9
A5PLL7	57.3	90.5	99	108.8	94.4	102.8	89.9	66.1	54.1	40.9	336.5												5.1	4.7	8.2	8.9	9.2	6.3	7.6	4	8.7	5.8	26
Q9Y624	42	62.1	65	75.7	67.4	76.9	72	42	53.8	45.2	210.7												21.2	25.8	22	24.2	17.6	22.9	23.5	22.7	13.3	24.6	62.9
Q8TDW5	211.3	377.3	359	355.6	315.3	243.1	211	66.2	42	46.3	937.4	22.5	46.3	36.5	60.7	69.5	100	164.1	270.6	191.4	295.9	774.1	614.1	669.2	678	648.3	682.7	434.8	483.4	340.7	360.9	388.5	1810.9	433.1	385.2	339.7	370.8	305.2	73.4	123.1	174	396	496.1	1756.9	1756.9	30.2	36.1	37.6	26
Q15572
Q96S44	384.3	636.6	658.4	684.5	609.7	713.2	671	465.4	372.7	347.3	1837.7												361.6	395.1	389.5	364.8	425.9	335.8	373.7	333.1	294.2	354.8	1367.6	202.3	180.3	188.1	188.3	172.7	23.6	19.4	28.3	38	44.7	791.5	791.5
P98173
P21964	1177.1	1835.8	1881.8	2006.3	1801.3	1880.4	1625.1	830.1	562.1	389.8	5915.1	22.3	62	24.2	54.9	42.4	63.5	124.2	342.3	328.4	441.7	1894.7	942.7	1070	1021.9	997.2	1104.9	780.9	861.3	659.2	676.7	779.5	3156.7	404.3	351.2	377.4	421.9	348.8	36.7	70.1	74.9	156.5	202.3	1467.9	1467.9	457.7	479	502.3	430.5
Q8IWR0	173.4	305.2	254.4	211.3	167.4	125.2	95.6	39.8	54.1	32.5	715.5	10.9	49.3	79.7	136.6	167.7	137.9	200.4	277.4	212.1	268.4	718.5	102.2	102.1	111.7	105.7	110.6	66.9	102.6	77.5	61.7	76.6	323.8	325.8	274.8	265.6	205.9	152.7	81.3	89.8	210.2	476.4	530.4	1240.8	1240.8	289.4	268.2	213.1	160.5
Q7LG56	383.5	590.1	632	603.5	516.5	585.1	611.8	405.1	324.4	279.1	1589	25.7	52.9	17.4	32.6	47.2	52.1	98	164.8	147.9	187.3	946.4	385.1	449.2	387.4	441.3	470.2	364.6	455.7	386.8	371.2	386	1409.1	227	229.7	231.8	262.7	248.3	26.5	30.2	34.9	40	42.7	950.9	950.9	112	109.6	129.2	103.4
Q68DH5	21.8	28.9	33.2	31.6	30.1	35.7	34	22.5	23.1	23.7	84.1												32.6	46.6	40.3	45.5	46.4	31.6	40.9	29	27.5	32.6	147.7	164	152.3	158.1	166	150.9	30.2	35.5	30.7	70.5	78.4	437.6	437.6
O75477	610.7	954.1	1042	1013.1	940.8	978.8	921.6	429.2	282.7	215.6	2897.4	42.5	104.2	50.3	91.7	84.1	99.9	185.3	481.3	444.4	616.7	2068.5	714.3	751.4	767.6	703.3	755.7	464.3	607.4	440.7	488.9	481.3	2234.3	264.7	217.4	241.3	231.9	191.7	35.5	54.7	101	167.1	207.2	914.3	914.3	182.6	180	219.2	170.6
Q6UX53	659.7	1010.7	1121.3	1112.4	1003.4	1095.5	1010	616.6	499.8	357.9	2787.1	52.1	102.6	40.3	74.8	79.4	81.1	134.5	249.9	232.3	390.1	1966.2	497.4	485.1	504.2	487.9	496.6	353.5	429	340.7	309.3	357.8	1594.7	308.3	244.1	231.2	266.7	235.2	37.8	45.8	67	98.4	122.8	879.2	879.2	275.4	273.6	305.7	256.4
P57081	50.2	77.9	89.7	89.6	77	76.4	76.6	48.3	36	33.2	243.5												74.8	73.1	64.7	81.8	84.9	70	84.4	64.1	74.7	73.2	245.2
P26583	761	772.4	827.9	822.5	729	824.6	644.4	577.1	746.4	580	2752	2.5	6.4	4.2	5.1	3.2	6.4	6.4	16.8	20.7	18.8	562.2	1314.1	1337.4	1009	1374.8	1355.6	1351.8	1552.9	1393.4	1004.2	1407.5	3916	624.3	582	679.1	689.2	611.4	73	69.1	74.9	165.8	190	3068.9	3068.9	229.3	254.9	246.7	195.3
Q9Y3Z3	545.5	821.6	847.7	861.5	784.1	912	759.6	453.2	359.6	253.9	2633.8	43.5	106.8	56.7	111.3	123.1	108.6	234	410	419.3	600.2	2101.8	969.9	1087.2	1063.5	999.3	1191.6	864.4	966	805.1	746.3	898.5	3654.1	319.7	300.3	318.9	337.4	308.2	35.6	51.8	68.2	122.8	157.6	1416.9	1416.9	107.1	119.6	126.4	102.1
P49792	1567.5	2752.3	2704.5	2603.6	1682.6	839.3	664.5	349.8	302.7	232.3	7697.4	175.1	378.8	272.1	522.3	1031	1227	1663.4	2088.3	1599.9	1957	5543.2	1377.2	1424.4	1113.1	902.8	872.3	376.9	528.3	327.9	317.9	397.4	4272.8	1305.6	693.6	623.2	521.7	411	311.4	1599.3	1510.6	2634	2590.3	4550	4550	1311.8	1267	1397.4	1015.6
O75940	361.9	451.3	388.5	410.4	449.9	475.3	484	437.4	360.1	363.6	1835.5	5.1	4.5	6.2	11.1	3.3	4.6	14.8	18.6	14.7	29.3	237.6	74.4	100.8	59.3	85.5	93	91.9	99.7	89.8	74.9	88.2	238.2	10.2	13.2	12.3	14.5	13.2				4.8		47.7	47.7	133	152.7	181.5	164.6
P82675	734.9	1247.3	1265	1244.5	1063.5	903.8	819.2	219.2	119.2	86.8	3545.1	163	333.4	189.6	273.9	319.4	421.5	624.6	1123.1	916.7	1130.1	3255.4	701.5	720.3	773.4	740.7	821	561.3	626.5	508.8	652	549.8	1975.9	1017.8	887.5	940.6	1020.2	918.8	221.4	247.9	364.8	538.3	627.2	3295.8	3295.8	498.9	455.3	566.4	491.8
Q9NV31	64.7	91	103.8	102.5	103.8	112.1	89.2	31.9	38.6	36.2	596.4	71.2	164.3	75.3	102	102.2	79.5	105.2	175.2	121.5	158	469.1	59.4	57.8	66.4	58.7	68.9	38.7	43.7	28.4	34.2	41.7	401.5	112.2	88.8	95.4	93.5	91.1	147.2	147.8	163.5	281.2	276.9	591.3	591.3
Q96F44	58.8	97.3	108.9	96	78.4	67	45.1	20.8	12.3	6.6	355.9		4.6	2.9	7.4	7.6	14.8	24.9	39.5	28.3	39.3	110.5
P12110																							100	93.7	127.9	100.7	125.6	85.9	104.6	91.8	84.1	85.9	379.6
Q16514
Q6UW02	341.2	532.3	604.3	580.5	563.4	599.8	644.8	400.5	364.5	262.5	1693.7												409.1	447.9	436	449.2	475.2	347.5	386.8	310.2	336.7	375.5	1553.9	146.4	139.9	134.9	166.6	134.9	16.8	16.8	19.2	40.9	55.2	611.7	611.7	100.5	107.9	121.2	91
Q9H7H0												2.6	15.2	5.1	11	15.2	20.3	31.9	47.8	60.4	83.6	163.4	30.9	33.5	49.2	29.3	27.1	24.9	22.6	15.5	21.6	19.8	122.4
Q9BRX5																							19	16.4	19.9	18.2	15.3	10.2	14.7	11.4	12.2	12.6	75
O75165	806.7	1408.6	1490	1479.6	1360.7	1261.5	938.2	332.1	258.3	213.7	3777.7	79.9	163.8	82.4	171.5	180.4	295.6	659.5	1212.5	992.8	1231	3468.7	1225.1	1351.6	1915.2	1279.2	1405.6	1013.8	1017.6	693.6	815.5	857	4203.4	648.2	534.9	565.5	531.4	448.3	95.6	136	174.5	389.6	501	1994.1	1994.1	304.3	309.6	352.2	285.9
Q15542	17	28.7	25	26.5	16.8	13.3	5.1	3.3	3.1		59.9	5.1	27	18.9	30.2	53.6	64.2	109.1	162.7	122.4	164.7	492.9	43.3	39.4	38.4	40.6	44.1	23.9	21.2	18.7	19.1	16.8	145
Q14974	4427	7557.4	8213	8014.3	6907.3	6664.2	5310.8	1515.7	908.3	665.9	20533.3	233.5	464	220.9	481.5	710.7	1214	2181.2	4102	3372.1	4111.9	11573.5	4069.4	4529.8	4207.8	3991.3	4366.4	3145.9	3564.5	2771.4	2799.5	3044	13021.1	3909.3	3231	3300	3605.2	3136	456.8	1054	1292.9	2392.5	2608.7	12207.7	12207.7	1438.6	1432.7	1537.5	1220.7
Q9Y224	1693.6	2710	2773.8	2817.4	2633.5	2411.4	2154.8	633.8	492.9	420.1	5479.2	61.4	145.4	51.7	122.6	170.4	274	694.1	1650	1227.4	1660.8	4676	2119	2302.3	2221	2022	2145.7	1366.1	1536.6	1153.3	1162.2	1309.6	5084.1	1527.9	1257	1173.4	1202.4	1013	93.3	248.5	483.8	973.7	1075	4223.8	4223.8	552.5	512.9	557.4	485.5
P19367	3642.8	5969.2	6266.6	6373.4	5738.9	6558.6	6236.1	3443.1	1872	889.6	17661.6	83.8	217.9	79.3	188.4	204.3	213.6	417.2	1197.8	1421.8	2353.1	7232.9	3670.6	3942.2	3790.5	3614.2	3965.5	2610.7	2751.2	2137.7	2102.8	2470.9	11549.2	3206.5	2792.8	2656	2591.9	2134.8	368.3	576.4	939.8	2319.8	2718.7	11011.9	11011.9	1475.8	1455.5	1650.8	1331.5
Q9H0A8	52.8	115	111.7	114.6	97.3	109.7	83.8	27.3	20.8	6.3	276	14.3	37.9	17.6	27.6	37.8	53.4	99.6	229.6	174.6	227.1	625.1	42.6	49.2	43.5	42	44.3	38.6	37.1	29.4	23	28.8	184.8													29.5	29.2	37.8	34.1
Q9BYC5	287.1	440	456.8	466.5	441	495.8	409.8	151.3	91.7	72.7	1567.3	4	18.8	4.1	9.5	6.4	16.2	28.6	125.2	128.1	157.3	469.3	314.8	324.9	326.7	335.1	379.2	274.6	306.6	253.2	241.2	256.7	1083.1	20.6	25.6	21.7	24	29	1.6		5	9.2	12.9	109.6	109.6	52.3	47.8	45.3	45.6
P50991	3681.7	5767.6	5840	6111.9	5371.3	6346.8	5755.6	3975.5	3309.5	2670.6	15644.3	131.2	281.5	129.2	258.6	272.2	287.2	609.3	944.4	948.3	1682.7	8864.7	3557.3	3851.6	3741.7	3785.4	4199.1	3078.6	3274.6	2683.6	2437.1	2867.4	10440.6	3844	3552.4	3732.9	3620	2945.9	438.1	660.2	733.5	1966	2731.2	13053	13053	2208.2	2211.1	2386.2	1990.3
Q15648	157.1	273.9	264.9	268.4	231.8	224.8	204.9	58.4	25.1	20.9	794.4	3.6	21	10.5	23.8	32.6	50.8	97.5	178.1	147.7	202.5	529.1	151.6	150.5	126.9	86.4	83.9	34.2	37.3	21.4	10.5	23.3	559.7	228.8	142.6	94.4	95.6	64.9	39.7	220.7	293.2	485.7	507.2	699.9	699.9	59.2	57.2	60.8	47.3
P36954	3.7	7.7	10.1	7	11.2	8.6	10.4	5.3	2.5	2.2	25.3												11.2	12	13.7	10.9	11.3	9.7	9	5.7	6.6	10.7	44.7	30.6	20.1	31.2	31	30.9	5.4	9.1	13	26.1	33.7	174.9	174.9
Q8TDH9	15.5	24.9	27.3	24.7	20.7	29.7	24.6	18.1	16.8	13.8	35.8																							7	5.7	8.5	4.5	6.1	2.5		2.2	8	9.6	38.6	38.6
Q8TDZ2	84.4	165.9	147.5	141.1	118.4	77.2	51.3	13.6	15.5	7.6	366.7	2.3	11.8	8.6	11.9	27.8	49.1	81	134	101.8	141.9	361	93.9	114.2	101.6	86.5	99	61.7	71.2	46.9	67.8	68.6	271.6	93.2	86.7	81.2	93.3	83.8	7.3	21.6	31.5	57.6	64.9	341.6	341.6	32.6	29.8	32.8	27.4
Q9NYY8	54.5	97.3	116.9	93.4	92.7	101.6	84.8	36.2	30.2	23.5	270.3	9.6	19.6	9.8	12.7	18.7	29.1	43.7	82.1	65.7	104.5	340.4	24.2	27.5	28.4	27.8	31.4	21.2	23.4	17	21.5	22	82.4	19.4	13.7	20.1	18.5	20.3	3.7	9.8	9.5	14.6	21.5	97	97	31.7	33.7	34	31.8
P33240	644.8	935.6	965.6	929.4	845.3	834.7	780.6	449.4	342.9	256	2848.3	30.3	63.1	49.1	64.8	84.3	123.7	174.3	286.6	233.1	325.8	1344.7	177.9	177	201.1	179.4	173.4	120	135.4	114.2	126.1	122.2	688.4	341.4	295.6	286.7	296.5	249.8	18.8	95.4	149.1	300.6	370.6	1361.6	1361.6	255	273.3	279.9	235.7
Q6DHV7	26.1	56	46.8	57	46.9	51.3	52.1	30.7	25.7	33.9	124.6																							27.8	29.4	31.4	35.2	27.2	4.2	3		6.3	6.4	96.8	96.8	13.2	12.9	11.6	8.1
Q6PL18
Q8IZP0	287.1	451.1	470.7	499.9	423.3	496.8	378.1	152.9	121.1	92	1477.9	2.4	5.6	5.2	3.5	9.6	9.8	24.5	53.1	39.2	47	153.7	248.7	281	254.3	234.1	242.9	160.4	173.3	144.2	105.7	137	911.9	72.5	64.4	57.9	57	39.8	14.6	20.5	28.8	84.7	104.9	263.6	263.6
P35998	2859.8	4658.7	4867.2	4971.7	4473	4953	4757.7	3396.6	2969.8	2485.2	12384.7	108.8	243.4	104.7	229.7	222.4	253.7	392.8	546.3	438.2	682.3	5288.2	2986.9	3227.5	3269.3	3177.1	3459.5	2499.3	2938	2416	2243.5	2619.4	10028.3	2358.2	2104.9	2208.9	2216.3	1915.4	262.7	436.1	589.1	1228.8	1487.7	8402.8	8402.8	1326.4	1360.4	1467.2	1208.2
P12236	243.2	383	433.7	446.2	392.2	453.1	460.1	316.9	294.2	267.7	1247.7	28.8	66.9	35.5	51.7	53.4	43.5	110.3	138.5	124.7	142.3	1595.3	434.9	511.6	434.1	481.8	524.7	549	649.3	653	347.7	635.3	1869.1	245.8	245.8	234.6	180.3	134.3	153.1	147.9	89.1	207.1	182.4	818.2	818.2	76.6	62	72.4	66.9
P29373
Q9H2C2																							56.5	51.2	68.5	55.8	71.4	41.9	44.3	35.6	45.5	50.1	178.7													16.5	15.7	20.3	12.8
Q9H0A0	1595.8	2606.2	2829.8	2954.6	2850.1	2737.9	1561.6	410.6	367	286.4	8807.3	584.4	1138.7	556.9	672.5	601.8	747.3	1648.5	2642.1	1971.6	2540	7186.5	1896.4	2113.2	1872.5	1639.7	1628.9	724.2	832.7	568.4	498.1	587.4	7148.7	1306.6	1057	743.9	631.4	457.5	947.5	1244.4	1664	3148.5	3130.1	5702.4	5702.4	593.3	578.8	709.5	592.7
Q96Q05	35.1	58.1	67.5	57.3	53.7	49.7	49.1	22.8	23.3	19	157.6
Q04837	1185.4	2155	2269.3	2304.1	2080	2295.1	2249.8	1551.8	1409.1	1253.9	7390.1	164.4	347.1	176.1	224.3	240.1	217.9	367.3	517.4	409.7	514.8	3312.5	821.6	863.9	894.3	914.3	970.4	818.1	957.1	789.8	726.8	834.4	3117.4	835.2	760.4	826.7	970	871.1	314.9	273.6	259.2	347.3	362.4	3549.1	3549.1	522.6	485.1	558.7	466.4
Q8NAN2												6.9	11.2	7.4	7.7	13.5	19.4	41.1	50.4	49	69.3	264.3																								19.2	21.6	21.5	20.8
Q9NS93	302.5	434.3	447.2	432.9	440.7	468	443.9	284.3	285	255	1223	3.1	8.8	6.6	10.2	16.4	15.7	27	29.7	47.2	42.5	196.7												93.2	111.6	94.5	99.9	82.9	16.1	18.7	25.2	44.3	65.7	348.4	348.4	12.6	13	14.5	15.8
P55058	28.8	41.1	46.1	43.3	40.8	49.1	50.9	30.4	24.3	23.2	120.9												29.4	31.3	37.8	29.3	29.2	21.2	33.4	25.9	22.4	23.3	97.6	26.6	23	26.9	32	16.9	5.3	11.6	13.5	15.7	19.6	95.4	95.4
Q9NR50	356	565.9	626.9	618	538.3	573.3	523.4	135.7	72.1	85.1	1515.1	21.4	64.2	31	56.5	55.7	86.2	151.5	474.7	350.2	489.1	1779.2	616.6	688.2	623.5	612.2	661.2	535.6	569.8	480.5	428	516.1	1985.1	521.7	430.1	451.6	414.8	373.1	82.2	127.2	122.5	240.5	329.6	2038.7	2038.7	178.7	195.3	207.2	158.8
Q13630	377.8	633.1	627.7	623.2	574.9	675.9	667.8	496	414.4	394.5	1791	3.2	10.9	4.1	6.4	5.9	9.6	6.8	11.3	10.4	11.9	283	601.2	620.3	657	650.4	717.3	553	597.6	482.2	471.9	544.9	2103.7	292	260.4	261.5	287	284.4	29.6	35.4	37.3	58.7	71.8	948.7	948.7	208.1	219.1	231.9	172.6
Q9UBP9	111.8	196.9	201.2	201.8	152.6	98	71.4	16.7	12.4	11.7	540.6	4.2	19.5	5.4	20.3	24.2	44.6	68.5	114.7	87.4	128.4	383.2	52.7	62.6	49.7	41.1	46.5	19.4	26.1	17	14.3	19.6	170.5	164.7	119.5	94.4	87.8	74.1	27.6	109.1	159.7	241.2	270.5	575	575	17.3	18.5	23.7	17.8
O95747	366.4	615.8	630.9	644.6	546.6	546.9	383.2	123.2	83.3	54.6	1910.9	19.7	56.5	26.6	43.4	62	112.1	239.6	445	361.9	422.4	1232.6	513.1	567	532.1	539.4	524	384.7	441.9	352.6	356.7	385.4	1721.6	488.6	443.3	434.1	452.8	409.9	57.7	89.9	133.3	269.1	311.1	1840.6	1840.6	307.5	336.4	383.9	275.4
Q15651	156.5	179.8	190.5	200	201.7	196.3	176.8	149.7	172.2	136.9	530.8		2.6	1.9				2.7	3	3.7	3.6	99.3	168.2	188.7	188.1	181.7	195	173.5	196.6	166.7	163.4	181.4	494.9	413.2	400.1	450.5	488.2	462.6	19.8	19.8	35.4	62.6	70.4	1259.4	1259.4	39.6	38.8	45.3	41.4
O75882																							7.2	8.9	4.2	9.4	8.1	7.8	11.7	8.4	1.7	10.9	36.4													39.6	39	39.8	30
P11172	2683.2	4342.6	4453.8	4556	4024.5	4335.3	4003.8	2220.6	1684.1	1194.3	12913.4	65.6	140	53	119.8	125.6	185.8	319.6	615.7	567.4	892.4	3313.8	2373.1	2581.3	2507.2	2433.1	2675.6	1979.8	2214.2	1728.3	1680.8	1929.6	8642.7	1949.4	1730.3	1718.9	1846.5	1603.1	326	348.1	386.7	820.3	880.1	6704.9	6704.9	978.9	983.2	1067.8	870.2
Q96T51	740.6	1279.8	1283.1	1295.7	1037.2	810.5	649.7	226.4	162.7	177.8	3805.4	44.7	95.3	46.4	114.1	205.7	305.5	499.1	734.9	570.7	705.2	2082.9	574.3	596.5	608.4	530.5	539.6	274.5	285.3	197.5	243.5	268.6	1864.3	291.5	260.1	180.5	174.4	148.3	42.5	99.4	259.5	490.3	518.5	1132.1	1132.1	81.7	87.9	83.1	61.2
P39687	1241.1	1786.8	1797.8	1850.6	1745	1751.5	1899.5	1272.8	1078.2	794.7	4468.5	28.7	64.6	29.8	55.8	60.4	56.9	112.8	232.4	261.4	499.3	3028.5	1524.7	1644.3	1464.1	1611.6	1720.1	1389.8	1624	1450.9	1298.4	1423.5	5056.9	680	625.5	717.3	835.8	762.9	36.1	68.4	86	138.9	148.4	2248.6	2248.6	633.4	699.7	713.7	569.9
Q92481	200.2	407.4	392.3	401.1	371.6	339.8	363.5	176.6	154.4	106.7	1117.9	18.9	44.5	29	57.7	70.8	66	110.8	175.2	146.8	176.3	703.6	83.6	78.5	61.9	50.3	46.6	32	29.9	21.7	19	25.3	340.7	307.2	213	244.1	284.6	252.3	42.1	217.2	247.6	416.9	442.5	1391.2	1391.2	114.1	105.6	126.2	94.4
P20036	38.6	51.6	62.5	75.8	57.1	77.9	57.2	37.5	42.8	35.8	162.6		4.2		6.6	4.2	5.2	5.5	16.1	11.2	14.6	188.2	189.3	204.7	195	212.8	216.3	152.6	178.6	121.1	119.9	129.1	673.2	51.6	57.7	53.4	54	49	6.6	13.7	11.8	21.7	24.3	204.4	204.4	68.1	66.2	79.1	72.5
P49069	42.8	93	87.9	83.9	93.3	81.7	76.4	53	42.9	41	265.4																																			77.9	72.2	93.4	65.9
P61601
O94885	174.5	282.9	287.6	299	259.7	246.9	203.9	68.8	59.3	59.8	877.6		4.2	4.9	5.8	8.1	21.9	33.3	71.3	45.9	64.3	191.2	73.1	87.8	84.3	80.4	87.8	62.2	63	55.6	51.7	57.1	270.2	14.8	13.2	12.1	11.7	8.4	2.8	7.7	10.8	17.6	19.2	58.3	58.3
Q6PII3
Q9Y3E1	672.9	967.1	987.4	947.1	878.6	774.8	647.4	435.9	536.8	454.8	2755.9	6.4	10	5.7	8.4	8.2	8.2	14	21.1	13.6	22.6	415	682.5	743.8	750.4	769.2	774.9	612.3	783.5	616.2	565.7	661.1	2139.2	171.3	172.9	179.8	212	211.1	16.7	17.6	23.3	28.6	49.5	686.4	686.4	264	277.7	304.7	233.7
P80217	259.6	445.1	447.4	455.9	407.3	449.4	461.9	303.7	254	215.9	1266.8		6.3	2	7.1	9.5	10.5	13.9	26.5	18.7	24	189.6	136.2	148.8	139.6	135.6	160.3	129.1	145.9	134.8	122.1	135.3	533.4	73.6	64.9	80.3	75.9	80	15.1	11.4	13.4	25.2	36.8	313.1	313.1	38.5	41.7	41.3	38.1
Q9H6R4	617.9	982	1019.1	995	852.5	697.2	405.7	158.9	147.6	126.3	3653.2	183.9	370.9	201.9	347.7	389.1	483.5	753.2	1086.3	841.3	1093.1	3675.9	767.8	823.3	705.6	465.9	484.2	222.7	236.9	173.7	168.8	189.5	2641	784.6	549.7	392.4	382.4	304	491.6	911.6	1113.4	1976.8	1967.6	3613.8	3613.8	29.3	25	30.8	23.1
Q96FZ5																							16.5	17.8	13.4	16.2	21.3	15.4	16.9	12.5	11.3	11.8	23.2
Q8NDT2	33.8	56.6	49.9	54.9	31.9	37.1	16.5	10.2	17.7	11.4	265.6	7	10.2	11.6	17	35.4	51.4	85.6	99.4	75.7	102.5	226.3	49.2	57.1	35.9	27.3	27.2	23.2	18.2	17.6	14.7	19.8	243.5	117.7	84.9	82.8	78.4	67.6	21.7	114.8	103.6	178.1	179.6	466.5	466.5	28.1	28.3	27.7	21.5
Q9P2Q2	170.3	278.7	287.9	295.8	276.2	211.6	147.9	63.9	58	33.5	863.3	13.9	18.1	8	17.6	24.5	36.4	58.5	76.9	59.5	88.3	271.6	40	43.4	47.6	42.8	50.3	33.4	26.1	18.5	21.1	22.5	176.9
Q9UKL6																							64.1	92.3	78.8	69.3	85.7	66.9	73.3	61.6	58.2	66.1	281
Q96SN8												22.9	45.4	27.3	37.5	53.8	64.5	77.7	122.2	91.2	109.1	391.3												120	100.2	87.2	83.3	73.7	60.6	94	100.4	182.4	206.6	482.1	482.1
Q5T7V8	192.5	312.2	307.9	300.5	299.6	261.8	215	62.6	39.8	32.6	864.2		3.5		4.6	2.7	5.5	12.1	24.1	22	24	75.1	70.9	80.2	76.5	73.9	73	40.2	39	28.4	25.1	32	267.3	120.3	93.4	75.2	88.7	78.3	25.9	49.9	79.2	173.8	200.3	480.8	480.8
P09382	5526.3	8008.4	8160.7	8708.5	8313.3	8978	8223.5	6362.6	6159.1	5625.4	26892.2	566.3	1073.7	518.4	752.1	651.6	563.6	837.2	1194.4	955.6	1453	15678.7	5523.4	5736.2	5206.6	5831.4	5973.3	4743.7	5619.1	4664.7	3841.2	5052.8	18845.8	5147.7	4752.6	4935.6	5096.2	4429	1046.1	922.7	1143.6	2303.9	2727.2	18896.3	18896.3	2695.1	2589.5	2901.1	2455.9
P08670	1944	3064.7	3336.6	3553	3165.4	4912.1	4756.6	3052.1	3110.3	2614.6	114608	25983.9	56357	26346.8	32137.6	32805.7	22691.6	28423.2	33487.9	25145	30218.4	93923.9	2672.8	2548.3	2426.9	2262.9	2445.5	1842.1	1989.1	1592.4	1409.4	1623.4	79662.7	6183.6	4885.8	5219.9	5353.9	4888.1	65779.5	56354.1	39881.4	61363.8	53785.1	81683.7	81683.7	628.3	561.6	673.8	575.7
Q5T440	210.3	362.7	393.7	388.6	335.6	347	292.5	116.2	57.5	53.8	885.8												76.5	91.4	102.6	97.7	100.2	86.9	91.3	76.5	80.4	82.1	300.8	162.9	145.1	153.8	154.8	117.6	32.6	61.4	56.7	100.2	117.1	750.8	750.8
Q9UL26	368.4	608	654.3	664.6	641.4	716.3	673.7	467.4	395.2	336	1709.9	9.2	13.3	8.9	12.9	14.7	18.4	26.5	56	39.4	69	385.1	353.4	408.6	407.6	396	398.3	291.8	331.6	285.9	279.7	321.2	1169.5	186.3	162.9	174.2	192.7	171.9	34.9	31.4	43.5	77.5	82.6	650.7	650.7	73.7	69.3	81.6	62.5
Q9Y3Q8	61.3	109.2	102.2	124	118.4	114.4	118.2	62.5	43.8	47.3	308.7	8	14.3	7.7	17.9	19.2	22.8	48.3	91.6	77.8	98.9	264.1												108.4	100	101.3	108.2	94.1	23.1	24.6	37.6	59.2	65.7	376	376
O00443	97.5	159	147.9	179.1	143	117.4	79.3	46.5	28.6	16.2	549.1	31.9	80	41.9	60.1	92.4	113.4	165.1	246.9	196	255.3	642.8	122.4	132.1	143	117.6	121.4	83.4	87.5	66.6	76	76.5	508.3	19.5	11.1	7.5	13.4	6.7	11.5	19.4	19	33.2	41.1	88.5	88.5	38.4	28.8	45.4	26.2
Q9UJW0	312.3	549.4	544.4	553.8	502.3	484.8	421.5	228	185	157.2	1374.2		2.1		4.1	3.3	2.3	8.7	9.4	9.1	16.4	94.1	241	259.2	255.4	233	270.8	215	212.3	181.9	153.7	196.1	798.5	179.1	152.1	163.2	167.5	140.2	45.1	52.5	51.7	85.1	101.9	657.8	657.8	104.2	95.6	112.6	88.2
Q03701	945.6	1586.5	1580.2	1628.6	1419.1	1066.3	658.5	215.7	195.4	141	5328.5	159.4	325.1	207	237.2	268.9	335.1	509.2	753.3	570.8	699.4	2296.7	639.1	680.4	519.2	380.6	402	182.1	195.3	154.1	142.2	169.5	2465.7	537.7	356.1	308.3	295.7	237.5	258.5	659.2	704.8	1149.4	1221.7	2468.1	2468.1	83	91.1	88.3	79.4
P09012	941	1337.4	1399.1	1421.9	1393.8	1475.8	1402.4	1099.2	898.9	814	4557.6	212.9	449.1	213.5	311	301.8	236.8	309.9	440.1	349.8	526.7	2850	924.9	941.5	898.3	839.7	880.4	405.1	419.8	247.2	425.4	309.2	2737.5	810.7	678.1	590.7	461.5	294.3	165.9	244.5	434.8	1211.2	1374.9	2502.7	2502.7	378.9	389.2	408.4	332.2
P29353	509.5	834.8	842.9	851.3	791.3	893.3	773.7	490	416.5	290.5	2753.6	8.8	18.2	8.3	24.3	17.8	33.6	60.7	109.4	84	134.7	730.5	609.4	631.7	597.5	604.6	689.6	475	489.8	416.9	339.8	415.5	2117.7	442.4	387.2	384.5	359.3	306.8	86.8	98.2	180.5	451.1	536	1655.4	1655.4	74.5	86.3	92.9	80.2
Q9NU23	5	11.3	12.2	9.5	14.4	15.6	14.8	5.3	7	5.6	36.4												7.2	5.5	8.2	9.5	4.2	5.7	7.5	9.1	3.1	6.6	23.3													77.5	62.9	67.4	48.4
Q03393																																														10.8	13.9	14.3	13.7
O95793	2122.2	3400.8	3419.8	3587.9	3219.3	3322	2919.4	1411.7	1013.8	726.1	10096.4	126.4	253.6	136.6	249.3	270.8	386.2	680.8	1421.3	1316.5	1779.7	5175	2120.7	2244.2	2142.1	1946.5	2049.4	1196.5	1214.5	914.9	876.7	1003.4	6830.6	1429.6	1231.1	1051.6	979.1	768.6	260.3	493.8	862	1900.4	2274.7	4764.1	4764.1	915.6	902.4	1007.9	869.5
O75054
Q16658	4061.7	6049.7	6442.9	6650.5	5892	6887.5	5694.1	2987.1	1925.5	1291.7	17450.6	191	364.4	187.3	345.4	349.8	447.5	859	2313.8	2382.3	3481.5	11943.8	4269.9	4638.5	4315.9	4393.9	4846.3	4073.3	4574.7	3781.8	3126.5	4119.9	12352.7	2928.2	2589.6	2770.3	2893.1	2543.9	212.5	279.2	349.1	657.3	745.7	9129.4	9129.4	2445.5	2432.3	2808	2324
Q9BPY3	124.4	168.4	189.7	182.1	172.3	153.9	108.2	18.2	4.1	6.1	455.6	4.8	12.9	4.4	13.3	12.9	10.9	28.9	74.1	63.4	72.5	195.8	132.6	158	145.1	144.8	162.5	144.8	149.4	137.2	107.7	145.5	394.1													61.1	61.7	68.1	45.2
Q96RR1	60.5	99.3	108.9	116.5	108	86.1	76	23.1	12.3	16.2	268.9		3.6		3.7	6.9	8.9	11.2	20.3	20.9	25	72	52.5	62.8	58.4	43.3	57.1	38	38.4	35.8	34.7	36.9	195	146.8	121	103.9	102.7	84.8	56.1	117.9	144.5	246.2	267.9	571.6	571.6
O60462	98.3	160.7	180.9	175.1	175	196.4	167.1	85.4	60.7	55.7	604.5	7	23	6.5	6.2	16.4	12.8	25.9	49.2	46.5	59.3	308.6	20.1	29.2	16.7	25.9	24.5	17.9	21	19.7	18.8	20.8	63.3													93.8	102.5	123.6	91.4
O14613
Q9NR45	1144.9	2046.9	1982.8	2058.5	1761.7	2033.7	1831.9	708.1	286.9	207.9	5307.8	19.4	44.8	26.6	34	38	75.1	122.9	289.7	255.9	359.5	1358.4	984.4	998.4	938.8	863.3	1014.1	717.6	732.2	602.2	589.8	631.5	2620.2	563.5	493.4	505.3	480.7	437.7	54.5	53.9	51	67.1	100.3	1667.4	1667.4	448.1	460.2	527	420.2
P50914	981.9	1462.7	1609.4	1701.5	1572.5	1970.8	1968.6	1392.7	1242.7	1135.7	4724	564.6	1169.1	387.9	591.6	574.8	267.3	351.3	526.7	476.1	621.6	3154.7	1371.5	1485.2	1424.7	1482.9	1488.9	1111.7	1324.2	1126.7	988.3	1161	3922.3	1117.4	1019.2	993.1	1097	959.7	623.4	530.9	467	704.1	752.5	3428.9	3428.9	791.6	810.6	950	886.5
O75110	57.6	90.3	96.9	97.5	100.3	98.1	99	66.4	61.8	67.6	214.3																																			75.7	80.4	91.4	70.4
Q8TDC3																																		31.1	33.2	22.5	20.8	15.7	5	17.9	27.5	50.5	54.3	124.6	124.6
Q9H3Q1	73.2	107.4	119.1	122.2	124.6	123.4	114.1	54.3	45.9	33.6	327																							81.2	72	71.8	75.1	67.8	8	10.8	15.6	38.8	41.7	265.6	265.6	54.8	53.8	67.9	58.2
Q9BW27	86.2	146.3	140.1	154.7	134	137.4	137.7	68.5	40.5	31.6	517.9	27.7	45.3	26.7	37.1	42.7	39.2	81.9	141.6	110.1	163	582.2	273.4	271.3	147.9	99.7	116.6	64	79.3	55.9	47.8	53.5	1074.7	303.1	131.1	116.4	113.4	99.5	58.6	409.6	384.5	604.8	556.5	1288.8	1288.8	38.3	34.5	46.5	32.1
Q9Y4P8	130.4	290.1	333	280.3	279.8	235.3	268.6	89.3	55.8	47.2	408.7												133.3	152.6	185.8	145.1	166.2	83.1	101.2	71.1	71	84.5	301.3	23.3	24.8	23.5	26.5	24.2	4.8	8	12.1	21.9	18.3	65.1	65.1	14.5	14.1	15.6	10.3
P07900	4503.1	6740.5	7015.4	7383.4	6648.1	7717.2	6635.3	1847.6	824.4	663.5	20438.9	279.5	613.8	255.9	506	516.3	724.3	1352.7	4651.4	4162.1	5268	16077.8	4827	5124.7	4831.2	4884.9	5330	4322.5	5174.4	4447.1	3537.1	4653.7	14886.7	5143.7	4787.3	4990.5	5131.5	4701.5	658.7	857.2	745.2	1147.6	1436.6	18091.9	18091.9	3325.6	3351.4	3679.1	2927.7
Q9NUI1	167.7	281.9	295.4	295.8	289.3	331.9	269.8	149.5	95.6	63.6	966.2	8.3	17.6	6.5	13.7	11	14.2	24.1	51.5	57.4	80.2	252.3	29.9	35	36.4	29.1	33.4	15.5	23.2	15.2	11.4	21.7	107.7
Q13885	149.4	237	253.3	274.8	218.3	283.4	246.1	182.6	159.7	136.3	771.2	3	8.1	5.7	3.7	3.3	7.9	9.6	18	11.8	16.3	81	199.1	207.6	215.4	212.1	212.7	166	173.1	141.5	136.3	164.4	755	106.5	95.9	99.1	86.4	87.3	19.5	44.3	56.4	105.6	110.3	445	445	27.3	28	29.6	24.3
Q96LW7	101	148.8	176.9	155.2	180.3	197.4	164.3	111	86.3	121	749.8	7.4	15.6	9.1	18	14.7	19.5	46.8	92.2	71.2	107.5	541.2	114	102.1	97.3	99.2	136	115	124.4	112.1	105.1	113.1	316.2													73.6	86	104.3	84.9
Q96DP5																							64.7	75.2	65.1	70.8	63.5	52.8	54.7	50.7	45.3	48.7	202.1
Q92575	323.3	574.8	573.5	579.7	569.4	557.3	553.3	221.9	114.5	74.2	1427.4	15.4	31.9	11	25	34.8	54.8	109.6	288.6	262.6	365.9	943.5	144.7	160.8	159.9	151.6	171.4	153.6	168.5	136.9	119.1	141.5	514.4	447.8	395.3	462.8	480.7	482	38.8	42.1	66.9	134.7	152.7	1658.5	1658.5	137.3	135.3	153.4	131.6
P63220	985.4	1461.3	1554.7	1594.3	1504.4	1725.2	1631.8	1079.2	1021.1	829.7	5800.7	351.7	786.3	298.3	377.5	365.7	247.4	333.9	551.3	424	588.9	3958.5	929.6	1001.6	890.5	1033	1057.7	813.3	885.3	724.2	698.5	817	3667.1	694	660	674.1	764.7	702.2	215.3	273.5	302.7	438.2	466.1	3240.2	3240.2	279.4	302.1	361.3	314
Q96E09	30	34.3	44.3	31.2	30.8	36.8	32.7	14	20.7	21.9	118.5
Q96EY1	625.6	1041.9	1068.4	1090.7	930.1	909.2	718.7	403.6	282.9	229	3723.9	62.3	144.6	84.4	105.3	141.8	136.9	235.9	346.9	285.5	379.3	1224.4	755.8	813.3	789.8	662.4	712.7	464.8	491.6	394.7	329	431.5	2955	547.7	445.4	424.6	370.7	325.5	167.9	328.7	428.7	786.7	870.8	2081.7	2081.7	222.5	215	245.6	202.1
P51687	318.7	511	503.5	523	503.5	499.6	500.1	323.3	265.4	240.5	1416.6	7	17.1	8	14.5	16	10.6	29.6	38	32.9	46.4	215.4	138.8	144.6	155.1	158.6	152	122.9	115.7	99.5	98.5	114.4	446.3	28.1	28.4	32.6	26.5	31.3	2.3	3	2.7	2.9	6.5	104.1	104.1	32.9	33.4	33.4	32.2
P27144	1019.5	1684.9	1839	1830	1614.9	1886.2	1667.7	915.3	528.1	319.5	5014.3	11.5	22.9	10.7	20.5	26.1	25.8	48	122.5	113.7	183.4	698.9	600	638.3	663.4	587.3	666.7	493.3	632.6	448.8	427.2	510.8	1986.6	478.1	376.4	472.1	454.3	413.9	86.5	130.5	135.6	222.8	206.2	1529.6	1529.6	286.2	271.6	309.7	239.2
Q05823	245.3	398.7	416.1	377.7	306.6	192.3	148.9	50.1	26.7	28.3	1018.8	12.2	47.5	31	64.9	90.3	131.7	201.9	304.7	246.7	272	745.1	142.1	147	148.5	124.1	117.3	71.1	76.2	53.6	56	63.9	390.8	35.6	34.3	38.7	37.8	31.4	7.7	10.3	11	30.7	39.1	155.4	155.4
Q8NI29	18.9	26.2	32.4	39.3	33.9	34	35.4	18.7	16.5	13.6	131												6.9	6.6	5.6	11.6	8.3	6.4	5.4	6.6	6.8	8.5	26.5
Q9HA72	22.4	42	46.3	40.1	38.5	46	48.5	33.1	18.4	14.7	109.3
Q1ED39	108.4	158.2	142.5	144.8	151.3	139.1	129.8	96.8	106.2	82.5	377												41.4	43.6	47.1	49.5	56	39.8	40.9	19.7	8.1	10.7	153.1
Q9NUJ3	216.1	382.2	380.9	378.9	343.3	277.8	161.4	48	49.2	30.3	1207.9	26.9	55.6	28.5	60	81.7	169.3	308	453.5	355.7	440.6	1063	111.7	125.9	122.5	113.9	132.8	111.4	112.9	88.6	92.5	97.2	426.2	35.7	30.5	29.8	39.3	30.2	3.4	11.4	11.3	17.9	21.9	144.1	144.1	103.3	97	97.5	74.3
P18206	3405.4	5748.5	5940.5	6101.5	5582.3	6054.1	6243.8	4534.8	3794.1	3605.6	18378.3	44.3	106.5	40.1	85.9	85.8	94.4	155.9	249.7	207.5	296.8	2804.6	3961.4	4235.7	4412.4	4303.1	4812.4	3820.2	4603.5	3745	3647.4	4091.3	14250.4	2253.5	2158.1	2451.9	2705.5	2631.1	206.1	328.3	358.2	637.5	675.9	10090.9	10090.9	773.5	758.5	884.5	691
Q9NW64	401.6	707.6	762.2	809.9	715.1	613.4	464.9	99.1	73.1	47.2	3087.8	189.9	374.7	170.9	197.3	223.5	184	311.6	503.1	378.4	470.7	1241.5	413.7	459.2	442.8	415.5	425.5	278	321.1	236.6	231.9	262.6	2230.5	169.7	123.2	122.5	104.2	98.4	263.8	264.8	229.9	379.6	372.2	798.6	798.6	67.4	69.4	101.8	78.7
Q8N4T8	105.4	153	148	147.9	147.3	150.9	132.5	80.4	83.2	76.6	355.2												48.2	42.6	51.3	46.4	41.4	33.1	30.3	22.3	25.4	34.9	122.2	14	10	12.8	10.7	10.3	3.9	5.2	12.2	15.4	16.3	46.9	46.9
P98196	122.6	240	235.2	232.1	230.3	228.1	205.6	139.8	133.1	94	687.8																							11.3	12.4	8.1	11	10.4			2.2	6.8	6.4	47.7	47.7
Q96DC7																																		18	20.1	17.7	23.4	19.1	4.4	5.5	8.2	17.8	15.1	74.6	74.6
Q8TED4	36.3	33.7	47.6	47.7	41.4	67.3	47.1	37.4	46.6	43.1	140.6																							59.8	58.4	60.1	73.7	66.2	4.4	2.4	3.8	14	16.2	144.2	144.2	103	89.5	102	77
Q16531	3961.2	6429.8	6737.6	6815.5	6126.6	7228.3	6667.4	4854	4672.3	4299.9	19680.1	207.9	433.9	208.3	306.9	320.4	302.4	470.7	676.7	489.5	624	6429.9	4291	4627	4440.8	4489.2	4818.9	3646.7	4152.2	3252.5	2912.2	3543.5	14384.1	3320.1	2973.8	3089	3169.8	2704.5	584.3	854.4	1039.7	2148	2498.3	11695.2	11695.2	1600.1	1587.8	1786.2	1463.5
Q9UJV9	481.8	778.3	813.9	724.9	582.2	414.9	312.7	131.7	128.9	117.1	2454.3	34.6	69	53.1	96.1	136.5	181.2	246.2	373.7	293.1	371.7	1232.7	730.3	811.5	759.1	655.5	663.3	333.4	359.1	262.3	237.3	260.6	2729.6	347	284.9	232.2	202.2	146.2	59.6	217.7	287.6	611.7	691.9	1442.1	1442.1	15	14.6	16.9	10.6
Q5JSH3	730.1	1256.8	1249.7	1249.3	1134.9	1260.7	1199.6	852	698.1	538.3	3563.7	6.6	24.4	9.8	18.6	25.6	28.4	52.9	116.9	106.7	139.9	688.9	303.6	300.8	293.6	295.9	342.1	269	305.7	277.8	252.8	277.6	884.6	192.6	190.9	198.7	207.4	186.5	31.1	28.3	23.6	53.4	58	622.8	622.8	176.2	182.2	224.3	183.6
O00483	1137.2	1819.3	1838.2	1911.4	1851.2	1873.9	1878.6	1415.2	1275.2	1197.4	3948.2												802.3	858.6	832.4	822.4	843.1	589.8	698.7	569.2	531.3	595.4	1796.3	542.5	460.4	470.5	480.8	425.8	22.6	58.1	102.3	174	206.4	1384	1384	164.8	156.1	190.1	146.2
P62714	84.8	129.3	129.8	148.2	126.3	155.9	129.5	89.4	66.1	50.4	412.6	7.3	16.1	5.9	13.5	12.3	12.2	29.2	61.3	61.8	96.1	547.4	142.8	154.3	125.2	124.7	132.9	97.7	104.7	77.1	83.1	99.7	437													26	28.8	41.5	23.6
Q8WXI9	821.7	1333.1	1365.1	1301.6	893.7	499.4	328.7	173.1	103.9	122.8	4038.7	13.3	33.8	23.3	57.1	74.5	112.2	165.5	221.3	192.8	224.5	608.9	276.1	285.1	257.9	248	238.2	98.5	105.9	61.3	110	79.2	906.6	292.9	243.4	195.7	143.8	102.9	53.6	163.7	238.4	551.9	596.8	1199.9	1199.9	336.9	316.3	341.5	269
P24941	491.4	841.2	863.5	847.6	719.9	709.4	737.4	400.5	266.1	189.9	2284.5	12.8	24.2	8.7	30.5	46.9	41.5	60.6	99.1	96.2	120.4	509.4	510.9	551	519.9	517.3	550.7	433.7	464.9	339.4	327.5	393.1	1754.3	217.2	173.9	171.4	171.6	152.2	59.8	87	76.9	180.1	217	784.1	784.1	134.5	119.3	146.4	127.5
P31946	1223.8	2025.9	2120.1	2165.9	1982.6	2177.4	2287.1	1254.1	720.3	344.8	5140.8	58.1	103.8	46.7	85.6	94.9	126	228.3	581	679.7	1148.3	3484.8	1054.2	1134.5	1166.3	1125.2	1342.2	1043.1	1278	970.9	1034.8	1065.9	3212.3	2134.4	1919.2	2115.1	2461.5	2284.7	88.6	152.8	215	292.7	312.4	7023.6	7023.6	363.8	394.6	433.2	362.4
O15234	62.4	84.5	83.3	87.8	84	86.8	86.1	40.4	53.2	45.5	478.9	44.6	111.3	64.3	66.2	66.3	39.1	57.7	72.9	53.8	60.6	248.8	128.1	139.5	157.6	125.4	141.4	96	120.9	66	110.3	73.8	688.2
Q7L513	105.6	180.1	182.4	188.2	154.7	179.2	167	81.7	57.6	41.1	450.5	9.6	17.4	10.9	14.9	9.5	20.1	40.9	122.9	110.1	149.7	519.6	573.3	641	612.3	560.7	619.7	423.6	482.8	350.8	339.8	395.8	2183.1	95.3	79.6	80.1	84.2	84.1	12.6	19	21	41.9	47.7	372.5	372.5
Q969T9	456.6	739.6	761.7	767.6	725	809.3	688.9	445.1	352.5	255.9	2425	23.3	49.2	22	33.7	28.2	32.8	54	115.1	119.9	228.2	759.2	99	115.6	97.4	105.2	114.5	117.3	113.6	93.1	82.9	110.6	428.9	154.6	123.3	124.4	134.9	140.4	17.2	20.5	33.9	56.2	51.4	441.8	441.8	355.1	318.9	414.3	336
P56192	2638.6	4160.8	4343	4362	3870.1	3434.7	2535.3	784.3	560.9	436.8	12390.2	129.3	299.2	158.4	352.9	477.2	786.1	1515.6	2694	2099.2	2627.3	7529.3	3616	3978.8	3944	3798.3	4186.3	3142.2	3576.6	2857.9	2775	3113.5	12720.7	2156.9	1930.8	1969.5	2046.6	1716.7	381.4	471.1	525.2	1138.3	1355.2	7565.9	7565.9	1087.9	1038	1168.2	973.9
Q8WU79	220.2	360.3	358.1	364.7	271.1	218.2	165.1	57.2	35.3	28.4	1137.4	21.8	44.1	25.7	59.4	105.9	156.7	248.9	370.1	303.3	365.5	951.4	254.3	266.3	285.4	226.3	278.5	231.6	250.8	210.7	214.6	241.6	909.4	169	155.8	193.8	191	176.1	24.8	34	39.8	53.3	55.4	788	788	220.9	233.9	231.8	160.8
Q8N612	16.5	24.5	32.1	24.9	19.3	15.9	14	3.4	3.6	4.8	84.8					2.6	3.8	5.7	14.7	13	13.9	42
Q7L4E1
P0DPD7	13.6	25.9	33.1	30.2	17.4	17.4	10.5	5.1	3.2	2.5	100																																			11.6	14.8	15.8	10.2
P33552	7.1	11.8	15.3	15.2	12.6	17.6	4.9	2	4		98.4																							10	7.2	7.3	9.1	9.5		4.5	4	9.3	10.7	47	47
Q8N465	108.9	191.2	185.9	172.4	150.9	169.4	160.9	110.7	93	79.3	587.3	2.8	4			3.9	2.4	6.2	9.5	9.3	10	78.2	31.8	42.3	38.1	33.1	42.1	24.4	25.1	25.8	25.6	25.9	144													61.9	60.5	69	63.6
Q9BYD3	219.6	336.2	392.7	382.6	339.1	340.5	278.4	125.1	97.4	91.6	1282.4	3.5	9	6.9	7	10.1	21.8	32.5	70.5	46.1	63.8	203.4	413.7	481.9	437.2	448.5	464.7	353.6	399.2	330.2	293.1	327.8	1515.8	107.3	88.7	90.2	105.7	90.2	18.3	19.1	19.6	34.2	37.5	442	442	74.6	75.7	87.1	74.3
Q9H3N1	1189.7	1904.7	1952.4	2001.9	1936.5	2079.8	2111.1	1184.7	869.6	681.8	5175.6	31.4	66.5	28	63.2	54.4	56.5	111.9	317.1	332.3	571.9	2452.6	1162.3	1241.4	1123.8	1233.7	1310.4	1206.2	1367.8	1182	893.1	1215.7	4253	735.5	688.4	777.9	774.1	723.5	86.4	80.9	93.9	160.2	178.4	2878.3	2878.3	305.7	309.4	325.9	275
P31327																																		45.8	45.2	43.3	47.9	53.5	14.7	15.3	15.8	30.1	32.9	210.6	210.6	37.9	39.2	49	34.3
Q96ST3	546.1	853.4	825.7	804.3	642.3	506	358.7	185.6	130	101.5	2719.9	32.2	82.8	79.4	181.3	276.6	360.6	540.2	817.7	580.5	752.1	2338.4	896.3	956.1	821.3	590.5	604.7	318	327.1	249	275.1	293.2	2932.5	782.2	471.1	350.7	312	258.8	99.2	687.4	858.2	1550	1530.5	2829.8	2829.8	110.6	103.4	108.3	91.5
Q460N5	367.8	610.1	567.9	497.9	344.3	262.9	183.6	66.7	32.3	45.4	1781.2	35.7	83.2	74.5	161.2	223	262.5	412.3	565.7	406.1	576.9	1412.6	536	582.6	525.6	486.8	541.1	282.6	302.5	228.1	235.2	256.4	1953.1	445.8	368.1	305.4	299.1	231.2	90.5	250.1	330.2	638.9	740.2	1625.9	1625.9	99.5	112.2	100.4	75.2
P52565	1909.3	2696.9	2817	3003.9	2716.1	3024.4	2568.4	1197	586.9	374.1	8393.2	84	154	61.1	138.2	165.2	258.3	528.9	1471.9	1359.3	1938.4	5270.1	2337.8	2563.4	2360.7	2528.3	2642.9	2438.1	2939.5	2486.1	1864	2461.8	7822.6	1661.5	1490.3	1718.2	1649.5	1622.8	170.9	175.1	148.3	250.6	269.6	5857.6	5857.6	1256.1	1251.1	1427.2	1177.1
O00762	78.4	120.2	131.5	113.3	107	87.2	54.8	13.9	11.4	7.6	411.1	5.8	11.7	4	7.8	12.4	20.7	38.1	67.3	44.5	66.2	244.3	67.1	69.4	61.3	72.4	71.3	66.3	75.7	68.9	53.2	67.6	233													44.5	40.3	52.2	39.6
P11908	425.2	716.1	782	725	627.6	711.1	759	535.2	410	358.2	1956.1												458.4	521.8	455.6	454.5	516.2	331.6	252.7	209.9	222.1	264.9	1460.7	366.1	333.3	278.1	267.4	218.9	98.9	40.5	73.5	282.8	323.1	996.9	996.9	66.1	65.7	71.6	60.7
Q7Z7K0	10	11.4	10.2	11.7	13.7	12.9	18.2	20.4	20.5	12.7	5.4												15.7	10.2	8	9.5	18.4	9	16.3	9.7	10.5	10.5	17.6	22.7	20	19.7	21.4	16.2	5.5	1.2	6	8.9	8.2	31.6	31.6
P23511	41.8	61.5	60.2	65.7	56.9	56.3	59.1	45	45.5	33.7	188.4												23.9	27.8	43	33.2	36	20.6	21.8	26.6	17.5	26.4	132.5
Q9H1B7	434.6	676.6	656.9	655.1	537.1	395	240.2	104	95.1	79.2	2200.3	20	36.9	24.4	75.3	114.1	185.8	285.8	480.5	338.2	397.5	1240	1082	1141	1056.1	1059.2	1106.2	554.3	656.9	384.5	385.9	480.7	3632.4	756.9	652.3	560.6	462.2	349.7	92.2	240.7	465.2	1082.9	1265.6	2788.1	2788.1	224.2	203.2	214.8	168.6
Q86VM9	978.1	1364.8	1432.4	1421.8	1260.8	1167.3	920.9	599	543.2	501.1	4776	36.3	96.2	51.2	114.7	184.5	274.4	491.8	694.7	507.4	739.2	3052.8	899.6	953.7	856.6	673.2	643.3	299.5	284.3	205.8	193.9	253	3413.4	1053.1	871.8	470.3	345.6	273.4	114.4	431.2	1269.4	2433.4	2460.1	4381	4381	477	524.8	538.4	435.2
P60033	113.6	180.3	179.3	181.5	173.2	203.1	184.6	148	147.6	131.4	507.9							5.1	4.5	1.9	7.4	101.9	69.9	71.9	66.9	77.8	90	73.2	86.8	80.6	64.2	65.1	218.1	102.9	103.2	123.3	112.5	109.1	5.4	7.2	15	28.8	55.5	405.4	405.4	19.8	12.3	14	11.5
Q9H4L7	171.1	270.6	269.2	241	217.3	189.7	110	45.7	33.9	41.5	840.7	14.5	28.6	18.3	48.4	65.6	140.1	242.7	349.8	262.1	328.3	902.9	332	359.9	358.8	314.8	330.7	164.1	194.6	116.5	114.9	135.7	1196.7	233.3	195.9	157.5	150.5	114	37.6	93.5	149.1	404.9	471.7	882.4	882.4	49.3	40.1	44.4	41.6
Q02880	1618.2	2531.9	2649.5	2775.2	2512.5	2561.3	1943.7	448.5	316.1	218.4	8062.4	42	142.3	45.5	128.1	177	259.5	518.1	1196.7	950.4	1190	3462	1787	2002.7	1919.8	1791.6	1873.8	1000.5	993.2	692.2	668.5	681.6	5634.1	1619.5	1413.6	1232.4	1013.2	670.8	189.5	344.1	717.5	2103.5	2589.7	5734	5734	648.4	614.7	746	591.6
Q9UJU6	807.7	1153.7	1197.5	1236	1104.1	1000.7	723.6	293.8	222.8	130.7	3263.1	83.1	204.3	86.4	202.2	258.5	493.4	1091.8	1729.5	1280.9	1688	4669.8	1299.6	1359.8	1344.3	1289.8	1431.3	1140.3	1266.7	977.4	933	1139	4023.6	717.3	673	734.6	824.4	660.2	54.5	72.5	89.9	247.1	370	2443	2443	562.5	526.8	556.9	507.7
Q96LL9	31.4	63.6	66.3	65.6	67.3	62.4	53.9	19.6	23.1	23.9	171.5																																			15	13.2	16.5	12.6
Q96D15	35.1	44.9	48.6	43.8	44.9	40.9	36.9	28.4	28.8	16.9	127.4																							13.4	8.9	12.6	16	15.2	2.3		2.1		3.6	40.3	40.3	32.6	28.3	45.4	31.2
Q9NQ34																							110.4	118.9	124.1	125.4	137.2	108	110.5	96.3	76.1	98.7	435.4
Q01105	2644.6	3089.7	3210.2	3074.9	2881.8	3042.2	3290.4	2644.2	2561.8	2357.8	9224.8	38	81.3	32.6	79.3	73.2	53	136.8	160.9	144	218.4	4761	2580.3	2740.6	2505.4	2701.7	2793.6	2371.4	2801.2	2346.9	2126.5	2539.2	7968.5	1331.3	1198.4	1379	1448.3	1311.3	85.4	78.7	90.2	152.9	101.6	4657.4	4657.4	2202.8	2292.5	2536	2058.6
P55072	8559	13255.4	13644.1	14068.7	13000.7	14633.8	14476.5	11159	10463	9731.9	39291	382.3	835.9	328.9	725.6	701.1	676.2	1200.4	1327.6	1063.5	1508.1	26689.6	8662.6	9199.3	9206.9	9376.1	10274	8382.7	10205.6	8504.7	7728.6	9292.9	29907.8	6967.9	6583.6	7166.3	7816.1	7350.7	797.6	972	1057.6	1781.1	1997	23507	23507	4107.5	4031.9	4642.3	3798
Q9BV73	18.3	35	35.4	31.7	24.2	19.9	15	5.5	6		125.5	3.8	9.4	4.1	7.1	13	8.5	20.2	21.8	18.8	24.3	67.3
Q14165	711.2	1302.8	1328.6	1289.9	1184.5	1310.1	1234.5	540.8	362.4	261.3	3613.1	16.7	26.4	14.3	29.1	28.2	46	89.7	351.4	309.9	483.9	1490.9	954	1032.7	975.8	958.6	1043.4	886.9	950.1	770.5	722.3	862	3060.6	1000	869.1	1012.3	1038.9	905.6	53.9	57.5	75.5	115.9	163.1	3319.1	3319.1	470.5	461.5	509.3	423.5
Q9H832	535.9	898.9	972.2	975.6	863.1	973	938.6	481.9	283.2	170.2	2434	3.7	21.1	3.7	18.9	15.7	31.1	52.2	156.5	191.3	244.1	832.6	525.4	570.8	557.4	524.7	585.6	401.4	405.8	325.6	338.1	386.9	1262.8	157.9	148.4	139.6	149.1	109.6	17	30.2	32.1	64.2	84.6	534.8	534.8	128.8	118.6	140.6	115
Q5VTL8	187.8	290.2	339.7	325.4	344.8	347.9	332.6	144.6	93.6	86.1	1092.5	7.5	17.3	5.9	18.4	14.4	22.2	39.5	99.8	84.6	100	317	211.5	250.3	222.6	156.2	151.3	66.8	86.4	43.9	37.8	55.9	791.6	158.1	136.7	92.3	89.6	80.7	33.7	58.5	162.5	255.7	268.7	576.1	576.1	27.9	49.2	34.5	30.4
P26358	1445.4	2230.5	2378.5	2379.7	2193.8	2387.6	2083.9	954	454.8	245.4	6590.5	29.2	75.3	28	62.5	78.8	111.2	189.7	470.4	518	638.2	1745.4	1176	1342.1	1276.4	1258.6	1410.3	1108.3	1256.6	1005.3	972.8	1165.2	3876.4	617.7	542.7	603.4	629.3	539.6	76.4	105.2	126.7	224.1	274.1	2224.1	2224.1	234.8	237.7	264.9	197.3
P43358	2954.2	4740.5	5065	5102	4339.4	3936.6	2740.3	502.4	262.3	237.9	12662.6	329.2	605.8	326.1	649.4	780.7	1332.8	2699.8	4382	3237.1	4400.4	10344.9	2901.3	3145.8	3020.8	3173.4	3424.6	2712.2	3003.9	2475.3	2291.3	2732.6	9445.7	2863.3	2613.4	2653.4	3207.2	2957.4	272.2	372.4	388.9	655	777.4	7801.3	7801.3	1601.1	1561.2	1694.4	1420.5
Q8NFC6	1055.6	1421.5	1542.7	1474.6	1429.4	1428.8	1490.7	1080	1070.3	960.7	4306.9	3.5	16.3	5	13.4	25.4	21.5	31.7	49.1	34.4	63.5	793	1424.7	1514.5	1401.3	1518.4	1473	1062.7	1174.9	909	1334.7	1043.5	4997.9	886.4	818.7	853.7	793.4	678.2	98.5	216.8	334.9	721.9	923.6	3571.5	3571.5	381.7	357.4	420	343.2
O15427	48.9	72.2	62.5	68.6	62.6	73	67.6	43.1	33.4	28.1	265.9
Q8NBL1	317.9	438.1	481.5	519.1	457	531.2	433.4	234.2	175.1	139.2	1409.3	9.6	23	8.8	11.7	8.4	21.2	32.3	109.8	85.3	117.7	492.6	259.5	272	269	289.7	292.1	292.8	310.2	280.4	207.7	302.4	960.4	206.4	196	177.1	211.8	190.8	14.1	11.9	34	60	55.3	703.2	703.2	108.9	112.6	130.4	104.6
Q13438	323.7	525	558.3	551.3	529	623.8	560.1	310.2	218.7	149.3	1649.7	6.2	21.8	17.1	25.3	23	25.8	45.2	128.8	133.1	201.3	1096.9	508.2	513.7	565.3	541.1	587.2	469.4	508.1	465.4	433.4	525.4	1815.5	118.8	110.8	131.1	152.4	146.9	5.2	12.2	23.2	39	33.1	464.2	464.2	80.2	62.8	88.6	69.7
O43657	210.3	288.3	307.3	300.3	307.5	351	260.8	216.1	258.8	188.4	761.6												41.7	51.2	38.9	38.8	53.8	38.3	42.2	33	34.4	33.2	177.2	15.6	17.6	17.9	29.4	24.1	1.4	1.9		1.7	2.8	92.2	92.2	30.9	35.3	35.8	29.3
Q15043
P23381	3561	4922	5265.2	5487.7	4840.1	6164.5	5022.3	3959.3	3869.9	3349.6	17467.4	111.3	204.2	91.5	199.5	181.2	229.3	463	904.1	860.9	1341.5	8494.9	3662.4	4086.1	3649.6	3842.4	4222.8	3805	4327.2	3559.8	2875.1	3706.5	12950.6	3451.3	3135.1	3403	3304.2	3089.1	391.7	577.7	494.5	755.1	795.4	12219.5	12219.5	1393.4	1421.1	1552.1	1291.6
Q9UMX0	62.5	92	98.9	97	95.4	111.8	82.2	59.9	49.1	43.3	304												12.2	12.4	12.5	13.2	7.5	7.1	12.7	8.9	5.4	11.7	27.4	108.9	73.4	75.4	58.5	39.2	4.8	5.9	12	19.5	25.6	212.6	212.6	76	62.3	76.3	64.1
P10155	1488.7	2428.4	2463.9	2492.4	2237.1	2549.9	2300.4	1593.2	1474.4	1291.5	7127.6	102.1	191	89.5	192.6	211.3	243.5	406.7	603	487.9	664.4	4663.7	2052.6	2230.4	2078.9	2068.4	2246	1578	1850.3	1482.3	1361.5	1503.7	7701.9	1373.6	1232.2	1207.9	1173	1004.7	147.2	326.8	378.7	778.1	845.7	5022.7	5022.7	849.2	818.4	923.1	737.9
Q9Y2X3	1552.2	2633.3	2594.8	2593.9	2427.6	2868.9	2802.5	1344.3	767.2	487.5	12349.4	945	2070.4	1068.7	1366.7	1249.4	862.8	1127	1800.4	1456.9	1907.5	5707.5	1395.5	1397.9	1256.5	1047.7	1201.7	643.5	607.9	351.9	334.4	310	6187.4	800.5	616.5	626.4	537.9	354.6	837	1166.8	1114.7	1946.4	2053.6	3831.8	3831.8	1097.4	1104.1	1136.6	952
Q15758	508.3	860.6	884.1	887.8	862	968.5	932.1	710	679.2	617.8	2382.7	7	13.3	4	7.9	12.2	11.4	21.4	30.7	24.9	34.2	427.6	685.8	685.9	738.5	702	747.7	579.2	693.1	546.3	576.3	600.5	1939.2	249.5	219.2	232.6	269.3	258.7	18.8	23.8	28.6	41.8	54.4	833.1	833.1	238.1	210.4	252.6	219.6
Q96G03	1865.1	3050.5	3195.3	3303	2938.2	3482.3	3306.8	2505.8	2220.9	1970.3	9289.8	49.4	99.6	53.8	91.8	93.6	102	167.9	230.7	192.1	282.1	4111.5	2745.8	2882.1	2961.7	2980.3	3383.8	2585.2	2992.4	2463.3	2457.4	2710.9	9593.4	1504.2	1409.4	1513.5	1619.8	1490.3	122.5	166.3	194.3	310.6	366.8	5477.2	5477.2	1460	1470.2	1663.4	1371.6
O15381												89.4	198.6	95	155.2	164.9	166.7	230.7	310.2	246.5	325.4	1093.9												83.6	50.4	68.3	63.7	53.3	63.3	121.1	126.3	187.1	186	385.3	385.3
Q99848	1165.8	1850.1	1861.2	1839.8	1884.1	1851.1	1706.8	1163.6	981.3	815.9	6657.4	518.8	1092.7	507.5	638.8	558.2	539.7	703.1	999.6	842.9	959.6	4024.7	1202.1	1307.7	1428.3	1542.9	1591.6	949.9	996.4	624	496.8	562.4	7374.3	600.3	619.2	580	502.5	350.2	1201.1	893.3	867	1771.6	1966.1	3747.6	3747.6	598.2	593.5	660.3	565.7
Q9H6Y7	129	207.9	222.9	224.2	201.4	217.1	183.6	121.2	116.3	110.7	725.2												85.4	104.4	92.3	113.9	110.9	77.6	78.6	80.2	77	82.2	310.6	72.4	72.4	79.5	78.8	68.6	13.8	20.3	26.7	39.9	51.2	334	334
Q9H7X7	35.1	59.7	50.6	52.3	45.8	39.2	33.4	21.9	9.2	11.2	130.2		3.2				6.4	9.7	20.3	14.4	14.9	44.3	57.3	66.7	65.1	70.6	70.1	63.8	75.5	51.1	52	69	233.6
Q9UNF0	726	1116.2	1104.9	1119.7	1068.7	1121.6	791.3	242.7	176.6	143.1	3469.4	16.4	53.1	12.8	28.5	39.8	64.2	146.1	326	247.3	317.7	1043.6	593.6	616.2	568.4	647.1	718.6	558.8	601.4	525.2	447.1	513.1	2427.9	212	208.8	220.2	218.7	208.2	22.9	23.5	27.1	45.5	78.6	851.1	851.1	219.7	241.9	264.6	204.5
Q96N66	235.9	412.2	440.4	436.7	413	495.8	405.2	283.7	291.4	247.9	1315.2												334.6	370.2	350	335.8	363	300.5	343.1	301.1	227.2	277.3	1210.3	149.8	124.8	133.8	145.9	126.7	15.2	14	18.4	27.5	41.3	571.7	571.7	218.9	217.2	247.9	206.5
P35520	27.8	59.5	61.6	59	51.8	54.6	57.1	38.2	31	27	166.2												70.8	94.6	95.4	85	69.9	57.3	69.7	48.2	44.5	54.3	246
Q16773	87.4	155.2	166.4	161.1	150.5	163.3	157.8	111.2	103.6	87.1	417.5												7	6.9	13.9	9.8	8.8	9.1	5.5	4.3	10.6	4.8	23.7
Q9NVP1	1375.6	2430.8	2586.1	2575.2	2342.1	1776.9	1518.9	323.8	244.7	164.5	10521	443.7	904.6	415.6	493	561	606.5	902.9	1333.6	975.1	1264.2	3291.1	1237	1323.8	1306.1	1103.6	1190.3	743.6	763.3	496.7	387.7	466.9	5968.3	1004.4	865.1	845.7	784.4	561.7	1387.8	1452.6	1321.1	2356.1	2626.6	5336.1	5336.1	321.7	319.4	368.2	313.5
P49720	1235.5	1658.9	1724	1784.6	1673.8	1845.9	1684.9	1390.5	1327.2	1200.5	4785.3	3.2	10.9	1.9	4	9.3	13.7	20	27	25.7	24.8	358.9	1470.3	1561.7	1469.6	1585.5	1761.6	1447.2	1678.5	1371.3	1217.5	1397.7	4658.1	1015.2	982.2	1091.9	1074.8	989.1	66.5	102.3	129.3	249.7	320.5	3439.4	3439.4	427.2	440.5	483.4	403
Q96K17	507.4	680.6	762.3	731	689.5	761.7	802.5	510.5	606.5	445.2	2444.2	7.3	46.8	15.3	23.2	24.5	31.2	54.9	100.6	84.7	121.4	1884.1	254.8	310.5	216.6	354.8	320.7	287.7	328	303.5	313.6	325.8	1019.8	203.1	197.8	207.2	288	292.6	30.3	32.4	29.6	49.4	44.7	729.7	729.7	249.3	287.2	276.6	246.2
Q96SB3	118.1	207.6	203.1	215	165.2	150.7	114.3	46.8	45.3	29.9	659.3	6	19.6	7.7	24.1	45.7	79.1	162.7	275.7	198.4	261	789	200.1	222.3	221	231.6	248.2	181.5	198.4	175.2	128.7	203.3	775.2	116.3	101.5	99.6	99.9	85.5	26.1	32.1	40.5	88.1	125.1	488.3	488.3	235	238.1	247.3	197.1
P53367	1240.5	1972.5	2088.8	2084.6	1874	1908.6	1763.7	754	512.7	438.6	5405.6	15.1	41.5	18.5	41.4	60.6	104.4	170.2	389.4	389	461.2	1308.4	564.9	845.1	843.2	1008.2	641.9	437.7	497.4	393.5	523	433.3	1295.5	522.8	490.2	467.6	550.9	470.5	47.6	75.9	92.5	155.3	201.7	1792.6	1792.6	36.2	33.2	38.1	34.9
Q9C0I1	270.5	418.6	458.5	440.3	419.2	450.2	395.5	260.6	209.5	195.3	1203.9												61.6	52.8	50	51.2	43.2	35.4	35	34.8	23.6	31.4	141.6	32.6	26.1	21.2	25.4	18.6	7.2	7.7	15.4	30.6	42.7	110.6	110.6
Q9UFG5	95	108.8	130.3	126.6	111.6	110.6	90	69.8	66.4	62.6	406.8												62.8	66.7	63	59.7	45.6	33.8	40.9	34	33	30.7	212.4	35.7	43.2	41.9	38	34.4	3.4	5.1	13.6	21.4	32.6	147.2	147.2	14.6	12	17.9	8.9
O43719	749.3	1316.2	1306.7	1252.7	944.5	538.4	345.5	149.7	118.2	109.8	3300.9	30.8	69.2	60.2	173.1	362	622.9	904.3	1148.7	841.5	1132.2	3100.6	870.7	934.2	947.7	933.1	1073.4	731.2	687	498.9	529.9	595.4	2768.3	649.9	574.7	586.4	615.6	439.3	45.5	58.6	107.5	378.8	686.9	2146.8	2146.8	77.7	63.2	85.7	59.2
Q9P265	1083.6	1752.3	1834.9	1858.8	1721.4	1927.9	1861.2	1321.3	1072.3	761	4777.4	2.3	13.8	5.1	16.6	16.9	10.2	22.6	50.8	61	107.9	382.8	607.5	668.2	677.5	645.4	672.8	444.8	428.7	315.4	324.7	366.8	1909.3	422	402.5	407.5	399.3	320	92.2	88.4	115.8	340.9	450.7	1449	1449	193	216.3	214.6	196.4
P21399	1701	2479.8	2748.6	2771.6	2500.8	3020.8	2501.6	1774.5	1433.3	953.2	7522	60.1	118.8	44.2	101.9	112.2	148	264.6	471.9	473.2	788.9	3696.5	1583.1	1756	1659.1	1719.9	1838.2	1442.1	1718.2	1418.9	1281.9	1551.8	5195.1	692.2	614.6	622.8	710.9	655.3	72.2	121.3	130.3	256.2	301.5	2552.4	2552.4	846.3	817.4	910.4	791.2
Q9Y2L1	2163.6	3980.8	4040	3776.5	3051.2	1961.3	1354.7	577.6	469.5	360.9	10722.8	84.4	213.3	125.9	328.1	505.5	758.9	1260.3	1778.1	1383.8	1879.2	5949.3	2556.5	2801.8	2809.5	2592.9	2914.9	1908.6	2112.5	1626.3	1726.5	1796.1	7854.6	1525.3	1296.4	1290.7	1385.2	1244.7	156.1	329.4	374.9	789.2	1000.7	4798.8	4798.8	445.5	445.7	533.7	369.6
Q9Y5Q0	31.7	51.1	66.1	63	72.8	67.8	64.6	38.1	30.3	27.2	175
Q9Y2U5	57.2	86.4	100.2	87.4	80.2	99.1	83.2	32.1	23.5	23.5	224.8												15	13.6	11.8	12.5	13.2	13.1	10.1	7.6	8.8	11	21.6													76.6	80.6	86.1	74.1
O60313	1276	2066.1	2242.4	2285.9	2119	2414.1	2213.1	912	531.2	422.7	6058.9	24.9	55	26.9	44.2	52.8	71.9	122.4	385	375.6	497.7	1549.2	1403.3	1433	1369.4	1293.3	1371.8	775.2	852.5	640.3	617.3	701	3712.4	1457.1	1259.8	1086.6	1034.6	750.5	108.9	184.9	426.6	914.3	1118.4	3425.6	3425.6	256.5	247	281.9	216.6
O96007	92.6	185.5	171.5	164.8	172.6	161.8	165.5	105.3	83.7	58.4	441.6												73.3	71.9	72	87.4	90.4	68.3	81	76.3	45.5	61.3	252	12	9.7	10.5	13.6	11		1.9	3.6	7.2	7.7	45	45	44.5	42.6	42.5	32.1
P16989	355.6	518.9	510.6	513.7	459.1	488.1	463.4	313.9	306.2	253.1	1674.4	26.5	42	22.5	29.6	28.7	22.7	27.4	57.2	43.3	51	418.1	198	194.8	123.6	200.2	252.2	229.1	228.8	224.7	233.6	241.8	751.2	58.9	63	71.5	72.5	69	35.7	23.4	31.2	52.1	58.4	296.3	296.3
Q8WZA9	1058.4	1681.3	1782.2	1754.7	1656.9	1781.6	1608.6	485.6	220.9	240.9	4915.6	19.3	43.8	16.7	30.1	40.2	54.7	99.8	256.2	257.7	361	998.6	1509.1	1514.7	1608	1562.2	1714.7	1370.4	1530.2	1305	1283	1416.1	4832.8	1250.3	1106.2	1235.9	1366	1283.7	103.2	207	214.9	356.2	419.9	4647.8	4647.8	401.4	408.2	454.2	342.1
Q9UQQ2	202.2	343.2	355.3	341.2	269	252.8	218	94.6	75.2	83.6	1055.8	19.8	29.6	26	50.2	86.7	98.6	155.8	210.6	175.4	217.3	752	161.6	156.7	157.1	163.4	171.9	130.5	121.6	99.6	86.2	120.9	661.1	75.5	62.7	63.3	72	59	11.6	20.2	27.7	50.5	54.3	287.7	287.7	13.6	15.6	19.3	9.8
P82650	1342.9	2305.2	2341.9	2332.8	1834.2	1346.4	1143	287.7	151.7	137.4	7051.5	73.2	158.5	87.5	128.4	199.5	267.4	356.4	609.1	498	585.1	1715.3	1376.7	1511.1	1466.9	1446.9	1536.6	1127.3	1351.9	1023	1036.7	1157.3	4668.7	1424.3	1203.7	1252.5	1360.5	1233.3	287.1	339.3	439.4	694	806.4	5245	5245	519.1	487.4	576.7	417.7
Q13617	772.1	1250.2	1293.5	1319.9	1172.2	1395.5	1259.3	900.6	704.7	515.3	3842.2	19.2	31.2	15.2	30.7	32.1	35.2	62.6	130.3	129.9	193.3	903.3	667	723.5	704.7	682.6	757.3	505.7	588.8	458	457.5	513.5	2363.6	458.3	380	404.9	369.9	308.1	69.2	110.3	136.8	291.1	327.7	1635.7	1635.7	582	594.8	676.3	549.5
O94953
O95391	54	65.2	61.7	44.5	39.7	39.3	13.7	11.4	4.2	14.2	371.2	7.8	20	27.1	39.6	51.8	51.2	77.4	93.1	76.1	96	300.2	91.9	87.3	85.5	81.9	86.9	44.7	49.8	35	28.9	30	301.7	57.4	55.4	45.5	36.6	24.2	11.1	25.8	43.1	80.2	114.2	214.4	214.4	70	72.4	74.6	60
Q9NWQ9												3	4.2		3.4	8	12.2	20.6	34.3	22.4	39.6	92.2	10.9	7.3	5.7	10.7	8.3	7.3	8.8	4.9	6.5	8	20.4													21.4	22.9	20.8	17.3
Q4G0N4	353.2	533.4	570.4	587.9	529.2	624.4	572.2	415.4	382.1	318.1	1791.9	12.4	35.1	14.2	20.4	28.9	26.1	42.3	76.9	68.8	130.9	578.7	180.7	218.5	200.1	213.5	233.1	167.4	175.8	133.2	145.1	162.7	688.3	243.5	214	232.7	247.7	196.8	49.6	56.4	51.5	135.1	193.5	1136.7	1136.7	50.6	55.1	63.9	48.2
Q9UHN1	112.6	185.1	195.4	200.5	190.7	249.7	166.5	116.7	129.2	135.4	898.2	3.7	4.5	2.2	6.9	6.1	4.9	7.8	11.6	2	13.7	242.6	33.4	34.2	41.4	40	30.6	19.2	16.4	14.5	15.8	20.5	116.4	57.7	44.9	42.6	42.3	39.8	12.3	19.5	28.5	56.7	64	178.8	178.8	31.4	31.5	28.2	29.3
P21281	1194.4	1909.7	2042.8	2096.3	1884.1	2194.9	1893.5	1159.5	888.5	740.8	6845.7	67.1	169.7	75.3	134.1	130.1	144.8	283.8	641.7	622.8	851.2	4079	1639.2	1797.9	1800.9	1693.7	1909	1496.9	1620.3	1278.4	1235.1	1457.9	6369.2	937.1	845.9	914.4	932.4	908.4	154.5	241.8	283.9	500.7	557.9	3869.1	3869.1	389.3	382.2	430.5	357.1
Q9NY93	527.9	922.3	956.3	956	855.6	832.3	700	184.5	62.9	52.1	3368.4	83.8	210.3	97.1	145.7	179.6	215.4	348.5	677.5	607.7	780.2	2268.1	949	1043.1	933.3	713.2	810.5	381.9	408.1	304	270	355.7	3594.6	322.1	255	231.2	230.4	184.4	178.8	277.7	372.9	648.5	712.6	1426.2	1426.2	319.1	310.4	330	278.4
Q9H9Q2	178.2	312.3	294.9	314.7	296.6	354.8	315.6	169.6	165.8	93.2	880.9	6	8.2	4.1	8.4	5.9	5.6	12.6	31.1	30.8	45.7	237.4												251.1	200.1	208.5	229.9	169.8	22.2	40.5	56.1	125.8	167.2	845.2	845.2
O43865	314.1	439.5	463.4	480.5	426.6	513.7	464.2	336.9	348.1	303.8	1184.4	7.4	11.9	9.4	10.3	11.7	10.8	20.8	28.1	24.9	37.6	305.2	321	346.6	348.2	357.1	383.3	258.9	276.8	228.7	188.4	233.8	1115.3	21.3	22	22.3	28.9	24.8	5.7	4	6.9	12.4	15.4	88	88	184.9	186.4	210.2	172.9
Q6P3W7	351.9	701.9	711.3	696.1	652.2	662.1	766.4	308	123.8	84	1582.2	9.1	37.1	17.3	28.7	29.1	43.3	83.4	188.8	194.6	313.4	835.6	498	561.5	572	544.7	615.3	427	440.1	399.7	408.7	439.4	1717.4	124.2	116.1	117.4	139.8	125.3	36.1	40.6	47.3	80.3	107	474.2	474.2	141.8	151.5	167.4	139.8
P41440
Q13451	596.1	1004	1032.4	944.4	757.4	394.7	286.7	117.4	91.6	84.6	2700.7	15.5	42.2	25.6	80.3	191.5	265.7	381.6	528.2	405.4	493	1395.3	391	373.9	411	380.1	413.4	320.2	362.7	285.1	305.5	344.6	1222.6	165.4	150.2	180.2	187	171.6	27.2	25.5	30.7	62.7	64.7	629.9	629.9	36.7	36.3	43.4	34.5
Q8N3D4	513	835.1	943	915.2	795.7	690.4	483.2	224.5	168	138.4	2686.2	26.8	62.5	32.6	64.3	108.9	179.8	292.9	507	381.2	472.4	1527.5	618	632.9	634	643.5	664.4	519.5	593.6	499	473.4	526.4	2090.7	595.2	537.2	610.2	631.1	556.9	98.2	112.3	131.7	254.2	289.1	2262.1	2262.1	155.8	159.4	174.4	142.1
Q92820	853.6	1308.9	1374	1385.4	1362.6	1457.3	1435.3	1051.3	929.8	917.3	4005.3	50.7	112.2	40.6	92.8	104.8	105	148.7	200.2	164	226.8	2722.2	618.8	702	612.2	660.4	787.6	630	689.8	612.8	607.1	647.6	2131.2	397.7	393.5	460.7	506.9	482.1	64.1	51.9	62.7	106.1	118.9	1755	1755	438.3	460.5	486.4	389.2
Q9UH65	404.5	667.1	724.2	734.1	625.5	747.8	711.8	371.2	209.3	136	2059.1	12.3	19.9	7.5	11.7	16.5	25.4	45.7	97.3	94.5	157.5	534.1	720.6	797.6	766	753.2	858.8	642.2	645.5	477.9	479.7	577.2	2472.1	408.2	361.7	359.8	386.2	312.4	38.9	65.7	101.4	264.9	361.4	1616.7	1616.7
Q96CS2													3.9		2.9	7.3	5.8	10.8	15.7	15.3	11.8	56.8	25.3	30.3	27.8	26.7	30.3	21.5	19.4	18.5	16.5	20.1	113.3	41.7	46.4	38.4	38.6	43.3	10.2	20.7	23.4	47.9	53	176.4	176.4
Q96MW1	343.4	421.2	459.3	426.7	396.1	421.8	430	253.9	239.9	173.6	1140	3.7	8.6	3.3	6.8	7.2	8.6	22.3	40.4	38.6	54.5	208.2	63.7	63.3	47.8	68.9	70.3	42.7	67.4	55	54	52.5	180.1	210.7	183.9	204.2	228.3	213.2	19.6	26.2	34.8	55.7	84.7	622	622	338.5	368.2	343.5	302.7
Q9NRY2												7.3	13.9	6.9	24.9	50	53.5	91.6	144	92.4	127.1	396.5	113.3	104.9	87.9	87	86.5	52.7	45.9	31.6	20.2	26.4	372.1	109.3	90.2	75.4	73	56	19.7	74.1	109.5	259.1	279.3	602	602
Q86V88	174.7	262.1	294.5	281.2	296.2	280.7	276.1	215.8	190.1	172.2	661.3												96.6	111.1	116.4	97.7	109.3	86.3	104.9	87.9	82.4	89.5	369.6	159.1	151	150.1	158.1	145.9	21.6	27.9	26.7	46.7	57.3	458.3	458.3
Q9BQ48	6.8	13.9	10.4	11.7	9.9	10.6	11.5	7.9	8.1	7.8	19.7		3.6	3.3	2.2	4.4	6	9.1	14.8	14	17.3	83.1	27	30.4	26.9	38	39.1	28	28.7	26.9	23.1	28.5	80.3													65.4	55.5	71.7	60.5
Q08209	386.3	650.6	648.8	670.4	614.3	637.6	610.6	426.5	351.4	289.5	1871	9.4	25.6	9.5	21.3	25.1	23.7	42.5	66.8	58.1	114.8	763.6	283.9	286.4	310.5	286.4	329.2	258.1	272.8	235.4	236	267.1	891.7	302.2	265.5	309.4	316.1	281.8	32.2	67.3	69.3	125.3	137.7	1199.3	1199.3	86.6	76.4	98.2	70
Q9BUL5	208.7	308.4	316.2	319.6	308.7	250.3	245.1	137.2	108.8	80.8	812.2	6.2	21.6	16.1	32	37.5	48.7	82.1	132.1	109.3	150.9	489.4												62.8	50.4	70.6	58.8	52.6	6.4	3.9	6.2	11.3	14.3	191.2	191.2	87.3	83	69.2	75.3
Q9Y371	637.9	947.7	949	974.1	781.7	546.4	376.5	83.4	76.7	54.4	2504.8	26.6	78.2	26.4	66.3	103	136.4	240.8	353.6	253.1	334.4	960.6	641.2	695.4	670.7	594.6	704.5	524.7	645.5	516.2	483.6	573.6	2221.9	322.2	290	284	304.4	281.5	31.4	70.3	118.5	162.9	153.3	1160.8	1160.8	119.9	121.7	135	106
Q14676	18.7	32	33.6	30.8	31.5	38.4	24.1	13	12.9	7.3	124.9												115	118.3	120.2	122	152	111.2	96.7	82.6	85.7	87.4	565.5	189.6	183.8	175.2	181.6	135.2	28	42	77.6	226.3	257.6	802.5	802.5	64.7	67.1	73	47.7
Q96RL1																																		8	8.1	8.7	7.1	6.7	2.3	4.4	3.9	10	11.1	34.9	34.9	12.1	9.4	8.6	15.6
P29083	72.1	126.4	125.6	131.6	99.8	77.4	25.8	9.3	4.8	2.8	287.2		1.9		2.1	5.4	17	32.2	52.1	32.7	38.3	126.7												127.9	113.3	132.4	147.4	139.2	29.3	32.3	41	78.4	135.3	474.6	474.6	55.1	58.4	63.9	48.1
Q96T23	416.4	686.7	702.3	704.4	698.1	604.4	409.8	155.9	113.3	96	2788	225.7	551.7	244.3	328.5	328.3	369.3	536.6	723.2	551.3	709.6	1904												335.2	254.3	237.7	268.2	252.8	626.6	834.1	754.4	1165.4	1178.5	2074.5	2074.5	55.9	56.8	66.9	46.3
Q96CB8	202.3	358.1	343.3	327.1	261.7	200.8	172.5	61.7	53.7	53.4	1128.5		18.5	12	21	27.9	43.2	67.4	101.3	82.8	89.7	231.7	53.1	53.9	46.2	37.7	32.5	33.7	39	31.2	28.1	31	175.3	18.9	15.5	16.6	15.1	17.9		14.7	9.8	13.1	19.6	65.6	65.6	28.9	32	30.9	16.3
O75521	542.3	823.2	873.5	884.9	831.7	885.3	770.2	441	338.8	261.2	2348.6	6.1	16	5.2	10.2	13.6	20.7	40	94.5	75.2	125.3	465.6	408.3	422.6	412.8	382	404.4	338	379.7	309.4	301.7	323.9	1290.5													266.2	252.1	284.8	218.4
Q9H4W6	23.4	51.7	50.7	54	41.4	46.7	39.3	29.5	20.3	6.2	132.3	4.3	4.8	2.6	6.1	6	7	15.2	22.5	21.9	35	218.8	32	37.7	37.5	29.4	33.6	23.7	22.8	25.2	18.9	22.7	152.2
P62318	446	768.9	729.6	725.2	650.2	826.9	594.4	460.4	424.2	365.8	2392.6	232.9	461.1	248.1	318.7	320.1	312.9	461.1	561.6	499.2	699.4	2593.4	820.9	860.4	819.6	847.5	877.8	503.4	522.7	338.5	393.2	446.7	2674.5	486.5	423	384.2	373.3	277.2	237.5	286.7	367.1	723.3	839.3	1838	1838	301.1	314.9	334.8	274.3
O14662	240.7	361.9	370.6	364.4	350.4	385	284.8	86.9	71.1	59.6	1089.7	15	33.3	23.2	32.3	35.5	44.1	97.8	178.9	156.2	203.8	800.3	66.1	56.8	60.9	62.9	59.3	56.1	60.7	49.5	45.1	56.1	218	75.9	79.9	91.9	80.2	72.5	21.7	22.4	19	34.4	37	403.8	403.8	38	41.9	45.6	44.8
Q8TEA1	13.6	24.8	29	32.4	28.6	31.6	21.8	13.6	11.4	8.4	90.1					3.9		5.6	11.3	6	15.6	53	38.6	45.5	40.3	38.4	39.4	26.1	34.7	21.8	20.4	22	121.1
Q9NXH9	505.4	837.4	875.7	883.1	758.7	896.9	807.9	606	541.6	458	2495.5	16.3	30.4	16.7	36.5	42.1	55.4	73.9	93.9	91.6	112.5	885.9	575.9	614.8	610.9	597.4	662.4	451.8	502.8	396.8	380	444.5	2114.6	234.9	204.8	223.1	240.6	216.3	15.9	35	48	97.1	95.2	801.7	801.7	126	134.7	136.7	108.1
P33176	3094.2	4870.8	5049	5200.9	4684.2	4978.9	4972.5	1649.4	635.3	398.2	12867.1	110.8	257.4	104.2	249.2	263.9	358.7	650.9	2191.5	2093.6	2759	7454.5	2772.4	3009.7	3017.5	2955.3	3220.9	2512.8	2917.7	2377.5	2248.7	2617.6	9037.7	2511.6	2340.4	2440.7	2417.7	2164.9	350.4	513.8	568.7	1138.2	1432.2	8697.5	8697.5	757.5	764.3	901.4	704.8
Q8N163	2605.2	4352.9	4285.3	4103.2	3367.6	2326.8	1436.6	549.8	413.9	325.8	12582.3	100.5	198.5	150.2	367.2	599.6	867.1	1451.4	1968.2	1484.9	1884.3	5222.1	1818.3	1952	1900.2	1583.6	1600.3	1016.3	1243.5	835.7	770.2	932.8	6435.4	1648.6	1182.4	1100.1	978.1	768.4	209.3	780.7	999.5	2033.7	2353.5	5954.4	5954.4	624.5	620.1	669	531.7
Q8NFF5	791.3	1314.8	1327	1351.3	1192.6	1268.3	1070.3	409.1	220.4	208.4	4092.6	34.1	77.4	31.2	62.3	82.5	140.1	264.7	521.7	469.9	641.8	1877.8	730.8	764.2	748.4	716.5	765.8	560.6	631.5	504	462	622.4	2551.1	400.3	330.9	342.4	344.8	299.9	53.4	105.8	146.1	297.3	344.7	1547.6	1547.6	102.9	93.6	106	80.3
Q96GX2	191.6	296.8	293.7	308.1	267.4	273.8	284.2	143.3	89.4	62.5	342.9												101.3	103.3	110.2	94.5	131.9	76.5	82.2	66.8	95.3	66.8	241.2	109.9	83.1	102.8	89	88.5	1.6	7.9	10.3	20.1	27.1	169.4	169.4
Q15629	75	150.1	183	150.1	143.9	135.8	146.9	79.1	43.7	30.8	293		3.2	2.7			2.1	6.5	7.8	3.7	9	81.3	582.1	594.9	600.3	598.8	630.6	452.7	553.7	432.2	443.3	458.3	1480.7	67.2	67.1	72.6	65.2	63.8	18	14.4	16.3	24.9	27.4	247	247
P80303	1318	1699	1807	1749.8	1661.9	1783.4	1775.5	1291.7	1302.3	1133.9	5365.4	7.6	14.9	8.8	16.6	18.9	20.4	23.7	48.1	46.3	54.7	500.1	1022.9	1054.4	940.7	1024.4	1098.3	896.9	1062.6	907.8	914.1	991.5	3313	571.6	524.5	588.7	671.2	624.6	35.3	37.3	71.3	114.6	172.1	2293.3	2293.3	254.2	253.6	302.1	263.5
Q9NZ63	242	306.1	340.8	312	305.7	279	276.5	189.1	207.2	153.2	1068.5		4.1		4.2	5.2	1.7	9.9	9.9	6.2	12.1	67.1	96	113.4	94.9	108.3	98.5	90.4	97.9	82.9	79.4	98.4	284	54.7	47.8	47.4	61.6	54.6	0.4			6.6	5.5	122.2	122.2	35.9	37.9	38.7	34.6
Q13017	141.9	229.7	250.1	260.7	217.9	215.1	159.8	80.7	74.4	61	664.5	13.2	23.1	15.2	31.3	57.1	113.7	222.5	333.5	249	335.2	815.9	639.6	723.5	734.1	701.7	754.1	468.8	520	401.5	362.7	414.1	2240.9	699.6	650.4	630.1	667	554.6	106.9	159.4	184.3	459.5	693.8	2532.7	2532.7	172.1	168.1	206.6	148.2
P35908	1240.9	1754.6	1802.1	3444	1051	3881	2544.4	618.1	1405.6	4199.3	4826.4	418.3	3697.3	274.3	233.4	1782.2	2464.9	2160.7	2735.9	3425.3	2515.9	3308.7	816.6	1429.8	847.4	825.1	150.9	365.3	357.1	229	147.5	195.4	1670.5	476.2	389.6	507	575.6	615.3	531.3	2595.8	577.3	664	511.7	2427.6	2427.6	74.4	117.2	153.9	101.7
Q9Y2S7	589.5	1009.6	1036	1038	863.2	877	730.6	394.5	233.9	223.3	3100	32.3	71.7	36.9	72.6	91.2	144.5	253.7	421	346.3	532.7	1752.2	473.6	508.5	497.8	484.1	539.6	361	367.1	293.5	255.6	317.1	1665.9	486	434.8	385.7	409.5	327.8	79.7	111.3	151.8	304.6	409.8	1735.7	1735.7	44.5	40.1	43.2	26.5
Q9UDY2	402.5	649.7	689.9	657.1	548.7	479.1	308.8	129.3	92.9	78	1934.4	30.2	81.6	42.3	84	143.8	263.6	475.1	772.4	570.3	783.9	2202.3	242.5	260.7	265	234.3	239.6	124.8	135.8	108.8	91.7	110.4	833.6	133.6	126.4	110.1	88.8	76.8	25.4	46.4	100.7	185.5	237.4	575.5	575.5	140.1	134.2	168.7	106.6
Q10471	2594.8	4293	4467.3	4568.8	4178.1	4441.5	4220.2	1065	537.3	521.2	12297.6	78.2	178.2	72.4	152.3	155.2	228	483.7	2194.9	1788.5	2338.4	6782.7	3687.1	3908.2	3987.8	3879.7	4201	3298.4	3819.9	3064.4	2936.3	3394.4	11323.7	2264	1933.4	2049.1	2367	2108.6	145.3	192.3	271.5	439.3	490.5	7157.7	7157.7	1050.5	1019.2	1089.6	876.7
Q9NVH6
Q5U5X0	183.8	264.9	284.7	271.3	253.4	233.8	211.9	72.9	57.2	35.9	782.2	2.5	6.9		3.4	8.6	9.9	25.4	43.8	35.1	49.4	167.9	64.3	75	70.3	70.7	80.3	41.1	42.1	39	41.8	46.2	168.4	12.2	7.7	13.7	11.6	12.4			2.5	4.6	5.2	43.6	43.6	131.3	113.7	125.3	91.3
Q9NTK5	3000.8	4989.3	5202	5297.6	4834.6	5492.7	5548	1735.9	504.1	351.5	14183.8	106.8	210.8	81.8	200.1	169.4	187	378.3	1541.7	1577.7	2086.8	6050.8	2793.9	2964.2	2945	2912.6	3275.9	2581.6	2922	2348.7	2292	2566.2	9619.3	1727.7	1543.3	1621.6	1844.7	1601.6	220.7	298.5	299.8	493.5	481.2	6380.2	6380.2	913	901.8	1047.8	838.4
Q8IX04	24.2	39.7	40.9	35.9	40.1	30.5	19.6	5.2	6.4	4.4	110.4																																			15.6	13	19.1	10.1
P39019	2526.6	3256.4	3390.6	3819.5	3447.8	4344.6	3650.1	2823.4	2784.4	2647.9	15012.7	1500.2	2972.5	1278.1	1465.7	1258.4	763.3	966.7	1438.5	1215.7	1506.7	9054.4	2869.8	3026.7	2571.7	3166	3273.4	2814.4	3373.3	2929.1	2388	3039.3	12149.8	3331.8	3306.4	3511.9	3547.6	3225.6	4100.7	2775.5	2006.4	3535.5	3459.5	14615.1	14615.1	851.8	882.6	977.5	868.7
P51690
Q15437	880.9	1347.1	1398.1	1456.2	1231.8	1240.7	850.9	446.6	389	346.2	4316.7	35.1	104	50.7	98.9	145.4	273.5	503.8	756.1	601.3	779.9	3093.5	785	815.7	862	747.4	822	452.5	516.2	337.7	384.1	407.8	3064.6	506	448.8	403.9	364.1	286.3	107.2	146.6	212.1	509.4	623.8	2080.2	2080.2	210.2	190.9	250.3	199
O15243	13.8	28.8	24.4	20.4	29	25.5	28.7	21.6	17.8	12.9	24.1
Q01433	1472.5	2507	2504	2619.4	2349.5	2647.4	2450.3	1890.3	1661.4	1456.8	7057.2	18.9	48.4	17.3	35.6	33.8	45	72.3	126.6	111.9	143.9	1925.2	1327.6	1401.7	1390.8	1247.7	1403.2	947.2	1006.3	806.4	794.6	864.9	4309.3	849.7	755.8	726.8	739.7	599.9	110	181.7	293.1	667.6	844.7	3167.6	3167.6	482.7	479.9	560	435.6
Q12893	128.1	235.5	248.8	232	238.5	221.8	234.8	169.8	144.9	115.6	574.5												152.1	157.7	182.1	154.2	179.5	128	155.1	111.2	171.6	123.7	425.8	144.6	116.5	138.8	149.6	128.9	6.2	15.2	24.6	66.1	56.6	477.6	477.6
Q9Y3A3	49.2	98.5	96.3	101.3	92.9	97.4	94.5	42.9	35.6	27.5	341.3	6.4	11	7.9	11.8	13	21.3	43.7	99.4	91.7	137.7	486.6	366.1	356.9	347.5	322.6	375.2	234.3	247.4	167	175.6	220.7	751.6	146.3	118.8	109.7	113.4	92.1	16	24.9	16.7	28.3	40.5	454.8	454.8	87.7	87.1	101.3	75.7
Q9Y5Y2	96.1	140.5	158.2	152.9	140.6	172.4	125.6	69.7	51	32.2	491.7		3.3	2	4	6.1	5.1	5.9	20.5	16.6	28.9	113.8	61.3	62.1	64	59.2	65	53	61.5	45.7	36	52.1	221.7	250.9	188.7	201	209	186.7	50	73.6	91.1	149.9	178.2	869	869
P10253	781.9	1218.3	1232.8	1223.2	1161.2	1256.8	1157	899.3	825.1	766.5	3442.5	25.9	45.3	19.5	50.5	52.6	72.2	132	182	169.5	182	1011.7	963.9	1037.2	935	1001.7	1011.3	816	934.1	793.7	710	837.7	2762	267.1	234.3	253.9	289.4	275.2	52.9	58.3	64.7	124.6	128.5	943.1	943.1	229.2	227.5	276.1	208.9
O43353	13.8	24.6	19.5	22.2	23.2	27	21.4	12.2	9.5	7.9	94.4				2.2	4	2.3	7.5	13.6	9.1	18.6	63.2
Q9H9Y4	143.3	188.2	201.2	212.5	180.6	186.4	184	126.5	115.3	108.7	641.7												9.2	6.3	7.7	6	7.9	4.7	6.8	4.2	7.9	5.5	30.2													29.8	31.9	40.1	29.7
Q96QD5													7.7	2.9	22.3	23	25.7	35.8	55.4	41	54.8	148.5	36	45.9	37.6	36.6	41.5	26.5	29.8	25.2	21.5	18.9	169.6	28.5	24.5	21.9	20.5	18.4	8.2	8.3	15.4	27	34.7	118.3	118.3
P48723	48.1	92	81.4	99.6	80.6	89.5	82.6	45.4	26.4	15.6	288.7		3.6				2.6	5.4	14	15.1	21.3	79.8	248.8	267	261.1	249.1	280	195.4	233.1	176.7	199.9	206.6	800.6	31.5	34.2	34.5	40.6	48.4	8.1	4.2	12.7	11.3	12.1	116.6	116.6	109.9	102.4	119.9	90.7
Q9H8M2	13.1	23	20.8	16.6	9.4	5.8	4.6	2	2.4	2.4	65	25.1	44.3	23.5	26.1	26	18.9	27.2	35.7	25.4	32.1	165.5
Q9H000	54.8	91.7	91.6	80.2	61	59.7	41.7	19.2	13.7	11.9	271.4	27.7	52.2	43.4	76.9	113.7	102.7	144.4	173.2	148.7	164	470	361.9	387.6	384.4	363	376.9	275.1	278.7	229.7	233.9	258.7	1303	126.5	101.9	96.3	92.3	83.8	50.1	71.5	70.1	137.1	170.3	462	462
Q3SXY8																							21.2	18	19.9	23.1	22.9	17.5	20.3	19.7	14.5	16.1	72.1													38.2	32	37.2	32.2
Q9UHB7	120.6	199.4	205.2	216.3	195.5	190.9	127.7	67.2	52.3	40.9	614.2												73.3	84.4	85.2	68.2	74.9	44.5	48.5	39.8	40.2	36.7	266	86.6	72.5	38.2	47.9	29.7	7.7	41.7	83.1	159.2	181.7	322	322
Q9UBC2	892.8	1383.9	1402.1	1448.6	1331.2	984.2	777.2	271.3	175.7	146	3818	43	109.3	33.9	108.1	181.8	362.2	713.5	1156.4	894.6	1245	3303	1324.8	1449.9	1346	1403.8	1519.2	1064.8	1204.2	896.3	903.6	1064.7	4379.4	1077.8	923.2	1002	1021.7	851.7	106.9	165.1	280.5	713.5	1048.7	3828.2	3828.2	437.1	410.2	428.1	371
Q92542	745.8	1174.4	1278	1204.8	1187.6	1314.3	1313.3	815.6	718.2	624.2	3112.8	18.5	39.2	13.3	33.3	38.1	26.3	57.6	114.5	96	159.1	1693.7	790.3	771.6	731	789	837.7	680.8	786.9	697.6	686.6	786.4	2237.2	423	400.5	444.7	456.4	401	59.9	56.4	74.7	133.8	151.6	1583.5	1583.5	501.9	475.5	551.2	449.3
O15145	636.5	897.4	960.8	958.1	945.2	1164.4	1058.1	756.6	748.3	639.6	2698.8	3.2	10.3		3.3	10.7	5	10.5	29.2	26.1	33	316	745.1	793.1	752.2	737.1	821.7	673.7	779.8	655.8	579.8	702.2	2269.1	1059.2	967.8	1014.4	1081.4	1020.6	77.8	149.6	175.7	261.4	313.9	3770	3770	179.4	182.9	220.2	181.7
Q96LT9												2.9	5.2	3.4	2.8	5.2	9.3	13.9	19.1	14.6	23.7	95.1
Q96AG3	42.5	73.8	87.4	86.7	71.7	83.6	87.1	52.8	46.8	32	263												26	32.9	25.7	23.4	26.4	17.6	19.1	13.5	13.4	13.8	92.6	8.9	11.9	14.9	7.9	8.5		3.3	2.4	8.2	11.5	48.8	48.8
Q92576	417.6	685.4	712.2	734.1	635.2	699.4	638.2	347.6	274.6	244.3	1923.9		2.8		4.7	6.6	9.5	17	36.5	31.1	41.9	169.1	37.6	40.7	35.8	21.2	24.2	7.3	15.1	7	5.9	7.8	55.2	114.4	88.6	76.3	77.9	54.8	23.2	87	125.9	227.3	246.3	425	425	143	155.9	170	133.6
Q92521	10.2	12.8	17.4	14.5	17.9	20.4	14.5	10.5	8.7	5.3	53.7		7	7.1	7.2	12.7	13.5	18.8	25.8	34.9	41.7	101.9
Q8TCZ2	6.3	9.3	7.1	8.1	6	9.1	4.5	4.9	5.7	6.2	27.2												43.4	41.6	46	57.5	61.6	48.7	46.6	48.4	56.5	52.3	117.6
O95379	12.8	20.9	15.1	23	19.9	16.9	17.5	11.1	7.7	4.4	41.5
Q00169	862.2	1401.3	1376.8	1470.2	1317.6	1498.2	1371.5	989.8	899.4	781.6	3834.3	27.2	41.2	23.3	45.4	37.9	47.4	92.4	134.4	138.7	204.6	1072.1	878.2	936.8	909.1	909.1	1018.5	788.9	898.3	716.8	702.8	796.1	3073.4	493.1	428.4	477.4	517.9	470.4	42.4	72	59.8	101.1	84.2	1585.5	1585.5	371.4	391.6	424.9	334.1
Q9BSC4	348.8	578.9	587.4	513.9	424.3	283.3	248.1	109.7	63.3	42.5	2064.2	194.1	404.1	232.5	311.8	380.8	341.9	441.1	508.9	415.1	507	1515.7	8.9	6.8	10.3	3.8	6.6	6.9	3.6	2.7	2.1	1.9	42.2	300.7	232.7	167.4	141.1	116	313.8	418.8	493.9	818.9	773.6	1255	1255	15.5	18.9	15.3	12
Q13509	695.6	1120.5	1167.4	1196.1	1098.5	1518.1	1046.2	778	663.3	657.1	5046.3	101.3	217.7	123.2	196.2	207.6	198.4	338.5	487.7	430.7	624.9	3907.5	801.5	853.8	821.8	810.1	898.5	664.9	738.4	590.9	502.2	642	3178.9	545.5	470.3	474.1	428	375.8	134.7	210.4	245	493.3	541.8	2061.2	2061.2	82.9	83.1	94.9	73.8
Q6NUM9	522.5	898.7	981.6	982.9	849.3	819.6	734.3	251.5	162.5	154.1	3072.2	79.9	158.5	83.7	151.1	186.5	266.2	503.3	999.6	813	1078.6	3519.9	1138	1219.6	1200.7	1160.3	1268.7	949.2	1055.1	847.1	817.4	893.6	4241.6	343.4	297.8	292.3	315.5	279.7	62.4	103.6	119.9	249.5	305.9	1361.9	1361.9	214.2	213	249.6	204.1
Q13283	1791.2	2710.4	2923.7	2917.3	2747.8	2983.5	2353.7	938.4	611	460.9	8942.4	53.1	150.5	54	128.3	164.1	227.6	455.7	1077.4	975.2	1246.9	4045	1585.8	1748.6	1673.5	1710.5	1867.3	1585.5	1776.4	1549.3	1295.2	1648.1	5764.4	992.9	939.6	1022.1	1001.5	889.3	147.5	169.3	149.4	319.9	440.5	3772.2	3772.2	132.8	139.7	134	112.8
Q8WVC0	206.9	460.2	426.7	382.8	295.1	171.8	115.8	45.5	35.6	45.5	1180.7	26.8	43.4	32.3	75.2	112.5	209.8	333.3	510.8	383.5	527.3	1486.9	156.3	144.1	187.8	137.5	143.6	45.7	55.1	39.6	68.4	59.1	814.4													85.2	83.8	89.9	65.4
Q17R31	42.6	84.9	89.1	77.1	80.8	94.9	96.4	68.3	54.2	54.4	293																																			43.9	53	58.4	46.5
Q5TCZ1	455.2	632.3	690.3	631.2	520.3	330.9	224.4	85.4	75.1	79.4	1614	27.3	85.8	68.8	151.1	224.9	324	522.3	771.6	588.8	754.5	1759.7	559.1	604.3	578.9	586.3	608.6	438.8	476.5	364.3	325.4	416.3	1713.3	283.6	249.1	249	256.2	204.9	34.3	52.3	74.5	168.4	252.5	965.3	965.3	64.6	68.9	74.9	41.8
Q8WUM0	1168.9	1960.3	1984.6	2031.4	1723.4	1645.4	1437.8	513.5	242.1	184.6	5853.7	92.4	169.7	110.6	146	212.9	238.2	389.7	816.8	713.2	921.2	2196.7	1028.9	1061.5	593.3	455.5	495.8	290.8	305.9	227	224.1	252.4	3480.6	589.6	253.1	234.7	246	196.2	101.9	705.3	688.1	1055.8	1051.7	1943.1	1943.1	221.6	219.5	230.6	183
P36404	148.8	253.9	263.7	254.9	246.2	266.8	250	170.2	122.3	89.2	899.4	18.9	37.5	10.1	31	28.6	35.3	52.2	130.5	126.2	170.3	823.1	210	220.8	198.2	182.5	208.7	163.1	188.5	128.4	145.5	159.9	682	293	241.3	260.9	271.8	226	59.4	64	77.5	149	172.9	1086.4	1086.4	41.2	35	43.2	35.6
Q03154	2115.9	2919.5	2982.4	3118.5	2888.6	3368.9	2959.2	2158.8	1990.7	1726.5	9655.1	43.7	88	33.4	85.4	82.7	85.6	152.2	250.7	229.1	307.5	2751.2	1429.2	1492.7	1339.1	1446.7	1670.9	1375.6	1560.4	1311.9	1196.4	1425.2	5190.1	1055.3	982.1	1086.9	1141	1057.2	99	113.6	130.5	292.8	373.4	4028.7	4028.7	335.1	339.7	403.1	331.7
Q99615	967.3	1706.3	1760.6	1766.8	1586.1	1398.8	900.4	149.3	127.4	105.1	4770.9	84.9	169.1	81.1	166.1	197	433.9	1131.2	2170.7	1685.7	2031.1	4668	1556.6	1714.9	1650.1	1641.4	1655.7	1160.2	1454.8	1093.2	1078.4	1249.3	4606.2	1073.9	958.6	1009.8	1151.5	991.9	99	234	333.6	698.5	915.3	3620.5	3620.5	364.3	357.6	417.8	340.5
Q86UK7	392.4	656.6	676.9	676.9	610.8	478.4	379.7	162.2	125.7	94.9	1887.3	22.2	61.4	32.2	70.4	112.8	233.9	482.9	747	565	755.6	2124.8	588.7	642.3	647.5	619.5	666.6	398.7	415.4	344.3	311.4	355.5	2055.7	558.9	448.8	397.2	395.3	298.8	54.9	101.3	214.5	569.7	689.7	1820.9	1820.9	443.6	440.2	496.4	409.3
Q5MNZ9	15.7	18.7	19.9	31.7	20.5	25.7	19	12.9	9.4	9.7	66.3												116.3	121.6	123.7	131.9	143.9	90.9	122.6	118.9	101.9	121.1	304.4	221.5	183.2	234.1	238.9	218.3	43.2	53.4	99.3	92.2	119.6	742.8	742.8	83.4	91	106	69.9
Q504Q3	26.6	34.7	38.6	32.4	27.7	21.4	17.2	8.6	6.2	4.6	113				2.1	3	7.3	6.3	11.9	11.9	11.3	35.7	31.2	31.1	32.3	31.2	36.7	20.3	21.7	13.6	25.6	24.6	95.5													14.7	11.9	17.2	14.6
Q9UHR5	313.4	545.9	531	526.8	475.6	442.9	423.5	216.2	155.2	123.9	1626.3		4	1.9	6	6.5	7.6	14.9	19.4	15.4	26.5	65.5	287.7	302.1	233.5	205.1	219.1	169.1	207.5	173.7	151.2	186.8	917.9	88.5	58.9	47.2	56.2	43.3	13.3	104.7	82.8	182.8	164	261.9	261.9	18.9	11	16.2	15.8
O95551
Q9UL15	85.4	137.1	144.3	137.8	128.2	90.8	64.6	15	10.5	11.2	377		6.2		3.8	9.8	15.5	26.3	36.5	35	44.4	112.3	144.4	155.9	174.8	154.2	166.7	118.5	129.9	86.5	101.8	99.6	481.9	177.3	163.5	156.8	164.8	134.3	20.4	54.6	72.9	158.7	179.7	671.2	671.2	217.4	219.5	253.6	178.2
O60343	39.6	68.3	86.8	73.2	60.4	82.8	52.1	19.3	11.5	9.1	215	6.1	22.4	4	14	9.4	26.1	41.1	89.1	78.7	96.7	349	41	43.1	48.9	40	41.6	29.2	34.1	31.3	27.8	23.6	146.1	72.8	69.5	60.2	62.5	46.2	13.6	24.9	48.2	92.7	105.9	230.2	230.2
Q9NSD9	1392.6	2329.5	2395.8	2398.3	2177	2158.8	1786.8	470.3	269.1	274.4	6401.2	40.3	90.4	36.5	85.1	82.3	173.5	442.5	1106.2	851	1067.8	2974.2	1256.6	1319.4	1303.3	1241.4	1347.1	972.9	1071.7	792.3	793	899.7	4180.3	553.7	495	460	475.2	444.7	62.2	92.8	165.4	310.2	343.3	1796.9	1796.9	821.9	827.9	879.5	760
Q9BXW7	271.9	483	519.8	494.5	434.4	376.3	265.1	78	52.3	47.9	1330.5	18.9	30.6	20.8	43.3	43.5	96	173.3	352.8	287.4	338.6	1017.6	305.6	327.3	315	282.6	296.7	196.1	206.4	172.1	170.3	186	1108.8	200.2	173.3	182.8	180.4	159.5	15.8	38.7	51.9	117.9	143.5	746.5	746.5	53.4	42	71.6	51.8
P51610	2256.9	3508	3624.7	3607.8	3156.2	3169.4	2863.5	1781.5	1429	1100.3	10297.5	65.3	143.6	85.6	208.7	254.7	321.8	473.9	781.5	665.7	959.5	3599.9	1277.6	1359	1374.9	1293.4	1365.7	1040.5	1131.9	966.7	964.7	1065.2	4271.3	996.1	856.7	876.4	908.9	786.7	147.3	304.8	378.7	688.8	672.3	3622.4	3622.4	663.4	638.7	689.3	566.8
Q9BXJ8	82.4	163.6	165.9	173	141.3	178.2	144.5	94.3	71.1	55.4	489.7												133	146.7	129	135.6	141.3	109.5	139.7	114.3	74.4	111.2	432													26.7	25.6	30.2	21.5
Q9Y5M8	645.6	1056.3	1105	1141.8	1005.1	986.4	862.1	159.2	94	102.6	2385.4	40.3	101.4	48.8	93.6	104.9	191.7	367.5	1071.1	819.3	1000	2964.3	1091.6	1168.8	1212.8	1224.3	1274.4	908.1	1068.5	878.8	911.4	988.9	3112.1	1038.2	935.4	1002.1	1097.5	1045.6	59.3	94.7	184.7	350.1	373.4	3338	3338	183.7	148.9	194.2	154.4
P11498	2300.9	3806.4	4047.8	4129.5	3606.6	4208.9	3523.1	938.2	440.9	452.2	13534.7	101.2	229	113.9	239.8	240.3	372.9	650.9	1685.6	1406.9	1865.9	6238.4	1870.4	1973	1928.5	1705.5	1910.3	1287.9	1349.1	1089.9	1003.5	1243.1	7830.7	1657.1	1399.8	1365	1352.7	1094.5	275.1	517.5	810.1	1577.5	1773.4	7000.4	7000.4	1073.6	1041.8	1137.1	966.3
Q63HR2																3.8	4.4	9	11.6	8.2	14.9	66.6	27	32.3	20	24.3	21.7	16.1	17.3	15.8	15.6	16.7	73.4	47.5	34.8	28.9	31.4	24.9	4.8	11.9	25.9	53.1	52.1	191.9	191.9
P04792	2026.4	2858.1	2642.5	2581.8	1989.6	1738.2	1311.1	600.2	501.5	460.1	9792.4	139.3	314	247.5	521.8	756.8	820.3	1304.4	1939.9	1483.9	1917.5	5868.4	1905.4	2101.3	1938.1	1997.9	2235.5	1880.6	2151.5	1844.5	1430.3	1928.2	7567.3	2466.3	2258.4	2419.1	2421.9	2275.4	397.7	388.7	486.8	886.8	1045.3	9681.7	9681.7	1097.3	1090.6	1139.3	825.1
P31321	16.9	26.6	29.9	28.1	32.1	23.2	22.8	11.5	9.4	4.1	88.6
O00468	72.7	117.2	132.2	138.3	131.4	164.3	125.2	49.9	41.2	39.8	438.4	7.3	16.6	8.9	11.4	12.2	13.4	25.1	51.4	47.4	58.1	200.9												19.8	16.8	12.6	20.8	17.7	3	3.6	9.6	13	12.5	69.3	69.3
Q9H3K6	577.6	709.8	762.4	788.9	714.5	826.6	549.6	258.9	197.4	114	1639.3	56.6	104.6	57.1	106.7	121.6	206.9	403.3	854.4	762.1	943.6	2804.9	845.5	901.8	811.2	810.7	834.7	605	686	571.8	501.1	574	1887.4	941	754.8	773.9	729.5	653.1	67.1	205.5	257	538.1	584.8	2541.7	2541.7	460.9	411.4	495.2	383.4
Q8IX01	367.7	598.5	570.8	462.8	369.1	269.1	214.4	121.7	74.5	71.9	1969.6	68.4	165.4	121.4	236.7	263.4	253.6	334.2	460.2	383.8	471.9	1422.1	155.5	165.7	149.7	118.1	112.7	67.6	83.8	51	51	49.1	518.6	256.7	103.5	68.1	67.7	52	74.3	453.9	447.6	703.2	681.6	1045.5	1045.5
Q86Y39	106	159.3	179.8	171.2	170.8	176.1	189.5	115.5	106.4	107.2	381.4												195.9	228.5	176.1	207.7	219	284.7	282.1	291.2	135.2	283	643.2	247.9	243.7	247.2	184.8	199.8	31.7	34.1	33.1	70.2	70.4	727.6	727.6	123.7	108.1	115.8	129.4
Q9UNP4																																														17.1	16.1	15.3	11.1
Q9Y2H1	111.4	191.5	182.6	200.1	185.6	158.4	102.5	21.3	26.9	21.9	489.1												291.7	309.4	326.1	322.2	345.6	289.8	288.8	215.2	244.1	269.2	1046.6	55.2	38.5	39.9	40.1	35.5	3.7	5.7	15.1	23.2	26.8	182.9	182.9
Q53SF7
Q13217	2052.4	3574.5	3917.5	3840.4	3499.1	3745.5	3601.7	1541.8	874.2	640.8	9889.6	150.8	255.7	132.8	224.8	230.6	268.7	627.4	2027.2	1813.9	2564.6	7619.3	2009.2	2316.4	2186.3	2255.8	2842.8	1700.9	1855.5	1367.6	1326.4	1548.7	6883	1751.7	1609.4	1612.4	1714.7	1735.4	216.7	233.5	261.4	881.9	1321.4	6020.1	6020.1	611.2	569.3	700	572.3
Q9NUP7	12.5	22.4	22.4	21.5	20.9	16.2	15.5	3.7	3.3	2.3	59.1	3.2	5.8	2.2	3.3	7.9	13.5	12.4	35.7	28.1	37.8	103.9
Q7Z392	32.6	55.5	60.2	60	45.6	56.4	43	18.9	11.7	6	172.2	10.6	25.9	5.1	18.2	12.8	14	37.8	59.8	54.9	63	205.6	105.4	121	121.2	115.2	134	82.5	99.6	58.8	64.8	88	373.2	53.4	67.8	57.8	44.2	32.1	21.7	38.3	42.5	108.3	111.6	237	237	15.1	15.6	20.1	16.3
Q9Y508	33.6	55.4	54.1	60	45.4	43.6	48.7	29.8	25.7	17.2	161.1												64.4	58.4	49.1	62.8	75.4	61.9	60.1	43.1	45.2	61.5	220.3													65.3	73.7	82	64.2
O60353	27.8	53.7	49.3	37.4	48.6	67.8	52.2	32.5	26.2	25	181.5
A0AV96	138.9	237.7	229.9	188.3	142.7	94.6	72.1	31.7	16.9	31.3	615.4			2.4	2.8	6.2	8.4	12.6	15.6	13.8	16.3	42.3	67.3	69	66	63.8	70.3	50.4	61.4	47.9	43.9	43.1	202.4													42	41.8	37.5	30.8
Q96II8												2.4	10.2		13.4	12.9	26.9	44.5	62.2	48.4	59.8	275.5												9.6	5.7	6.5	10.3	10.4		1.4	2.5	7.4	11.9	36.6	36.6
Q86W50	76.5	121.4	123.8	127.5	111.4	112.6	82.4	42	18.3	22.4	354.7					6.8	7.5	10.3	16.2	16.7	23.3	56.9	10.4	5.4	9	11.3	5.1	5.9	8.3	3.1	1.2	5.6	25.6	30.9	28.5	23.3	26.1	23.5	4.4	5.3	11.4	18.3	25.6	108.6	108.6
A2RU67	42.7	81.7	55.5	77.1	67.5	83.2	67.2	43	43.3	39.7	253.3
P51648	1060.2	1831.2	1871	1938.8	1791.7	1841.1	1526.7	484.5	302.5	196.9	5853.8	47.8	113.4	55.9	110.7	134.3	200.4	397.8	1001.1	835.3	1138.6	3055	895.2	926.2	916.9	921.6	1020.7	771.5	878	769.8	712	827.3	2950.2	554.9	528	548	634.5	584	47	63.9	79.7	129.6	160.6	2249	2249	612.1	592	699.8	582.4
Q05084	28.5	49.5	64.7	65	53.5	50.6	38.3	19.9	12.1	12.4	150	7.3	12.1	7.8	14.9	15.2	13.3	28.7	49.4	27.2	44.6	155.5
Q9BYK8	23.3	43.2	43.3	45.7	44.3	33.2	27.6	9.6	1.9	6.9	155.6	5.3		2.4	2.3	8.6	10.7	17.5	26.6	18	29.2	100.3	54.8	59.9	53.7	47.5	44.9	37.7	42.1	32.2	38.7	36.6	182.1
Q969M1	33.3	58.1	58.1	54.4	58.6	51	57.7	38.1	34.5	32.7	156.3												105	96	95.1	99.8	112.5	69.8	88.1	76	75.6	80.3	332.7
Q96PU8	423.5	744.6	738.2	730	601.9	471.1	340.4	144	115.7	113.6	1903.9	17.4	33.1	18.5	63.4	99.1	151.1	242	364	262.6	349.8	981.5	430.9	375.5	409.6	391.3	435	388.4	383.8	334.5	298.1	373.6	1286.6	40.2	38.9	37.6	48.4	37	5	11.6	11.8	21.8	21.1	131.1	131.1	26.4	28.2	27.1	18.8
Q96SW2																							14	8.5	10.2	13.5	10.3	8.4	6.6	7.4	10.1	9.2	37.7
O75131	1697	2689.3	2793.6	2857.9	2547	2653.7	2174.1	527.2	300.8	266.6	7592.4	70.2	125.6	54.4	126.8	141	211.9	437.9	1057.8	843.9	1135	3124.1	1683.5	1750.3	1732.5	1667.8	1834.5	1340.8	1501.1	1185.6	1118.1	1295.8	5122.1	893	829.4	794.9	859.3	787.2	91.3	137.5	183	351.4	466.9	2977.9	2977.9	695.7	676.1	713.5	582.8
P48960	380.5	605.6	647	664.5	623.4	684.5	644.4	464.9	448.5	417.7	1550.7	14	23.1	8.2	16.5	15.9	18.3	29.8	44.3	36.8	60.1	520.4	105.1	105	105	109.2	123.8	99.9	106	86.2	98	98.6	344.1	93.7	85.6	90.5	117.4	102.6	10.9	11.9	13.4	27.7	36.5	280.4	280.4	64.4	69	85.9	65.3
Q5T011	20.8	26.3	37.9	29.9	27.2	29.4	33.2	16.9	14.2	9.6	88.3																							16.9	10.9	8.4	11.4	6.9	2.3	7.1	10.5	23.1	17	46.9	46.9
P62070	163.2	313.7	301.5	294	237.3	265.2	237.9	157.7	139.8	112.6	955.1																							37.1	34.9	32.7	36.5	34.3	6.5	3.3	5.5	4.4	7.9	127.6	127.6
P67775	166.1	266.3	260.1	272.8	245.8	299.8	279.3	174.9	130.4	105.4	662.3	8.6	18.5	8.3	9.2	13.2	13.7	22.7	62.5	69.5	104	524.4	248.7	249.4	208.7	207	237	184.7	191.6	173.7	149.2	172.5	358.8	113.2	71.4	100.7	88.7	77.3	6.9	23.1	37.3	85.5	103.9	303.3	303.3	18.1	15.7	21.9	19.8
Q96IR7	153.5	276.7	318.1	291.6	262.6	241.8	270.3	153.5	117.6	92.6	613.6												10	14.1	12.2	12	14.9	8.8	17.5	11.3	7.5	11.6	33.6	112.9	98	113.9	145.9	127.7	8.9	7.5	9.7	27.7	43.1	292.6	292.6	50	40.1	57	41.9
P28290	949.6	1542.5	1538.6	1520.1	1191.1	842	495	172.6	121.4	106.5	5048.2	42	154.5	103.1	201.8	336.7	512.4	831.5	1215.4	900.4	1103.5	3258.2	691.1	729.4	608.3	457.7	487.1	273.3	306.5	268.2	231.8	271.3	2330	657.7	446.3	330.1	346.1	280.8	88.5	466.5	644.9	1108.2	1149.8	2398.9	2398.9	234.3	230.6	256.1	188.1
Q9Y3C7												3.9	8.6	5.3	6	8	10.7	15.3	43.8	41.2	48.1	152.2
Q3L8U1													7	4.9	11.3	8.9	14.8	13.8	16.2	23.9	24.6	95.1
Q9GZQ3	76.4	157.2	156	145.2	141	159.6	122.2	56.2	40.5	37.1	517.8	6.2	17.3	7.9	15.3	15.9	25.3	50.6	107.1	97	103.6	415.9	18.9	23.8	17.2	15.2	15.5	18.1	13.1	11.5	7.9	13	83.4	97.5	76.9	79	93.3	68.8	8.1	21.6	29.4	69.7	80.6	364.5	364.5	42.5	31.6	42.1	36.1
Q9P281	71.9	144.6	127.6	136.8	125.3	113.4	145.1	80.5	51	41	337.2																																			16.2	17	23.2	18.5
Q8NBX0	724.3	1094	1189	1219.2	1128.1	1349.8	1173.7	849.8	637.1	489	3501.7	2.5	9.3	4.4	9.5	8.1	7.2	15.9	30.9	44.6	52.4	342.5	605.1	653.1	631.3	660.1	715.5	561.3	687	551.4	451.5	578.5	2399.9	197.3	175.4	172.9	194.9	168.6	22.3	25.9	26.9	54	55.5	628.8	628.8	68.3	65	79.1	65.4
O94829	49.9	81.8	83.4	80.3	82.5	80.7	64.7	15	28.4	27.7	278.3	3.2	7.9	2.9	2	7.3	5.5	13	19.1	19.5	29.4	81	101	105.8	90.9	88	101.1	57.7	68.9	52.5	43.5	55.3	314.8	59.6	57.3	49.5	45.8	37.2	12	40.7	41	83.7	94.6	231.8	231.8
Q8TF01	176.4	199.6	256.1	202	193.9	232.1	195.4	154.5	178.1	162.1	705.8																							88.8	88.7	57.3	43.6	34.1	16.9	29.3	114.9	214.1	238.8	595.2	595.2	73.2	66.6	76.5	63.3
Q9BWH2	214.7	310.9	314.3	323.7	323.7	370.9	298.3	259.7	253.6	248.9	951.2												693.6	677.5	719.5	724.1	794.7	589.1	650.8	543.2	579.4	567.7	2042.3	316.2	281.7	341.5	338.5	295.9	22	27.7	35	73.1	73.3	972.3	972.3	8.6	8.9	8.8	7.2
Q92520	1215.9	1890.8	1894	1972.9	1869.7	2056.9	1770.5	1235.2	1004.1	831.9	5131	14.8	58.4	20.2	58.3	50.2	55	107.9	220.3	232.8	351.6	1491.8	1058.7	1082.2	1020.9	1129.9	1242.2	1005.4	1099.5	965.8	881.5	1057.8	2719.2	1108.4	1045.7	1171.3	1258.5	1125.2	102.2	89.7	118.8	236	251.6	3671.5	3671.5	364.8	362.6	419.1	353.9
Q6ZNB7	56.2	74.3	85.2	81	88	95.2	83.1	52.1	34.6	31.2	273.9												39.6	45.3	37.2	43.2	35.8	38	38.6	29.1	31.7	35.1	152.1													42.9	29.8	46.8	35.5
Q9UHY7	363.8	675	713.8	651.8	610.1	555.2	465.3	110.4	79.4	53.5	1849.3	30.9	54.9	35.9	62.7	81.7	171.5	313.3	683.5	510.2	638.6	1856.8	422	463.5	426.2	417.8	428.2	350	348.7	285.6	306.5	311	1526.7	180.9	162.2	174.5	194.6	160.8	15.6	21.6	22.3	45.4	52.2	934.4	934.4	203.4	217.3	205.9	155
P56945	215.1	271	281	262.3	183.8	147.1	87.7	43.8	29.5	32.9	963.2	14.7	35.9	31.6	71.6	110.6	129.2	191.2	264.3	211.1	278.1	756.2	183	187.6	178.2	185.6	193.7	136.3	151	115.2	92.3	130.6	717.2	73.5	76.2	68.8	75.5	60.4	3	14.5	31.2	81.2	81.8	325.6	325.6	150.8	134.9	142.6	108.7
P06132	172.3	242.5	254.7	259	254.9	305.2	227.4	174.3	209.9	186.4	1001.9		11.3	6.5	11.4	7.6	9.1	19.6	19.7	22.4	19.2	543.3	97.5	103.8	92.4	102.1	120.8	94.5	108.9	114.2	75	112.1	477	83	88.8	89.6	95.1	87	10.5	10.4	13.3	21.1	20.6	406.4	406.4	49.6	46	36.5	44.8
P39656	1157.8	1872.2	1997.1	2057	1847.1	2140.1	2052.2	1185.3	774.9	476.5	6031.2	86.9	179.2	81	140.5	157.5	150.7	271.3	737.7	863.1	1466.1	5073.4	1718.9	1823.4	1734.9	1713.5	1835.4	1393.6	1732.7	1386	1235	1403.5	5295.2	1595.2	1369.1	1488.8	1601.7	1432.3	162.7	186.7	243.4	446.2	493.9	5134.9	5134.9	661	603.2	732.9	560.8
Q9NR31	461.9	725.2	765.5	829.9	663.8	656.3	774	354.2	205.1	117.2	1960.2	30.2	65.3	22.5	53.3	63.2	81.9	160.3	402.2	414.6	581.2	1230.1	293.6	319.6	304.1	312.9	354	278.8	283.9	246.4	258.6	285.7	1021.8	71.5	66.7	61.9	74.2	72.2	10.1	13.8	14.7	25.7	37.5	299.8	299.8	283.4	255.7	306.8	250.3
P62906	2456.9	4222	4463.6	4839	4336.5	5328	5119.1	3345.7	2827.4	2358.3	18018.1	1020.5	2115.8	943.7	1130.9	1170.5	888.7	1148.6	1749.1	1451.8	1942.5	9469.2	3456.1	3960.5	3682.5	4073.9	3877.1	3109.9	3779.8	3149.4	2796.2	3293.8	15531.7	2494.8	2448.6	2638.5	2775.1	2460.7	2716.3	2230	1830.5	2794.3	2853.8	12633.7	12633.7	1198.4	1248.9	1468.2	1312.5
Q8NCE0
Q9UK61	44.9	72.7	80.3	77.8	67.7	60.7	47	33	21	19.3	301	52.5	120.2	90.5	140.5	187.1	212.5	329.4	451.6	336.6	459.1	1501.6	70.3	81.8	65.8	27.7	31.1	22.2	11.4	9	10.1	12.7	304.3	297.6	157.6	150.7	131.8	110.9	91.6	385.9	384.4	647	650.6	1225.8	1225.8	30.2	32.7	34.1	29.2
P49327	11520	18443.6	19177.2	19613.5	17404	19870.3	17614.1	6601.8	3006.5	1838.8	53769.9	654.6	1332.3	650.6	1190.5	1240.6	1642.1	3167.2	9356.5	8929.4	11983.9	35089.1	11524.1	12571.6	11971.9	11767.2	12916.6	8441.7	8478.5	6261.8	6399.2	7345.2	38455.8	8878.1	7902.5	7490.6	7016.7	5384	1199.1	1850.6	2355.8	6286.9	8324.7	31508.4	31508.4	3857.8	3842.2	4280.6	3485.8
O60573	425.1	711.9	721.9	739.3	601.4	534	351.6	103.1	52.9	65.6	2201.4		6.3	2.6	5.3	11.2	18.4	27.9	38.3	29.9	42.9	111.3	220.1	250	230.8	213.7	239.1	155.5	171.8	118.4	112.6	145.4	628.8	439.5	364.3	358.3	362.3	283.7	83	135.7	202.9	442.1	570.2	1628.1	1628.1
Q8N2F6	181.7	329.1	322.8	336.5	299.1	290.8	165.3	84.1	71.3	48.1	1180.6	23.1	42	18.3	35.6	42.1	80.7	169.6	302.5	254.8	346.3	973.8	241.8	267.7	264.2	264.6	276	195.7	210.8	159.3	145.6	177.3	920.1	415.2	362.3	384.5	374.6	328.2	68.4	84.7	126	273	284.7	1491.3	1491.3	215.8	206.5	245.6	188.8
Q9NZW5	723.6	1228.9	1235.2	1257.6	1117.1	1054.6	699.3	226.6	169.1	121.6	3785.7	39.3	87.8	33.7	85.3	107.9	209.6	410.4	818.8	623.7	740.1	2090.6	673.5	747.4	737.2	666.5	701.9	487.7	590.2	457.5	459.2	485	2107.9	450.3	373.2	386.3	458.8	366.9	49.2	91.3	125.7	228.4	276.5	1652.4	1652.4	157.7	155.2	175	133.8
Q9UKR5	23.7	29.9	39.5	37.1	43.5	46.1	40.6	37.6	40.9	31.8	65.8												58.5	72.6	55	56.5	64.3	42.9	45.1	30.9	35.9	40.1	115.8	106	89.1	100.9	142.2	120.5	2.8	11.1	13.7	34.9	33.3	191.9	191.9	13.8	12.2	15.8	12.4
O94874	381.4	662.7	699.6	706	679.5	620.1	438.4	138.7	119.1	104.3	2140.4	28.1	64.9	35.4	55.2	71.8	119	272.3	436.7	361	475.1	1369.7	413.1	447	442.5	430.5	441.4	336	396.2	317	284.1	323.3	1415.1	154.2	135.7	126.3	136.3	124.5	28.5	24.5	41.4	68.4	80.8	521.5	521.5	53.7	53.1	61	54.3
Q99836	148.7	255.6	255.3	240.6	197.8	146.1	101.9	41.7	24.8	26.1	790.9	3.3	7.2	3.2	8.2	19.8	36.2	43.1	91.6	72.5	95.6	239.4	186.1	211.8	193.5	183.1	209.7	159	159.2	148.3	133.7	158.3	690.6	94.6	85.8	74.3	84.4	88.2	23.5	34.3	48.1	91.9	83.2	452.3	452.3	134.6	135.8	137.7	100.7
Q9NXW2	33.5	64.6	66.8	72.6	64.7	63	66.9	28.7	15.9	15.8	239.2												52.1	49.5	45.9	49	47.6	32.4	40.4	33.7	31.7	36.7	159.2	58.4	43.1	45.2	46.4	41.6	9.4	20.4	28.1	61	64.5	294.1	294.1	39.1	37.4	35.1	32.5
Q7L5D6	377	678	653.2	671.2	540.4	523.7	444.8	140.6	63.9	41.3	2002.7	18.8	33.9	14.1	30.9	44.3	59.3	121.3	243.7	188.4	267.4	691	333.7	358.3	379.4	317.2	365.7	292	314	239.8	217	256.9	1133.7	252.9	194.8	210.6	223.8	173.1	43.2	87.3	82.9	150.9	151.9	895.4	895.4	183	183.2	204.9	161.8
Q92879	823.9	1408.1	1439.6	1329.2	1026.3	638.7	356.4	136.6	102.2	104.2	4560.5	43.2	99.4	65.4	148.3	216.5	309.1	431.5	703.1	558.6	674.9	2009.8	775.2	843.2	819.6	830.2	857.6	630.2	714.9	574.9	583.1	635	2411	393.2	315.1	357.4	339.2	292.1	43.3	68.9	93.4	228.3	284.1	1213.9	1213.9	254.1	249.9	288.3	228.8
Q9H8H2	193.8	337.9	330.5	313.8	259.4	186.4	128.5	73.5	65.3	43.3	1152.7	71.8	110	64.9	118.3	165.2	215.3	314.5	435.9	332.9	443.6	1492.5	131	129.5	119	82.1	96.8	39.1	40.7	25.8	22.1	24.3	472.6	324.3	218.1	172.7	162.2	119.9	123.5	338.7	339.8	613.5	637.9	1313.5	1313.5	50.7	58.1	65.1	50.3
Q9P107	16.8	22.7	21.6	22.4	19.8	13.2	12.5	2.7	2.1		81.3		5.4		11.5	8.1	12.8	27.9	67.1	46.9	78.7	259.3	49.5	55.7	46.8	44.6	45.4	45.4	42.5	33.3	30.4	31.1	198.1	112.5	108.4	105.3	93.8	94.3	19.6	24.5	38.6	87.5	120.3	511.9	511.9
Q9NV96	474	791.2	785.3	847.5	814.2	867.5	773.3	526.4	447.9	375.2	2226												434.5	498.2	492.1	500.6	550.3	404.7	474.4	407	390.7	441.6	1684.3	189.3	179.9	198.1	225.6	188.2	18	17.2	23.1	57.9	67.2	725.6	725.6	56.1	50.7	50.8	48.6
Q9UPN6	175.4	260.4	257.7	237.7	169.9	112.7	104.5	50.1	46.4	43.3	794.2	8	11.8	13.7	31.7	54	54.6	82.9	120.5	104.7	133.9	458.5	153.7	162.6	170.6	152.8	159.9	85.4	84.3	65.2	70.5	80.5	495.4	171.5	152.2	162.2	145.9	131.8	34.6	48.9	62.4	177.8	271.2	670.9	670.9
Q96DH6	816.6	1457.6	1505.6	1482	1320.5	1468	1213	457.6	233.5	182.1	4955	16.3	44.9	19.4	42	44.3	59.5	99.7	247.9	225.2	292.2	1076.8	422.9	466.6	470.9	418.7	465.7	309.7	353.5	277.6	260	280.8	1696.9	301.5	273.3	251.5	248.6	191.5	39.9	104.1	148.2	338.8	379.7	1298.3	1298.3	89.2	78.2	87.1	81.6
Q9NZD2	396.6	640.7	655.2	661.6	575.9	703.8	635.2	357.7	203.9	142.1	1986.5	9	14.6	8.6	12.8	11.4	14.4	28.4	76.2	61.8	108.5	440.6	579.3	598.8	594.1	593	660.4	506	553.7	435.6	457.1	509.4	1907.6	34.4	39.6	27.1	32.3	30.5	1.9	3.1	3.1	5.2	4.7	130.5	130.5	122.5	126.4	148.5	112.1
Q9NX61	74.9	133.4	140	137.9	132.7	152	134.1	47.4	56.1	29.7	350.5												97.4	120.6	99.6	121.5	112.5	103.1	123.7	106	68.5	109.9	426.5
Q86XP3	998.5	1749.6	1801.4	1806.6	1418.7	608.2	376	211.7	150.3	112.9	5654	49.7	115.2	54.6	129.4	267.5	866.8	1212.8	1492.9	1210.3	1439.6	4474.3	1292.1	1365.9	1435.4	1372.4	1549.4	1022.1	1019.1	770.8	788.2	945.6	4910.1	1141.8	965.7	997.9	905.1	687.3	195	200.6	329.7	940.2	1367.5	4583.9	4583.9	896.6	879.1	933.7	789.1
Q8N1B4	219.7	360.2	383.5	376.1	339.4	314	241.2	101	90.2	77.2	1152.5	5.8	15.6	9	17.5	22.1	36.5	67.4	107.6	84.8	110	345.3	120.3	124.5	124.6	127.4	124.6	75.5	75	68.5	62.8	75.8	323.6	40.7	46.1	37.6	38.6	34.8	8	12.3	13	28.8	40	134.5	134.5	17.4	13.4	16.2	13.9
P40189	6	10.9	11.1	15.8	10.4	11.3	10.4	9.2	2.8	3.3	36.4												18.8	18	20.2	17.7	26.3	16.9	17.7	8.3	13.5	19.5	68.6	16.1	9.8	11.7	12.2	12.6	4.1	2.7	5.8	13.3	10.9	52	52
O15156	79.7	79.8	75.7	79.3	82.3	87.8	56.6	56.5	64.4	61.9	212.9
Q16674	463.5	703.9	724.7	782.7	686.1	796.5	747.1	380.9	281.1	227.2	2187.4																							276	257.3	303.2	308.1	282.4	43.3	39.9	38.1	78	110.5	1010.6	1010.6	138.9	135.9	167.6	134.2
Q13405	185.2	310.6	338.6	343.1	288.6	291.1	206.9	94.6	55	45.1	1054.5	47.8	84.2	44.1	66.4	87.7	117.4	172.5	328.8	262.9	318.2	1207.3	560.7	599.4	577	608.1	623.9	545.1	593.6	455.1	479.1	499.1	2021.1	214.4	174.9	177.3	203.1	197.4	42.5	29.4	41.1	65.7	64.3	855.1	855.1	34.8	31.9	37.5	32.9
Q9H269	240	423.7	413.7	412.2	362.4	350.6	261.5	66.8	68.3	51	1441.2	24.7	56.4	26.2	51.5	76.4	118.7	213.4	411.7	327.3	410.3	1251.1	269.2	316.9	295.8	238	287.6	144.1	145.3	110.9	120.3	116.1	1075.1	336.7	282.3	234	215.8	170.6	68.3	160.3	230.3	477.3	502.8	1377.2	1377.2	29.3	26.7	34	19.1
Q70CQ2	348.6	575.7	601.6	575.8	462.2	361.3	253.1	118.3	81.7	57.3	1561.5	14.7	40.4	9	28.7	41	65	128.6	188.1	166.8	209.3	573.2	23.1	26.5	21.2	24.7	26.1	11.2	16.4	11.9	8.1	7.7	96.3	187.4	123.6	83.9	97.9	78.2	26.5	190.2	183.9	352.9	364.9	465.1	465.1
Q5T013	42.5	70.3	75.8	79.9	75.6	94.8	73.1	58	43.6	46.1	244.8
Q13151	651	1122.6	1007.4	865.1	518	350.8	237.8	121.4	82.4	85.3	4291	64.1	159.8	171.7	417.2	706.6	683.6	869.2	1184.1	971.7	1085.8	3218.4	802.8	832.4	853	810.6	873.7	560.7	597.7	463.4	386.4	501	4202.7	1013.2	929	917	802.2	709	179.7	250.1	440.9	981.2	1146.1	4802	4802	350.8	356.5	354.4	206
P42694	153.4	253.3	257.8	252.9	200	188.3	172.8	83.4	54.6	49.5	716.3	20.4	41.8	28.5	39.1	54.1	63.3	97.1	154.8	117.1	148	453.7	32.5	34	23.5	29	29.1	21.1	14.9	13.4	18.5	14.4	117.4	27.8	19.5	19.1	19.6	19.8	10.9	23.8	23.4	39	43.5	112.6	112.6
Q9BSQ5
Q9P2S5	10.3	16.1	20.2	17.1	14.8	24.6	20.6	8.8	10.9	10.4	66.3																							49.4	40.9	43	66.3	45.9	8.2	18	22.3	31.6	32.5	108.8	108.8
Q13395	209.5	366.3	399.8	360.2	378.7	352.4	381.3	194.8	147.1	97.3	994.7		3.8		1.6	4.5	2.9	2.9	14.5	11	21.9	61.4												22.6	24.6	16.2	16.3	11.6	8.5	13.6	22	45.3	39.8	109.9	109.9	41.4	43.4	45.5	37.9
O95081	166.1	246.7	232.7	226.7	151.9	103.4	65.6	38.3	37.6	23.4	681.4	5.5	12	11.8	37.8	69.3	78.1	134	144.6	116.5	158	327.1	148.4	147.2	141	138.4	128.9	108.9	123.3	105.5	103	115.8	382.2	155.6	153.7	153.8	153.8	135.9	25.1	28.3	40.7	91.8	79.2	493.6	493.6
Q9P2K3	194.5	276	264.5	261.1	238.6	252.1	232.3	88.4	29	21.3	863.7												159.2	145.2	131.5	129.3	137.1	72.7	92.9	70.1	61.8	71	557.7	148.2	104.7	106.7	95	74.6	28.1	108.7	131.8	241.6	259.3	796.1	796.1	12	11.5	13.6	9.3
Q8IZQ5	155.9	272.3	269.6	264.5	246.8	257.5	247.1	147.9	122.2	100.7	746.4	7.7	15.4	8.3	11.1	14.3	19.1	32.7	69.1	62.7	83.9	411.5	322.1	359.7	324.8	326.8	358.8	274.9	307.9	263.6	278.4	295.6	1090.7	149.3	129.6	151.6	149.5	130.7	16.9	31.5	43.8	65.5	67.8	555.2	555.2
Q8TEQ8	25.1	38.5	47.2	53.6	45	53.6	42.3	15	14.8	9.3	143.7	2.6	8.8	3.8	2	6.9	12.9	17.6	27.9	25.1	43.1	254.2	21.3	21.9	21.2	18.8	25.8	16.2	19	17.2	14.5	20.2	58.4
P38435	102.8	165.8	162.5	178.5	178.4	161.1	202.6	72.3	61.2	71.7	470.8	11.5	19.2	9.7	18	21.8	18.8	42.3	137	148.9	180.9	521.6	64.2	69.5	70.9	64.2	72	65.9	70.6	59.5	56.8	65.6	178.4													157.7	157.6	180.5	147.7
P30043	357.6	566.5	598.2	560.3	564.4	507.6	459.5	124	84.8	78.1	1367	10	21.9	10	22.1	26.8	36.5	84.4	180.3	142.9	192.9	489.6	361.5	400.2	364	407.4	436.3	389.4	410.6	352.8	287.7	381.1	1404.5	410.2	364.8	397.2	373.2	336.4	71.9	98.2	99.6	203.9	234.7	1497.6	1497.6
P49116
O60518	58.8	100.1	99.7	95.6	74.1	61.7	49.2	15.8	18.3	11.3	272.4												27.9	22.5	23.9	18.2	28.7	16.2	20.9	13.9	13.8	15.9	118.8	66.7	52.8	59.1	63.4	52	10.9	23.7	26.1	62.3	84.3	253.4	253.4	21.4	16.4	24.9	15.8
P62487	112	145.2	148.6	160.1	158	173.7	146.2	103.5	121	107.8	542.3												40.7	30.7	31.6	34.3	38.2	21.1	26.4	15.4	21.4	24.6	119.2	28.6	26.8	30.7	26.6	26.5	7.3	11.1	17.5	34.2	33.7	117.2	117.2	92	99.5	100.8	97.8
Q96HC4	506.5	775.4	827.6	849.6	794.7	837.6	768	316.4	211.9	146.3	2365.5	8.1	23.4	14.8	26.8	27	38.9	75.9	186	154.1	208.1	705.8	349.1	382.5	354.4	363.9	415.3	300.3	317.5	244.7	252.3	276.4	1273.2	222.2	222.4	232.4	215.6	176.8	23.5	37.8	41.6	124.3	199.9	866.1	866.1	277.5	278.9	315.2	282.7
Q8TCD1	24	38.7	42.2	32.1	33.1	41.2	39.4	19.4	27.1	20.9	55.4												40.3	38	37.4	49.5	43.4	37.5	43.9	42.1	37.5	42.1	83.6
Q96T58	82.9	126.8	144.4	136.1	113.5	116.2	104.7	50.9	43.5	31.2	401.1	5.8	7.1	10.6	12.8	16.6	25	24.4	31.7	30.6	31.5	65.5												184.9	102.2	95.5	96	78.5	47.1	231.5	204.2	366.1	343.6	671.1	671.1	20	19.3	22.3	15.2
P30405	1084.5	1677.8	1796.8	1832.4	1680.2	1850.9	1751.3	885	449.6	331.8	5286.7	30.9	68.4	22.8	63.8	71.8	68	165.3	419.4	419.9	567.4	1939.5	1310.8	1386.2	1278.8	1340.2	1476.2	1169.3	1398	1185.4	1108.3	1257.1	4481.8	980.7	870.2	1006.9	1085	950.8	75.5	101.1	119.6	202	216.2	3639.5	3639.5	480.7	456.2	529.1	414.9
Q8NEF9	209.8	373.3	380.8	389.4	329.4	379.8	321	125.2	87.4	67.6	1061.1	14.2	24.6	11.9	34	40.3	60.5	113.1	264.8	263.3	301	1190	253.2	296.5	276.4	285.8	299.7	242.6	251.5	176.2	164.1	165.3	802.5	229.8	210.4	232.5	241.6	187.1	54.4	62.1	65.3	142	231.2	801.9	801.9	196.7	210.8	244.5	200.9
P09668																							65.7	86.4	74.6	75.7	93.9	75.2	83.3	67.5	69.3	77.6	294.2
Q9UGU0	74.3	98.3	131.4	84.8	84.4	68.8	39.5	14.9	19	9.4	289.2		6.3	9.2	16.3	19.8	35	54.9	93.2	71.4	105.9	299.9												53.7	46.6	42.9	35.9	27.3	21	43.1	49.4	83.7	88.3	230.7	230.7
Q1L5Z9
P55145	2251.7	3105.6	3243.2	3380.7	3186.3	3785.1	3225.3	2625.8	2807.1	2578.1	8333.8	20.6	46.2	17.2	41.3	34	40.1	92.6	138.2	111.8	174.6	1936.2	2496.6	2283.5	1938.1	2232.4	2447.7	1922.9	2192.2	1882.9	1850.1	1898.5	6051.2	1656.5	1651.3	1663	2068.6	1665.5	77.4	79.9	114	205.3	238.8	4693.5	4693.5	768.4	720.3	780.5	644
Q92831
P55211	175	246.3	246.4	260.7	222.9	157.6	114.7	53.5	37.7	42.2	730.6	3.1	7.1	5.7	12.2	11.2	17.2	44.5	70.6	47.9	56.4	159.1	86	85.9	83.5	73.4	84.9	63.6	65.1	51.4	53.8	60.2	289.1	62.3	61.9	55.8	51.4	49.2	11	22.9	25	55.1	53.7	199.6	199.6	27.6	23.6	28.3	21.6
P61619	211	402.3	413.8	399.5	389.5	434	416.4	232	196.5	192.5	1327.7		3.3		2.4	2.9	3.8	2.6	8.2	6.4	11	79.2	237.5	250.8	230.9	222.8	249.3	171.3	184.3	162.6	148.8	140.2	1017.3	70.6	62	73	82.7	56.9	14.9	17.7	22.4	41.4	48.4	490.2	490.2	184.1	161.5	191.1	168.8
Q7L7X3	108.2	163.5	174.1	185.7	160	174	155.1	48.2	36.1	19.2	527.1	3.5	11.5	5.8	11.5	10.3	13.3	21.5	67.6	57.3	64.5	180.3	32.6	39.6	45	32.3	33.8	14.8	23.8	12.9	16	17.7	102.8	83	71.8	53	50.6	53	17.7	34.3	67.5	126.8	135.4	272.4	272.4	46.3	50.4	53.4	47.9
P10109	66.2	109.1	114.1	107.2	96.4	124.2	102.8	65.3	56	30	502.7	6	10.4	4.4	8.7	9.1	13.7	18.1	27.8	42.8	51.3	306.5	341.1	404.6	393.2	424	414.1	347	398.2	322.1	344.4	389.8	1247.8	65.3	57.3	70.2	83.6	78.3	17	18.9	18.1	32.8	46.8	314.7	314.7	58.6	59.4	72.2	68
Q96PE3	14.7	27	25.7	28.1	20.9	31.4	32.1	13	11.5	12.2	89.9																							51.5	40.4	37.6	45.5	31.9	15.8	40.2	54.7	84.7	104.1	226.1	226.1
O95714	132.5	213.9	221	224	167.4	162.2	113	39.3	26.1	20.2	704.9	123.9	248.2	148.8	208.7	296	346.1	551	808.7	692.1	825.2	2370.2	242.5	253	256.3	222.7	239.6	143.3	162.3	127.1	130.4	144.5	921.4	290.2	241.6	243.9	247.7	212.8	62.5	82.6	120.6	261.5	263.6	1077.8	1077.8	233.6	243.1	251.6	202.2
Q8N4H5	547.9	879.9	984.6	922.9	942.6	1073	1104	700.7	604.7	662.3	2084.5												334.2	349.1	290.3	358.8	338.2	346.8	382.7	394.2	234.4	360.4	532.6	468.2	395	460.9	500.4	459.5	10.4	15.6	27.4	31.5	47.8	935	935	160.8	127.9	144.9	112.9
Q5QNW6	448.8	558.9	626.8	620.7	503.8	692.1	381.7	303.5	452.7	357.8	7260.9	523	1068.3	558.7	595.7	567.6	438.8	615.9	837.3	512.6	781.3	4178.6	379.6	414.5	290.6	330.3	386.6	265.7	233.1	192.3	72.8	219	4000.6	351.2	369.7	343.2	248.1	190.4	1221	744.9	435.4	1234.3	1207.4	3479.3	3479.3	129.5	142.7	141.5	126.3
Q93034	639.9	1153	1166	1179.2	1057.1	1268.5	1230.3	862.2	675.5	604.7	3662.1		3.8		2.4	2.4	6.1	6.1	17	16	17.9	170.8	996.2	1053.4	1036.6	964.7	1090.5	775.8	848.5	658	719	735.8	3297.7	264.2	230.9	240.7	270.8	227.1	31.1	46	74	145.2	145.3	1071.9	1071.9	393.1	387.7	485.1	353
Q7Z417	903.2	1380.3	1346	1433.2	1226.5	1185.5	1060.9	661.9	510.4	326.7	3838.8	44	92.4	51.2	102.1	134.3	158.7	249	448.7	373.3	575.5	1802.5	668.4	687.5	635.3	569.7	606	371	474.2	363.3	303.5	395.7	2199.9	330.3	261.4	225.6	203.6	155.9	50.3	225.2	301.4	505.9	537	1110.8	1110.8	243.6	273.2	284.2	225.9
Q9NQX3	208.9	362.3	347.6	342.4	318.8	330.9	305.2	180.1	145.3	138.9	939.2		2.7	1.9	2.6	5.3	8.5	10.5	18.6	14.3	13	77.8	67.9	78.8	75.4	72.7	81.9	55.3	49.5	55.5	44.4	58.6	285.2	66.5	54.1	55	58.6	44.5	15.4	17.7	34.1	71.3	86	275.1	275.1	19.9	21	19.3	16.9
Q9UNX4	424.7	714.7	807.6	772.3	749.1	807.6	675.2	152.2	86.3	87.9	3189.6	228.1	421	234.2	278.6	274.6	205.5	384.7	568.7	457.9	599.8	1781.6	581	647.6	588.7	500.1	516.5	189.5	195.2	140.1	118.2	155.4	2109.3	666.6	559.8	436.5	366.6	304.2	725.6	792.3	884.5	1512.8	1423.9	3068.5	3068.5	157.5	148.7	162.2	134.5
Q8NCN5	1763.1	2875.9	2975.1	3123.3	2859	3232.9	3074.5	2314.8	1625.6	808.4	8244.4	60.6	115.5	55.1	113.8	113.4	101.8	181.6	301	383.3	725	2284.5	1451.5	1537.3	1539.8	1493	1582.9	1102.3	1164.3	892.1	828.8	944	4431.1	1002.2	916.6	931.7	886.9	684.9	114.2	156.7	209	616.1	836.4	3275.2	3275.2	337.3	302.7	370.1	293
P01033	458.8	738.3	787.3	814.1	714.4	834.3	713.2	419	343.4	279.1	2196.1	15.3	34.3	16.2	28.1	35.9	28.2	66.1	140.2	118.6	159	962.5	497.1	487.8	472.1	472.6	505.4	390.6	455.3	363.9	350.3	381.5	1529.4	432.1	396.3	460.1	482.7	430.2	28.3	30.8	51.2	88.3	98.4	1511.2	1511.2	302.8	292.6	324	265.4
O15056	71.8	99	110.5	113	94.3	83.3	59.5	18.4	19.8	25.9	278.5		4.3		2.3	4.5	9.8	23.1	27	22.3	35.3	56.1	195.4	209.3	207.9	216.5	217.2	147	138.7	119.2	121	140.3	669.9	62.9	63.7	60.5	50.5	63.1	13	22.5	28.9	72.1	81.8	227.5	227.5	14.7	18.8	20.5	14.6
Q00535	1443	2470.7	2618.4	2547.3	2247.7	2223.7	1710.1	331.3	232.2	171.1	6655.2	49.5	101.7	54.8	105.3	114.3	164.4	379	858.2	652.8	782.9	2338.1	1134.1	1217.1	1165.4	1079.8	1218.3	802.3	870.9	685.3	670.5	762.6	3937.4	344.8	269	279	277.6	228.5	35.3	114.4	136.3	268.9	321.5	1164	1164	345.7	328.8	351.1	306.1
Q9NTG7	46.5	87.3	90.3	97.1	80.6	106.1	80.9	29.4	19.9	11.8	253.5		3.7		2.3	3	5.3	10.3	16.5	16.4	21.9	63.7	98.8	104.8	105.1	123.8	115.8	97	99	78.6	80	88.3	329.7	42.9	42.8	42.7	49.1	44.6	13.4	16.4	20.2	39	42.5	158.2	158.2
Q9UBE0	2017.3	3085.1	3289.1	3361.4	2921.8	2996.5	2821.8	1046	506.3	324.6	8550.3	84.3	178.4	88.2	180	175.1	358.1	598	1689	1571.8	2126.3	5351.4	1880.4	2052.6	1978.6	1952.5	2111.7	1720.4	1981.1	1641.7	1484.3	1686.5	6221.1	1442.6	1306.9	1381.3	1461.9	1310.7	115.9	147.6	199.3	330.9	339.3	4657.2	4657.2	714	699.7	784.9	603.4
O95059
Q9Y263	2347.7	4060.4	4387.2	4148.3	3515.9	2776	1900.1	553.5	400.7	298.7	10277.2	85	196.9	112	213	343.9	615	1186.3	1985.4	1594.4	1976.9	6016	3006.2	3124.7	3086.8	2899.1	3209.8	2059.3	2182.4	1706.2	1714.2	1918.5	10469.5	2160.4	1896	1807.7	1733.5	1471.6	332.4	528.1	763.6	1825.1	2239.4	7555.4	7555.4	1000.1	977.2	1143.6	899.7
P82094	401.6	745.2	640.8	772.7	626.1	581.9	538.6	275.8	207.8	184.2	1807.2	30.8	66.9	23.2	56.4	76.3	110	193.6	368.6	338.1	437	1586.2	89	86.6	80.2	78.5	91.2	66.1	70.5	52.4	46.8	50	264.6	97.2	89.6	93.4	91.4	68	13.7	22.1	25.5	66.9	128.1	371.3	371.3	103.2	111	125.8	105.7
Q9Y6X5	14	25.4	20.1	15.5	20.9	35.9	33.9	11.3	14.7	18.2	104.9												13.6	14.8	13.9	20.9	17.1	17.7	13.5	13.1	13	15.7	48.8
Q9UNH7	545.1	863.5	927.6	937.5	880.1	944	839.2	345.3	187.1	139	2514.2	29.5	59.4	20	59.2	61.7	82.6	179.8	554.7	526.3	711.5	1697.6	606.6	648.4	650	632.7	701	503.4	586.9	473	460.8	499.1	1967.2	547.7	467.6	498	526.6	476.4	109.4	124.4	145.4	252.8	283.6	1804.3	1804.3	518.6	514.5	560.5	490
Q15118	12.7	10.9	9.6	10.5	10.4	13.8	9.8	1.9	0.6		34.7												27.1	40.6	34.3	31.8	36.2	25	29.9	30.2	28.3	29.4	159.6	22.2	19.2	22.1	20.3	22.8	0.6	4.4	3.7	10.2	11.2	79.7	79.7
Q2NL82	548	847.5	859.1	863.9	788.2	713.5	483.5	218.4	170.9	143.3	3342.2	82	184.7	114.4	185.8	271.2	456.1	796.8	1252.3	927.9	1163.9	3864.2	1262	1366.9	1336.9	1344.7	1495.5	1165.1	1304.9	995.9	845.1	941.7	4563.7	340.2	299.1	317.5	351.2	290.9	48	49.9	61.8	145.4	228.5	1642	1642	163.8	158.7	167.2	139.9
O75818	46.1	60.3	88.9	75	71.3	75.1	78.1	60.4	51	59	115.9																							12.2	15.5	14.7	9.4	10.9	3.7	5.4	5.8	19.4	22.2	25.9	25.9	32.1	35.1	45.2	33
P22304	14.6	23.9	19.7	29.2	20.5	30.2	16.7	16.3	12.5	13.4	175.5												15	25.6	19.4	21.5	23.5	19.9	20.6	15.4	13.2	17.6	57.5	15.4	12.9	16.9	17.2	17.6		2.3	2.3	4.2	3.8	56.9	56.9
Q5T8P6	332	596.9	618.7	584.8	472.3	272.3	133.7	50.4	30.9	45.1	1672.9	25.8	64.7	46.2	111.2	197	350.5	525.5	730.4	529.7	632	1796	517.2	549.9	567.2	576.9	587.4	314	335.3	215.9	202	236.4	1732.4	469.5	399.4	377.8	303.4	245.2	48	91.5	201.3	643.9	823.3	1674.9	1674.9	277.9	258.4	285.5	230
Q9H9G7	90.6	161.8	167.4	178.4	158.3	162.5	131.4	76.8	78	64.7	641.8	22.1	41.3	22.1	27.2	29.5	26.1	48.1	76.8	62.6	68.3	277.5	62.1	70.6	79.8	74.1	64	52.2	63.2	52.8	49.1	54.2	170.4	127.1	122.3	118	128.9	99.5	29.6	47	60.9	95	133.8	478.9	478.9
Q9ULQ1
Q99973
Q8NAT1
P36507	584.7	1013.9	1003.9	1053.5	955.3	1003.9	942.9	326.8	179.9	81.9	2582.2	54.4	127.3	39.5	106.3	90.1	113.1	199.2	683.2	637.2	776.7	2342.9	746.8	809.3	756.1	756.7	828.8	672.3	792.2	635.3	570	645.4	2526.8	548.7	483	521.4	484.9	446	85.7	125.8	136.6	251.2	297.1	2139.1	2139.1	234.7	231.6	254.2	217.8
Q5VT25	446.5	755.1	744.7	782.9	675.7	760.9	559.9	230.5	162.2	161.5	2646	12.4	40.2	20.1	33.8	53.6	90.2	167.9	339.2	273.6	332.1	1075.7	178.9	212.7	193.4	181.9	183.5	112.1	128.6	106	97.7	135.3	537.8	220.3	171.9	182.5	173.6	137.8	52.4	92.3	142.8	261.2	283.3	808.3	808.3	191.4	193.8	227.7	198.1
Q9BVG8
Q86UY8	212.8	440.7	443.2	461.4	379.6	415.6	504.1	277.3	179.2	155.5	1115.1												382.2	380.4	420.7	377.7	409.3	267.5	310.6	228.2	236.9	267.5	1219.4	79.6	67.3	63.8	85.4	75.6	12.5	15.8	21.6	37.4	47.1	294.3	294.3	93.9	85	97.1	84.7
P46821	4030.6	6037.3	6314.2	6590.2	5928.3	6632.3	6453.1	4583.7	4135.8	3492	16954.7	74.2	167.4	86	123.2	134.1	180.9	251.6	506.3	401.5	639.7	4016.6	4302.6	4642	4505.5	4645.4	4936	3861.5	4443.4	3570.1	3249.6	3989.9	13669	2002.7	1948.7	2018.9	2079.2	1764.9	305.8	387.8	433	935.8	1301.3	6821.3	6821.3	1804.6	1837.3	2098.8	1766.6
Q15772	25.2	26.5	29.1	34.3	30.9	19.6	37.6	20.9	18.2	9.1	28.5																																			63.3	51.6	58.2	53.9
A6NKG5	11.7	17.6	16.4	20.1	14.6	14.9	11.8	5.6	1.3	3.1	65.9	13.8	20.4	14.6	35.5	45.7	66.5	92.5	151.7	115.2	146.1	479.8												83.8	78.1	80.2	82.4	71.5	17.9	42.7	39.4	60.3	72.7	374.3	374.3	35.2	37.8	41.2	31.6
O00429	3014.4	4674.8	4894.6	4999.8	4537.2	5296.6	4713.2	1454.5	733.8	585.6	13432.1	136.2	289.8	134.6	237.9	232.3	266.2	501.9	2191.5	2003.2	2502.2	6851.8	2653.3	2937.4	2999.8	2874.1	3219.9	2344.7	2545.2	2040.2	1946.5	2187.5	9402.1	1835.2	1783.3	1832	1899.2	1603.5	214.9	307.9	453.2	996	1236.4	6605.3	6605.3	931.4	949.6	1014.9	842.6
Q14137	387.8	446.3	605.5	534.9	533.3	415.3	463.3	191.3	142.1	141.4	2937.9	351.8	741.3	385.3	482.9	483.8	373	504.3	658.7	499.3	639.2	1983.7	221.3	237.8	211.1	197.5	215.9	153.4	166.8	125.8	88.1	141.7	1771.1	478.1	406.8	420.6	435.2	386.8	1315.3	1354.9	1102.5	1814.5	1740.6	3811.1	3811.1
P63272	119.1	184.9	190.1	201.9	181.3	164.1	125.6	43.6	36.7	29.8	537.2
Q13795	169.3	317.2	333.9	330.6	300.7	317.9	357	183.1	114.4	88.6	904												129.3	141.6	137.4	133.6	135	113.5	127.3	108.6	96.4	119.8	442.3	35.4	30.9	38.2	37.4	30.5	1.3	1.6	7.4	10.9	12.4	92.7	92.7
Q9UGR2	71.9	133.2	147	145.9	136	132.9	103.6	39.6	26.6	19.2	527.5	16.3	31.1	37.8	74.1	107.6	116.7	151.8	196.4	153.4	213.8	552.7												141.1	98.6	110.9	98.7	82.8	24.3	115.3	86.7	173.1	173.9	422.9	422.9
Q96AC1	824.9	1474.4	1437	1497.2	1380.3	1564.7	1418.4	989.5	778.5	580	3755.4	1.9	3.3		2.5	3.5	8.1	10.5	23.1	23.4	42.8	179.4	171.5	198.4	214.9	184.4	208.5	128	135.7	113.7	107.2	125.8	487.4	78.1	71.1	69.7	80.5	65.3	5.4	11.8	28	53.6	64.6	290.8	290.8	123.4	121.7	142.3	114.4
Q96P11	212.3	329.6	350.4	344.2	319.3	274	221.8	118.7	101.7	131.3	1069.1	12.2	20.9	16.4	28.6	44.9	50.6	72.8	106.2	76.8	110.2	343.8	158.7	191.4	171.3	143.9	167.5	103.3	104.7	80.9	59	85.6	610.8	12.3	8.6	9.2	8.7	6.7		2	4.6	8.8	10	34.1	34.1	131.6	106.7	133.5	114.5
Q9UNF1	1350.9	2253.9	2108.3	1880.8	1285.9	927.8	677	282.8	126.3	163.9	6850.8	71.2	187.7	175.6	460.4	770.2	820.8	1127.8	1567.2	1142.7	1473.4	4471.9	1779.8	1918.5	1932.9	1845	2087.4	1680.4	1894.9	1590.3	1442.7	1659.9	6545.4	790.7	709.8	743.6	810.6	718.4	84.2	98.3	137.5	255.7	313.3	3084.4	3084.4	598.2	579.5	611.5	428.1
Q99747	475.3	693.5	669	756.6	675.2	581.7	359.9	133.2	95.2	79.3	2103.2	21	65.6	35.8	45.5	49.1	120.5	231.6	375.8	293.3	382.9	1068.1	877.9	867.9	846.3	891.8	970.4	748.8	838.3	688.6	692.6	756.8	2782.9	106.2	93	109.3	113.5	94.4	9.1	14	21.1	50.3	55.6	424.7	424.7	48.6	41.1	58.7	44.8
P26640	2877.4	4805.9	5037.4	4972.9	4404.7	4621.9	3620.3	829.5	450.8	482.3	14661.3	116.6	240	117.2	242.8	275.4	480.4	1009.7	2385.4	1861.7	2392.6	7235.7	2660.6	2865.6	2823	2674.7	2901.5	2160.6	2465.7	1984	1876	2100.1	9017.7	1796.4	1549.2	1675.6	1761.9	1537.3	214.3	318.6	370.2	728.3	841.5	6629.9	6629.9	1138.3	1116.6	1190.9	1003.3
Q9BUE6	106.2	162.6	157.2	168.9	158.5	151.2	127.1	67.1	67	46.7	496	4.2	5.7	1.8	5.8	3.9	8	17.7	29.3	23.3	28.4	102	15	13.2	15.4	12.2	17.3	11.8	16.3	11.4	13	16.3	46.7
P61513	447.8	596.9	686.6	728.2	682.9	854.9	785.1	513.5	538	536.9	2183.3	144.7	239	138.1	153.5	127.6	79.5	130.7	178.3	154.9	172.9	714.7	239	267.9	236.3	257.9	263.5	220.7	278.3	204.6	169.4	226.3	659.9	46.4	42.2	36.4	45	39.2	29.7	26.9	30.3	41.8	41.2	145.9	145.9	115.3	117.2	124.2	120.4
Q9Y617	1250.7	1959.7	2090.5	2090.3	1978.3	2273.9	2094.5	1623.8	1371.9	1135.8	5683.5	25.1	41.7	16.5	44.5	34.3	33.3	68.2	125.9	156.6	242.8	1501	1378.2	1524.9	1337.1	1366	1457	1197.6	1413.2	1103	894.9	1211.6	3922.5	1176.3	1038.9	1142.5	1140.2	1018.4	124.3	126.4	114.4	131.8	180.5	3903.9	3903.9	589.4	552.9	637.3	513.5
Q15363	926.3	1644.2	1737	1799.6	1594.2	1931.4	1934.3	1306.1	1154.7	1064.4	5377.2	42.7	118.6	49	95.2	95.9	90.4	182.9	298.5	248.8	416.4	5289.1	1168.1	1213.4	1200.6	1172.6	1271.4	938.5	1039.5	806.2	874.9	898.6	3848.1	839.3	712.3	762.6	824.9	759.6	53.9	76.8	112.2	176.6	215.8	3491.5	3491.5	458.7	452.9	533.6	401.4
O75116	1192.6	2055.1	2079.6	2085	1890.5	1623.3	1042.4	248.5	195	150	5216	52.1	120.1	59.5	111.2	153.1	337.6	713.6	1314.9	1024.3	1292	3851.2	1379.4	1391	1420	1371.5	1515.6	909.4	845	613.6	631.1	734.1	4333.2	1035.8	915.3	863.3	766.6	541.5	156	227.2	341.1	1148.1	1564.9	3445.7	3445.7	205.4	226.6	236.6	202.7
O75394	24.6	52.1	48	57.6	40.9	41.9	37.8	12.1	5.2	7.6	132.6	2.6	5.1		2.1	4.2	8.5	13.6	25.7	22.5	29.9	112.4	79.2	75.3	83.3	77.3	92.2	64.5	70.3	55.7	56.6	61.1	268.2	123.6	119.9	105.2	128.2	103.7	11.4	12.5	19.6	22	29.1	444.7	444.7	30.9	27.6	34.6	29.4
O75694	789.9	1427.3	1438.8	1455.5	1252.3	1395.9	1181.6	513.5	204.9	148.9	4662.3	124.9	233	129.5	207	270.6	272.2	426.8	928.6	859.9	1160.5	3865.4	529.5	535.6	422.9	267	261.9	150.9	181	125.1	141.8	147.5	1858	409.6	261.2	206.1	192.6	165.1	92.9	441	459.4	740.6	734.3	1617.4	1617.4	292.6	237.5	295.1	231
O75815	109.5	196.3	188.9	173.4	133.4	115.9	93.4	42.5	38.4	31.9	633.4	19.7	41.2	35.7	57.8	84.3	93.5	137	171.8	134.8	181.7	518.9	219.2	229	239.4	197.5	233.5	124.9	130.4	91.4	159.4	105.9	871.6	147.1	137.2	128.2	98.8	97.4	25.1	59	99.5	228.3	273.8	724.5	724.5
Q01581	107.5	202.3	197.5	196.9	197.3	188.8	208.6	125.2	82.3	46.9	381.7	4.4	4.5	5	6.1	5.9	3.8	8	9.5	12.4	23.3	84.5	124.2	130.6	155.1	129.9	139.4	100.4	114.6	79.1	100	90.3	348.2	14.4	10.9	9.3	8.2	11.8	2.5	7	4.2	4.2	8.2	44.1	44.1	22.2	22.2	29.4	26.3
Q86Y07	54.1	85.4	86.2	99.7	84.3	80.3	73.5	33.5	20.5	17.8	251.4												41.6	51	38.7	36.8	43.1	29.1	31.9	19.2	15.9	24.6	150.6	13	19.9	16.6	16	11.6	1.5	5.4	8.4	15.6	19.7	78.9	78.9
Q9UBP0	309.1	498.3	531.7	513.3	425.2	421.2	278.7	71.7	65	76.2	1493.8	13.3	24.7	7.3	28.8	31.1	55.9	134.9	207	166.1	216.2	527	476.2	493.7	541.4	479.5	540.9	402.2	467.7	359.3	349.9	415.8	1504.5	284.9	272.5	298.5	300.7	268.2	37.4	48.7	45.1	93.1	120.7	896.1	896.1	126.7	125.2	147.5	115.4
Q7L2H7	1038	1561.3	1609.3	1659.1	1418.9	1430.7	758.8	194.5	175.8	146.4	5607.8	38.9	71.1	38.5	63.1	97.3	201.3	384.6	636.2	506.7	623.8	1835.2	1752.2	1903.6	1774.2	1711.4	2035.9	1428.5	1470.7	1071.9	1063.2	1174.7	5451.3	1476.8	1335.2	1384.7	1409.9	1179.6	174.5	213.1	215.8	484	738.6	5067.7	5067.7	1222.2	1116.9	1331.5	1091.6
Q92522	1051.9	1442.9	1481.8	1562.3	1435.7	1500	1287.4	970.5	963.7	875.1	4651.5	23.2	31.5	19.1	37.8	36.2	59.3	130.6	203.1	171	216.6	1061.1	1113.6	1213.9	1047.2	1211.9	1208.9	1177.8	1373.9	1223.8	837.6	1260.1	3480	548	548.4	552	549.7	503.4	86.6	94.7	113	243.8	257.9	2118.4	2118.4	361	364	436.3	370.2
P48443
Q9BRJ6	69	124.8	114.5	104.5	86.5	87	57.8	20.5	18	13.8	350.7					1.8	5.8	9.8	12.2	8	11.6	44.2	18.4	24	19.9	22.7	27.9	16.4	14.2	12.5	14.3	18.2	66.7
P18615	77.2	117.4	127.7	130.7	101.5	80.8	69.7	36.6	27.9	20.8	371.5	9.5	21.5	18.8	52.7	64.3	125.3	188.3	278.5	228.1	278.2	904.5	197.3	230.9	223.8	232.5	252.9	162.2	175.7	150.9	134.4	156.7	652.9	273.7	242.8	262.2	264	203.4	25.4	41.7	76.7	165.8	299.1	975.8	975.8	60.4	57.1	64	57.3
Q92989	77.4	140.3	145.1	114.5	98	76.9	68.2	65.4	30.3	47.5	316.7												99	100.9	88.8	81.9	97.2	62.5	61.5	49.8	47.4	52.9	309.2
Q9P246	139.4	214.7	221.2	229.8	207.6	170.9	117.9	48.1	40.5	26.6	744					3.5	7.3	9.1	9.7	16.1	18	31.1	37.7	37.5	46.5	37.1	37.6	23.1	28.7	16.4	22	20.4	89	10	7.9	9.8	8	5.9	3.1	6.6	8.4	13.5	16.4	47.1	47.1
P25787	912.9	1270.7	1328.2	1306.8	1212.8	1487.6	1291.2	1066.8	1024.7	999.7	4596.1	16.8	40.6	20.7	34.3	40	46.1	67.6	83.1	63.6	96.7	1480.1	1145.9	1170.6	1093.4	1206.9	1318.7	1158.9	1449	1167.3	886.9	1260.3	3823	201.1	169.3	196.2	198.2	173.5	25	26.8	27.6	59.5	66.7	794.7	794.7	297.8	290	301.8	258.7
Q9H078	976.4	1736.6	1824.7	1800.7	1676.7	1852.4	1805.7	804	424.8	270.4	5649.8	35	77.6	29.4	76.4	83.4	119.9	180.5	612.6	624	873.7	2698.5	1483.9	1602.2	1501.9	1375.4	1521	800.6	782.2	615.3	597.2	670.9	5163.2	1194.6	938.9	779.1	678.7	532.3	125.1	216.7	652.5	1681	1609.7	4309.7	4309.7	382.6	380.9	447.8	343.5
O95819	58.1	101.9	107.1	109.5	103.2	93.6	85.7	32.7	13.8	9.1	297.8		7.1	2.2	4.4	9.8	9.3	24.3	55.5	48.2	65.3	180	9.8	9.7	9.8	7.9	12.8	6.1	3.7	1.4	5.3	4.8	45.4	29	25.1	19.8	19.5	20.2	2.7	16.7	18.9	33.5	38.8	125.6	125.6	38.3	38.4	46.9	37.3
Q9H204	119.6	191	179.9	199.8	183.2	168.9	137.1	56.6	49.4	52.9	514.5												16.2	20.4	21.8	20	20.1	11.4	14.2	7.1	6.8	11.6	49.7	28.7	18.6	19.5	17.4	14.7	3.7	11.5	14.3	41.9	44	91.4	91.4
Q15545	153.9	245.7	252.4	228.9	178.8	151.6	130.4	68.7	64	55.2	710.7												38.6	39.6	41.7	37.9	33.7	34.3	35.8	26.5	28.1	25.4	123.6	93.1	82.3	80	87.3	70.7	14.5	43.8	67.3	107.3	139	417	417
Q12824	350.4	590.5	583.4	547.8	390.2	210.3	107.5	51.9	49.7	35.5	1723	17.4	42.2	26.7	88	168.2	212.5	313.7	398.2	281.4	359.7	994.3	296.5	341.1	307.2	235.4	259.7	152.6	145.6	100.8	126.2	140.1	1057.8	360	261.9	202.8	192.3	147.6	38.7	207.7	289.5	539.3	558.5	1166.7	1166.7	45.5	42.1	45	39.8
Q9Y484	103.8	175.3	183.6	182.6	165.5	186.4	168.2	94.6	87.9	64.2	583.6												100.9	121.7	129.5	117.3	130.7	108.6	94.9	75.7	78.2	82.4	378.3	80.8	77.2	65.3	66.4	71	15.5	20.3	28.8	71.8	76.5	295.2	295.2	17.5	13.5	16.4	13.5
P29375												5	5.9	4.2	12.4	11.8	15.7	21.3	38.6	27.1	45.3	169.8
O43765	624.6	989.3	988.5	961.1	926.4	907.6	784.5	167.8	86.7	78.8	2083.1	8.2	18.8	13.7	20.7	18.4	39.4	59.7	228.8	186	227.4	732.8	810.8	842.7	757	782.2	911.4	709.3	778	604.8	635.1	712.3	2045.8	411.4	375.7	381.6	462.7	426.4	25.5	19.7	35.9	48.5	55.9	1249.8	1249.8	18.2	22	24.7	19.5
Q8NI60	208.2	378.3	391.2	388.3	355.8	344.4	311.7	157.2	119.6	98.1	1082.8	7.8	14	6.7	12.9	17.2	18.5	25.5	45.1	47	60.4	170.4	80.7	81.4	83.8	79.1	101.7	65.3	60.9	52.8	52.2	52.5	270.3	69.3	61	73.1	51.8	56.3	15.5	18.2	33.8	66.1	89.2	264.2	264.2
Q13637	22.7	42.8	46.4	44.7	41.1	37.2	32.9	17	14.6	10.3	117.3		2.5		3.4	2.9	4.5	2.9	13.3	16.3	19.3	99.3	60.7	72.8	63.9	77.3	80.7	61.7	69.5	55.1	48.4	64.5	233.3													26.9	29.8	33.1	21.9
Q8ND56	219.2	286.8	314.2	326.6	280.6	299.7	246.6	97.9	70	53.2	973.4	9.6	28.1	8.5	19.6	27.1	47.9	91.6	198.4	171.5	237.3	731.7	494	510.3	517.5	506.7	580.5	454.1	480.2	423.5	460.2	411.7	1835.9	335.2	334.6	352.3	361.5	337.2	62.4	58.1	80.6	154.8	194.6	1406.2	1406.2	53	57.7	71.2	55.5
P08559	1630.4	2648.4	2816	2820	2547.3	2786.4	2549	1253.1	563.1	410	7729.3	110.4	207	80.5	183.5	183.8	255.5	429.2	1234.7	1300.4	1906.4	6096.4	1869.5	1920.2	1795.5	1734.8	1817.4	1379.8	1615.5	1387	1210.3	1431.4	5996.5	1220.6	1070.3	1160	1214.1	1081.2	107	135.1	169.8	285.9	332.9	4719.5	4719.5	567.5	578.2	634.8	499.8
Q13200	3971	6172.2	6398.3	6572.5	5913.4	6555.5	6201.7	4486.3	4016	3420.5	18029.1	174.6	360.6	184.1	324	369.7	447.6	695.4	1049.7	856.5	1256.4	8506.4	3048.3	3264.2	3272.3	3180.7	3395.5	2405.1	2809.6	2303.9	2096.6	2425.2	10131.4	2603.9	2356.2	2367.4	2396.6	2164.5	294.9	540.6	708.3	1400	1624.1	9049.3	9049.3	1326.9	1341.4	1478.8	1200
Q9UBS0	28.8	54.1	51.5	51.5	42.7	28.9	21.6	11.3	5.9	9.4	144.6	10.2	19.9	16.2	32.2	31.6	57.4	85.2	97.9	85.1	111.1	300.1	21.8	21.1	18.8	16.3	20.4	15	12.4	16.8	13	19	89.6	9.4	10.4	13.5	8.3	9	14.7	9	6.4	10.6	11.6	52.7	52.7
O14734	414.5	678.5	734.3	748.7	638.5	739.1	709.1	535.6	419	379.8	1930.4	5.8	7.7		12	8.9	5.9	10.7	28.4	18.6	26.2	129.4	11.1	12.4	14.3	14.3	10.4	7.5	10.7	6.5	6.4	7.2	26.1	167.9	149.3	150.3	157.4	117	34.3	62.5	73.7	175.3	190.4	655.2	655.2	167.9	160.8	206.1	172.9
Q9NQ29	54.6	89.3	76.3	83	89.4	76.2	59	21.9	20.6	13.9	216	3	10.6	1.7	8.1	7.4	19	37.1	77.8	73.4	85.6	290.9	15.9	14.8	16.8	21.2	19.6	8.7	11.8	6.9	5.4	4.7	76.8	211.6	200.4	190.7	173.4	133.9	37.4	54.9	106.1	265.8	305.1	824	824	13.7	9.8	19.1	13.5
P03905	56	106.2	123.8	108.1	106	118.4	142	83.3	55.6	44.1	181.2																							328.8	261.8	293.6	338.9	283.7	2.8	20.9	30.1	60.9	65.2	480.6	480.6	28.7	17.5	31.3	22.8
Q9H6E4	119	182.3	177.2	209.4	165.2	193.8	206.6	102.9	70.9	64.9	477.7	6.8	7.5	3.9	14.5	9.9	10	16.1	39.1	38.9	54.6	145.1	48.1	62.6	66.3	57.6	76.4	45.3	52.4	46.5	50.6	50.6	182.3	71.1	67.3	70.7	71.7	74.9	7.1	14.1	14.3	38.7	44.1	227.6	227.6	26.6	23.4	30	25.8
Q9H2J7	194.8	323.9	317.7	354.2	327.3	394.8	308.8	221.5	193.3	144.4	1012.6	3.1	4.1	2.7	7.8	3.9	3.2	10.5	19.4	20.9	25.7	164.9	166.3	172.1	191.2	202	207.4	156.2	172.4	143.5	172.4	174.2	358.1	19	14.8	23	20.5	17.3	3.1		5.3	7.3	7.9	63.4	63.4	12.9	13.7	10.9	7.5
Q9NXA8													3.9	2.4	6.6	4.3	12	25.8	49.1	42.1	63.9	176.3	47.8	50.6	43.4	55.6	53.3	76.7	48.2	38.1	45.9	41.2	196.3
Q14247	3234.5	4172.3	4276.1	4123.4	3969.6	4230.9	4242.5	3160	3099.5	2630.8	13755.9	65.9	156.8	62.2	111.1	136.9	113.3	214.9	350.3	330.3	457.6	4050.2	3423.6	3618.5	3305.6	3595.5	3687.9	2975.9	3225.8	2399.9	2180.2	2292.9	12175.7	2686.5	2511.9	2583	2551.9	1979.4	272.1	389.3	458	1235.9	2201.3	9016.4	9016.4	1127.2	1210.7	1270.7	1085.4
Q9H3H3	239.3	398	421.4	413.3	377.4	417.5	395.4	176.2	96.4	63	1051.9	9.8	26.7	15	19.1	15.1	30.1	60.1	177.9	187.7	275.5	808.6	220.1	226.3	217.5	235.8	256.7	180.2	200.1	161.9	165.6	184.5	718.6	88.5	86	86.4	90.6	77.4	9.2	17.6	16.2	28.8	42.8	418.8	418.8	104.9	96.3	109.5	93.1
P49591	1124.4	1789.4	1874.8	1820.2	1708.1	1981.3	1793.3	1293.4	1025.5	770.1	6255.3	132.8	293.3	137.7	246.1	265.4	254.2	425.9	732.4	738.3	1270.4	7233.4	1134.9	1239.4	1250.2	1257.2	1365.2	1079.1	1300.9	1041.8	993.4	1114.8	4224.8	1255.8	1156.5	1217	1351.2	1239.1	153.7	187.3	181.2	345.2	393	5003.8	5003.8	574.1	573.6	639.1	516.2
P28288	605.8	1163.4	1128.9	1245.6	1049.8	1019.7	1034.3	642.3	562.8	433.7	3339.4	17.4	31.2	19.2	35.1	42.6	37.8	74	124.6	117.3	172.3	1031.8	376	390	421.3	403.3	444.3	267.7	286.9	225.7	246.3	248.8	1425.3	222.9	176.5	183.6	182.5	144.9	36.4	64.3	104.3	194.6	220.6	913.6	913.6	430.5	413.7	464.8	384.9
O95486	512.7	771	834.8	797.8	718	637.1	443.3	167	143.2	122.1	1976.3	30.8	81.2	39	83.3	126.7	260.5	512.4	749.2	607.3	754.3	2191.7	828.5	967.4	871.5	856.3	979.6	678.2	744.1	585.1	537.4	635.5	2582.5	458.7	455.6	474.1	462.1	399.2	72.6	72.7	85.5	236.2	385.4	1713.5	1713.5	84.5	93.2	94.6	76.5
Q9UPQ9	178.5	291.6	283.6	279.4	253.8	258.1	216.4	101.8	72	57.9	937.2	41.3	99.3	49.8	66.4	88.2	112.7	163.9	254.2	206.7	258	1116.3	57.2	58.2	61	38	48.1	36	30	23.9	24.6	22.3	221.8	217.5	197.2	137.1	138.6	94.4	33.3	102.8	123.5	206.1	255.6	788.6	788.6
Q92616	10173.6	16894.7	16823.8	15686	11604.9	8428	5966	2155.4	1560.7	1338.6	50691.5	647.8	1402.3	958.8	2182.7	3313.6	4215.9	6404.2	9039.2	6949	8902.8	26907.7	8711.9	9402.7	9257	8549.6	9428.7	6035	6704.4	4842.3	4869.2	5207.5	30284.7	7865.7	6648.6	6541.3	6565.7	5357	1407.2	2345.9	2767.2	6261.3	8053.8	30270.1	30270.1	4423.2	4339.8	4690.9	3668.7
P27708	3243.6	5287.9	5457.7	5517.9	4816.5	5056.3	4220.5	1176.5	758.7	600.7	15046.2	197.8	443.2	211	393.3	474	622	1226.2	2798.6	2372.7	3080.5	8864.1	3958.1	4397.8	4263.1	4038.6	4476.9	2577.7	2678	2029.2	2006.1	2203.2	12881.8	2455.6	2205.2	2033.4	1901.5	1530.9	425.4	742.9	1120.8	2371.4	2959.6	9214.7	9214.7	1346.4	1401	1503.1	1280.7
Q9GZR5	127.8	209	239.4	216.8	204	153.9	128.3	70.5	50.7	43	461.7																																			33.8	36.6	47.9	39.1
O95400	92.2	149.2	143.6	146	120.3	84.7	54.3	28.7	30	13.1	435.6	27.2	63.6	62.2	140.3	193.5	199.3	334.7	474.7	364.9	459.6	1472.1	342.9	335.3	316.8	314.7	271.8	139.5	179.1	130.9	101.7	146.7	995.7	247.5	198.8	134.8	124.4	99	29.4	131.5	267.6	476.1	478.6	1025.6	1025.6	50.6	42.6	56.2	38.2
Q96HQ2	142.2	207.6	204.9	225.6	218.2	229.4	189.4	149.3	135.2	148.3	545.2	2.3	2.6			4.2	1.9	4.9	11.6	4.7	8.2	85.2												40.8	33.1	33.8	38.7	35		2.2	4.5	8.4	26.4	132.3	132.3	19.2	14.1	18.9	12.5
Q13137	73	138.2	147.3	143.1	129.9	140.9	121.3	37.2	20.2	16.8	442.6	2.4	3.4	3	4.6	6.2	8.9	15.8	31	23.9	35.4	116.3												12.1	8.5	10.2	6.5	7.1		4.1	4.5	7.3	10.2	41.1	41.1	42	40.7	57.1	39.9
Q96DU7												3.5	9.7	7.6	7.1	9.7	14.8	25.1	39.1	38.9	45.5	158.7
O75179	589	956.4	950.3	981	818.5	649.9	379.8	154.9	138.8	110.8	2752.4	13.5	40.6	13.4	35.6	53.9	104.8	119	147.8	128.4	149.9	456.2	170.6	172.8	176.6	171	175.3	110.1	136.2	95.1	104.2	104.4	516.5	39.7	31.7	32.7	33.9	31.5	6.4	14	18.5	32.9	43.2	95.9	95.9	8.3	15	17.2	14.2
P36405	439.6	756.7	774.8	846.8	740.9	853.7	835.7	511.5	369.8	291.6	2440	17.7	36.1	15.8	40.7	33.1	27.7	58.8	140.5	157.1	206.2	1290.2	584.3	603.9	608.4	612	671.1	531.3	561.1	449.9	455.9	511.2	2630.3	367.6	357.3	372	403.8	354.5	42	50.2	53.2	103.4	115.1	1113.3	1113.3	32.9	30.6	30	31.4
Q5JTJ3	163.9	248.6	221.1	235.6	240.5	226.5	240.3	216.7	218.2	150.4	639.5		3.1		5.3	4.7	3.2	9.4	11	14.9	25.1	162.8	88.4	75	84.9	99.8	89.1	94.3	89.9	72.5	78.3	89.3	275.2	25	23.9	27.7	33.7	30.9	3.5	2.5	4.4	11.6	8.5	112.9	112.9	35.2	34.8	34.3	38
Q6P6C2	40.3	61.1	62.5	57.3	50.4	48.6	35	18.4	20.1	20.3	193.3	5.9	7.4	4.2	6.2	17.7	18.9	35.8	70	49	77	239.7	9.5	8.4	9.5	9.1	9.6	4.8	6.5	4.9	4.6	3.9	24.4
Q9H0C8	710.8	1200	1200.1	1226	1049.2	798.4	502.7	112.9	77.1	56.2	2660.8	19.4	43.9	28	53.8	97.5	222.5	426	664.1	458.6	611.3	1627.4	505.1	527.6	517.5	510.3	605.1	468.1	518.4	413.8	402.1	450.1	1277.2	127.6	110.1	120.3	139.7	107.8	14	17.7	18.2	28	23.7	431.1	431.1	155.1	141	158.5	122
O43399	1977.3	2581.1	2556.5	2664.1	2475.7	2727.3	2718.3	1985.6	2341.4	1987.8	7937.4	19.7	39.5	11.4	24.4	34.9	24.3	56.3	90.5	65.4	89.6	1541.6	1784.8	2017	1397.3	2152.5	1874.3	1652.7	1873.1	1913.1	1370.3	1992	6031.1	1023.9	985.8	963	1211.3	1103.2	33.4	38	88.1	138.1	158.5	3160.2	3160.2	643.7	673.1	691.3	568.2
Q92844
P46939	1705.6	2716	2859.6	2927.2	2439	1557.2	1052	482.6	348.8	344.3	8379.6	175.3	437.7	203.7	360.4	573	1160.2	1763.8	2501.5	1877.8	2449.1	7487.9	883.5	987.2	980.5	874.3	897.6	534.3	626.2	481	448.5	553.4	3331.6	1337.2	1052.6	926.7	814.5	673.7	301.8	732.3	1108.1	2177.6	2378.5	5240	5240	443.7	443.2	512.3	395.2
O15230																							74.5	79.9	73.6	53.1	56.6	33.1	43.8	30.6	27.6	33.3	233.5
O15121	16.7	24.4	27.4	31.2	30.4	31.4	30	14.5	11	9.3	128												19.6	17.8	16.8	15.2	25.8	18.9	15.9	11.1	17.4	11.6	56.3	9.9	7.9	11.1	16.6	14.5	4.4	3.2	2.1	2.9	5.3	50.9	50.9
P61081	2438.7	3658.6	3771.7	3912.9	3368.6	3832	3314.4	867.7	467.5	373.7	9773.6	79.6	151.4	69.6	156.8	140.4	224.8	493.4	1642.8	1348.8	1653.5	4517	1813	1911.6	1907.2	1774	1934.7	1413	1606.3	1266.3	1277.8	1358.1	5114.5	1114.9	980.1	1039.9	1094.1	918.6	105.5	176.2	197.7	421.6	463.7	3439.6	3439.6	934.7	874.6	999.2	839.6
Q9HC35	903.9	1440	1442.7	1504.1	1306.7	1409.5	1162	309.3	216.8	192.7	4058	37.7	74.8	33.9	81.5	80.9	140.8	314.4	735.6	594.4	769.8	2652.2	1228.1	1263.5	1284.2	1193	1301.7	1074.2	1123.5	967.2	917.1	1061	3916.2	368.3	340.6	342.1	387.3	341.8	36	50.5	56.5	80.2	116.9	1192.2	1192.2	318.3	296	334.9	288.9
Q96QU8	145.3	274	279	282.6	267.8	199.1	150.7	43.1	34.4	19.6	685.9	2.6	10.3	7.4	10.7	12.3	20.3	36.9	52.4	45.4	68.1	142	68.7	74.3	79.1	62.3	65.9	39.4	64.6	38.7	34.2	36	134.8	34.8	23.1	23.2	23.5	17.4	13.7	13.9	15	31.4	44.3	71.9	71.9
O43665	42	74.5	71.5	70.6	64.6	63.5	56	23	13.9	5.5	188.3		5.7		3.1	3.8	6.2	25	52.2	44.6	65.6	197	127	144.8	123.7	143.5	128.6	94.3	120.6	100.5	81.5	106.9	462.8
Q9BZG1	406.6	699.2	725.1	720.8	696	684.2	720.4	434	334.6	220.4	1665.1	31.6	47.1	24	50.4	56.9	54.5	109.3	178.8	212.2	311.8	882.4	588	597.5	636.8	560	611.3	361.9	406.6	286.6	351.2	327.3	1368.7	191.3	161.4	151.1	154.7	142.2	27.3	41.9	57.4	110.7	128.3	561.4	561.4	175.6	158	207.7	147.1
Q15050	777.7	1275.9	1306.3	1307.8	1220.7	1200.9	987.6	496.1	389.8	335.5	5961.7	266	599.3	300.3	400.3	323	296.4	403.5	625.7	521.8	571	2105.9	253.8	263.5	243.8	268.5	261.3	158.3	153.4	105.1	102.5	125.5	1568.3	602.3	590.9	560.6	497.8	358.1	1476.5	1351.1	1266.4	2448.9	2596.1	4369.3	4369.3	504.6	514.7	537.8	493.3
Q9GZR7	734.9	1215.6	1282.5	1276.7	1120.9	1074.3	967.9	390.2	168.7	119.7	3713.6	82.1	163.5	80.9	128.2	151.3	189.1	276.9	515	505.6	664.6	2628.6	744.7	834	709.5	607.8	627.3	353.7	419.6	286.6	248.3	316.5	2634.7	625.7	504.5	453.8	414.3	325.7	157.1	409.4	491.7	1032.7	1123.9	2508.3	2508.3	196.9	186.3	238.3	159.4
Q9NY33	1929	3092.2	3170.4	3357	2923.5	3474.2	3138.9	2094.2	1624.2	1174.5	9782.2	72.5	171.6	66.4	148.3	152.7	166.8	325.9	714.6	725.9	1251.7	6255.2	2953.2	3172.8	3052.5	3059.8	3363.8	2827.8	3262.6	2760.7	2342.8	2876.2	10373.4	1495.3	1432.4	1462.8	1564.5	1478.1	135.4	158.9	197.9	378.1	392.9	5671.3	5671.3	994.2	993.3	1123.6	889.9
Q14764	3945.7	6380	6491.8	6468.5	5759.2	6252.5	6119.5	4034.9	3036.4	2378.7	19002.2	431.3	989.6	539.8	768.7	796.7	765.3	1113.8	1562.5	1682.6	2576.3	8067.4	3682.1	4033.7	4106	4072.8	4288.1	3173.6	3918	3085.7	3063.9	3433.2	13074.4	2843.6	2556.1	2839.7	3022.2	2676.3	824.1	1036.2	1068.7	1761.9	2104.2	11041.4	11041.4	1075.6	1097.8	1221	1028
Q8N394	27.1	45	55.3	50.7	43.7	56.9	57.1	22	18.2	10.8	149.2
Q9BSF4	78.4	148.6	168.9	164.8	152.7	162	152.8	90.3	84.5	58.9	256.9		2.6	2.6	3.2	3.6	5.5	7.2	18.2	12.4	20.6	200												19.7	19	23.4	24.3	15.9	1.4	4.8	2.3	11	11.7	85.3	85.3
Q9NPD8	50.6	86.7	88.1	83.3	77.5	67	56.2	26.7	22.5	13.8	283.5	5.6	7.9	3.9	14	15.2	17.7	39.7	72	54.3	65.2	242.9	157.5	168.8	161.2	163.9	170.9	136.1	142.8	127.1	115.9	143.7	484.9													13.7	15	15.8	13.9
Q8IUH3												16.7	26.7	24.8	50.3	87.1	84	130.3	166.1	130.9	150.3	455												48.5	31	31.4	32.4	18.2	17.3	44.4	50.9	101	100.7	213.3	213.3
Q9Y3R5	24	48.8	47.2	45	40.3	41.6	39.4	22.4	20.6	12	130.9												80.7	83.2	105.7	90.6	99.8	66.7	66.2	54	89.9	60.4	73.7
O15160	247.5	434.6	418.1	401.2	342.2	314.1	212.5	77.7	76.6	56	1360.4	28.3	59.3	34.3	73.1	80.3	148.3	229.2	348	251.4	348.1	1129.5	111.9	133.7	123.3	128.2	142.8	94.7	103	77.5	67.6	86.8	469	226.1	211.7	236	206.9	177.7	39.1	52.4	58	135.9	165.6	841.9	841.9	116.9	107.2	132.1	106.4
Q14728	186.5	327.1	373.2	362.1	334.2	357.2	340.7	235.5	216.2	192.4	915.7		3.8	2.4	3.8	3.2	2.2	7.5	9	10.2	11.7	153.4	80.8	86.9	93.7	91.7	96.1	71.7	77	63.7	63.2	68.5	210.1	222.7	206.4	214.2	220.2	189.9	35.6	57.8	64.3	126.4	145.4	719.9	719.9	37.9	38.4	34.7	28.4
Q9UHI6	401	666.2	623.6	604.6	476	312.7	183.2	60.8	43.8	26.8	1940.5	54.2	121.4	80.9	156.4	221.5	249.1	374.2	527.8	430.2	490.8	1552.4	269.3	275.5	262	249.8	242.6	123	137.7	113.7	106.6	116.5	956.6	249.6	178	152.2	141.7	115.2	55.6	164.3	207.3	394.9	428.8	868.6	868.6	155.3	142.9	170.1	123.7
O75528	6.4	13.4	12.9	11.1	10.8	7.5	6.6	4.4	1.5	2.9	39.6		3.2	7.4	13.8	22.7	45.3	52.5	58	46	62	207.7	11.7	15.6	7.4	5.7	9.3	7.2	6.8	5.9	7.1	7.1	30.1	37.1	27.2	15.5	15.9	14.4	4	24.5	35	55.8	60.9	111.4	111.4
Q14790	221.5	362.4	376.5	369	291	230.8	138.9	44.4	35.6	22.6	910.8	4.9	16	11.3	19.6	35.6	55.4	102.7	170.4	130.3	151.3	572.7	190.1	227.6	191.3	210.8	213.8	165.2	188.7	134.6	140.6	162.8	454.3	114.1	101.1	94.8	111.5	87.3	17.3	34.3	38.2	78.8	91.8	434.4	434.4
Q86UE8	191.8	317.9	322.3	351.8	298.8	348.1	237.4	108.5	76.3	54.1	1228.3		9.2	3	13.2	13.9	20.8	51.5	90	72	101.6	310.3	109.8	103.8	111.1	103	101.3	57.7	64.2	52.6	34.8	46.5	441.3	85.2	72.6	61	79.5	51.7	11.4	38	52.5	100.3	115	283.5	283.5
Q9H5V9	41.9	50	57.5	54.7	52.5	50.9	40.2	23.3	13.3	3.4	153.2												42	44.1	55.3	46	58.8	30.8	29.7	27.5	28.7	30.1	162.4
P46109	622	991	1037.7	1107.5	952.7	858.6	742.3	406.2	327.1	245.9	2979.1		7.6	3.4	4.7	9.3	22.4	39.3	73.5	57.8	83.5	295.8	178.6	191	192.6	186	191	135.3	145.1	97.4	107.8	121.7	551.8	116.8	99.9	88.9	108.4	74	16.3	32.6	37.5	83.5	96.1	384.4	384.4	225.5	203.8	242.9	199.3
O95470	251.1	432	464.3	485.7	408.1	483.3	430.9	284.4	306.7	183.2	1406.9												615.3	547.9	536.6	556.8	570.4	464.6	545.9	413.7	365.5	453.1	1784.9	38.6	39.5	38.4	37.5	39.4	11.3	11.5	9.7	21.4	25.7	175.1	175.1	123.9	119.1	134.7	112.5
P16333	21.9	24.1	20.8	33.6	25.8	13.1	11.5	8.2	2.5	7.7	74.6		4.5	4.6	11.8	19.2	25.2	42.2	53.1	69.2	58.4	243.5	60.5	60.2	71	51.2	59.5	47.4	42.9	40.1	36.5	35	213.8	21.1	23.1	19.5	21.3	20.8	1.6	1	3.6	21.6	21.1	89.4	89.4
Q9GZY4	9.8	23.6	22.5	18	15.1	16.3	21.5	13.1	5.3	4.6	45.6												7.2	9.5	8.9	6.5	8.5	6.6	8.3	6.1	4.4	4.9	19.6	67.3	69.6	88	71.6	60.8	16.5	15.6	17.6	34.6	35.4	302.2	302.2
Q9HBH5	90.6	125.2	146.7	144.4	130.4	148.4	121.8	56.2	50.4	51.7	456.2	20	49	23.3	51	60.3	77.5	128.2	332.4	254.9	340.3	877.8	227.6	246.8	235	229.3	252.4	210.1	212.4	176.7	156.6	185	737.5	122.8	101.3	118.8	119.6	108.6	10.7	13.5	18.7	43.6	52.2	502.1	502.1
Q5MNZ6	40.4	55	67.3	61.6	57	61.7	73.9	48	31.5	39.3	167.2																																			11.1	14.9	22.2	15.4
Q10588	57.6	87.2	95.9	90.9	95.7	108.7	85.4	74.5	75.9	67.6	403.1												82.3	78.6	76	98.4	96.6	82	88.6	85.5	68.8	81.2	292.1	19.8	25	32.1	17.1	18.9	9.3	9.2	7.4	12.5	14.1	115.8	115.8
Q8NB78
Q13574	74	137.5	141.6	129.1	120.1	160.7	99.3	49.1	42.3	31.7	520.9												10	8.8	9.9	10	9.9	6.8	8.6	5.6	11	7.2	33.7
Q92947	572.4	933	967.7	964.6	838.4	1007.1	985.4	725.2	634	567.7	2849.5												654.4	740.6	729.3	736.1	779.2	590.9	660.8	573.3	520.9	592.4	2349.9	454.7	407.2	455.5	455.9	406.4	61.6	71.9	81.8	184.1	245.5	1801.9	1801.9	113.7	111.4	126.2	99
Q8WVP7																							37	41.7	33	40.2	51.6	29.1	39.6	33.7	31	43.5	69.2
Q8WUA2	323.4	578.9	598.8	564.2	514.9	411.5	301	82.6	57.4	36.5	1450.6	26.3	58.7	30.7	74.1	128.5	209.6	392.3	602.7	481.2	600.4	1441.2	432.7	555.3	520.2	476.7	487.2	305.7	282.8	177.5	153	194.9	1561.8	288.4	263.4	242.7	224.1	162.3	52.4	69.5	113.1	340.4	461.6	1045.8	1045.8	52.9	48.1	59.7	47.7
P49184													4.5	1.9	2.6	6.4	3.3	8.4	11.9	12.3	12.7	68
Q86V48	320.2	508.2	510.2	533.6	459.8	367.9	296.2	89.4	72.4	49.9	1379.3	45.8	110.1	60.3	91.4	148.9	242	429.1	620.3	511.1	623.1	1914.1	916	948.5	907.9	793.7	849.7	409.9	458.4	332.1	275.4	347.8	3484	885	768.6	610.5	585.7	482.7	139.2	436.4	711.6	1410.7	1566.5	3422.4	3422.4	560.9	556.3	637.7	496.1
P07858	852.7	1456.1	1466.7	1506.4	1352.3	1567.2	1511.9	1095.4	920.7	767.7	3982.4								2.9	2.2	3.3	95.7	845.2	866.3	849.3	849.9	948.3	743.4	925.7	703.4	650.2	745.3	2672.5	547.9	493	568.2	586	552.8	28.6	40.5	64.8	118.5	80.7	2571.6	2571.6	313.8	319.4	355	280.1
Q9BQ70	61.7	105.5	110	106.3	94.3	79	64.3	24.1	19.9	20.4	339.6												18.8	22.6	20.2	14.8	22.2	16.4	13.1	9.1	7.8	16.2	81.8
Q9BV94
Q2M1P5	13.1	25	25.7	21.3	20.4	22.3	13.3	3.7	4.3		85.6
Q99436	1750.9	2228.7	2237.4	2317.3	2175.3	2441.7	2068.3	1714.1	1804.2	1737.7	6598.7	59.3	110.2	56.8	103.4	159.4	133.8	283.9	272.7	212.9	296.2	2932.2	1447.8	1548.2	1470.2	1612.3	1742.2	1442	1725.5	1455.8	1313.6	1473.3	4418.6	869.9	839.8	891.6	949	886.9	69.2	74.7	119	265.2	270.3	2535	2535	303.5	300.1	332.6	294.5
Q9Y6I3	191.8	302.1	303.9	292.9	259	290	250.1	78.2	51.3	40.7	774.5	6.2	7.5	2.6	6.8	8	20.6	32.8	88.6	79.3	93.8	353.8	215.3	214.9	176.1	220.8	260.9	189.3	226.6	187.2	178.5	200.2	699.4	323.1	285.8	296.3	365	328.9	4.1	20.9	54.3	81.3	104.7	1168.2	1168.2	151.1	161.8	168.4	145.9
O95900												29.5	54	25.9	44.3	46.7	52.8	92.5	123.8	114.3	152.9	506.2												39	36.8	43.8	38.8	35.5	15.5	19	19	30.5	37.3	192.5	192.5	26	24	21.2	22.2
Q9Y250	51.9	82	89.1	87.5	68.4	76	57.6	33.6	27.7	24.3	268.2
Q7RTV0	282.7	419.5	438.4	416	428.6	404.2	389	212.3	156.3	110.5	998	94.2	207.9	84.2	121.5	92.5	125.2	233.7	359.8	292.8	471.7	2005.6	624.1	634.3	552.6	438.4	426.6	200.3	178.2	118.9	103.5	145.9	2033.1	74.6	60	39.4	37.2	23.1	17.4	50.6	93.1	135	130.6	259.3	259.3	66.4	78	85.8	69.4
Q9NNX9	227.4	259	241.6	254.4	254.8	258	252.6	209.9	215.1	200.5	677.9	12.9	21.9	12.1	25.3	22.2	29.4	44.6	60.4	53.7	78.4	643.1	139.3	131.1	132.5	151.8	138.2	100.7	136	113.2	100.4	118	338.4	124.1	122.6	140.6	145.4	139.5	7.7	11.9	8.8	24.3	28.6	472.6	472.6	124.8	122.4	146	129.2
Q15746
Q86UB9	13.2	28.5	26.5	31.5	29.9	42.8	35.4	18.8	16.5	12.9	82.6
Q6UW56	13.2	17.7	19.6	20.3	16.5	20.4	21	12.2	11.2	10.2	52.4	5.1	7.9	6.7	10.1	8.9	11.8	21.4	36	30.1	43.7	263.9	9.2	9.7	6.7	8.9	9.6	6.5	6.7	5.3	7.9	7.9	24.9	151.4	147.5	152.3	160.7	165.4	1.4	6.3	20.9	26.8	34.6	544.5	544.5	153.1	164.8	172.8	136.9
Q9ULJ7	109.9	193.9	205.1	202.7	185.6	141.4	93.3	32.4	20.4	20	590	14.7	29.4	9.4	26	31.1	62.7	100.9	136.5	133.9	178.9	423.7	90.2	101	113	76.1	83.9	55.6	59.6	44.1	45.6	52.3	390.8	339.9	290.2	252.8	201.3	151.9	37.7	147.8	260.9	562.2	648.4	1213.5	1213.5
O60941																																		33.4	17.2	26.7	17.6	24.2	8.4	14.1	19.9	45.6	45	129.6	129.6
P46783	1949.6	2803.3	3106.4	3264.7	2967.1	3690.2	3174.4	2253	2174.5	1971.8	11637.4	1259.8	2471.9	1046.5	1281.7	1427.1	1089.6	1458	2084.4	1760.7	2202.7	10425.3	2240.2	2409.3	2170.5	2359.8	2386.5	2232.9	2502.1	2162.7	1673.5	2315.2	8314	2266.4	2164.9	2227.5	2272	2059.1	1553.4	1285.8	1063.9	1878.3	1964.7	8780.9	8780.9	1406.4	1484.8	1762.6	1553.7
Q6WCQ1	520.2	855.5	932.1	816.1	764.6	710.3	550.3	177.5	132.4	119.4	2469.9	30.4	66.1	43.5	72.6	103.6	131.8	242.8	448.2	336	470.1	1559.1	215.2	224	209.1	194.4	218	133	138.7	109.6	109.9	116.9	836.2	447.3	405.6	400.8	376	279.7	112.7	184.8	237.8	527.7	640.6	1897.7	1897.7	105.7	112	115.9	91.2
Q9ULP9	168.6	286	314.9	301.1	283.2	327.1	300.2	236	159.2	106.9	862.8		8.9	5.8	6.2	6.6	9.4	12	30.5	30.4	59	215.6	111.1	138.7	136.5	120.5	133.7	95.6	99.4	59.8	66.1	77.3	357.1	151	128.6	124	119	94.7	25.8	41.8	56.8	123.4	151.9	570.4	570.4	115.1	130.6	138.9	107.2
Q969E2	119.9	209.7	209.1	220	205.8	220.2	224.8	183.1	160.2	146.3	577.8												254.8	267.5	270.1	256	277	223.5	272.3	222.8	192.7	221.4	809.5													31.7	26.3	33.9	22.2
P49770	847.9	1471.7	1494.5	1571.8	1440.4	1605.7	1359	645.4	406.4	296.3	5150.2	15.5	39.1	13	30	35.4	42.3	89.3	195.4	186.1	271.4	850.4	623.5	641.3	695.7	621.5	712.7	439	512.3	363.6	475.6	454.8	1672.8	452.5	402	410.8	477.2	416.3	27.7	80.8	125.1	240.5	280.4	1482.9	1482.9
Q13111	47.9	108.2	87.2	76.9	67.8	42.6	44.4	21.8	19.5	12.6	156.3		5.4	4.8	9.3	12.9	14.2	22.8	31.6	17	27.3	77.8	35.4	31.8	30.5	24.4	25.9	18.4	16	10.1	8.1	11.9	58
Q9BQ69	134.3	233.5	255.7	247.7	220	138.9	63.4	19.1	20.3	18.9	528.3		2.6		2		4.2	13.4	15.8	14	25.5	123.4	201.3	200.7	215.7	160.4	190.1	126	139.2	118.2	121.8	119.5	495.7	97.8	67.5	63.8	70.3	58.9	10.2	20.6	29.8	65.5	63.4	239.8	239.8
Q9BWT3
Q9BW61	191.5	292.2	281.1	273.2	226.3	258.8	188.1	100.3	93.8	68.6	835.2						2.2	5.4	15.5	13.8	17.8	55.7	185.1	163.3	181.3	184.2	198.7	133.4	152.3	117.7	111.5	130.8	480.8
Q16555	2074.4	3535.4	3606.2	3725.1	3324.6	3791.4	3534.8	2420.2	2072.4	1695	10288.4	35.9	67.7	26.1	79.8	58.1	96.6	154	298	315.8	408.5	2953.7	2565.3	2692.9	2729.1	2595.8	2942.2	2187.4	2305.1	1857.1	1904.6	2114.4	9028.3	996.9	887.3	937.5	983.7	864.7	133.3	152.8	172.7	304.8	366.2	3605.2	3605.2	496.9	496.5	578.5	494
Q7Z6M4	103.5	165.2	164.6	139.4	139.1	116.2	200.3	99.5	54.7	38.5	267.7		3.1	2.4	8.2	4.3	11.1	16.5	36.4	31.7	41.5	120.8
Q8IWZ8	112.4	162.5	165.9	172	148.4	99.9	91	48.7	34.1	33.4	493	20.5	48.5	31	61.3	80.3	104	175.3	212.5	184.9	237.6	651.3	289.9	289.5	311.1	293.8	320.7	246.3	299	206.9	223.2	250.2	953.8	32.5	39.6	36.4	33.2	32.2	7.2	7	15.8	14.9	25.5	175.3	175.3
P15954	541.9	809.9	979.1	897.2	892.4	847.4	907.9	698.7	643.8	561.4	1049.7												653.7	682.4	615.8	694.3	706.7	574.8	728	599.8	497.5	639.2	644.6	793	752.5	762.7	932.3	828.7	17.3	32.1	38.3	70.3	72.5	1448.5	1448.5	553.7	469.2	563.1	412.2
Q02878	2369.6	3647.6	4017.4	4279.4	3963.1	4983.5	4627.9	2935.9	2622.1	2445.1	15804.3	1623.7	3068.6	1336.6	1697.2	1679.5	1235	1747.4	2384.8	2131.9	2634.9	11691.7	3313.8	3664.1	3655.4	3834.4	3897.7	3109.4	3824.7	3204	2772	3477.4	14044	3823	3569.1	3724.3	4003.8	3509.1	4222.1	3056	2411.6	3629	3809.5	16323.7	16323.7	1374.4	1355.8	1578.3	1435.3
Q9UL18	50.4	75.8	84.7	86.1	77.3	75.2	71.7	41.3	41.6	40.5	246.4		14.3	4.8	10.2	11.7	7.8	18.2	27.8	25.5	34.7	132.4
P20336	102.3	165.3	174.3	190.8	182.3	188.2	158.2	99.6	82	82.1	507.6		8.7	2.9	9	9.6	7.9	19.8	19.8	14.1	30.2	308.1	161.5	179.1	179.2	193.3	198.2	144.5	196.6	145.5	142.1	175.5	612.7	139	122.4	153	136.2	130.2	21.9	27.1	32	56.9	60.9	497.9	497.9	85.3	86.9	101.6	68.3
Q8N201	646.4	1145.1	1122.1	1106.6	867.5	664.4	490.5	234	180	175.2	3681.6	51.5	130.8	95.4	188.5	254.1	368.9	505.4	752.3	593.3	733.7	2339.8	297.1	346.8	248.3	175.8	163.5	121.5	124.5	108	98.6	121.3	998.9	518.5	280.5	250.1	270.9	237.2	161.3	709.7	670.3	1153.2	1223.1	2145.1	2145.1	53.5	52.1	58	36
Q6VMQ6	45.1	77.6	64.3	62.9	46.5	25.9	24.1	11.2	5.6	4.9	194	8.9	16.5	16	46.1	75.6	114.4	138.3	204.4	156.9	226.2	781.5	100.6	91.6	84	77.6	74.6	41.5	47.7	41.8	27	40.9	264.9	181	135.8	106	109.6	81.9	11.5	68.5	122.1	231.6	264.6	583.7	583.7	36.9	41.3	42.6	27.5
P22061	1564	2491	2574.6	2643.8	2370.3	2787.7	2661.2	1692.8	1123.5	679.1	7550.4	60.8	111.4	66.3	119.5	123.7	130.4	238.4	405.6	527.8	859.3	3520.4	1401.4	1549.3	1461.5	1469.6	1568.7	1213.5	1366.9	1086.9	1056.9	1188.9	4720.6	1265.7	1165.4	1219	1305.9	1147.2	171.1	236.5	275.8	496.7	638.5	4677.1	4677.1	460.3	437.7	488.4	413.9
P61421	472	863.9	882.7	878.6	780.9	861.2	841.4	609.1	552	485.5	3058.1	87.5	180.2	78.9	140.9	134.9	116.1	183.7	222.1	178.6	240	1661	711.2	766.6	793.7	740.2	798.7	521.3	626.7	493.9	433.1	515.7	2526.8	335.9	300.2	288.9	303.5	258.7	65.2	81.7	139.8	255.9	298.3	1659	1659	166.4	170	167.4	135.1
Q96CW5	532	922.8	918.9	962.3	839.5	916.1	734.2	242.7	168.6	142	3116.5	4.7	12.7	10.7	12.3	9.4	27.7	36.7	101	69.1	100.2	377.8	639.8	718.7	732.7	634.4	743.6	341.9	366.6	290.5	320.3	320.3	2233	271.1	193.6	170.4	203.2	146.6	28.3	68.7	122.3	215.1	235.5	850.5	850.5	38.9	31.7	31.2	29.6
P61764	627.1	923.1	974.5	1049.2	926.9	884.8	482.3	110.3	77.6	73.4	3037.6	43.8	90.8	41.5	72	87.5	202.7	467	837.7	663	779.4	2301.1	620.7	645.9	576.3	566.5	639	507.6	502.5	413.4	358.5	448.4	2026.9	310.8	271.4	249.6	268.2	225	38.1	71.2	82.1	200.3	238	1015.4	1015.4	371.8	366.8	433.8	357.2
Q96GG9	462.9	761.8	782.7	837.8	744.9	840.8	784.1	220.9	72.5	46.2	1815.1	9.3	18.1	8.2	15.2	19.7	20.4	58.2	276.5	262.8	340.6	707.9	327.1	386.2	329.7	322.8	404.3	400.3	342.4	286.7	281.5	282.5	1059.1	12.3	8.8	9.2	8.1	7	2.9			4.6	6.1	38.6	38.6	73.3	91.4	93.4	86.8
P15586	1341.3	2096.5	2223.8	2195.9	2049.2	2334.1	2285.9	1610.4	1408.6	1318.3	6431.3	21.6	48.3	20	39.3	42.1	44.1	98.8	143.3	119.3	159.7	1507.5	1804.5	1824.1	1860.6	1859.3	2014.6	1505.7	1781.1	1515.7	1362.2	1561.7	5827.1	1654.2	1566.1	1765.4	1815.6	1701.5	149.7	195.8	259.1	419.2	463.3	6379.5	6379.5	458.8	467.9	519.6	419.7
Q96JQ2	19	44.6	44	40	41.2	35.3	34	12.7	6.8	6.2	105	2.5	6		6.1	9.7	13.3	21.1	53.1	46.9	52.6	184	120.1	127.7	131.7	124.8	142.8	110.8	108.9	69.3	81.9	89.6	491.8	98.2	82.8	92	87	79.8	23.1	45.9	64.1	102.4	114.6	461.5	461.5
P49903	239.7	345.4	371	396.2	346.1	411.7	331.6	214.8	200.7	195.6	1176	3	6.1	4.1	5.3	4.3	9.4	18.1	58.9	62.3	58.2	386.5	261.3	293.3	264	259.1	309.3	235.2	271.8	211.8	223.1	256.6	882.6	328.2	309.7	333.8	326	303	33	32.5	33.6	69.3	91.4	1143.8	1143.8	13.7	8.8	9.5	8.6
O43294												5	16	5.4	8.6	19.1	38.1	42.9	91.6	60.2	79.6	328.9
Q6PJG2												5.8	18.9	26.9	60.7	96.8	84.1	126.6	155.5	129.3	178.3	540	32.8	39.5	37.1	38.9	40.2	20.1	20.8	14.2	24.5	18.8	71.6	54.9	31.5	26.3	23.6	17	6.3	48.3	52.1	91	105.1	189	189	20.6	21.1	25.8	18
P11279	792.7	1216	1327.5	1280.7	1224.5	1238.6	1279	929.2	844	718	2271.7	5.1	8.3	3	9.8	15.9	8.6	24.6	28.1	26.6	33	516	898.7	918.8	888.2	1024.3	1096.3	938.5	1160.5	982.4	790.5	971.5	1811.8	893.3	848.5	907	1110.4	993.9	40	71.8	126.6	219.7	264	2224.3	2224.3	589.6	580.2	669.3	571.6
O00161	752.7	1189.2	1239.7	1162	1132	1215.1	1217	775.1	689.6	653.8	3406.7	2.3	10	3.3	7.2	9.3		12.4	16.5	11.7	18.8	275.6	746.9	677.2	600.1	633.5	751.5	512.9	565.8	496.2	481.7	552.6	2110.1	132.7	141.9	158.3	170.4	164.4	15.4	16.6	23.8	33.7	41	540.5	540.5	75.7	69.9	94	79
O75534	1939.5	3361.7	3443.6	3291.1	2501.6	1664.8	1191.1	394.3	289.8	219.8	8812.2	156.7	279.1	160.6	419.4	741.3	1179.3	1964.5	2983.9	2213.9	2914.5	7790.9	2989.1	3231.7	3192.7	3041.8	3284	2075.5	2302.6	1682.9	1758	1929.6	9279	2825.4	2436.5	2517.5	2393	1947.9	360.5	616.1	885.6	2063.9	2479.3	9717	9717	975.4	953.5	1023.9	801.7
Q13769	293.2	508.7	544.2	503.2	497.6	517.9	425.3	98.2	51	53.7	1907.4	4.8	18.9	4.2	19.4	26.5	51.6	79.1	206.9	162.3	205.1	637.8	19.1	24.8	24.5	15	17.1	10	7.5	6.4	5.9	5.8	87.9	256.4	180.9	136.7	126	106.7	47.6	122.4	227.3	430.4	484.7	948.9	948.9	76.4	69.5	92.4	65.6
P50613	202.3	325.9	328.1	323.4	281.8	281.3	232.1	108.2	72.4	59.8	1061	9.4	15.9	10.3	28.8	40.6	57.8	92.6	140.6	133	161.3	546.5	170.9	195.1	172.8	170.9	197.4	103.7	106.7	71.4	86	95.4	575	25.5	25.4	18.8	18.1	11.2	3.8	8.6	12.2	34.6	41.5	81.1	81.1
Q9Y6G3												10.1	30.8	15.4	17.4	20.4	22	28.5	77.4	61.7	74.4	396.3	28.9	27.6	23.9	23.7	29	26.1	22.5	23.7	26.4	21.6	106.5	35.9	43.9	47.4	42.9	32	8.2	14.9	13.6	18.3	21.9	157.9	157.9
Q63HN8	670.8	1131	1143	1165	1023.6	869.4	610.2	249	200.7	138.6	3613.8	64.3	157.3	59.2	140.3	188.6	332.6	627.3	1007.9	770.5	981.3	2912.4	717	788.4	719.4	658.4	725.3	436.7	485	364.8	384.1	395.7	2922.7	494.1	417.3	347.6	334.3	277.3	93.6	255.6	396.9	742.1	797.3	1994.2	1994.2	199.9	192	242.7	188.4
Q8NCF5	73.7	126.1	116.9	137.9	105.5	104.4	69.2	33.6	27.5	25.3	390.4		2.8	3.4	6.4	7.9	14.7	22	32.1	24.9	35.4	132.8	70.8	82.4	76.5	83.2	89.2	76	75	55.7	68	70.3	272.9	17.4	18.5	22.5	25.6	23.6	1.7	2	4.6	6.6	4.5	83.4	83.4
Q8WUK0	79.4	132.2	169	165.7	156.4	139.5	144.9	85.1	60.4	36.2	401	6.5	16.8	8.2	11.3	15.6	18	37.9	60.9	75	114.3	330.2	63.5	71.2	73.4	62.5	63.3	40.4	57.6	41	42.1	52.7	213.1													104.6	104.7	112.2	95.2
P36957	2156.4	2807.1	2878.2	2985.2	2820.5	3214.4	2863.4	2231.3	2332.4	2292.9	9302.2	68.6	146.8	52.6	129.1	133.2	129.8	218.5	314.5	242.6	356.1	3683.5	2024.9	2065.7	2007	2169.2	2343.5	1915.1	2288	1966.7	1787.9	2027.6	6326.3	2401.8	2254.5	2550.4	2664.1	2439.7	259.7	226.2	269.7	509.1	606.5	8517.4	8517.4	1208.2	1173.3	1355	1075.4
Q6IQ49	78.6	118.9	130.4	120.3	112.3	110.3	87.1	40.7	30.4	26.6	381	15	28.2	19.1	37.1	62	80	143	272.7	217.6	311	1095.2	541.6	570.5	485.6	585	612.5	520.9	587.4	462.2	451.4	495.4	1972.4	131.1	135.1	142.1	156.6	135.2	6.6	14.3	20.7	53.1	82.7	552.5	552.5	21.6	24.8	25.2	18.6
Q9HBU6	107.6	201.6	186	195.2	175.6	163.7	156.7	77.6	50.9	37.6	576.4	3.7	4.4	2.2	5.9	7.5	12.5	22.8	45.9	44.6	65.9	217.5	60.6	61.3	62.1	48.5	56.5	36.3	32.6	21.3	35.1	26.5	159.7	90.8	69.1	80.7	90.8	70.6	17.6	19.3	23.8	43.4	51.8	312.3	312.3
Q96AB6	50.2	94.6	87.8	83.3	90.9	101.8	83.6	35.6	23.9	14.3	263.2												121.5	153.4	139.6	133.6	148.7	111.4	110	89.8	94.2	106.2	398.6													46.2	54.2	59.7	50
Q9Y5V0	23.4	26.2	27.7	27.8	23.4	35.4	34.7	14.2	19.1	16.1	129.5												16	17.4	13.1	16.8	13.1	19.8	15.4	10.6	17.3	12.8	47.8
P28676													5.9	2.7	5.8	10.4	15.2	21	44	38.6	48	164.4
Q9ULT8	164.8	244.7	259.5	292	238.6	215.1	158.7	56	35.5	28.3	750.2	19.3	31.3	8.1	24.7	43.8	75.5	127.3	246.5	199.1	252.3	808.8												124.3	95.7	105.6	92.4	101.6	17.8	50	56.3	101.4	115.9	440.9	440.9
Q9C0D9																							70.9	84.1	88.9	90.8	93.9	74.2	84.8	63.8	74	72.4	252.1													102.1	95.3	128.8	98.1
Q96CV9	339.9	535.6	508.3	526.4	416	348.7	256.8	102.8	75.3	70.3	1617.5	8.1	20.9	18	29.9	49.5	65.9	98.8	164.1	123.2	152.6	578.6	443.1	450	454.5	447.1	500.3	413.9	397.9	323.1	345	373.5	1752.1	16.1	13	13.8	16.7	11.3	1.4	2.6	2.3	6.4	8.2	64.1	64.1	66.6	61.5	87.3	60.6
Q9UBV8	376.7	626.8	670.2	627.6	606.8	572.6	608.4	311.9	172.2	112.5	1284.4	31	58.9	23.7	47.1	62.2	83.8	139.4	318.1	427.7	606.6	1868.6	550.8	584.9	615	573.1	633.9	396.9	440.4	318.6	384.5	355.5	1379.5	736.8	690.7	629.9	619.3	554.1	85.1	103.2	162.8	439.9	473.5	2673.5	2673.5	434.8	387.7	457.2	381.6
Q9UN86	1020.5	1625.4	1707.9	1701.6	1531	1380.9	1334.3	398.8	213.5	153	3816.9	29.7	58.8	31	69.7	103.7	157.3	326.8	695.2	588.2	794.4	1895.8	674.3	719.7	767.5	734.7	795.8	601.9	691.3	533.1	481.9	593.5	1852.2	338.1	316.6	344.9	351.3	288.7	22.7	56.2	61.6	139	186.7	938.7	938.7	428.6	437.3	507.4	394.7
Q9BZZ5	1362	2334.3	2465.8	2432.8	2207.3	2414.3	2381.6	1431.1	883.4	427.7	7125.2	37.3	96.8	32.7	90.3	83.4	72.5	174.3	446.8	639.7	1121.6	3861.3	1843.8	2012.2	2048.1	1938.6	2114.8	1609	1835.4	1540.7	1518.8	1663.6	6629.1	535	481.1	537.3	565.1	518.3	57.2	58.2	84	146.4	193.7	2204.1	2204.1	404.2	405.8	470.7	374.7
O75674	33.2	45.3	49.6	41.7	46.1	45.6	45.1	18.6	19	9.9	99.7																																			30.5	29.6	28.8	28.2
Q9UK39																																		78.3	57.3	69.8	59.3	57.2	21.7	34.6	44.1	69.8	84.6	261.2	261.2
Q9H0P0	55.5	94.6	121.4	120.9	103.4	90.9	88.7	27	12.2		354.4	8.5	14.7	4.6	17.8	18.9	39	61.1	182.8	156.1	189	568.5	195.6	195.6	192.9	189.6	206.5	151	165.2	131.2	128.1	144	583.7	84.8	71.9	74.3	76.7	78.3	9.8	16.4	20.8	47.3	61.1	349.4	349.4	35.6	32.2	39.3	27.4
Q5TC82	6.7	10.2	10.2	12	10.2	10	11.8	7.4	4.4	4.2	29.1	2.7	3.9	3.6	10	11.6	9.1	19.5	28.5	29	47.7	125.1
P36941	10.2	30.4	27.7	23.9	30.4	29.6	26.3	13.4	10.9	8.6	144.7	7.2	6.8	11.3	4.7	12.6	12.2	16.3	23.8	19.7	25.1	152.2
Q6P158	223.2	419.9	445.7	444	428.6	435.3	404.6	143.5	85.7	53.1	1152.9	31.6	65.1	24.3	57.1	70.9	66.8	142.4	317.2	313.5	433.7	1182.2	70.5	71.6	75.5	77.4	70.6	56.5	64.2	53.9	46.9	58.3	243	171.4	152.4	139.7	144.1	122.3	26.1	46.4	66.3	141.8	165.8	746.7	746.7	37.4	44.2	41.1	41.9
Q9Y383	644.9	960.9	955.2	957.5	908.3	700.3	352.1	81.7	59.1	42.5	2936	28.8	61.4	35	78.2	119.3	199.9	421.1	668.8	479.8	570.3	1786.8	1236	1243.9	1087	958.2	1084.7	406	452.2	317.9	316.8	353.3	3128.4	753.5	683.4	462.7	445.5	343.4	95.6	244.4	664	1414.4	1536.2	2886.5	2886.5	648.3	638.4	702.5	583.2
Q9NX01																																		141	107.9	126	129.4	104.3	12.1	15.1	12	31.8	41.3	333.7	333.7
O43299												3.2	5.2	3.4	3.7	7.4	7.7	14.3	26.2	16.4	24.8	114.6	29.6	33.1	42.4	40.3	35.3	16.2	13.3	12.8	19.4	17.1	85.1													14.9	12.2	16.6	13.1
O14617	2016.4	3346.7	3614.5	3588.5	3211.2	3394.3	3222.1	911.7	413	366.5	9061.5	61.1	140.9	68.2	127.1	139.9	222.2	394.6	1402.7	1163.6	1487.6	4151.5	1951.7	2153.2	2081.7	2001.5	2132	1478.5	1597.3	1075.8	968.1	1114.7	5987.1	825.1	700.8	676.6	678.1	488.1	75.9	160.9	251.9	572.1	831.2	2617.1	2617.1	487.8	499.5	623.4	471.4
Q9C037	30.8	45.7	48.2	51.8	47.6	37.1	25.8	4.1	1.9		145.8	6.8	25.3	10.9	26	35.9	52.3	107.5	199.3	187.9	230.5	816.7	268.8	293.4	297.5	260.2	287.4	186.8	184.9	146.9	144	153	838.2	248.5	208.8	191.9	189.7	140.6	45	67	91.5	234.9	291.1	845.2	845.2
P52789	1183.2	1898.4	1985.7	2013.8	1651.2	1172.4	750.3	252.3	199.5	162.6	5800.8	38	79.8	36.9	109.3	195.3	362.2	570	836.7	611.6	789.4	2220	1545.8	1680.2	1672.1	1463.9	1674	1022.3	1101.7	797.9	832.6	945.1	5457.6	902	738.7	674.9	592.4	474.6	103.9	310.7	439.6	899.7	1048.5	3025	3025	283.3	268.8	308.6	256.2
Q12800	146.5	273.3	279.5	274.1	213.4	177.2	133.6	46.1	28.1	23.7	804.1	11	20.7	11.5	28.3	42.4	48.6	81.5	130.2	111	123	401.2	116.6	126.1	144.1	129.6	127.2	83.2	76.5	66	72.1	71.1	382.2	79.2	59.4	76.5	73.9	61.8	13.4	15.4	29.2	75.8	78.2	589.2	589.2
Q3V6T2	67.8	142.5	143.9	147.6	142.8	120.6	124.3	64	48.1	32.3	389.7	8.6	17.2	15.9	17.8	33.8	69.4	122.5	173.6	147.7	181	501.9	41.6	39.6	44.3	46.9	37.4	19.6	20.6	11.8	17.4	13.7	89	79.8	69.4	71.4	64.6	50.1	23.9	28.5	39.9	88	106.7	286.7	286.7
Q9H2P0	193.9	324.4	324.4	315.5	223	153.1	110.1	49.6	43.1	37.9	1155.8	57	114.6	109	200.5	310.1	401.3	525.3	697.7	537.2	689.6	2296.8	460.8	488.3	454.8	407.4	405.6	239.4	217.2	162.7	176.9	193.3	1505.5	471.8	389.5	328.8	266.3	229.6	129.5	181.7	301.9	704.3	772.9	1882.4	1882.4	18.4	20.7	23.2	20.4
Q13901	201.9	274.1	298.3	235.2	155.1	118.6	177.7	88.6	57.1	60.3	576.8		8.4	5.8	16.4	14.6	19.2	21.4	30.7	29.8	29.2	78	334.9	356.2	334.6	355	348.4	318.9	367.8	330.1	257.9	347.6	1005.8	152.3	141.5	152.8	177.6	154.2	24.6	26.6	19.8	39.2	70.4	382.3	382.3	43.2	46.2	47.2	29.1
E9PRG8	1233.7	1810.4	1915.6	1927.1	1710.2	1847.8	1777.6	1337.3	1319.8	1111.2	3905	12.7	25.8	11.5	28	38.6	36.4	92.7	115.8	115.4	146.5	820.3	740.4	742	668.9	684.4	735.3	499.8	609.2	501	442.2	470.3	1660.7	242.8	217.3	237.6	240.1	191.8	15.2	35.6	42.6	91.2	111.9	675.5	675.5	91.3	80.2	99.1	85.9
P25786	2375.2	3337.7	3374.4	3443.3	3270.3	3442.9	3320.3	2544.6	2452.1	2404.2	9194.8	15.7	43.3	12.2	50.9	60.1	65.3	92.8	151.9	120.8	167	1728.2	2219.5	2447	2236.2	2408.5	2678.9	2085.8	2458.6	2061.7	1914.9	2188	7357.7	2441.1	2333.8	2496.3	2570.1	2394.5	235.9	320.2	433.3	780.5	903.1	8465.2	8465.2	1031.9	1095.9	1189.8	964.2
Q6PCB6	34.1	62.9	70.6	78.3	66.6	63.1	47.8	21.1	7.9	7.8	219.7		2.8	2.5	6.2	6.8	8.8	12.1	25.2	18	31.3	91.4	41.7	42.2	40.3	41.1	47.4	29.8	36.8	30.7	27.7	30.9	208.4
Q8ND04	278.2	441.7	469.7	424.6	390.3	340.4	210.5	98.7	84.1	92.2	1450.2	25.9	45.3	29.5	58.4	115.7	181.7	313.5	434.2	337.6	406.5	904.3	212.6	227.6	223.3	195.6	235	153.8	167.3	124.5	134.3	142.9	664.8	54.5	38.6	34	40.9	35.9	10.9	13	18.1	38.2	53.8	113.6	113.6
Q9BPX5	263.1	365.8	406	379.7	400.9	439.4	360	273.7	259	233.8	1068.7	3.5	10.7	5.9	11.4	9	7.5	14.1	35.4	22.3	38.8	351	181.4	194.2	180.9	206.7	229.2	174.2	200.5	171	149.6	194	579	296.5	285.6	299.2	321.1	312.6	26.3	30.6	41.7	69.1	89.6	1121.1	1121.1	13.3	14.9	10.5	9.9
Q9UEU0	97.1	148.6	126.4	155.4	132	160.6	138.7	93.5	84.6	72.3	456.7												181.2	182	171.8	197.7	199.8	161.9	188.4	156.5	138.2	162.7	651.6	18.1	10.4	15.2	17.4	16.1				1.7		40.2	40.2
Q9UBT2	3008.3	5096	5298.1	5252.5	4663.1	4788.3	4597.7	1287.2	448.3	304.8	13515.7	82.5	153.5	73.7	175.6	228.8	386.7	642.9	1923.5	1663.7	2098	5863.6	3434.8	3629.5	3626.3	3464.5	3798.3	2983.1	3593.9	2879.4	2830.3	3123.5	10351.3	1946.6	1790.2	1840	1987.4	1808.7	159.7	199.3	237.9	408.6	497.1	6609.4	6609.4	1045.3	1022.8	1151.8	941.7
Q9NQ48	707.3	1079.1	1063.7	1151.3	1073.8	1159.6	1060.2	645.5	468.4	324.5	3226.4	52.6	138.6	73.7	112.1	133.8	125.1	237.5	485.9	468.9	778.9	2885.5	700.7	706.3	726.7	717.9	805.1	612	654.9	565.2	548.2	648	2431.1	348.8	327.6	338.8	389.6	326	33.1	55.2	61.4	132.4	162.3	1343.9	1343.9	411.9	434.7	493.3	387.7
P98160	8.2	14.9	15.4	14.5	11.2	20.1	20.3	21	18.3	13.9	181.2	118.5	289.2	124.4	168	193.1	216.5	255.5	393.7	340.8	469.7	1847.7												204.8	171.8	155.5	160.8	131	172	227.6	230.7	424.6	436	1049.7	1049.7
Q8NF91												48.4	106.1	53.2	83.5	97.7	106.6	152.8	206.5	172	207.2	638.9												54.9	42.8	35.6	36.9	31.1	51.9	79.5	82.3	125.4	122.7	250.2	250.2
Q16584													7.1	2.4	4.5	11.3	13.6	26.8	40.6	31	29.3	107.8
Q9NVT9	336.7	517.7	603.8	566.5	531.5	510.2	510.5	124.8	53.1	41.3	1249.4	8.9	18.8	8.6	19.9	21.5	44.3	79.1	283.5	191	277.9	589.8	548.9	606.5	577	569	608.8	429.6	475.6	389.6	402.1	432.3	1318.1	325.2	316.3	295.7	345.8	293.6	12.9	18.6	46.8	77.6	110.3	851.9	851.9	71.8	75.9	76.8	65.1
P61962	77.6	141.2	152.9	150.8	129.6	129.1	100.2	64.6	61.6	32	449.1	5.2	17.3	14.4	20.1	28.3	20.9	33.7	62.3	68.7	81.9	319	139.7	137.2	139.7	93.9	106	62.3	68.1	42.7	61.7	57.4	378.3	66.8	54.7	49.3	50.9	44.2	17.8	40.7	37	71.8	74.4	208.9	208.9
P11233	560.1	856.9	915.4	943.2	888.5	992.3	890.7	685.7	708.9	605.4	2786	3.1	10	4.9	8.6	6.4	9.4	9.6	21.2	19.1	23.5	200.9	734.7	792.8	780.6	805.1	848.1	687	757	640	664.6	706.7	2382.8	240.1	216.5	245.4	255.2	252.5	29	22.1	16	14.3	27.4	853.8	853.8	306.6	320.9	378.1	282.6
Q86TU7	346.3	592.1	579	570.4	564.4	637.5	609.5	333.9	205.4	135.7	1625.9	3.1	20.4	10.8	12.8	24.3	24.3	34.1	119.6	124.6	181.1	635.2	296	299.5	286.5	277.4	329.2	226.4	266.8	224	221.8	245	1085.3	228.4	184.7	216.3	204.5	188.9	37.2	59.4	45.6	82	101.1	862.2	862.2	14	14.2	19.4	13.5
Q15334	153.5	260.8	236.5	260.8	245.4	239.5	202.1	77.4	48.7	30	698	5.2	11	5.8	12.2	14.3	18.4	40.7	75.5	54.8	71.9	162.2	298.9	300.6	301.9	289.5	299.4	190.8	268.9	172.2	176.7	167	928.7	318.6	269.5	248.7	245.3	207.8	30.1	77.6	95.8	231.9	291.6	1166.4	1166.4	129	141.9	176.8	118.4
P59998	1105.7	1872.4	1936.6	1950.1	1686.1	2163.8	2010.2	1495.4	1327.6	1177	5894.9	44	87.8	39.7	85.3	85.3	73.9	144.5	188.5	164.2	277.4	3684.1	877.1	955.8	906.1	905.6	1057.1	793.8	911.2	736.9	720.9	827	3127.2	758	682.8	705.2	723.5	629	64.6	87.3	108.7	190.2	182.7	3068.4	3068.4	720.2	676.4	777.5	664.4
Q9UBB5	96.7	170	158.7	156.5	131.4	101.4	96.9	47.1	39.2	29.9	484.1		8.7	5.4	14.3	19.8	30.1	49.2	51.9	42.5	48.6	208.7	18.8	19.9	18.9	20.8	17.9	10.6	15.7	7.8	5	8.3	79.2	9.8	6.2	6.2	6.9	3.8	3.7	3.7	6.2	17.5	14.7	35.5	35.5
Q9NWH9	1735.8	2800.2	2899.8	2979.1	2715	2866.2	2834.4	2094.1	1925.8	1623.9	7754.6	101.8	184.3	78.8	136	119.1	113.1	190.2	306.8	316	456.2	3703.5	1578	1639.2	1174.5	465.6	443.1	232.4	286.5	215.1	192.1	209.3	4811.8	1879.8	792.4	615.3	604.1	545.3	384.7	2986.3	2800.6	4373.8	4237.9	6966.4	6966.4	859.3	830.4	952.9	792.8
Q04637	3536.8	5636.4	5742.9	5726.1	4804.4	3570.9	2350.2	765	494.9	419.3	15982.1	202.4	448.7	239.1	518.4	819.1	1598.3	2661	4201	3180.1	4002.7	11797.9	3974.4	4276.7	4221.5	4084.4	4514.8	3348.1	3904.1	3119	3018.5	3316.1	13202.2	3155.2	2817.9	3068.5	3200.1	2838.5	337.8	460.5	608.3	1228.1	1645.7	11241.9	11241.9	1716.4	1639.3	1844.2	1453.3
P61086	677.7	1170.4	1177.2	1194.3	1075.5	1204.5	1233.8	739.1	546.8	366.8	3065.4	10.1	45.8	13.6	33.2	24.5	27.1	63.9	140.7	155	239.8	1036.7	967.4	1059	961.8	1011.7	1086.3	864.7	976.4	786.9	745.3	846.1	2689.5	258.7	228.1	249.2	253.4	235.5	47.2	59.7	51.6	81.1	95.2	731.7	731.7	144.1	137.1	142	119
Q15554	104.5	213.8	214.6	216.1	194.2	141.9	134	27.1	8.4	4.8	491.5	6.3	24.3	14.7	27.7	42.3	66.2	151.7	235.3	178.5	223.6	883.6	151.7	162.1	169.9	159.7	181.1	116.8	117.4	103.4	117.6	103.4	477.3	43.7	32.9	29.9	42.5	38.6	3.8	5.8	13.1	27.4	36.7	134.3	134.3	195.7	198.6	240.3	173.8
P14859	22.3	34	38.9	36.4	37.2	34.4	21.2	13.1	14.9	8.2	98.3	4.3	6.6	8.3	14.8	20.8	36.6	66.6	109.2	71.4	88.4	229.3	136.3	146.8	144.4	140.3	153.8	126.3	154.8	114.4	113.3	125	439.3													64.8	63.5	74.1	55.7
Q9NRN7	333.7	465.2	515.3	494	421.8	520.1	426.5	198	103.6	66.4	1482.9	38.1	87.7	38.3	75.3	76.3	110.4	186.7	590.8	537.6	732.7	2572.9	402.1	470.3	424.6	440.9	473.8	409.1	442.6	367.9	317.4	401.9	1836	321.2	291.8	300.8	270.6	237	66.5	90.9	88	198.1	282.7	1257.2	1257.2	422.2	407.6	467	380.5
Q13433
Q9UQL6	26.6	45.1	38.9	40.7	41.9	34.8	23.2	8.8	8.2	4.5	117.3	3.5	12.2	9.6	15.9	28.7	38.4	45.5	75.3	71.1	74	253.3
O43251	95.6	162.1	150.9	149.6	127.2	127.3	87.5	44.8	24.4	17.1	539.6	34.3	97.7	59.5	105.1	119.7	135.1	239.8	353.2	280.6	380.1	1187.3	64.6	79.5	70.8	79	74.8	60.3	66.6	51.4	38.3	56.8	298.8	35.8	30.8	40.8	34.6	25.9	11.7	15.8	18.2	31.8	41	237.8	237.8
Q05397	413	631.1	671.9	691.8	619	678.3	653.3	414	281.4	209.8	2289.3	6.1	21.1	12.5	21.7	22	32.7	58.6	87.9	98.1	122.5	541	187.4	190.6	191.9	174.7	187.9	98	96.4	79.3	80.8	94.5	557	198.7	167.9	174.6	155.7	132.1	45.1	75.3	91.3	210.3	243.1	717.2	717.2	177.3	193.9	214.2	171.5
Q8WZA0	900.6	1037.7	1145.1	1122.7	1132.7	1274.7	1147.2	899.3	899.8	893.5	4210.1		3.4		2.2	2	7.8	17.9	23.9	17.5	31.1	139.5	634.9	708.7	563.3	724.2	673.5	611.4	748.6	649.1	468.2	696.1	2191.3	766.1	767.4	799.2	750.3	726.1	54.1	70	93.5	129.8	167.5	3185.7	3185.7	315.7	305.6	400.9	306.9
P42224	1658.2	2771.5	2772.9	2684	1862.8	1213.1	982.3	427.9	292.4	237.7	7520.2	97.7	217.2	119.2	360.2	641	853.4	1238.6	1715.5	1383.4	1693	5432.7	2848.7	3112.8	3025.2	2910.8	3115.8	1942.8	1985.7	1458.2	1548.1	1747.3	10230.7	1664.3	1460.8	1397.3	1228.5	989.4	302.7	442.9	647.9	1686.3	2036	6007.5	6007.5	798.2	798.1	844.2	661
O15460	194.7	343.9	337.9	398	324	428.9	344.4	158.4	124.6	89.3	1327.8	16.3	41.3	22.1	48.1	39.1	43.7	87.3	295	278.9	366.3	1262.3	1196.1	1282	1298.7	1202	1354.4	1131.7	1292.8	1067.6	948	1197.6	4151.3	602.6	510.7	577.8	589.4	520.4	70.1	138.8	94	165.3	166.5	2165.6	2165.6	209.2	208.5	224.1	184.4
O75390	3123.1	4490.3	4626.2	4918.6	4520	5560.2	4350.8	2664.9	2128.3	1535.4	15647.2	142.3	341	170.8	300.9	295.7	312.4	683.4	1371.9	1370.1	1918	7974.5	3361	3668.3	3480.1	3621.7	3906.2	3195.6	3736	3103	2569.3	3289	11438	2602.9	2294.6	2490.3	2622.5	2338.5	278.7	261.8	322.3	505.8	584	10047.2	10047.2	1270.3	1250.3	1442.9	1173.6
Q8NDV7
Q92556	979.7	1598.7	1655.5	1663.9	1498.7	1581.4	1150.5	328.5	233.7	192.2	5171.1	33.9	79.4	42.6	63.6	94	140.3	284	633.6	494.2	592.1	1973	1512.8	1674.8	1593.2	1539.2	1634.6	1086.4	1213.4	914.2	826.2	1002	5540.2	508.8	427.8	402.3	463.1	370.3	88.8	155.7	198.9	421.3	545	2102.2	2102.2	318.4	308.1	346.6	288.8
O95352	234.3	385.3	394	420.6	366.1	423.9	395.8	115.3	62.7	46.7	1401	14.4	27	16.1	34.5	26.9	49.8	79.3	241.1	228.2	298.4	847.8	612.8	684.1	655.6	646.7	746.6	516.9	516.9	388.9	435	440.4	2114.3	363	303.3	314.2	322.9	247.6	61.6	83.7	123.5	273.5	323	1493.6	1493.6	329.1	320.4	368.1	312.4
P11182	1183.1	2088.4	2239.3	2230.7	2034.9	2150.9	1983.2	977.9	699.4	531	6044.8	33.6	90.6	34.7	73.1	83.9	115.8	242.2	499	458.8	667.2	2298.5	1297.1	1363.8	1407.1	1333.6	1397.6	878.4	945.9	690.4	649.8	792.7	4591.5	502	435.7	443.8	360.1	289.2	87.2	86.3	167.3	502.9	691.1	1774.1	1774.1	481.2	437.2	509.7	416.9
Q14457	277.4	501.2	499.8	516.8	436.4	480.4	452.6	202.2	104.2	70.3	1507.9				2.6	2.3	4.2	6.7	15.8	15.9	21.9	45.3												117	105.3	100.9	88.8	80.5	24.5	29.7	46	98.1	153.4	436.2	436.2	19.3	15.6	15.6	16.1
Q9Y2T3	287.8	473.1	517.6	484.5	461.5	505.4	481.7	342.1	309.2	283.1	1211.8	2.3	2.7	3.5	2.6	2.4	4.1	7.8	6.2	5.8	10.5	145.4	48.4	59.6	49.1	45.4	52.2	36.1	44.8	28.5	33.5	38.2	120.2	136.5	124	142.4	129.5	104.9	8.4	15	15.7	40.9	64.6	494.7	494.7	115.9	108.2	120	99.1
Q92828																							20	29.5	28.2	20.1	22.3	14.1	18.1	10.1	9.9	16.3	57.6
Q5TGY3												4.5	9.7	5.8	10.1	7.2	9.2	13.9	21.4	23.7	23.9	76.7
Q15007	52.6	76.1	93.3	85.2	82.7	48.5	14.8	9.3	10.9		217	14.8	21.5	12	29.1	33.5	71.8	132.3	195.9	151.4	180.7	610.1	38.6	40.8	29.1	18.2	21.6	16.9	14.4	6.9	10.6	11.6	132.4	97.1	42.3	34.5	39.2	37.2	23.1	161.1	139.7	264.4	227	345.1	345.1	84.3	100.9	109.8	77.3
Q9UPQ7													2.9	2.3	4.2	10.3	7	10.8	13.8	10.4	14.6	30.6
O95402	28.1	33.7	39.4	43	39.7	41	25.6	19.3	17.6	15.3	120.1
Q8NEY1	20.7	28.6	33.7	17.7	14.4	12.9	7.3	5.4	3.2		75.6		10.3	2.6	10.2	14.6	23.9	29.4	35.1	35.2	40.8	101.5	7.6	7.3	5.6	8.2	6.5	8.3	8.9	3.6	2.1	3.6	29.2	37.5	32.9	30	24	25.2	8.2	8.6	20.4	41.4	55.6	132.5	132.5	12.2	15.4	16.8	15.7
Q8IYB3	957.6	1393.4	1411.8	1366.7	1353.9	1360.3	1221.1	632.3	500.7	320.9	3300.3	81.3	119.7	70.4	110.6	82.9	131.9	241.5	538.5	475.7	657.1	2302.1	604.6	642.7	762.7	479.5	476.8	175.3	180.8	108.7	102.5	125.6	2222.9	523.5	367.9	291.5	190.6	127.5	110.6	309.8	549.3	1191	1276.6	2133	2133	141.9	152.7	218.8	156.1
Q12872	98.2	136.4	136.7	139.2	132.8	117.8	64.6	29.8	25.4	38.8	543.3												87.4	88.6	79.1	73.3	82.7	29.8	37.1	23.7	22	18.2	258.5	51.9	54.5	26.6	15.7	10.2	5.3	12.2	40.7	111.4	116.3	153	153	13.9	12.5	18.9	12
Q9BZF3
Q8TAD4	89	161.3	148.2	160.4	148.2	155.7	152.4	75.5	47.1	38.7	482.4		2.9			3.8	2.6	10.9	11	11.2	21.6	70.5												23.7	17.7	19.8	19.6	13.1	5.2	8.9	12.7	23	25.4	82.2	82.2	20.6	17.9	25.4	18.4
Q99536	1263.3	1715.9	1769.5	1865	1765.5	2101.4	1724.9	1286.7	1220.6	1083.3	6284.9	25.4	42.7	25.2	40.6	37.4	45.3	71.5	110	107.5	156	1792.6	828.3	920.2	853.8	939.4	1025.4	938.7	1009.2	939.7	754.1	998.8	3256.6	578.8	594.6	666.7	643.2	593.1	107.7	127.5	105.3	200.8	207.9	2455.9	2455.9	224.6	220.4	243.5	187
O95456	109.9	182.9	198.4	196.5	189.3	186	194.9	128.3	96.3	92.1	503.6												96.3	108.4	93.7	115	102.6	106.9	115.4	109.6	62.5	119	342.4	21.4	15	11.8	19.4	14.8	8.9	7.3	4.9	9.9	17.1	66.4	66.4	57.8	57.5	63.3	46.9
Q13740	198.8	284.1	299.1	306.7	285.2	281.8	309.8	185.4	173.5	161.5	802.5												137.4	157.2	124.3	154.7	166.7	127.8	153.8	135	119.3	129.5	400.2	126.8	109.6	124.2	135.9	127.8	16.3	22.4	25.6	43.5	44.1	430.1	430.1
Q9UEE5
Q5VW36	472.9	748.5	735.5	760.4	725.6	761.7	681.9	357.1	264.3	194.7	2312	4.3	17.4	12.1	16.8	18.9	21.9	37.4	72.8	67.9	113	411.3	318.6	331.3	318.7	294.7	306.6	178.2	192.1	147.6	137.2	159.2	1090.7	31.5	30	27.8	24.8	17.8	8.2	3.4	12.6	32.8	33.4	121.9	121.9	104.3	106.4	116.6	111.7
Q16698	1022.5	1448.1	1530.5	1533.1	1451.1	1607.4	1439.3	1110	1007.2	902	4840	23.2	45.5	15.7	39.2	37.7	42.5	87.7	105.2	111	139.5	986.3	1465.3	1476.3	1360.3	1497.6	1592.6	1318.3	1524	1308.2	1118.3	1381	5098.4	608.5	548.9	606.4	632.4	598.8	53.4	52.4	62.6	121.1	112.6	1998.6	1998.6	579.1	576.4	639.8	523.8
Q15046	3921.2	6243.8	6510.5	6597.3	5562	5150.9	3722.2	1653.4	1278.3	1039.4	17444.9	132.5	350.6	174.1	348.2	468.5	799.7	1448.9	2473.8	1909.1	2395.5	8302.8	4613.1	5007.2	4603.1	4559	5024.8	4034	4535.3	3768	3244.6	3984.7	13987.6	2802.9	2554.2	2719.3	2799.2	2470.1	279.2	386.3	390.3	715.6	870.4	9307.7	9307.7	1721.8	1614.9	1746.5	1496.8
P54819	2095.9	3297.5	3411.3	3548.9	3338.6	3905	3569.7	2603.8	2543.6	2415	10941.2	71	134.7	68.2	129.2	136.7	104.4	193.4	250.6	213.1	271.4	3522.2	2236.5	2342.1	2415.2	2334.4	2596.1	2133.5	2385.2	2038.4	1995.5	2181.8	7895.2	2383.5	2118.7	2370.7	2576.2	2362.6	101.6	107.1	163.9	292.1	359.5	7961.6	7961.6	648.3	638.4	725	571
O95169	533	821.7	822.1	885.8	821.6	927.7	801.3	555.2	504.4	446.6	2673.1		9.7	1.9	9.8	5.1	7.9	17.1	40.4	24.6	39.5	411.7	421.9	399	391.5	416.9	472.5	379	452.6	393.4	363.5	433.5	1439.4	363.5	341.6	393.1	396.8	390.3	31.1	37.4	52.1	105.9	110	1459.3	1459.3	203.1	213.5	240.6	179.8
Q9Y4C2	145.1	255.7	253.3	239.2	225.1	163.6	119.3	34.5	22.3	18.8	649.8	18.6	51.1	25.6	49.6	83.5	135.2	237	364.8	297.2	374.1	1018	276.9	325	306.6	276.2	308.3	251	285.9	244.1	191.4	246	898.2	69.7	61.3	72.1	77.4	63.6	8.6	15.4	17.1	31.1	41	268.6	268.6	38.7	36.4	44.2	32.4
P31150	1718	2849	3026.7	3121.9	2835.4	3230.7	3142.5	1966.1	1366.3	837.1	7949.1	62.2	105.4	40.7	112.1	96.2	126.5	221.4	625	720.1	1155.9	4613.1	2398.6	2542.8	2574.3	2488.8	2877.5	2186.8	2605.1	2091.8	2091.5	2347.1	7462.1	1243.9	1108.1	1256.4	1338.7	1238.3	135.7	136.6	117.8	220.7	198.7	4172.4	4172.4	367.7	401	429.8	333.3
Q8IUD2	911.2	1598.4	1563.1	1468.1	1161.6	849.8	620.4	282.6	197.1	182.4	4544.6	59.8	118.8	91.6	242.2	355	535.2	749.6	1116.5	891.8	1042.4	3371.1	610	646.3	658.4	539	607.1	307.5	317.6	211.5	258.7	251	2384.1	816.6	715.8	551.9	524.3	403.6	106.8	349.9	622.1	1290.6	1502.1	3672.2	3672.2	244.8	242.7	266.1	196.5
P0DPB5	95	147.1	160.5	145.5	162.1	151.2	193.4	112.8	98.2	96.4	371.1												32.5	30.6	23.4	40.8	35.6	32.2	33.7	29.1	18.4	22.6	91.3													36.8	29.2	39.5	30.1
P55212	6.3	9	8.6	9.1	6.7	10.3	6.6	4.5	3.1	3.5	22.6												14.1	16.4	15.5	14.8	18	13.7	13.7	12.2	15.1	10.9	47.8	14.5	15.6	21.9	13.8	13.7	3.3	2.8	7.2	7.7	15.1	66.5	66.5	33.5	29.2	43.3	26.2
Q7RTS9												2.5			4.2	2.6	4.6	4.3	17	14.2	15	44.8	14.9	11.4	16.1	16.2	14.6	10.3	15.5	7.7	8.9	9.1	43.7													21	28.1	26.9	21.8
Q96NB2																							113.8	125.2	111.7	122.9	113.9	85.3	91	65.1	62.9	73.9	453.6
P16885												3.6	3.2	3.1	4.1	4.5	5.8	9.4	14.7	15.5	23.3	67.9	11	14	11	12.3	13.1	5.8	5.6	4.4	1.3	2.5	35
O95831	2843.7	4810.1	5022.6	5118.8	4686.7	5342.2	5254.8	3920	3556.3	3282.4	14061.1	81.9	174.5	58.9	165.6	152.2	123.9	266	355.8	301	451.3	6600.6	3224.7	3428.5	3400.8	3425.9	3746.6	3040.7	3589.9	3053.4	2800.8	3243.5	10907.9	2477.1	2208.2	2436.9	2700.5	2474.8	270.4	236.9	333.5	533.2	629.4	8744	8744	1237.8	1188.4	1412.8	1097.9
Q15582	15.9	26.8	26.1	29.1	26.6	34	28.9	20.5	11.3	14.6	91.3
O95394	1138.7	1889.3	1950.4	2027	1750.5	1805.9	1663.8	644.3	333.7	231.3	4780	46.4	118	54.9	123.9	144.5	213.3	335	865.4	844	1145.1	3450.9	954.3	1022.7	1021.9	958.8	1014.2	760	807.3	640.9	633.9	742.7	3418.7	528.5	467.8	450.8	445.8	398.9	61.4	136.4	156.5	304.6	372.7	2025.5	2025.5	362.6	368.4	421.8	350.3
Q8IWE2	673.6	870.9	865.8	873.8	894.3	881.8	923.9	454.4	282.8	167	2139.8	18.2	30.8	12.7	25.8	27.9	29.1	60.2	162.2	183.7	275.5	705.7	991.4	1090.3	942.2	1121.3	1181	1037.5	1157.5	982.8	862.8	1116.1	3021.6	245.5	244.3	258.9	229.2	199.8	27.7	42.1	31.1	56.7	62.7	732.4	732.4	230.6	262.9	285.5	230.8
Q9Y5B0	11.1	25.4	20	19.9	12.3	11.3	4.6	3	4.2		53.9	6.5	23.8	13.5	40.9	55	92.7	158.7	222.2	156.4	213.6	705.5	52.8	56.8	55.1	56.1	62	48.1	47.7	44.1	31.2	34.4	180.4
P82932	515.1	822.3	791.7	805.3	691.1	564	411.9	168.4	108.5	79.6	2121.9	44	99.6	50.8	93.1	130.4	203.3	356.3	642.3	499.3	624.1	2050.2	749.5	788.2	766	811.9	817.1	598.3	640.5	518	575.7	575.8	1994.3	273.2	241.6	241.8	268.7	218.4	15.5	39.1	46.6	99.6	111.8	688.8	688.8	230.6	239.7	300.1	249.7
P51003	297	495.9	540.1	554.7	505.6	536	463.6	138.6	84.3	48.8	1525.2	9.7	17.8	6	15.6	18.6	26.1	59.4	188.5	173.4	229.6	564.9	559.4	650	623.8	600.3	681.6	545.7	597.8	482.7	417.2	517.3	1998.6	309.8	272	335	311.9	305.1	45.2	64.9	68.7	112.9	134.1	1115.4	1115.4	92.2	89.5	116	89.4
O00178	131.9	210.2	214.3	222.3	192	235.7	196.5	75.4	34.3	43.7	662.3	2.9	8.2	1.9	12.3	18.1	18.3	46.6	97	92.4	123	378.3	143.5	149.5	152.3	136	163.8	99.8	102.7	76	84.2	101.1	473.3	86.8	77.1	91.6	91	73.9	9.8	17.5	19.3	58.4	79.8	337.7	337.7	56.3	59.7	61.7	56.4
Q9Y244	39.4	53.1	59	52.5	63.4	55.4	56.5	25.3	25.9	26	152.6												100.4	110.8	95.3	109.4	123.6	107.7	104.8	83	81.3	105.3	461.5	63.4	63	55.9	68.2	61.2	5.9	8.3	14.6	20.5	22.6	265.3	265.3
P42766	1581.8	2254.3	2438.2	2626.3	2294.8	3019.3	2689.3	2027.9	1855.1	1762.2	5473.4	378.4	814.1	443.6	450.7	495.1	420.8	568.6	921.7	849.7	1225.7	4957.6	1863.1	2098.7	1800.5	2122.7	2177.4	2079.8	2419.7	2183	1448.9	2257.3	4530	1667.9	1697.1	1750.1	1659.3	1476.2	505	332.5	288.9	701.3	685.9	3784.1	3784.1	1269.9	1227.7	1491.4	1319.3
Q9UJ68	97.7	156.3	163.9	168.3	148.9	119	57.3	22.2	12.2	14.6	474.7		8.6	2.9	8.6	10.4	17	40.1	60	53.8	66.1	182.5	53.7	46.7	50.2	46.7	54	47.1	50.6	37.3	39.7	46	177.3	274.6	217.9	233.3	246.2	249.5	33.3	23.1	34.5	44.3	76	922.8	922.8	15.6	18.6	15.7	9.4
Q16629	253.4	353.2	347.6	307	336	277.8	290.3	251.5	357.4	283.7	3208.5	282.9	594.9	301	442.8	352.6	336.9	435.1	569.8	387.6	558.8	3116.9	1262.4	1199.8	1151.4	804.6	709.1	276.2	303.2	247.7	223.2	294.3	5158.2	811.2	609.2	361.6	330.9	307.1	508	612.1	1086.6	1763.2	1675	3448.3	3448.3	16.2	15.6	10.2	15.3
P47755	946.9	1545.7	1614.7	1685.6	1511.6	1730.1	1577.5	1178.4	1083.5	868.8	4648.5	24.5	55.9	22.5	60.9	56	57.8	111.7	385.2	152	237.8	1583.9	892.1	964.3	913.8	909.7	938.6	702.2	813.9	623.7	586.3	708.5	3259.4	534.8	446.9	479.2	504.5	441	74.9	95.5	106.2	207.6	274.1	2007.3	2007.3	223.7	216.3	236.2	198.5
Q9BSJ5	76.2	139.5	142	138.7	132.8	150.2	141.8	92.2	83.7	49.3	437.8																																			50.9	50.2	58.3	51.7
O00115	483.3	704.4	737.9	761.7	709.2	820.8	730.9	496.6	481.3	414.1	1864.4					3.5	3.7	4.3	2.5	2.8	6.9	82.7	23.7	19.3	17.2	21.3	20.8	17.8	23.8	19.9	14.7	15.9	63.8	28.2	25.1	32	27.2	20	0.7	2.9	4	5.7	13.9	106.7	106.7	70.7	58.1	69.7	53
O60512	24.7	48.8	45.3	49.4	34.8	48.7	43.6	27.3	22.4	15.6	133.2
Q86YJ6	19	28.9	25.3	30.7	24.5	22.2	22.3	7.7	9	6.7	67.2
Q96G97
Q4VCS5	84.2	103.2	104.4	92.5	99.2	94.3	85.6	49.5	49.9	42.1	382.4	18.8	37.1	16.9	18	18	18	19.2	28.7	16.5	23.8	124.9
P04350																							13.7	17.1	14.1	11.4	14.2	10.3	7.8	5.8	11.9	9.1	44.2
P78318	405.9	706.1	687.3	727.6	692.8	679.2	591.8	165.7	107.2	78.5	1844.4	14.8	52.5	28.3	50.9	53.9	80.8	157.1	380.4	329.6	475.1	1119.1	345	402.5	355.5	381.4	420.1	291.6	335	254.5	244.9	286.2	1177.9	298.2	270.3	275.9	290.5	254.2	26.6	43.2	65.1	142.8	177.8	1128.3	1128.3	208.2	198.5	214.5	165.3
Q8WUQ7	62	106.8	98.8	99.2	89.5	95.1	92.6	42.8	45.9	33.3	283.2	7.1	13	7.7	5.8	8.7	11.6	31.1	49.2	34	52.7	157.3
P60866	894	1453.2	1621.6	1635.5	1496.6	1734.9	1822.8	1215.1	982.4	842.8	4070.4	130.2	255.3	107.6	136.4	159	111.4	169.5	282.1	236.7	343.7	2481	1607.7	1709	1590.6	1595.4	1727.8	1101.9	1235.7	1003.7	964.1	1077.7	5050.6	2348	1985	1865.4	1851.4	1525	390.3	259	273.6	436.4	501.9	6583.4	6583.4	760	795.2	932.6	847.6
Q15181	2326.3	3890.1	4019.2	4079.3	3723.9	4274.4	4318	2683.9	1965.6	1329	10605.6	59.6	123.5	44.9	118.9	114.5	108.4	204.8	495.8	539.5	959.1	5232.5	2959	3123.9	3131.1	3001.5	3387.2	2557.9	2927.1	2362	2315.3	2601.7	9791.7	1511.3	1325.1	1269.8	1378.1	1248.1	168.8	246	259.1	459.5	489.4	5077.1	5077.1	811.5	804.3	864.6	758.5
P62380	5.4	5.3	9.5	13.3	9.5	9.3	8.1		2.4	2.1	28.7
Q96K76	84.4	140.6	158.6	138.5	130	109.9	76.2	49.9	39.2	32.7	364.8	10.4	21.4	8.2	26.1	37.4	85.2	121.8	206.4	152	206.3	566	213.2	239.5	205.1	208.5	234.1	199.7	204.2	166.1	148.9	167.2	691.6	26	20.4	25.8	21.5	25.6	3.9	4.9	6	11.6	13.8	88.3	88.3	33.8	27.7	41.8	34.9
Q8WUH6	153.1	226.9	238.1	269.4	201.8	244.3	226.9	115.4	80.4	78.7	731.9	50.2	109.8	49.3	85.9	70.7	106.8	177.7	349.4	289.8	391.9	1185.2	116.7	124.4	126.3	111.6	137.7	93.7	106.2	81	73	94.9	422.5	245.5	192.6	223.6	220.6	203	71.9	109.1	137.2	254.4	230.7	969	969	125.9	122.9	155.6	117.7
Q96RK4
Q53H96	122.3	194.4	189.6	212.6	176.9	235.1	222	146.2	123.7	116.4	518.7		2.9			5.6	6.5	5.4	18.7	9.4	19.1	60.4	99.3	107.3	108.3	92.9	98.2	56.9	72.1	56.7	47.7	55.2	333	64.3	49.7	44	40.2	29.8		20.7	28	88.9	92.6	241.5	241.5
Q9NYA1
Q96HR9																																		11.1	12	9.3	10.6	11.8	2.1	4.2		1.2	3.5	45.1	45.1
Q9Y448	50.2	85.9	82.9	73.4	71.8	73.8	56.9	34.4	39.8	23.5	271.8												38	37.2	38.8	37	44.2	34.1	28.5	30.3	27.4	31.3	161.8	12.7	11.6	8	9.3	3.3		2.9	7.1	10.5	15.1	31.3	31.3
Q9H0V9	65.8	98.6	100.5	121.4	102.7	117.1	94.2	68	51.5	27	328.3		2.6	2.2		2.2	3.7	5.9	15	12.1	22	101.6	64.7	60.6	56.7	66.9	66.6	54.3	72.2	50.3	37.5	50.3	190.1
P36639	40.9	67.3	70.1	54.3	60.5	86.4	50.3	26.2	23.6	16.1	286.2	2.7	4.9	4.6	6.2	10.5	15.5	21.9	50.2	36.6	53.5	193.1	55.6	56.1	45.4	60	55.3	41.3	54.1	36.8	39	40.6	137													58.9	71.7	71	49.3
Q8IUF1													3.5	2.3	8.6	7.6	5.1	16.7	31.1	19.8	32	149.7	110.3	128.1	116.9	115	116.4	88.4	91	84.8	78.5	81.6	397.1	85.6	76.5	80.2	76.4	78.4	13.7	15.7	30.5	54.4	66.8	363	363
P19022	252	433.1	414.5	406.3	370.6	465.3	411	293.6	248.3	206	1452.3		10	4.2	10.2	12.4	15.5	27	47	42.8	58	622.4	339	372.5	359.2	399.4	418.7	331.2	364.9	289	262.1	314.9	1420.4	285.4	281.2	286.2	285.1	251.9	45.9	61.8	62.2	172.4	230.5	1112.2	1112.2	134.9	145	154.9	119
Q9H0S4	432.1	702.3	760.7	777.8	684.9	733.8	577	164	114.4	93.7	2561.1	15.1	21.7	7.6	22.1	31.8	47.1	76.8	166.8	131.4	162.9	465.6	398.7	448.4	420.7	399.6	451.7	268.1	261.4	211	246.8	272.3	1555.2	237.4	192.7	202.1	190.9	147.8	42.6	98.6	125.8	250.5	279.5	960.8	960.8	33	31.3	31.6	27.1
Q8IVD9	110.7	136.7	153.6	164.5	133.1	140.3	102.7	33.6	22.5	34.5	501.1	20.7	55.5	25.5	66.8	91.5	172.3	302.7	482.2	369.4	473.2	1521.3	724	778.8	707.1	746.7	792	661.4	809.1	697.9	656.1	751.3	2241.4	44.4	36.4	45.7	49.4	44.7	3.6	7.2	6.5	11.9	16.5	150	150	162.9	172	183.8	160.8
Q14678	26	43.7	48.9	48.6	33.4	44.1	25.7	12.4	11.3	9.8	153.8	20.6	53.9	23.9	61.6	111.4	155.7	252.6	348.5	283.7	381.1	1213.7	16.3	17.9	16.3	13.8	14	3.9	7.6	5.8	7.3	6.3	39.6	167.1	128.6	97.1	105.1	85.3	28	74.7	132.3	220.8	245.3	668.5	668.5	126.3	126.6	125.7	89.2
Q99829	541.8	871.2	900.8	917.4	812	863.6	761.6	292.9	181.6	138.7	2667.1	19.1	37.8	17.2	29.6	34.9	60	111.8	258.8	223.3	316.7	800.9	324.1	362.7	347.6	322.2	370.6	253.4	272.1	211.2	195.7	219.8	1021.2	504.1	447.5	483.8	464.9	366.1	59.8	87.8	122.7	299.5	392.3	1848.4	1848.4	176.5	175.1	197	162.5
Q9Y2E5	60.8	96.8	113.7	101.1	104.4	113.7	100.2	70.2	57.6	41.8	318.3
Q9Y4A5	401.8	620.6	710.7	786.9	660.3	687.5	639.2	274.7	203.3	140	2011.4	8.4	12.8	11.9	32	46.5	68.6	87.8	126	106.4	144.4	512.3	109.5	122.9	98.1	72.6	78.7	40.1	35.9	22.3	33	36.5	363.2	277	174.3	129.7	122.6	117.7	62.2	279.7	334.2	584.4	559.8	1112.6	1112.6	104.9	110.1	129.5	99.7
Q9UKA4	6.3	14.8	11.9	20.2	15	13.5	15.3	5.8	4.8	2.5	46.4	5.9	19.6	12.6	21.3	15.4	14.8	37.3	68	68.6	80.5	220.6	18.6	25.3	17.2	19.4	26.8	17.5	19.5	12.7	12.7	13	83.1	47.1	37.6	38.5	39.2	34.7	8.1	10.6	15	26.8	32.8	147.1	147.1
Q15785	1865.5	2973.4	2874	2891.7	2395.4	1531.9	865.2	286.3	183.3	211.6	8306.7	114.4	225.2	98.9	276.4	433.1	805.5	1351.7	2068.5	1533.4	2010.5	6249.2	2941.7	3059.7	2845.4	2846.1	3293.5	2528.7	2747.4	2250.4	1972.8	2350.3	10021.4	1896.5	1804.8	1903.2	1850.9	1551.9	222.5	304.5	349.2	858.1	1286.8	7464.8	7464.8	626.9	621.7	687.1	549.3
P49207	1767.7	2797.7	3116.2	3236.6	2957.8	3832.8	3524.7	2376.7	2097.4	1820.9	10316.5	526.1	967.9	480.5	564	529.6	379	463	654.1	594.8	769.2	4010.1	2043.9	2174.1	1870.7	1925.2	1980.9	1418.2	1689.6	1319.1	1178.3	1421.1	5901.2	1802.9	1402.2	1301.3	1347.4	1084.9	1046.6	724	560.7	923.8	985.2	5245	5245	1253.4	1241	1485	1302.5
Q99674	22.7	33.6	29.1	42.3	26.4	36.3	33.1	24.4	19.3	15.4	93.7
Q9UK76	115.2	109.6	128.7	120.4	128.6	106.7	140.9	83	98	65.9	500.4		4.3	3.6	4.2	6.4	4.8	13.7	23.1	21.5	20.7	148.4	147.5	132	107.4	131.3	146.9	144	165.4	155.5	121.9	185.9	811.6	84.8	69.3	89.1	96.9	83	13.8	16.5	24.6	29.8	41.9	670.9	670.9	15.6	15.8	13	10.1
Q8N9M1	32	43.9	43.7	35	21.1	16.9	11.1	3.7	4.7	6.1	183.3
P30040	1614.6	2557.8	2666.1	2710.1	2455.7	2805.8	2642.5	1536.7	1172.6	786.1	8336.2	18.8	51	22.4	46	45.6	38.4	75.7	263.7	334.7	478.4	2794.1	2069.3	2211.1	1970.1	2185.2	2374.6	1929.2	2280.8	1929.4	1873.4	2007.8	7146.9	1406	1307.9	1461.4	1578	1453.8	91	72.2	94.8	195.2	164.4	5309.3	5309.3	810.5	786.5	885.1	742.3
Q08J23	1889.4	3207.3	3182.8	2958.1	2160.2	1449.6	1147.8	618.8	495	458.4	8969.4	82.3	212.2	167.7	424.9	759.5	1023.1	1450.7	1898.2	1413.1	1775.6	5205.1	1643.9	1763.7	1705.7	1560	1764.6	1201.4	1356.3	1049.2	1085.9	1155.1	5501.3	1419.8	1250.3	1259.2	1285	1119.6	338.3	346.5	416.9	797.5	946.3	5573.2	5573.2	1033	985.4	1101.7	817.3
P62273	90.7	129.5	154.8	165.9	152	193.1	172.9	131	116.7	108.3	332.2	219	448.4	137.5	185.5	179.5	60.5	64.1	37	33.9	32.1	223.1	130.8	127.8	99.8	87.9	99.3	54.4	69.3	48.8	53.5	59.6	261.3	255.3	192.1	188.4	163.2	142.9	306.2	144.5	37.1	111.6	127.1	686.7	686.7	354.1	367.3	396.4	371
Q8NFW8	1484.8	2575.7	2663.6	2584	2419.7	2640	2629.9	816.7	179.9	172.7	5924.8	60.1	106	51.9	84.1	84.9	92.5	184	779.4	808.4	1096.5	2976.2	1349.4	1433.9	1354.2	1237.4	1329.4	751.3	763.3	552.6	585.2	674.8	3978.9	1349.2	1128.5	951.8	861.9	667.8	125.9	310.4	573.8	1330.6	1448.6	4721.4	4721.4	323.9	319	368.4	304.3
O15540	54.9	75.4	76.2	86.8	80.3	100.4	59.4	25.7	26.3	19.4	241.3												30	33.5	27.6	23.5	35.1	22	27.6	16.1	24.6	25.2	92.9													32.9	34.7	42.6	28.2
P18859	337.5	594.1	489.9	539.2	428.8	450.3	489.7	252.5	228.2	179.8	978.5												474.1	314.7	472.2	325	213.7	158.9	344.3	225.7	261.9	343.8	619.1	80.2	43.8	69.4	80.3	70.8		1.6	7.3	9.5	10.5	143.4	143.4
P49810	6.6	17.5	16.6	21	16.5	15.8	23.6	15	13.5	9.9	38.1
Q96PK6	951.2	1653.7	1451	1123.3	674	497.9	437.6	223.8	168.1	159.3	5524.9	132.5	296.9	391.2	886.8	1262.2	1089.8	1437	1841.9	1318.3	1749.5	5069.3	1918.6	2033	1880.4	1317	1328.4	673.5	802.3	528.4	471.7	616.5	6796.5	1269.5	836.7	750.4	723.5	552.7	260.9	998.1	1233.3	2110.2	2255.3	5095.6	5095.6	676.2	655.3	634.6	326.6
O43896												4.4	15.1	3.8	2.9	14.1	16.7	20.5	24.4	30.1	24.8	58.3	75.3	96.3	87	88.8	93.3	61.5	78	55.5	53.4	70.3	300.3
O43615	1611.2	2624.6	2723.8	2840.4	2358.6	2575.1	2249.1	805.6	448.1	333.7	7969.8	114.9	249.7	110.7	193.1	243	356.5	776.4	1757.3	1495.5	2030.9	6348.9	1729.8	1833.6	1825.1	1780.5	1888.8	1531.3	1713.2	1445.7	1365	1563.4	5629.2	1130.3	1014	1111.6	1153.6	1096.3	108.1	136.9	185.8	312.4	386	4253.9	4253.9	612.3	621.5	707.3	578.6
Q9HBL7	576.6	980.5	1026.3	1041.1	962.9	1105.7	988.4	756.3	704.2	622.9	2829.2		3.1	4.4	4.5	2.6	2.1	3.5	7.5	9.4	12.7	77.7	490.2	498.9	513.3	515.2	535	425.1	513.1	422.4	414.8	461.6	1524.9	262.8	248.9	267.7	269.6	275.7	15.4	23	28.5	44.6	48.9	865.5	865.5	74.1	71.7	84.1	73.3
Q9UHV7	14.6	26.1	18.4	20.8	16.3	14.6	14.1	5.4	5.3	4.8	72.9	7.3	18	12.9	19.1	29.2	43.8	97	159.3	117.4	157.1	417.7												88.1	60.8	45.2	52.3	47.3	14.8	109.1	105.9	172.6	176.9	371.3	371.3
P62253	298.8	537.7	554.5	546.6	508.9	569.9	562.3	203.2	114.4	76.6	1352.6	11	19.6	11.1	22.1	18.6	21.2	30.5	147.3	147.9	212.5	776.6	265.5	286.5	312.1	298.2	314.6	237.5	238.5	176.3	237.5	221.2	966.3	307.9	257.2	269.2	364.1	327.4	20.7	36.2	50.7	86.6	85.4	1253.4	1253.4	67.7	67.1	71	72.4
O43598	254.8	372	408.9	426.3	365.3	470.2	357.1	313.6	307.7	289.1	1310.1	15.7	33.2	17.2	21.8	23.8	35.1	52.6	67.1	60.3	96	659.3	271.9	300.8	244.4	278.2	307.2	365.4	415.1	434	229	391.1	1132.1	203.2	182	183	204.5	188.3	29.1	40	36.2	78.6	83.4	757.5	757.5	94.9	74.1	90.8	74.9
Q9NVC3	65	103.7	125.9	112.4	105.1	122.3	109.2	67	66.5	63.8	364.7
Q14444	1310.2	1682.8	1682.3	1727.9	1624	1822.5	1687.9	1096.5	891.6	574	5096.3	13.3	38.1	9.4	36.1	43.7	49	83.5	169.1	179.8	261.8	969.2	1437.8	1470.2	1260.7	1444.7	1512	1344.2	1556.3	1413.4	1109.8	1392.5	4457.7	693.5	662.3	749.8	795.5	733.1	46.5	57.4	66.1	128.2	175.5	2672.3	2672.3	419.2	438.9	490.4	425.7
Q06265	603	1029.2	1023.2	1044.5	947.7	1102.4	1115	817.3	655.9	670.3	2843.7	14.7	26.6	15.7	23.5	24.8	21.6	27.7	42.1	40.1	48.2	355.4	582	604.5	615.6	582.6	634.2	450	537.4	377.1	391.9	426.8	1774.1	634	583.6	584.2	661.3	541.4	80.5	107.9	121.2	270.1	401.1	1904.7	1904.7	200.3	192	218.3	173.1
P48507	23.5	37	51.5	45.7	40.3	29.7	38.7	14.4	14.1	17.9	110.4	13.3	36.6	12.5	31.4	49	67.3	130.1	191.3	153.8	207.5	668.9	602.2	629.6	613.9	625.2	672	493.6	550.5	428.3	417.6	462.4	2037.1	230.5	208.9	207.4	209.1	175.5	50.3	72.4	65.5	122.7	151.8	914.5	914.5	15.7	16.9	16.2	14.7
Q99496	56.1	87.9	80.1	73.9	51.5	37.7	24.8	10.7	5.1	2.9	307.1	3.5	6.5	11.3	22	35.1	37.1	46.8	68.1	54.9	71.1	261.9	26.9	36.4	23.5	21.6	21.4	12.8	8.1	10.2	3.3	7.6	98.1	102.4	94	82.5	72	66.5	21.6	71.9	84.3	179.3	177.6	480.4	480.4
Q6P4F2																							19.8	18.5	18	20.3	23.3	19.1	20.2	15.9	19.1	18.4	57.4
Q9UIM3		11.5	7.3	5.7	6.4	12.1	9.2	2.4	2.9	4.1	27.4												72	89	92.9	85.4	103.2	76.5	81.2	66.2	69.7	71.8	312.5													13.3	16	8.9	17.7
Q9H4I2	9.3	21	22.5	21.8	8.1	15.3	9.6	8.3	2.9	2.9	112.3												6.1	5.7	7.6	8.6	9.3	7.1	6.6	5.9	7.8	3.6	37.8
Q9ULJ6													3.1		1.8	4.4	3.6	11.5	31	29.1	52.9	154.7												60.4	45.8	37.1	37.5	28.7	7.3	14.2	35.4	64.5	68.5	170.2	170.2	27.6	37.3	43.9	29
Q8IWV8	10	20.1	16.8	16.9	10.8	9.3	7.3	1.6	0.6		46.3	6.6	10.6	7.1	18	27.9	46.4	86	100	81	95.9	259.3	8.5	14.8	12.4	12.8	11.2	5.8	6.9	3.7	9.2	8	36.1	108.7	86.2	82.4	97.8	67.8	17.4	23.1	44.9	84.2	97.8	338.4	338.4
Q9HBI1												5.2	5.4	4.8	6.6	7.9	16.9	29.4	49.4	37.8	51	154.1																								50.3	49.3	52.9	36.2
Q5T200	350.7	522.8	556.4	535.4	531.1	441.7	308.9	113.1	96.9	72	1829.9	24.9	88.6	38.9	68.8	87.6	145.2	245.2	414.4	334.3	451.5	1425												155.3	83.3	60.6	68.9	58.9	19.2	185.5	244.5	349.1	356.8	666.3	666.3	63.3	69.7	71.2	57
Q9HCN8																							54.6	56.5	41.7	38.9	44.5	38.9	31.5	29.7	31.3	34	96.6													50	53	65.4	47.6
Q9Y6E2	2961.8	4972.5	5134.9	5077.5	4722.8	5061.4	4649.5	1144.6	587.7	476.2	13513.1	102.4	191.7	86.3	170.8	172.5	285.5	576.5	2213.8	1924.1	2356.9	5962.4	1689.9	1782.8	1766.8	1714.3	1849.1	1363.8	1558.9	1256.7	1311	1246.8	5117.9	1594.4	1306.4	1296.9	1589.8	1384.8	79.2	174	269	514.8	761	5263.9	5263.9	1306.4	1306.8	1468.8	1224
O60610	3352.2	5378.3	5588.5	5621.6	5074.6	4193.6	2466.6	709.3	496.9	372.8	14109.3	118.3	278.1	118.3	240.3	262.2	729.3	1488.3	2404.5	1797	2289.9	5993.5	2499.6	2644.7	2625.4	2506.3	2804.8	2200.7	2567.9	2004.9	2061.9	2303.5	7529.9	2889.1	2640.9	2837.7	2946.2	2739.9	473.2	631.6	585.8	971.4	1142.9	10021.6	10021.6	943.1	938	1089.8	871.7
Q9UKL0	271	460.5	442.9	412.3	356.7	279.5	232.8	108.9	60.2	66	1373.7	2.7	9.6	6.3	12.3	24	31.5	47.8	70.3	49.9	70.9	189.7	225	248.9	205.2	172.7	183.3	110.4	146.1	90.3	80.9	123.3	817	183.8	123.1	163.6	154.4	126.3	34.9	78.3	89.5	178.9	198.4	796.4	796.4	12.7	13.5	11.6	14
O15374																							173	175	169.9	184.6	212.4	162.5	155.8	130.7	133.4	158.5	630.3
Q02338	41.1	71	75.7	72.6	69.5	66.5	44.2	9.5	7.5	9.3	221.9												73.2	76.4	67.4	75	77.3	59.5	80.3	54.6	61	59.2	235.3													30.8	35.3	37.5	32.8
P68543
P24468												6	8.8	6.4	10.4	15.1	22.8	31.4	45.7	41.9	46.3	159
Q05932	19	36.9	30.7	33.4	23	10.5	13.2	3.7	0.2		91.7		3	3.4	5.9	11.1	12.1	15.5	21.4	24.8	22.9	71.3
Q8N684	686.5	1103.8	1139.7	1148.1	1024.6	1089.2	955.4	545.1	406.4	304.6	3244.6	42.8	98.4	49.5	120.4	127.9	175.3	318	633.7	570.3	840	3471.9	688	764.3	627.1	330.8	317.1	113.4	177.5	76.7	70.3	84.3	2446.4	391.3	244.4	235.6	209.8	163.6	78.2	404.4	466.4	784.4	845.2	1653.7	1653.7	206.3	188	226.8	181.5
P04899	217.5	368.4	377.3	389.3	331.7	456.6	314.3	210.6	184.8	108.7	1352.5	3.1	10.1	8.8	7.5	22.1	17.7	46.3	58.3	51.5	103.9	524	480.4	507.5	470.6	490.3	535.3	421.5	475.9	373.8	368.7	393.7	1816.1	186.1	149.1	169	184.5	137.3	23.2	37.3	43.2	79.2	90.9	719.2	719.2	105.4	101.1	109.7	99.6
Q02252	389.1	661.8	705.9	687.2	622	568.1	402.4	145.7	109.2	107	2133.1	16.7	32.8	12.4	45	75.4	101	251.7	392.5	311.1	382.8	1266.6	390.2	328.7	391.5	329	404.6	295.2	289.9	224.1	269.4	287	1282.3	293.7	273	295.2	295.5	291.5	45.5	50.1	70.7	100.6	129.3	1391.2	1391.2	16.7	14.7	19	15.5
P09972	868.7	1254.6	1328.1	1335.5	1201.9	1436.7	1319.3	989	908.2	796	3933.9	8.6	38.4	10.4	31	27.4	26.4	73.7	99.6	86.9	117	1285.8	743.7	804.8	773.6	797.3	855.7	674.2	813.8	676.4	642.3	698.9	2717	399.6	371.8	412.2	432.6	411.7	30	43	46.1	88.3	71.4	1500.4	1500.4	213.3	189.1	232.2	172.6
P57723	128.4	234.4	205	162.4	128.7	84.4	84.7	55.9	41.9	32.4	661.3	17.4	38.2	41.7	103.2	135.5	133.1	168.3	208.1	158.5	199.6	500.7	255.9	290.2	291.1	288.7	316.7	217.8	250	183.6	215.4	217.8	830.9	69.9	78.6	82.1	120.3	85.6	6.6	9.3	14.8	34.4	36.7	255.6	255.6	27.1	26	30.2	20.2
P41743	220.2	389.2	397.3	418.1	360.1	407.6	298	118	84.3	56.9	1113.6	5.1	4.6	4.6	8.7	6.4	11.8	24.4	56.3	46	55.2	214.9
O75530	141.3	231.3	230.1	216.6	186.2	144	104.3	37.5	34.7	27.6	671.4	4.8	21.8	12.9	33.4	48.9	59	75.5	138.9	115.6	155.9	416.6	106.4	97.1	101.7	84.9	95.8	60.6	55.4	40.5	43.8	40.4	252.7	118.8	100.8	81.7	70.7	65.3	18.2	52.7	73.7	123.5	158.1	369.1	369.1	25.7	23.3	32.6	23.3
Q9UMF0	34.9	42.3	47.3	55.8	50.4	54.4	51.1	36.5	27.1	19.1	151.8																							15.8	13.6	10.8	8.7	8.4			3.5	3.1	6.4	30.9	30.9
Q8TC07	1103.5	1870.6	1941.2	1933.8	1769	1662.1	1216.4	335	249	213	5784.3	65.8	160.7	76.5	106.8	132.1	216.8	423.5	792.6	589.3	783.9	2121.8	1150.8	1191.8	1085.2	1100.4	1160.6	802.6	869.1	662.2	614.1	743.9	3962.5	279.7	243.1	217.6	211.2	169.8	53.6	89.9	119.1	233.7	268.3	1030	1030	374.9	380	419.7	346.1
Q9BY77	218	353.8	351.3	359.1	318.8	328.2	240	94.6	65.8	51.1	1057.9	34.4	79.9	41.2	75.3	86.3	137.2	295.9	537.2	452	582.5	1614.3	332.8	363	338.4	323.8	341.7	240.9	278.6	225.3	188.5	234.2	1163.8	179.4	159.7	150.1	132.7	110.5	29.9	55.4	86.1	179	215.3	718.7	718.7	175.1	161.8	188.9	150
O95835															3.6	6.1	4.5	9.7	11.2	6.5	14.3	37.1
P62491	10.6	26.2	25.3	26.1	29.9	20.8	26.5	19.8	16.5	11.3	49.8												10.3	9.8	10.6	8.2	12.4	10.3	10.6	8.2	9.2	10.4	20.6
P52895	802	1305.1	1335.5	1299.8	953	657.4	497.4	220.7	168.1	130.9	3497.7	27.5	67.2	47.6	121.1	247.6	301.8	423	604.3	448.4	601.9	1910.4	892.2	926.6	842.6	876.9	1116.9	862.5	962.6	775.8	764.4	897.2	2691.2	599.9	543.2	593.8	618.6	584.8	71.9	83.6	93	134.2	155.6	2141.4	2141.4	318.9	323.8	338.3	259.2
Q9P0L0	1098	1540.9	1609.9	1704.7	1636.2	1754.1	1652.5	1205.8	1103.1	1024	4567.2	55.5	115.1	42.9	67.2	79.5	69.2	117.5	170.8	147.9	190.2	2169.4	1343.9	1363.2	1200.4	1387	1609.7	1353.6	1537.9	1284.3	1147.4	1388.2	4323.9	991	949.3	1018.8	1124.1	953.9	38.9	36.5	70.7	157.6	196.3	2362.5	2362.5	358.3	353.7	372	356.3
Q9BRT9													2.5		3	3.1	5.2	16.4	33.4	32.2	36.3	95.3												39.5	34	31.2	25.5	31		3.3	4.2	14.1	16.6	135.7	135.7
Q13884	221.2	375.5	389.5	372.5	316	225.5	156.8	69.2	45.5	41.6	1054.5	22	43.7	22.2	45.5	85.7	120.9	189.5	269.3	203	281.8	676.4	212.7	237.6	235.1	207.3	219.1	143.7	179.8	132.3	123.8	151.1	704.3	29.6	24.7	25.6	23.8	21.9	6.6	13.3	11.1	23.1	26.1	129.4	129.4
Q0VDF9	841.5	1444.3	1361.5	1321.4	1078.7	875.1	590.8	154.5	109.6	109	3728.9	47.3	74.7	60.7	154	239.6	315.9	548.3	765.3	554.2	781.4	2520.8	530.2	591.5	578.3	559.8	658.9	447.2	475.5	373.5	408.6	396.8	1629.6	479	453.3	476.6	470.8	390.1	116.5	153.2	145.2	353.2	463.9	1808.7	1808.7	176.6	160.2	182.4	142.3
Q6PL24	29.7	43.5	48.8	48.7	43.6	45.6	25.8	3	10.1	6	159.5		7.6	3.4	4.8	6.1	16.8	20.1	52.8	43.1	50.3	179.9	22.7	18.2	21.8	21.5	23.3	20.2	22.7	18.3	17.2	22.5	77.2	56.6	48.3	52.4	63.7	56.6	8.8	7.1	8.7	12.4	12.1	192	192
Q9Y625	50	101.8	104.9	93.5	82.2	105.9	87.4	54.4	43	26.8	381.6																							13.3	8.6	9.6	9.9	8.3	8.2	8.5	5.6	7.9	13	36.1	36.1
Q9H270	291.9	468.8	491	506.1	439.6	416.9	343.2	146.4	104.5	88.3	1495.5	23.5	61.1	36.3	61.6	75	141.2	238.4	443.7	384.2	499.3	1427.7	185.1	190.3	200.3	169.5	165.2	101.9	112.6	88.8	85.4	97.9	739.4	276.4	204.5	192	168	150.4	49.9	126.4	172.2	316.4	336.2	944.3	944.3	150.8	190.4	179.8	139.7
Q9NP72	500.6	791.9	848.6	864.4	807.8	898.5	845.8	584.9	526.8	506.9	2231.1	11.9	26.4	13.3	19.1	17.4	17.8	30.5	35.3	24.4	40.9	459.7	578.5	624.1	575.6	607.5	618.6	518.2	567.8	518.6	389.5	530.2	1791.9	444.2	390.1	420.4	454.6	415.4	61.8	81.1	79.9	154.9	183.5	1530.5	1530.5	116.4	123.5	148.8	120.4
O43301																							46.3	43.9	45.8	59.8	57.6	37.5	38.6	29.1	34.7	33.7	126.4
P11802	57.4	87.1	87.8	97.8	87.3	78	85.8	41.2	41.5	30	268.9		6.9	3.8	9.5	12.5	14.5	24.6	42.1	38.5	49.2	141.5	81.3	81.6	87.3	78.1	97.1	64.6	76.7	65.5	57.4	61.9	321.1
Q5EBL8	40.1	54.4	52.7	65	49.4	40.8	30.2	9.5	15.3	7.4	174
Q9NUB1	131.6	226.3	271.7	260.5	233.2	244.1	196	73	42.3	34.1	774.4	2.3	3.6	2	2	3.8	5.2	8.6	14.7	10.1	14	50.5	181.6	175.9	189.6	178.6	211.8	140.7	163.4	136.6	120.1	148.6	682
Q8IVV7	16.3	26.6	24.7	26.5	27.5	19.7	24.6	14.7	9.4	5.1	66.2																							19.6	15.1	13.9	10.7	9.7	1.2	8.5	18.2	23.6	27.4	78.1	78.1
Q13303	194.6	297.5	303	318.8	307.5	345	309.9	233.6	198.6	195.7	902.7		9.5		6.8	4	7.4	16.3	22.6	23.4	26.2	236	111.4	124.6	119	125.5	156.9	125.9	130.9	107.2	100.1	126.3	470	219.7	194.2	223.8	256.9	254.1	26.4	41.4	52.8	73.1	98.1	994.9	994.9	15.2	12.1	11.4	10.5
Q9P0M6	84.6	146.1	141.5	139.9	133.2	110.1	117.4	73.3	57.2	49.8	527.8	35.6	66.6	37.9	43.5	47.9	42.1	59.1	91.8	72.9	89.3	287.9												135.9	138.9	142	139.3	112.6	182.7	174.5	181.1	294	317.4	968.2	968.2	26.9	28.2	28.9	33
Q5VT52	293.8	457	487.9	477.2	356.3	217.6	174.9	103.3	65.2	66.8	1414.1	32.1	75.3	53.3	141.1	252.9	411.5	573.8	749.4	580	663.6	2023.5	304.3	340.4	305.5	224.7	219.5	103.5	144.5	89.9	86.2	107.3	1118.1	324.8	257.6	212.2	173.5	144.9	111.8	308.3	346.6	633.8	628.7	1324.9	1324.9	241.5	239.1	262.9	180
Q7Z434	1097.2	1627.1	1691	1714.2	1616	1734	1571.9	949.9	837	656.7	4358.4	8.4	18.3	10.6	19.2	24.8	32	71.5	113.4	112.8	180	745	464.3	482.1	439.7	469.8	519.9	384.5	406.2	350	293.3	379.5	1347.7	295.1	238.4	244.7	243.9	196.4	48.7	74.1	91.8	202	221.3	984	984	148.7	141.9	176.6	142.7
Q96GD4
O14757
Q8NCC3	143	218.7	256.8	257.3	250.5	277.8	232.7	125.9	112.4	105.8	821.9		8.3	2.1	9.1	15.3	9.7	20.1	33.2	27.6	41.3	362.9	131.9	121.6	152	119.9	136.5	91.5	104.8	86.4	96.2	88.2	388.2	72.6	70.5	73.5	74.3	54.8	11.8	23	31	64.6	66.6	327.9	327.9	8.5	8.3	10.1	12.1
P07942	2051.4	3323.9	3473.2	3538.4	3351.2	3540.4	3484.4	1882.3	1399.6	1007.8	9723.3	81.6	184.8	81.9	129.9	156	135.1	283.5	710.9	673.8	1032.3	3830.2	2644.2	2774.4	2692	2823.8	3110.4	2435	2886.5	2400.9	2307.9	2596.9	8982.3	1290.2	1251.3	1276.3	1500.1	1425.5	179.6	248	272.1	475.7	578.9	4881	4881	628	614.7	707.9	573.3
Q9BRR8	41.7	72.5	77.5	71.1	64.4	61	32.8	23.9	21.1	16.4	284.6																							44	31.6	31.7	36.6	31.6	17.9	39.6	36.2	66.2	68.7	183.3	183.3
P42575	44.8	82.5	72.9	70.2	76.2	87.7	66.9	43.4	42.5	26.6	225.7	4.1	4.5	6.4	11.4	16.4	27.4	42.1	61.3	54.6	63	200												23	21.6	28.6	22.5	17.4	6	10.3	8.5	21.4	21.5	118	118	12.2	19.9	21	14.1
Q99487	53.5	86	87.4	101.2	78.7	103.7	78.4	37.6	25.8	27.8	255	3	3.8	4.3	3.9	5.3	7.9	9.9	23.8	21.9	30.5	80.1	84.9	97.8	93.1	83	89.7	85.7	106.8	78.5	66.6	78.3	318.5													19	20.1	23.6	16.3
Q9NP50
P13796
O43175	2328.3	3726.3	3851.2	3900.3	3517.9	3928.2	3685.5	2479.2	2135.3	1933.3	10040.6	67.4	162.4	76.4	141.4	202.1	205.6	322.9	512.9	447.1	631.5	4145.7	1817.1	1861.4	1780.7	1673.8	1795.3	1321.2	1458.9	1196.1	1118.3	1296.3	5399.1	1666.1	1441	1488.4	1518.5	1357.6	273.6	422	480.5	868.9	973.9	6077.9	6077.9	484.6	515.9	589.7	430.9
Q8IWB1	47.1	76	74	76	65.1	72.1	60.5	14.9	5.2		220.2	3.5	19	6.5	10.9	13.2	23.8	44	124.8	100.6	155.7	380	260.6	307.8	296.3	295.3	319.7	235.1	250.8	236.3	180.9	251	1054.9	148.8	121.6	128.3	128.9	101.2	28.9	47.2	56.7	93.9	126.3	570.8	570.8
O14618	266.4	426.3	425.2	443.6	410.2	444.4	339.2	167.4	102.3	109.7	1608.8	28.6	49.9	28.8	67.5	72	136	258.6	569.6	462.1	626.1	2578.1	645.7	695.4	672.8	657	726.4	558.6	630.4	501	542.7	548.6	2017.2	547	519.6	546.1	528.9	540.1	71.5	101	137	213.6	264.1	2126.8	2126.8	275.8	295.4	309.8	249.2
O95628	120	225.1	207.4	223.6	184.7	211.3	180.9	106.7	55.1	48.5	614.7												89.1	82.4	91.1	101.1	103.3	73.8	74.5	56.3	75.1	69.3	332.7	169.7	149.1	141.6	164.2	129.7	25.6	34.9	52.8	92.4	138.6	594.4	594.4	36.1	30.9	48.2	30
P09471	150.7	262.4	276.8	271.5	225.4	262.2	253.8	163.1	140.6	118.1	850.5		6.2		8.4	2.9	2.7	11.4	16.3	17.4	30.5	386.5	223.1	229.5	210.8	240.6	235.1	228.1	267.1	235.4	166.7	215.2	662	127.6	117.7	111	125.5	121.4	27	12.8	18.3	37.7	39.5	409.4	409.4
P42126	505.7	745.7	784.7	800.8	769.9	845.8	771.2	601.2	524.8	498.7	2392	18.8	35.2	12.7	27.1	27.1	43.1	60.2	84.5	83.1	108.7	618	893.7	924.2	866	902.2	1034.8	801.7	899.2	778.9	730.6	850.6	2952.4	525.4	483.6	543.5	609.4	542.7	62.8	66.1	91.6	125.8	161.7	1946.4	1946.4	92.5	84.4	97.5	73.7
P25391	109.4	85.7	99.6	98.1	97	102.6	79.9	108.4	119.6	113.4	107.8												29.9	29.8	29.5	41.7	30.2	40	45.5	42.4	22.6	46.1	41.1													262.7	256.7	302.3	277.7
Q8TE02	19.3	25.6	38.6	41.5	33.8	32.6	28.5	20.2	18.5	17.4	114												6.9	8.7	7.7	10.4	8.2	6.1	4.9	4.3	6.5	6.3	28.9													47.7	54.7	55.9	45.9
Q9H944	113.1	200.7	196.4	208	186.6	201.4	150.8	78.6	71.6	54.8	668.4	2	11.8	8.5	16.3	27.4	37.1	51.9	104.3	77.3	87.8	296	105	135.4	126.2	86.1	103.1	69.3	68.5	50.4	53.9	65.4	389.9	34.4	26.7	22.2	18	11.1	12.5	18.3	21.4	53.1	49	110.2	110.2
Q9Y4P3	218	402.2	397.2	407.1	380.2	373.8	252.8	81	63.3	31.3	1216.7	10.5	31.9	19.1	26.3	30	46.7	102	183	129.9	188.4	572.5	810.7	871.5	829.6	769.8	813.2	567.3	593.6	487.7	484.7	519.3	2533.7	396.9	314.8	275.8	303.3	261.2	44.6	66.4	125.9	174.6	189.1	1314.6	1314.6	72.8	65.9	79.4	62.6
Q8TCJ2	649.8	1124.5	1216.8	1186.4	1135.9	1210.1	1173.2	537.7	365.6	234.2	3229	16	32.5	16.4	27.7	28.1	33.1	64.7	246.1	265.2	367.4	1012.9	1341	1440.7	1441.4	1400.7	1513.3	1165	1332.1	1065.5	1013.9	1226.6	4601.8	795.4	689.2	758.1	803.2	756.4	57.7	66.8	94.8	158.8	211.2	2906	2906	357.9	342.7	376.7	347.3
Q8IW35	237.5	457	425	461.4	359	331.1	222.7	62.1	49.9	62	1094	11.3	25.7	17.3	25.4	35.4	59	97.7	152.5	104.7	162.5	468.8	122.9	126.7	127.9	117.4	122.6	72.9	87.9	60.6	64.9	70.4	373.7	76.6	78.5	68.3	71	62.5	24.7	39.7	57.6	117.9	119.1	364.1	364.1
Q13098	599.5	991.2	1040	1009	932.1	1062.2	968	613.4	441	290.5	2831.8	9	15.5	9.7	21.6	20.4	21.3	52.5	101.3	108.9	191.3	759.8	927.1	989.5	889.5	843.8	944.9	644.1	687.6	510.7	545.1	604.3	2575.8	242.1	177.2	172	161.2	132.2	10.9	29.7	35.4	75.5	108	596.8	596.8	270.1	277.7	313.5	248.2
Q96GC5	142.9	268.4	272.4	264.7	237.9	192.9	157.8	45.2	25.4	21.6	741.1	12.9	16.3	7	15.8	17	31.6	46.1	84.8	66.6	78.1	216.2	352.4	375.1	364.3	374	386.2	337.1	368.6	363.9	223.6	327.1	1271.2	25.1	28.6	28.7	26.9	22.6	2.8	3.6	3.7	8.8	8.1	94.1	94.1	169.6	148.3	166.7	148.2
P55036	1151	1672.4	1750.3	1782.3	1599.5	1761	1636.1	1209.4	1151.8	972.2	5163.6	46.1	95.3	41.7	97	95	111.5	195.5	309.5	308.3	440.8	3298.3	1717	1802.5	1570.8	1788.5	1877.8	1643	1815.6	1514.2	1152.8	1584	5511.2	434.1	424.6	458.5	490.7	438	67.8	110.5	118.8	244.2	252.6	1321.8	1321.8	557.2	548.9	619.9	525.4
Q9NUG6																																		195.9	202.3	204.4	211.4	203.5	25	30.2	30.6	85.5	126	713.5	713.5
Q9UJ83	448.6	813.2	849.3	864	822.8	848	942.2	596.1	471.2	453	2329.7	2.5				2.1	3.3	3.7	7.8	10.2	10.5	61.5	282.2	282.3	290.1	317.1	352.6	237.9	286.2	229	255.9	255.8	1117.8	131.5	109.8	123.2	129.9	130.9	20.4	16.6	21.8	37.7	37.2	506.6	506.6	177	174.1	225.9	169.2
P35354	131.9	215.5	224	224.4	201.9	219.4	161.2	113.6	99.9	92.6	950.7												22.7	24.7	22.6	18.2	23.3	16	22.2	19.9	16.4	16.4	66.9													19.5	16.4	17.7	13.4
Q9Y4L1	7442.3	11552.1	11914	12571	11330.1	13084.9	11181.2	5030.4	3534.8	2508.8	38045.4	271.5	598.2	232.2	502.7	487.8	625.4	1309	3962.5	3603.6	5017.1	17067.7	6685	7143	6949.9	7168.3	7850.2	6465.4	7511.9	6450.1	5537.4	6805.3	23722.6	5503.9	4978.1	5539.6	6007	5584.5	516.1	606.5	717.4	1079.1	1243.9	20067.5	20067.5	2798.2	2766.1	3164.5	2608.4
Q9UHJ6	29.9	58.5	43.8	47.2	47.5	49.8	49.4	16.9	11.3	13.4	127		4.8	7.3	8.1	5.3	2.8	12.5	30.1	32.2	41.3	120.7
O95861	1142.3	1942.1	2034.6	2063.8	1878.8	2128.8	2166.3	1559.3	1319.1	1155.4	5084.1	140.2	292.5	118.2	194.5	184.1	143.1	207.2	244.3	177.6	255.5	3410.4	1130.6	1186.3	1157.9	1104.2	1251.5	936.5	1036	863.4	817.5	961.9	3284.2	986.9	856.2	883.4	995	826.8	87.7	134.1	137.7	199.3	196.4	3322.1	3322.1	626.1	609.3	659.8	573.6
O60294	18.9	25.5	25.5	23.8	27.4	20.4	20.9	7.6	9	9.9	56.1												90.8	97.2	95.7	91.5	97.5	67.2	77.5	56.7	58.2	72.4	321.1
Q8IWX8	695.3	1120	1093.8	1023	877.5	553.3	401.1	208	162.4	150.6	3412.4	22.8	71.2	45.5	118.2	183.9	247.7	363.8	507.1	415.8	509.9	1650	610	599.5	580	291.7	271	118.1	135.6	97	90	105.4	2035.8	447.9	283.4	187.2	176.3	145.6	65.6	422.9	603.3	947.4	879.8	1684.7	1684.7	250.7	245.2	287	191.7
Q7L0Y3	1678.1	3003.3	3234.7	3106.6	2850.1	2907.9	2832.7	725.1	291.6	253.6	8122.9	122.9	236.1	129.6	210.6	260.8	367	588.1	1609.7	1575.4	1852.2	4681.6	2063.8	2212.8	2143.3	2006.6	2157.8	1495.7	1729.7	1336.6	1254.5	1418.6	5805.2	1391.4	1164.3	1119.5	1191.4	1093.8	180.3	343.7	420.1	903.2	976.9	4325.6	4325.6	431	435.9	525.3	400.2
P54277
Q96AH8	17.9	24.2	30.8	30.7	29.2	27.8	27.9	16.7	15.2	13.3	90.7
O94916	155.5	233.1	234.1	249.9	178.8	174.5	95.9	27.4	34	29.3	821.6				2	3.3	5.7	7.2	17.5	10.3	13.6	39.6	104.3	116.3	113.6	97.1	105.3	62.6	61.3	40.5	39.6	56.9	450.6	45	37.6	38.5	33.8	32.1	9.9	17.8	32.1	56.7	59.6	152.4	152.4
Q14739	241.8	458.3	478.9	468.2	444.8	391.1	465.2	216.3	102.4	54	1208.7	12.4	31.7	9.6	30.8	34.5	61.1	84.6	246.4	243.2	369.6	1002.4	476.3	531	509.5	519.7	551.8	440.2	496.6	413.6	342.8	399	1616.4	498.7	431.6	454.3	478.9	425.3	54.4	81.7	104.6	205.8	270.6	1840	1840	146.1	119.8	152.6	125.9
Q8NBM8	212.2	343.9	378.2	391.2	371.7	415.6	357.2	284.4	256.6	232.7	1099.9
Q86U44	558.8	914.6	940.3	913.1	853.4	802	657.5	338.3	189.9	110.9	2466	11.3	29.9	15.5	49.4	80.4	88.6	144.3	253	240.3	331.5	929.7	206.9	222.5	237.9	240.4	258.5	174	200.2	137.8	161	176.5	669.5	316.2	292.2	301.7	305.1	271.1	49.8	70.9	94.8	217.7	290.7	1358.6	1358.6	304.6	301.5	355.1	267.7
Q6P3X3	216.1	361	388.2	366.8	345.6	258.5	202.6	79.7	65.4	71.1	1195.9	7.6	15.4	12.3	24.1	38.8	51.6	83.5	121.7	97.7	115.2	269.3	185.2	232.6	223.3	197.3	212.6	135.9	154.6	123.6	124.9	124.6	598.4	122.8	108.6	98	111.7	90	25.5	43.9	46	116	141.8	421	421	19.1	18.6	20.4	17.8
O43390	3902.3	6261.4	6495	6821.8	5762.6	4578.4	1977	519.9	444	232.1	18643.3	122.4	291.9	129.2	318.4	488.3	1072.8	2325.3	3339	2480.9	3023.6	9156.4	4171.3	4320.9	4288.1	4290.2	4580.7	3732	4310.9	3479.1	3121.7	3752.4	12909.5	3111.2	2724	2998.6	3044.8	2794.5	310.1	270.7	329.5	594.6	752.1	10200.5	10200.5	1646.3	1614	1830.1	1544.9
Q14653	279.3	453.6	450.5	448.1	402	477.5	393.7	155.9	104.6	87.3	1432.6	19.9	39.9	16.4	37.5	59.5	89.3	144.2	359.1	318	399.3	1164.5												133.4	114.7	138.4	126.2	128.5	26.7	39.6	45.4	76.1	100.7	446.3	446.3	41.7	47	57.5	48.6
P50995	1119.1	1792.3	1854.1	1793.3	1397.3	921.3	458.9	210.3	130.8	155	5162.3	71.1	161	84.2	198.3	345.2	590.5	990.7	1284.5	1000.9	1335.9	4268.7	1176	1299.9	1263.2	1254.5	1311.4	1092.6	1211.1	1013.5	931.9	1098	4129.9	897.8	779.1	903.9	915.2	844.7	124.5	121.4	130.2	281.9	362.4	4256.6	4256.6	391.3	374	401.5	315.7
O75356
Q9Y5J6																							131.8	154.5	149.8	160.2	170.2	137.4	159.4	133	114.8	139.1	312.9	104.8	100.2	118.8	129.2	114.7	0.6		9.8	33.7	29.7	303.4	303.4
Q7Z7F7	108.4	185	195	211.8	166.5	178.2	135.8	57.3	32.8	27.5	659.3	10.8	25.4	15.7	18.5	34.9	52.6	96.9	164	129	172.4	504.4	99.4	100.1	103.7	95.7	106.8	94.5	97.7	84.4	77.2	86.3	454.1	12.3	15.7	15.3	13.4	14.4	2.3	2.5	2.3	3.2	8.3	75.6	75.6	158.2	161.2	173.4	151.5
Q9H981													12.6	18	49.7	74	66.7	85.4	116.8	82.2	112.2	570.3												40.4	30.2	28.6	28.2	24.3	7	19.8	25.7	50.5	52.1	158.8	158.8
P55198													6.3	6.1	12.7	16.4	11.2	14.6	25.8	21.2	24.4	70
Q92692	271.3	362.8	397.3	391.8	419.2	425	413.2	279.6	263.7	271.5	990.8												216.1	219	224.4	228.3	235.9	181.6	233.7	208.3	218.2	237.4	480.2	119	129	124.1	141.7	140	11.1	10.4	15.9	36.7	28.6	313.8	313.8	106.6	103.9	122.5	89.1
Q9H4L5	306.6	446.8	471.9	501.5	443.8	295.2	282.3	169.7	162.4	187	1272.7	21.8	53.6	24.9	58.2	98.1	151.3	192.1	309.8	274.2	330.4	983	331.3	351	355.7	351.2	375	248.6	260.4	219.2	212.4	256.3	1280.9	162.6	147.6	149.1	163.4	116.1	22.6	53.4	61	150.9	170.9	621.5	621.5	24.7	29.2	35.1	21.9
Q15012
Q96HV5	68.1	110.9	136.7	123.5	127	133.6	125.6	79.2	70.4	57.4	345.1												32.9	38.4	41.3	33.6	31	28.8	24	21.3	23.6	24.1	82.7													7.9	12.6	10.9	6.8
O14832	72.6	132.6	113.5	111.9	103.4	105.6	78.5	29	17.3	13.7	376.4	8.3	13.8	8.2	9.4	9.8	10.8	26.8	28.8	24.2	35	194.1	67.8	64.5	49.7	63.7	69.5	68.4	75.3	71.1	39	61.1	368.7	47.5	43.8	42.7	32.7	30.7	3.9	6.6	6.8	22.3	28.3	182.9	182.9	14.8	17.4	18.9	17.3
Q12765	1539.9	2441.9	2529.2	2589.5	2373.4	2590.2	2486.5	671.8	284.9	243.4	6967.2	54.3	131.2	54.3	112.6	112.6	180.7	342.3	1126.9	1014.9	1261.5	4034.7	1068.3	1084.3	1170.5	1050.5	1127	930.7	1111.5	885.8	836.4	953.5	3422.7	1001.5	932	910.9	1014.4	940.9	91.4	156.3	188.6	325.8	362.7	3484.8	3484.8	885.4	893.9	1012	829.3
P28072	1049.1	1546.2	1516.2	1566.3	1507.5	1676.3	1483.1	1209.9	1221.1	1085.2	4506.8	28.7	62.2	28	57.4	61.8	69.8	118.1	136.1	118.8	148.2	1394.9	905.3	962.8	934.6	973.1	1090.4	868.5	992	816.8	761.8	904.9	3070.6	353.9	347.1	389.2	368.4	336	23	36.3	45.8	110.3	121.5	1188.5	1188.5	379.7	396.9	412.9	361.3
O75822	2420.9	3255.1	3398.3	3248.5	3121.3	3279.4	3410.8	1605.2	1038.7	566.9	8392.1	31.3	74.5	35.7	64.7	66.8	87.7	174.4	530.4	588.6	835.5	2472.4	1391	1402.9	1453.2	1483.2	1548.7	1184.2	1455	1304.9	1219.9	1315	3842	1248.8	1165.5	1334.3	1545.4	1466.1	29.2	39.8	99.2	162.1	192.1	4084.9	4084.9	1030.5	1098.4	1242.1	960
Q93100	45.5	71.7	73.5	79.5	71.8	72.3	55.3	20	14.7	15.7	212.3	2.2	7.6	2	10.2	11.3	11.9	29.6	62.8	50.7	61.1	168.2	200.9	237.6	214.7	219.9	229.8	132.2	151.7	125.5	137.8	155.5	656.5	240.8	224.8	161.8	151.1	115.8	36.1	116.3	196.1	349.9	409.6	666.1	666.1	80.9	69.5	78.9	59.5
O00562												3.8	8.6	3.2	6.4	14.8	20.5	46.9	67.6	45.4	74.3	199.8	64.4	82.7	91.6	81.8	83.3	60.4	60.1	44.2	50.5	61.4	228.5													14.2	13.7	21	13.6
Q86W56	155.4	215.8	236.4	225.9	229.4	193.7	174	34.2	30.7	26.2	537.9		4				6.3	10.6	23.2	16	27.2	76.5												29.5	26.3	28.9	29.9	25.7	7	8.3	5.4	19.6	20.9	144.7	144.7
P57088	477.1	785.3	891.5	860.5	819.4	875.8	821.6	577.2	522.6	438.5	1489.4	40.8	85.3	55.1	82.4	97.3	79.5	150.6	203.2	206.4	301.2	1101.6	434.2	489.7	449.6	451.2	443.1	363.8	446.5	369	256.6	363.1	1155.7	327.7	269.6	249.4	275.1	236	30.7	58.6	62.8	136.3	138.8	815.3	815.3	158.1	151.9	190.1	142.4
Q8TF68												2.1	3.2	2.8	7.8	2.1	4.3	7.1	15	11.7	16	49.4												17.9	22.6	20.7	13.3	13.1	8.1	9.1	16.7	33.4	33.6	206.8	206.8
P57772	109.2	195	191.2	217.4	180.7	149	86.4	19.8	12.6	4	439.7	5.7	12.7	4.9	12.4	20.5	48.7	73.2	150.4	108.4	129.2	406.7	62.9	66.7	52.9	60.8	65.8	49.8	44.3	34.7	29.9	30.8	131.1	78.1	71.8	68.6	62.3	54.4	6.5	14.5	25.2	52	62.9	179.5	179.5	58.3	52	68.2	48
P28702													2.2		1.9	4.1	6	7.5	11	10.2	10.4	49.5	85.3	97.3	104.4	101.1	95.4	58.1	73	50.3	43.3	55.3	231.2	36.7	32	32.1	34.2	30.5	11.4	14.9	19.8	32	50.5	170.1	170.1
Q5SW79	1933.8	2906.2	2915.6	2996.1	2715.5	2707.9	2372.2	1044.8	732.9	571.4	8322	131.8	290.4	154.9	262.5	330.8	420.1	748.1	1430.8	1183.6	1629.7	5739.4	2408.6	2501	2416.4	2234.2	2313.8	1286.9	1386.9	1060.8	956.2	1140	7193.9	1814.1	1590.1	1438.6	1256.1	1027.8	448.9	696	1045.8	2216.7	2549.1	6104.5	6104.5	825.7	830.6	897.8	776.4
A1A4S6																							33.1	25.8	32.1	25.9	37.5	18.1	17.1	15.4	12.5	16.5	105.3
Q16881	1529.1	2638.3	2631.1	2750.6	2503	2529.1	2613.9	1231.7	757	569.3	6076.1	80.6	152	68.7	136.2	145.2	187.8	358.9	916.4	846.9	1115.9	3244.7	1971.4	2138.6	2220.1	2087.7	2427.2	1831.5	2134.1	1718.8	1720.2	1818.5	6096.1	853.7	795.6	893.6	1049.2	1027.2	55	57.8	107.7	156.1	178.1	3103.4	3103.4	708.1	718.6	834.4	663.8
Q04760	978.7	1498.6	1501.1	1550.1	1434.5	1491.3	1415	955.3	902.7	818.8	5636.8			3.2	5.6	5.3	6.4	11.4	12.9	13.6	22.7	96.5	792.9	744	377.9	274.7	325.4	213.4	231.2	215.5	192.3	238.1	2087.7	276.7	166.3	137.6	147.9	132	46.7	58.4	50.3	91.6	100.3	1218.9	1218.9	351.7	377.1	431.3	380.1
Q9NZD8	95	153.7	159.8	173.5	167	139	99	15.3	17.7	11.7	442.6	13.4	30.8	22	30.4	45.4	71.8	154.3	289.7	219.2	279	831.8	211.3	251.5	224.3	207.4	235.4	201.8	188.3	183.5	145.4	186.1	756.9	134.1	130.1	119.6	145.2	117.7	7.6	17.6	30.9	58	68.2	462.7	462.7	83.6	80.9	101.3	68.5
Q7L775	16.9	42	36.1	32	31.8	31.4	34.9	15.4	10.3	8.5	127.2		2.6		3.3	4	4.8	7.9	11.8	11.1	15.2	29	22.1	19.2	20.3	19	22.5	14.9	12.7	13.5	12.6	12.1	75.9	24.3	18.7	15.2	17.1	12.8	4.1	1.7	9.8	23.7	31.6	89.7	89.7	44.3	50	52.7	35.5
P61964	395	634.8	683.7	646.6	532.8	577.9	552.1	414.7	370.2	329.9	1524.4	4.5	11.4	4.7	14.4	17	18.4	37.9	54.8	35.9	55	195.9	864.4	987.6	929.1	834.3	772.1	530.8	648.5	478.9	440.7	554	2960.1	313.3	247.1	228.4	211.1	176.6	45.5	227.6	272	462	445.5	1128.8	1128.8	94.3	96.4	102.7	90
Q8IZR5
P35221	2511.1	4070.3	4118.8	4275.3	3966.7	4343	4252.4	2474.6	1745.1	1147.2	11319	75.7	201.6	76	192	177.8	195.4	371	864.1	909.8	1517	6067.6	2227.6	2312.7	2295.1	2307	2500	1871.5	2158.2	1748.2	1636.7	1879.3	7912.3	1961.7	1760.6	1963.1	2047.2	1814.3	187.2	260.8	372.6	722.4	1090.5	6805.2	6805.2	1284.6	1245	1476.4	1240.4
P62314	360.6	635.6	623.7	632.8	609.8	598	591.9	411.3	335.9	278.7	1939.5	140.7	256.3	140.8	194.1	186.6	180.4	272	359.7	369.8	519.1	2252.4	723.5	783.1	757.4	749.5	784.3	481.6	538	395.6	395.1	407.3	2207.4	372.9	331	318.1	325.6	275.3	115.3	137.4	207.7	392.5	425.5	1383.5	1383.5	287.6	290	305.2	257.1
O00233	628.2	732.7	775.2	789.6	743.5	736.5	690.6	556.1	535.5	522.2	2211.1		2.5			4		8	11.9	8.1	11.8	173.5	755	795.7	700.4	800.8	806.2	656	743.7	581.2	530	680.3	2573.5	325	319.5	305.3	273.7	241.7	81.5	96.9	116.3	269	307.3	1194	1194	327.4	355.2	376.4	294.7
Q99666	19.1	32.5	28.8	23.7	14.4	17.2	12.6	8.6	6.6	2.2	121.7	3.5	11.1	7	14.7	13.9	19.5	26	41.6	27.8	35.1	122
Q9NTX5	407	662.6	677.4	715	664.4	763.5	721.3	502.9	469.1	428.9	2169.2	10.7	23.6	9.8	22.2	24.5	19.7	29.5	42.8	38.6	51.5	565.1	249.5	266.5	278.2	245	272.2	214.8	236.1	188.5	171.2	205.1	982.8	195.4	164.1	191.1	186.6	174.3	24.3	35.9	50.2	103.4	121.6	812	812	54.8	56.9	64.5	54.5
Q96C92																							59.8	70.9	56.1	57.2	58	49.6	59	43.6	34.7	41.1	114.6	14.7	13.8	15.6	15.4	14.3	4.6	7.8	7.6	19	16.4	52	52
Q8TBC4	1216.3	2026.1	2164.9	2149.9	1916.1	2123.1	2046.8	653.7	251.9	206.6	5677	24.5	57.7	24.7	64.1	82.5	110.2	144.1	512.3	483.1	581.6	1650.8	1371	1462.9	1447	1432.9	1562.7	1217.7	1383	1124.3	1108.3	1261.7	4559	504.5	463.9	497.6	523.1	461.5	49.4	49.5	74.2	118.4	124.7	1803.6	1803.6	110	96.6	123.4	89
Q13951	418.5	639	637.1	627.2	578.3	479.8	317.8	126.3	116	102.1	1929.4	15.6	31.9	13.9	33.1	54.1	88	152.7	215.3	164.9	214.1	647.2	244.5	252.3	221.7	219.7	242.8	195.9	194.9	145.5	141.2	172.1	892.6	161.6	149.5	151.7	166.3	146.2	17.7	23.8	36.5	78.5	96.4	715.4	715.4	29.1	34.7	36.6	30.7
P46937	135.1	199.5	180.7	206.3	188	195.7	182.2	135.6	128.8	127.4	510												91.9	100.9	95.3	102.3	115.7	96.2	102.6	89.6	89	105.1	311.1	75	73.7	81.5	87.8	88.7	19.1	19.6	25.6	36.1	47.7	339.3	339.3	12.4	12.8	15.3	18.6
Q92979	468.9	797	865.2	928	880.8	1060.5	1052.3	820.9	719.9	633.8	2652.3	83.4	186.3	76.2	102.5	99.7	55.5	86.3	106.9	103.1	147.4	791.5	445.7	461.3	404	434.9	458.1	350.6	414.9	320.7	277.3	352.7	1239.5	254	249.1	249.3	255.3	226.7	161.9	114.9	76	140.6	167.9	990.5	990.5	114.2	113.6	129.3	108.2
Q9Y692													3.2	8.1	15.9	16.6	25.4	46.8	53.1	45.9	52.6	159.9	24.3	26.3	30.8	27	32.8	23.2	27.4	21	22.8	23.6	87
Q96RT1	140.1	216.2	220.9	202.3	207.4	182.3	138	52.7	47.4	30.4	607.5	20.7	65.3	20.5	55.3	68.7	106.7	187.5	342.2	256.8	336.9	953.3	83.9	93.5	90.5	79.9	95.3	58.3	60.5	38.6	49.5	59.4	325.4	36.8	33.1	23.2	26.6	21.1	3.8	8.9	12.7	26.1	43.9	128.3	128.3	13.3	11.4	15	14.4
P48147	1763.6	2834.2	2883.8	3043.3	2522.8	2082.4	1334.3	577.1	434.5	372.2	8642	62.1	159.1	57.4	136.3	242.4	587.2	1085	1683.7	1317	1697.5	5707.7	2006.8	2203.4	1997.5	2048.6	2178.7	1885.8	2008.4	1691.3	1456.1	1838.4	7032.8	1623.7	1389.9	1557.6	1587.7	1436.8	184.1	276.9	288	595.2	721.4	6385.6	6385.6	568	555.9	626.1	506
Q9NPD3	74	143	137.4	151.2	125.9	159.4	135.9	81.5	89.4	63	451.1	3	4.2	2.6	4.1	3.8	8.3	8.5	15	14.7	11.5	82.7	147.4	156.3	169.3	151.5	155.2	119.5	129.5	104.3	98.2	107.6	562.9	180.1	156.8	161.1	186.9	170.2	27.5	32.8	41.3	66	108.3	748.9	748.9	24.4	25.9	35.1	24.7
P46108	729.3	1137.4	1181.8	1246.2	1064.1	988.4	659.9	217.1	172.2	133.6	3424.7	32.6	69.2	18.9	79	96.8	260	513	835.4	649.6	872.3	2488.7	1308.6	1451.8	1410.8	1372.5	1554	1267.9	1416.9	1120.8	1095.3	1279.9	4704.1	770	665.1	749.5	802.3	723.4	76.1	87.5	120.9	225.2	291.4	2862.8	2862.8	318.3	309.8	347.6	284.3
P0C7P0																																		71.8	58.1	59	77.6	64.3	3.5	11.1	10.4	27.3	29.5	190.4	190.4	79.4	63.9	86.2	70.3
Q15906	103.6	99.3	104	112.4	90	74.3	29.3	33.9	27.1	28.3	372.2	12.5	27.3	19.3	57.9	80.6	115.7	166.8	193.1	164.2	203.5	721.2	97.7	93.5	79.4	78.2	84.9	74.6	67.5	51	42.2	63.4	307.2	36.5	32	28.5	25.5	26.4	5.1	21.9	28.6	58.8	51.5	140.8	140.8	31.1	24.3	30.7	19.2
Q9GZU1																																														18.6	22.3	27	19.6
P50336	317.9	469.2	504.9	515.8	485.9	582.8	465.1	267.9	173.3	136.4	1706.8	9.6	28.8	10.2	24.8	36.9	34.7	50.2	132.4	136.9	216.3	663.3	198.7	216.5	220.2	191.2	232.6	182.6	194.8	219.5	146.7	249.6	743.5	182	169.6	161.9	164.9	150.7	63.9	87.3	119.8	205.4	212.9	756.6	756.6	67.9	70.5	89.4	68.3
Q5SW96	87.9	131.6	138.1	138.6	120.6	102.7	87.8	42.3	32.5	22.4	395.7	14.4	29.5	15.5	36.2	57.8	80.5	136.1	204.6	165.2	216.8	717.3	41.5	54.7	57.1	56	63.5	40.2	48.1	37.9	40.4	42.5	156.7	10.5	11.5	13.7	14.9	11.1		1.7	2.6	4.5	11.3	44.1	44.1
Q9HDC5	81.8	152.5	153.2	163.8	137	115.3	77.1	27.5	32.5	20.6	439.6	2.2	5.1		2.9	5.6	17.5	25.7	44.6	43.3	48.9	120.3	67.9	69.8	62.4	50.4	53.9	37.7	43.1	34.8	29.1	38.7	184.2	35.4	29	20.7	24.7	21.6	1.1	8.5	23.1	45.3	32.3	88.5	88.5
Q86YR5	22.5	48.4	38.1	42.8	35.6	44.2	34.4	21.5	22.3	13.9	120.8	29.8	50.8	44	122.3	171.4	168.2	244.2	361.6	260.3	327.5	969.3	61.7	61.5	56.1	66.3	57.8	42	40.1	34.7	36.8	35.2	235.5	124.4	111	88.2	89.3	84.9	34.2	69.1	71.2	141.1	174.6	446.9	446.9	24.7	21.7	29.9	23.6
Q8IXQ3	11.1	12	12.4	11.2	12.3	13.4	10.6	5.7	5.1	3.7	40.5												47.3	38.9	42.8	38.6	41.7	34.1	36.3	33.8	36.1	37.2	130.4
O75874	4333.4	6463.7	6866.7	7085.8	6269.4	7808.5	7150.5	5612.7	5317.6	4946.8	20831.8	32.1	72.6	29.4	60.3	61.9	70.2	120.6	205.8	172.2	221.3	2913.8	3674.2	3956.7	3869.1	3870	4304.6	3357	4031.8	3267.1	2965.6	3486.9	11394.7	3180.3	2881.5	3087.1	3066.1	2772.8	293.7	314.1	352.2	521.3	584.7	10711.1	10711.1	1513.7	1453.1	1627.1	1358.3
Q9Y4Z0	179.9	270.9	263.2	277.7	270.2	286	240	176.6	223.2	241	807.1	10.6	22.1	9.4	18.1	16.2	17	33.1	44.2	55.3	47.7	521.2	498.8	522.3	513.5	558.4	565.6	439.5	501.3	424.6	425.8	485.3	1480.6	447.1	414.5	451.9	459	426.3	32.1	24.7	38.7	81.1	116.8	1565.7	1565.7	24.7	19.3	29.8	22
Q8NFD5	210.4	398.4	362.9	416.3	312.4	158.7	100.7	39.2	37.3	35.8	939.2	9.4	26	11.3	28.7	71.8	161.2	235.5	307.1	210.4	293.5	713.1	270.9	315.9	246.3	251.3	197.1	88.5	105.1	72.2	65.4	75.8	1054.1	32.9	17.7	23.1	24.3	20.8	7.8	17.4	19.6	28.3	47.1	133.1	133.1	84.9	100.3	89.6	78.3
Q96GM5	149.5	256.3	263.7	258.5	206.3	131.2	56.1	29.3	59.3	13.1	935	12	29.1	11.6	35.1	51.5	73.2	111.6	155.3	128.5	171	460.6	60.4	62.8	53.5	45.1	43	16	17.1	14	11.9	20	204.3	110.2	86.2	75.7	79.5	58	11.8	59.5	85.6	141.1	155.7	377.3	377.3	12.5	11.5	16.2	15.6
Q01850
Q9BV19	27.8	53	54.4	51.1	45.7	52.6	38.4	13.4	10.4	12.9	145.4																							68.1	63.4	65.6	65	49.1	12.5	13.6	12.5	20.4	23.3	156.5	156.5
Q9P2I0	272	445.2	450.1	472.7	418.6	344.8	233	61.9	34.9	33	1361.6	29.7	63.1	35.1	67.7	102	203.9	360.7	603.8	471.4	599.1	1956.3	282.7	303.4	250.1	120.8	123.7	80.9	77.9	62.7	72.9	72.3	1054.4	216.8	97.9	87	85.4	65.3	20.4	265.7	284.5	420.9	450.2	783.6	783.6	50.9	48	52.9	42.7
P52756												6.9	22	27.9	63.1	77.6	80.4	109.5	160.1	117.9	149.1	479.5	254.6	244.6	250.6	241.8	264.6	175.5	175.7	120.7	133.1	141.2	785.7	117.7	119.5	103.1	81.3	75.3	20.2	29.4	46.4	131.3	161.6	383.5	383.5	16.7	9.3	15.5	12.4
Q6P4A7	11.6	18.4	19.3	22.7	16.7	25.2	18.9	11.4	12.1	10	68.6												37.5	37.1	37.2	36.9	34.9	30.2	30.5	22.9	28.8	23.4	145.4	9.2	9.6	14.6	8.2	7.9	5.7	6.6	2.9	9.5	13.1	63.1	63.1	16.9	14.5	17.7	12.5
P49915	2302.6	3667.9	3778.1	3849.9	3373.2	3744.7	3372.1	1433.4	779.4	471.9	10288.9	121.6	294	106.5	249.8	299.3	460.7	833.7	2137.7	2065.6	2869.1	8704.1	2597.7	2872.2	2842.9	2751	3012.5	2312.1	2582.9	2058.7	1989.9	2269.5	8890.6	1788.8	1543	1637.2	1676.8	1503.3	151.3	237.9	283.9	547.2	683.8	6293	6293	918.3	895.7	1029.9	845.8
Q96JC9	33.5	52.6	50.9	40.4	32.1	26.6	23.6	10.6	17.1	18.2	175.3	5.8	12	8.5	17.3	26.9	30	41.8	78.3	70.6	89.1	257	32.8	39.3	33.5	32.6	31.7	27.8	29	13.6	12.5	22.4	108.5	24.4	18.8	13.3	17.2	13	5.3	14.2	17.8	34.8	37.3	86.5	86.5
Q5GLZ8	500.8	750.7	828.4	833.5	725.7	817	698.4	259.5	121.9	98	2338.8	14.2	31.1	16.6	30.5	30	47.7	73.4	226.7	199.7	247.4	846.6	100.6	119.6	121.4	114.9	122.6	87.8	95.2	76.1	76.2	83.7	412	137.4	124	108.1	107.4	116.7	18.2	35.8	41.2	93.5	106.1	555.6	555.6	79.2	88.4	91	71.5
Q96JH7	598.2	942.3	958	883.4	714.4	510.9	420.7	198.7	149.5	156.7	2910.9	45.7	101.5	85.3	218.8	358.3	403.6	578	901.6	687.9	868.1	2469.2	901.4	966	867	838.1	937.9	669.5	727.1	576	581.7	623.1	3184.2	619.1	549.8	546.8	561.8	464.3	119.6	214.9	272.8	564.8	709.2	2400	2400	34.6	40.2	41.7	27.2
A0JNW5	116.6	143.7	170.3	162.9	138.2	170.4	151.5	121	126.1	103.4	488.4												56.5	70.8	58.3	53	61.6	40.4	39.9	31.1	31.2	27.4	193.3	25	24.1	21.9	21.9	15.5	2.4	9.7	20.5	37.6	46.9	118.3	118.3
Q13415	7.7	15.1	17.1	14.6	10.5	6.1	5		1.2		45.2
P11169												6.7	18.6	9.2	15.6	22	19.4	32	43.7	34.6	41.4	641.7	352.7	386.7	390.7	376.5	405.7	367.5	402.5	324.5	324.4	383.6	1157	144.3	136.4	148.6	157	152.4	16	12.2	17.7	44.5	36.8	514.7	514.7	156.1	158.1	179.5	138.4
P62316	1164.4	1791.9	1893.5	1796.8	1753.8	1707.3	1722.6	1175.9	1095.5	868.5	5392	303.6	514.2	279.7	381.8	436.9	398.7	657.3	829.7	672.6	1005.9	3691.4	1290.7	1357.9	1265.8	1308.2	1340.4	856.7	916.8	730	653.3	776.5	4595.4	1031	877.8	838	758.9	618.5	307.2	455.5	589.1	1288.8	1334.3	3450.5	3450.5	756.2	775.6	877.5	727.8
Q9BW62	34.4	60	55	50.7	48.2	51.1	38.2	10.2	2.9	5.4	154.3	8.4	15.8	6.9	19.2	33.7	46.8	95.7	188.8	148.3	210.9	475.1	29	25.3	26.2	30.5	30.8	18.8	16.4	13.8	11.4	17.5	92.1	72.4	62.4	59.1	62.8	47.8	6.7	18.4	36.7	78	90	312.1	312.1	29.6	20.8	25	25.7
Q9NX00	10.9	18.7	18	19.3	21.2	18.1	16	13.7	11.3	8.7	66.1												72.4	109.8	77.6	96.2	101.3	100.1	71.3	69.4	59.4	57.9	269.4
Q9Y2H2	4270.6	6884.3	7026.5	7049.4	5654.6	4049.4	2714.1	894.1	653.4	549.9	19173.9	187.4	405.7	206.6	506.1	869.7	1443.4	2505.8	3585.1	2613.9	3406.3	9173.8	3290.8	3597.7	3385.7	3418.6	3681.7	2613.7	2901.6	2226.5	1950.1	2463.6	10939.3	1864.4	1648.8	1637.3	1634.6	1326.2	273.6	428.3	535.4	1300.6	1634.1	6678.3	6678.3	1985.5	1953.2	2112.4	1735.8
Q9BQ15																																														131.2	100.1	114.5	93.9
Q8WWI1												3.7	6	4.4	7.1	14.1	13.7	27.4	39.6	32.3	46.6	135.8												30.8	26.4	33.4	31	24.7	5.8	7.7	13	22.4	30.5	124.5	124.5
Q8N3Y1																																		10.2	7.7	9.4	8.9	7.2	2.3	4.7	4.9	11.2	12.9	45.9	45.9
P62277	2861.5	4756.6	5191.1	5469.2	5082.4	5986.9	5513.7	3518.4	2980.6	2592.2	19209.1	747.2	1574.7	696.5	745.3	758.3	542.9	799.6	1310.1	1020	1510.4	8124.3	3255.3	3439.1	3353	3254	3522.4	2648.3	3049.9	2436.9	2412.6	2699	12735.9	2847.9	2606.7	2692.3	2817	2542	1758.7	1579.7	1554	2892.6	2928.1	12199.3	12199.3	1042.1	1040.2	1261.1	1077.7
Q9NT62	273.1	444.2	461.9	504.2	441.1	532.8	440.8	274.3	227.1	187	1595.1		2.7		2.9	2.1	6.5	9.9	19.5	15	24.3	176.8	603.8	649.6	630.9	618.8	666.8	483.3	540	397.8	404.9	485	1532.9	659.3	616.3	584	570.4	490.2	44.6	75.7	82.1	162.3	187.2	1412	1412	542.6	539.5	602.2	502.9
P07947	80.7	119.8	116.6	109.3	120.6	103.6	75.4	29.8	32	32.5	369.2												32.3	33.5	32.7	27.4	36.7	25.4	27.4	19.1	24.2	20.3	83.2
Q9Y4K1	129.4	167.8	200.4	194.5	171.7	143.5	89.1	48.2	42.6	36.6	484.7												88.7	95.4	78.2	97.8	89.5	63.2	71.3	46.5	34.5	66.8	197.1
Q5TA45	49.1	64.2	75.9	72.3	67.3	73.7	72.5	38.2	36.3	22.1	256.4												131.8	128.1	178.6	92	105.6	58.1	54	39	38.5	48.5	409	27.3	23.1	26.5	17.8	14.9	3.8	10.2	16.8	31.1	36.7	59.6	59.6	23.5	25.6	22.2	23.6
Q9UIC8	561	856.3	924.1	949.6	877.8	1001.6	965.6	486.2	248.6	147.1	2566.4	8.6	15.6	9.1	13.3	12.6	15	30.7	63.8	72.3	103.1	286.1	246.5	239.8	246	227.1	249.4	164.7	183.4	132.5	163.3	144.1	817.1	474.4	420.6	423.7	438.2	368.1	63.1	87.4	140.6	274.4	326.3	1832.3	1832.3	292.6	284	327.6	257.4
Q86WA8												3.3	3.2	3.2	6	6.6	4.4	7	11.8	17.3	17.6	49.4												35.5	37.3	27.8	31.9	20.3	4.7	15	27.2	41.7	49.4	151.8	151.8
Q86YS6
P23434	186.9	271.2	218.2	246.1	237.2	290.1	269.6	222.9	158.1	183.7	1010.7	4.3	6.6		6.5	3.2	3.3	3.5	14.4	11.3	10.3	339.9	119.5	123.6	125.9	161.1	203.2	185.7	220.8	178	189.8	233.7	537.1	87.3	83	117.4	128.2	150.8	11.4	6.8	8.4	15.2	12.7	277.3	277.3
O60551																																														29.7	16.7	16.1	17.5
Q9BRV8	63.7	104.6	104.8	99.1	94.4	94.7	77	46.4	36.1	25.8	329.7
P20618	1198.8	1763.9	1787.8	1782.1	1668.6	1804.6	1540.4	1108.9	1036.9	944.8	5528.8	38.8	82.4	31.8	68	76.6	89.8	149.4	179.4	143.3	196	2889	625	676.2	661.5	690.7	779.5	619.7	674.1	589.1	547.8	630.1	2520.9	727.3	702.8	795.3	766.3	737.5	122.2	131	172.9	310.2	347.2	2997.5	2997.5	426.3	431.5	500.6	402.3
O95260	646	1163.8	1172.1	1277.3	1083.5	1123.2	880.1	279.2	212.8	150.6	2910.9	11.6	25.2	10.7	25.8	28	46.3	83.5	188.3	193.1	245.3	874.7	261	261.9	297.4	282.1	318.3	222.4	242.2	218.5	207.7	220.9	877.4	664.8	640.1	625	751.4	622.9	37.9	62	115	237.9	354	2155.5	2155.5	207.5	208.6	235.8	208.3
O43583	1586	1800.1	1885.3	1939.5	1798.4	1899.9	2030.9	1624.4	1853.6	1564.4	5177.1	20.3	22.3	8.7	29.6	18.8	23.2	28.9	53.1	25.8	55	1623.3	921.3	966.1	894.6	1003.4	955	737.6	978.6	870.8	815.9	939.6	2607.4	430.2	414.5	458.3	536.5	518.4	23.7	26.8	39	83.5	75.6	1484.6	1484.6	244	253.9	262.8	235.3
Q13114
P45985	278.5	480.9	472.3	497.4	468.4	548.4	459.3	204	93	83.8	1466.8	12.4	29.4	13.8	22	25.8	24.7	54.3	148.5	160.8	216.8	718.9	300.9	346.5	354.5	307.7	354.3	259.7	278.3	221.6	257.9	247.7	1148.3	89.6	84.2	79.5	94.7	81	12.4	18.4	20.2	40.9	33.6	339.3	339.3
P43246	1452.1	2397.9	2419.5	2419.4	2149.7	2037.9	1506.1	370.1	179.8	189.8	7230.6	55.5	128.1	68.8	127.1	152.7	296.1	555.9	1138.4	890	1098.1	3254.1	1690.2	1781.2	1765.9	1707.3	1882.3	1420	1667.9	1302	1226.2	1464.8	5552.1	1272.5	1166	1229.7	1301.9	1188.3	157.1	227.6	244.8	491.5	611.2	4586.8	4586.8	371.3	364.9	416.5	314.3
Q9H3H5	102.1	187.9	182.8	177.6	186.3	198.3	191.8	133.7	116.8	121.2	360.9												68.6	76.9	63.7	62.3	74	48.4	44.7	36.7	37.5	37.7	106.2	205.5	153.4	178.1	180.7	155.9	22.2	23.2	25.4	54.1	64.4	791.3	791.3
Q6IA86	172.5	268	300.2	292	270.9	278.6	232.2	114.3	93.8	66.2	691.7	2.5	6.7	7.8	11.8	10.5	22.2	43.3	95.1	81.3	111.6	364.3	277.3	304.2	274.6	302.7	311.1	244.3	251	196.8	215.4	220.7	804.4	251.8	205.9	207.6	212.5	178.2	41.2	48.1	69.3	142.1	145.4	765.3	765.3
O43818	195.5	354.1	339.2	362.5	348.3	427.7	426	349.4	313.6	256.2	2168.6	377.3	800.9	419.2	461.9	466.7	356.7	450.2	542.2	455.7	591.3	2385.3	418.1	426	435.3	392.4	442.2	331.6	368.9	276.1	272.8	333.8	2125.7	103.3	90.4	99.6	97.5	88.3	171	159.1	157.7	228.7	229.1	588.9	588.9	158.4	166.9	177.7	163.7
P67870	625.7	1027.1	1002	1057.3	988.9	1106	1021	675	623.3	540.8	2452	23	37.4	18.5	38.1	36.8	46	80.2	210.2	148.4	241.1	1674.7	594.4	588	559.9	444.8	509.9	238.7	244.1	200.4	180.3	210.1	1650	250.6	213.6	178.1	172.7	145.6	40	128.8	189.3	397	456.2	1056.6	1056.6	79.2	76.1	91.2	74
Q9BSJ8	3111.4	5386.1	5596.2	5634.1	4814.5	3916.5	2650.4	802.2	651.7	475.6	15806.2	121.1	277	136.5	319	466.2	923.8	1589.4	2641.2	2047.3	2516.2	7065.5	2952.8	3161.8	3236	3107.8	3280.9	2449.7	2810.3	2036.6	2073.7	2340.7	9672.9	1828.9	1556.3	1692.2	1764.8	1522.5	215.2	255.8	275.5	627.7	843.7	6111.3	6111.3	816.1	773.5	864.2	721
P06493	749.1	1259.7	1269.3	1282.2	1051.6	821.2	610.5	273.4	213.9	199.9	3643.7	37.4	59.4	31.2	63	107.3	162.5	303.1	437.1	320.9	393.4	1050.3	375.7	406	419.1	388	411.8	309.4	336.2	262.9	279.7	299	1303.8	207.6	185.6	178.9	197.6	168.7	40.7	63.2	76	149	170.4	674.5	674.5	83.6	82.2	83.4	80.1
Q9H9B1	49.8	81.3	76.8	79.2	48.7	47.2	39.2	15.1	10.9	14.6	249.4		5.1	5.1	10	15.3	17.9	27.4	42.5	39.8	43.4	177.3												61.7	48.9	46.9	42.3	36.6	8.2	29.3	33.7	92	91.4	247.1	247.1
P34947
Q86Y82	557	814.2	843	870.8	858.3	871.7	865.7	592.2	579.9	513.9	2680		3.4		2	2.7		10.3	13.9	13.5	14.2	168.5	271	289.2	289.4	290.3	335.8	282.5	302.5	251.2	227.4	271.7	1192.4	368.8	323.1	368.1	423.5	386.7	26.5	34.7	41.1	51.7	84.1	1611.3	1611.3	155.3	138.2	165.3	145.6
Q9P2B4	255.8	387	354.9	372.5	372.1	360.1	232.4	69.4	50.8	45.2	1287.4	3.1	11.2	9.4	13.8	22.6	29.6	58.9	122.2	104.3	119.2	469.8	440.6	430.2	404.3	420.1	457.9	286.2	337.7	253.6	205.7	301.4	1426.8	23.7	19.3	22	17.3	13.7	1.9	4.7	4.4	22.1	26.7	99.6	99.6	142.8	142.2	150.1	117.1
Q9BVK8	58.5	75.9	104.9	86.8	102	93.2	105	48.3	45.5	33.9	132
Q06330	279.9	478.4	485.5	492.9	439.5	517.3	440	264.7	251.1	200.2	1433.9		3.9	2.1	6.7	4.8	5.6	11.3	14.6	15.7	23	99.7	242.6	267.1	286.8	261.7	280.1	188	179.2	150.5	153.4	165.6	913.7	105.3	79.4	87.8	70.9	57	20.6	27.3	40.3	86.6	94.2	311.3	311.3	50.4	43.4	50.4	48.3
Q7Z7H5	724.8	1296.8	1338.9	1417.7	1249.1	1478.1	1312	998.5	924.2	849.5	4165.1	14.6	32.4	13.9	22.6	32.1	43.8	87.1	99.1	92.3	134.7	1403.4	787.8	819.8	817.8	833.2	901.2	710.2	794.8	647.9	666.3	698.5	2729.2	224.1	206.2	258.1	271.2	241.7	14.4	26.5	29.6	57.5	70.5	1063.4	1063.4	126.9	109.7	113.7	97.2
Q9H2P9	126.8	211.1	240.2	249.2	222.8	257.2	249	168.3	162.1	144.3	638.8	10	15.4	5.8	13.6	13.3	7.8	23.9	29.2	31.2	48.2	428.1	185	195.1	196.6	185.6	204.1	148.4	198.7	134.3	149.7	154.2	651.1	37.6	32.9	46.7	38.2	40.1	6.1	7.2	9.2	12.4	16.9	160.5	160.5	109.7	93.2	111.9	85.9
Q96RF0	44.5	83.6	91.2	92.2	81.8	88.2	76.5	38.7	29.2	35.7	278.2	10.7	17.1	7.3	18.2	16.2	24.1	49	74.3	62.3	75.6	196.4	28.3	38	30.4	39.9	42.3	30.6	35.9	21.2	16.8	27	123.3
P41567	218.6	256	267.9	260.6	260.5	294	246.1	188.6	213	196.2	950.1	5.4	21.6	2.3	13.7	18	19.8	44.4	81.2	71.5	131.3	814.3	228.1	244.8	241.6	255.2	280.3	194.1	216.2	171.9	207.8	177.8	603.1	307.7	275	293	313.8	312.6	37.6	44.8	47.2	109.5	150.8	952.5	952.5	119.3	111.4	137.8	96.8
P38159	1269.7	2116.9	2028.6	1930.3	2093.2	1922	1767.7	1007.4	760.8	662.5	8543.2	833.2	1445.5	787.1	1089.4	787.9	933.1	1265.3	2010.1	1603.5	2185	7717.2	2309.7	2334.8	2473.7	2363	2533.2	1699.3	1651.8	1308.1	1181.9	1494.5	9563.3	1317.1	1359.5	1289.7	1175.3	907.4	1821.2	1084.7	1194.3	2568.2	3021.4	6579.2	6579.2	1185.2	1350.8	1289.8	1281.1
P35580	6786.3	10811.6	11115.6	11575.1	10425	11086	9668	2554.4	1422.1	1079.5	29744.9	273.9	585.7	207.2	518.3	495.1	748	1865	6129.8	4970.6	6394	19297.1	5894.8	6189.9	6281.4	6134.4	6882.7	4461.2	4256.3	2797.7	2795.5	3329.7	20192.8	4826.5	4381.5	4512.3	3980.4	2675.9	666.9	914.4	967.1	4064.7	6884	17819.3	17819.3	1649.9	1644.2	1854.5	1536
Q9UNP9	344.4	509.5	502.3	482.9	373.8	329.6	250.9	166.3	141.6	123.1	1682.5	50.4	118.1	82.6	162.5	243.4	248.8	360.6	480.6	366.6	502.5	1514.6	447.7	483.3	464.5	444.8	491.9	334.7	380.3	296.9	293.1	340.1	1707.7	374.9	339.6	351.5	324.7	285.4	138.6	224.6	220.1	448.9	427.7	1564.8	1564.8	21.1	23.6	26.7	17.2
P19474	16.7	23.5	18.9	21	19.2	22.4	19.8	5.1	4.7	2.8	71.9												19.7	21.4	26.1	19.9	18.8	9.9	13.1	11.5	12.8	10.6	55.5
P07948	15	35	34.1	36.1	31.5	25.4	19.2	6	1.7		65.7		4.7		3.5	4.5	5.5	12.2	22.4	23.1	26.9	89.7
P18085	1140	1822.4	1950.8	2041.7	1754	1904.4	1818.1	984.4	656.1	451.5	5172.8	108	201.2	102.6	174.5	172	203.8	385.9	867.8	874.2	1292.6	3790.9	1934.1	2163.4	2192.2	2118.9	2257.7	1715	2020.6	1592	1500.1	1755	6343.1	1334.9	1151.2	1180.4	1300.5	1160.3	229.7	390.7	427.2	651.7	701.3	4847.8	4847.8	623.5	639.4	749.4	594
P34897	2824.9	4456.6	4531.2	4656	4371.3	4966.2	4508.2	3367.1	3032.2	2823.9	15628.2	176.9	336.8	158.5	299.1	286.8	262.9	451.5	590.1	516.4	685.3	9127	2452.5	2511.4	2427.7	2539.3	2777.2	2190.9	2519.3	2105.8	1901.9	2277.5	9918.3	2270	2136.2	2361.1	2539.8	2247.3	323.7	363.3	401.4	656.8	742.9	9685.9	9685.9	716.5	689.7	760.4	644.3
P78537	210.3	362.7	361.5	381.4	381.5	393.5	368.4	220.2	232.5	193.1	954.8												192.5	227.9	197.8	212.5	211	154.4	187.3	141.9	131.2	164.1	434	88.6	98.3	88.8	92.1	91.1	5	16.8	17.8	39	61.4	330.4	330.4
P62987	455.1	445.5	541.8	591.2	581.2	606	633.1	534.4	630.2	592.2	312												209.1	203.5	135.5	143.1	134.3	63.8	75	67.7	55.2	75.3	122.7	244.5	157.8	90	99.8	73.8	3.7	6	8	8	6.6	177.1	177.1	238.3	235.6	283.7	262.3
Q9NXX6	23	44	39.3	39.2	24.1	32.4	27.7	4.8	4.3		182.4	84.7	147.8	91.1	120	100.5	98.8	115	231.3	176.8	218.4	745.6												66	50.3	63.1	49.3	44.1	34.9	57.3	83.3	129.8	147.8	392.6	392.6	13.4	14.3	18.2	14.3
Q5VYS8	83.6	145.1	141.5	145.4	114.5	104.3	83.7	33.5	23.6	20.9	509.4	28.7	82.7	43	76.2	143.2	198.8	347.8	523.3	387.7	496.1	1798.1	98.7	102.2	119.1	106.3	115.5	75.3	75	60.5	66.2	74.1	358.4	32.7	26.3	18.3	18.2	17.1	5.7	11.8	15.3	27	28.3	73.9	73.9	59	63.9	75.5	49.6
O75376													9.1	5.6	16.6	21.6	30.1	38.8	72.5	63.6	73	228.5	70.7	89.4	77.7	61.6	73.6	39.9	48	45.7	38.9	54	303.6	52	46.5	40.6	53.7	36.9	11.4	29.6	52.7	69	76.4	189.5	189.5	15.3	10.2	17	10.8
Q9H1A3													2.7	3.5	4.2	5.3	8.5	10.9	19.5	13	22.9	62.7	173.3	182.8	176.2	174.7	198.3	131.5	150.1	118.5	108.9	128.3	597.8	10.6	7.4	12.1	16.5	9.2			3.3	7.6	10.8	37.8	37.8
Q9NZU5	231.7	396.8	409.6	405.7	374.6	384.7	250.2	77.9	45.8	44.6	1184.7	24.4	40	23.7	32.6	50.9	91.7	212.9	329	238	340.9	951.7	375.2	419.7	405.7	438.8	462	353.6	437.3	360.9	330.3	383.2	1401.2	160.8	138.8	148.2	134.2	117.4	34.2	50.1	52.9	97.6	127.4	592.6	592.6	97.6	103.6	107.9	93.7
Q9H857	244	361.4	415.9	394.6	377.1	396.5	343.9	223.9	168.4	134.3	1269.2	2.5	3.9	3.3	4.8	8.8	4	8.2	14.6	14.8	22	110.6	163.8	182.9	168.2	143.6	169.5	119.3	116.2	98.2	94.4	102.6	714.6	124.8	94.2	73.6	96.8	79.4	18.9	58.3	59.7	131	143	468.7	468.7	29	31.6	34.9	31.6
Q9Y490	10195.1	15784.5	16311.5	16926.3	15077.3	15042.6	9493.6	2278.1	1772.7	1509.8	46608.7	377.5	905.8	361.1	779.8	928.6	2070.4	5511.1	10353.4	7830.7	9759.3	28225.4	10912.5	11835.5	11899	11438.8	12696.1	8928	9704.2	7335.1	7068.8	7750	37856.5	8173.4	7553	7858.2	7898.9	6351	1047.5	1411.7	1632.9	4483.6	7155.4	31590.1	31590.1	5110.2	5125.4	5763.2	4791.4
Q86V21	478.2	738.3	765.2	679.3	540.8	414.8	272.2	89.4	82.8	64.1	2074.5	69.7	136.5	108.6	207	363.2	435	646.7	978.2	782.1	1002.7	2822.4	630.2	736.1	707.3	675	736.1	557.4	596	482.8	495.8	512.9	2455.7	686.2	612.6	624.9	669.5	574.8	124.6	191.1	185.6	304.4	374.2	2770.9	2770.9	207.4	232.8	215.9	177.7
A6NED2
O14929	250.7	410	422.6	436.1	364.1	369.4	264.7	47.8	51.5	29.8	1157.5	20.5	46.6	16.9	41.9	45.6	90	185.5	364.4	274.6	327.4	1117.4	223.3	231.8	238.4	213.2	246.7	153.9	177.8	133.2	132.9	148.3	738.7	99.6	96.7	85.8	88.4	77.5	13	18	32.4	91.3	91.2	437.6	437.6	122.4	109.4	134.9	121.4
Q9Y3U8	798.1	1309.9	1431.9	1470.1	1390.9	1664.3	1672.7	1070.3	886.1	769	3071.1	153.8	310.4	137.9	158	221.1	183.8	246	403.7	398.7	562.9	2316.2	624.6	695.8	668.2	740.9	739	593.8	721.1	554.9	573.3	635.7	1390.6	435.1	410.9	430.8	509.2	493.3	122.3	79.5	153.1	260.3	250	1305.5	1305.5	147.4	141.9	166.9	142.1
Q9NX08	107.5	168.8	161.6	160.3	150.9	163.2	143.3	44.5	35	32.7	462	10.1	24.7	9.6	20	27.1	43.9	100.3	207.5	157.7	214.2	768.4	100.3	105	96.2	101.9	116.2	74.6	82.5	61	76.3	69.8	311.5	60	51.6	56.4	47.2	38.7	7.5	14.2	15	42.1	47.3	191.2	191.2
P04626	44	76.7	76.6	74.7	71.2	69.3	58.7	26.3	13.1	18.2	247.5		9.1	4.8	7.3	7.4	13.1	20.1	41.7	34.9	41.3	142.7	8.8	10.8	12.2	9.3	8.4	6.4	9.2	8	6.8	7.4	35													24.8	31.7	34	21
Q99460	2957.3	4804.4	5123.5	5078.8	4723.2	4985.2	4961.7	3516.2	3077.5	2577.5	12222.6	106.6	225.8	88.6	200.3	232.7	230.1	399.9	508.8	432.3	760.2	5263.3	2655	2838.3	2872.5	2666	2861.7	2038	2365.5	1803.4	1964.6	2049.8	7917.5	2053.3	1797	1796.7	1854.7	1666	287.4	438.6	578.3	1244.6	1405.2	6457.6	6457.6	1331	1289.1	1421	1137.5
Q96GM8	447.9	698.4	751	771.7	674.6	639.2	586.4	409.3	364.6	292.5	2002.7	27.8	50.3	28.2	50	46.4	67.9	96.8	128.6	105.5	157.1	893.5	238	249.9	248.1	194.3	213.6	113.3	126.5	91.2	86	111.4	689.3	82.8	67.7	57	44.8	37.8	14.1	77.4	83.2	167.5	186.6	378.6	378.6	47.8	45.1	47.8	35.8
P52292	939.7	1531.1	1509.4	1400.6	1054.2	795.3	641.2	276.5	196.1	174.6	4486	50.9	102.2	71	188.5	265.9	319	455.5	645.4	546.8	669.3	1935	721.9	794.7	787.6	743.1	756.2	550.8	624.1	497.3	460.1	559.6	2398.2	377.9	343.4	353	361.4	327.4	85.1	113.3	133.8	273.5	319.7	1507.2	1507.2	324.6	315.7	370.5	275.4
Q13765	843.8	1041.9	1172.8	1116.8	1102.3	1237.7	1271.5	926.7	1014	921.2	2940	23.2	57.5	22.7	46.5	42.2	40.2	97.5	126.2	113	136.1	1778.3	696	738.5	662.9	774.4	742.2	590.6	733.3	661.6	521.3	635.7	2203.6	949.4	907.9	972.6	1010.5	926.9	120.9	116	105.7	189.9	230.9	3054.5	3054.5	193.2	221.3	244.6	215.7
Q9BTE1	143.7	253.9	266.9	270	227.9	271.2	254.2	186.1	152	131.3	757												133.5	149.8	148.3	150.8	174.7	119.4	121.4	84.5	100.3	92.6	368.4													11	11.4	9	5.7
O75208	301.2	486.7	513.9	506.7	490.1	527.3	499.2	320.6	267.4	225.6	1395.5	13.6	30.6	16	27.6	29.3	31	64.1	131.9	111.1	167.9	721.2	492	515.1	484.9	528.1	563	464.4	541.7	477.1	433.8	521.8	1516	132.6	122.9	121.8	145.7	128.5	15.6	14.8	20.1	38.7	49.4	390.7	390.7	70.8	72.1	82.6	77.3
Q9Y2S6	576.3	534.3	577.1	580.9	548.6	700.9	636.4	445.1	594.6	509.5	2547												125.6	122.1	125	160.7	135	139.3	169.1	176.8	154	145.1	576.2	416.8	484.7	475.3	400.5	390.5	19.3	20.3	26.4	48.6	46.2	1350.8	1350.8	163.8	164.9	157.9	163.9
P61106	1371.2	2302.2	2403.7	2450.8	2328.3	2523.1	2458.9	1787.6	1690.4	1539.3	6397	46	96.3	39.2	84	82.9	66.4	152.9	155.7	107.6	191.5	3141.5	2187.9	2292.8	2352.7	2311	2423.6	1912.4	2265	1833.5	1685.7	2004.2	6933.4	1356.8	1203.9	1332.7	1452.8	1313.9	159.5	168.5	200.8	262.9	330.6	4647.6	4647.6	618.9	629.5	666.5	548.3
Q86VN1	307.5	546.2	566.2	528.6	455.5	500.8	406.7	95.2	65.4	44.9	1556.9	9.4	32.9	6.3	33.3	40.4	73.9	142.3	346.9	278.5	357.5	954.8	573.4	632.2	605.8	595.1	629	469.8	509.2	430.6	465	442.8	1688.3	352.6	341.1	355.5	345.8	338.5	49	73.5	82.9	174.1	185.2	1454.7	1454.7	207	225.4	259.6	200.5
Q9NRF9	144.8	212.9	208.4	202.2	168.1	158.5	111.3	63.5	43.1	48.6	875.9				3.8	5.9	6.4	11.4	34.3	17.7	35.6	161.7	101.8	98.7	86.2	108.7	114.4	89.7	92.7	93	80.5	82.3	436.4	111.7	102.3	114.4	134.2	104.8	10	16.4	14	32.9	47.7	752.2	752.2
P21333	11983.4	19330	19909.3	20688	18170.9	16891.8	11646.5	3300.9	2431.9	2021.9	58370.9	530.3	1024.8	471.2	960.5	1265.7	2555.1	5723.9	9906.1	7503.4	9796	30523.8	13203.7	14561.1	14747.6	14618.1	15691.2	9068	9535.8	6681.5	6563.8	7969	46070.6	8790.2	8297.9	7931.8	6709.6	4898.4	1004.8	1916.4	3240.4	9711.7	12502.9	32677.4	32677.4	4241.3	4241.6	4760.5	3817.5
P15289	168.9	272	272.3	262.2	246.9	275.7	274.2	181.1	182	181.9	875.5	3.8	8.4	4.2	4.2	10.7	10.5	14.8	24.7	21.9	25	246.6	213.3	227.3	234.3	223.2	243.1	178.9	210.9	169.6	198.1	179.6	825.5	51.4	48.4	47.8	40	35.3	16.3	13.8	12.9	28.4	35	213.8	213.8	20.8	18.2	21	16
P60520	405.8	698.3	706.4	710.9	667.5	747.3	687.6	440.9	334.2	260.4	2042.2	2.1	6.7	4.3	5.4	2.8	4.6	12	23.2	13.1	20.2	106.3	223.6	250.6	260.3	220.1	248.4	142.6	144	98.5	143.8	137	765.7	29.7	27.7	21.6	21.8	15.3	13.2	11.9	14.5	29.6	40.4	95.3	95.3	32.7	37.2	55.7	37.7
O94964	18.5	25.1	38.8	34.2	21.6	16.7	12.3	5.1	5.2	5	92.3	25.7	70.4	35.2	79.5	120.1	152.9	238	348.2	290	365.5	1211	79.6	78.1	74.4	60.6	60.5	45.3	48.5	35.2	26.4	42.5	329.3	105	76.3	71.9	79.8	59.3	30	59.2	64.8	141.4	155.9	391.7	391.7
Q9Y6M9	341.2	613.4	631.6	626.5	542	650.3	570.8	369.9	315.3	253.7	1992.5		2.8				4.1	4.4	8.5	9.6	8.3	90.7	406.5	434.5	408.6	486.8	502.7	451.6	509.2	445.8	324.6	494.2	1496.6	276.2	280.7	323.2	318.2	302.7	17.9	18.6	24.6	51.3	60.9	989.8	989.8	27.6	31.3	32.1	21.9
P62917	1747.5	2606.7	2936.7	3045	2723.9	3501.9	3260.6	2214.4	1938.2	1818.9	11902.6	1175.4	2202.5	951.9	1206.4	1152.6	831.2	1142.5	1584.3	1291.5	1796.5	10222.2	1915.6	2109.1	2103.9	2259.8	2172.2	1984.3	2372.4	1955.5	1638.1	2099.9	8756.7	1634.8	1559.3	1597.5	1746	1532.4	1542.8	1129.6	1009.8	1378	1525.2	8088.4	8088.4	843.2	813.9	986.6	890.6
Q9NR19	1032.7	1611	1717.8	1745	1484.5	1683.1	1580.8	624.4	241.5	165.7	4553.1	30.3	66.7	25.9	45.2	57.6	65.3	110.3	360.6	342	448.1	1406.6	716.7	808.6	779.8	759	825.2	609.4	689.1	534.4	552.2	592.5	2344	596.2	520.4	552.4	581.1	546.3	63.5	106.8	120.3	250.3	300.6	2076.9	2076.9	95.5	99.7	120.1	95.2
P00403	1272.8	2210.4	2466.5	2430.4	2243	2861.4	2787.4	1855.7	1682.3	1682.6	6650.1	66.8	142.3	71.5	144.8	145.6	114.2	247.5	360.4	266.9	520.8	6369.7	1166.2	1265.2	1203.5	1210.8	1375.3	1010.1	1153.3	924.4	877.5	963.4	3400.3	748.6	639	665.7	779.3	707.6	53.2	49.2	63.3	111.7	149	2550.2	2550.2	635	583.4	680.1	535.1
Q9NVR5
Q4ZIN3	24.4	47.8	43	51	35.2	24.6	26.2	13.2	5.5	7.7	84.3
P50402	859	1379.3	1373.3	1400.2	1311.5	1375.4	1143.4	490.1	351.7	261	5685	152.9	330.6	175.2	208.7	223	215.9	373	668.7	550.4	744.5	2713.9	619.7	647.1	570.4	554.3	630	436	493.1	374.4	331.7	428.4	2767.2	418.3	346	368.1	348.1	310.2	213.2	317.8	323.5	585.3	639.6	2183.4	2183.4	332	348.8	360.8	315.2
Q16656	25.7	46.2	45.1	47	36.7	38.4	33.1	10.2	3.4	7.3	224.6	8.1	9.4	5	16.6	22.8	26.6	38.8	63.3	55.2	70.1	207.5
Q9H081
P28068	280.1	460.8	489.5	466.2	473.7	492.8	501	348.5	331	316.1	1172.1												133.4	117.3	134.2	135.8	149.7	128.4	157.6	122.8	118.5	130.2	329.7													17.6	18.4	20.8	21.2
P52948	549.8	933.2	963.6	990.1	860.8	835.8	675.2	257.1	164.8	122.1	3608.9	220.2	498.1	267.3	323.3	389.1	421.5	646.3	1089	849.9	1109	3397.2	899.4	963.2	782.5	642.7	671.9	398	421.5	336.7	318.7	370	3619.5	768.9	487.7	422.8	396.9	339.9	272.6	915.2	896.7	1513	1515.6	3589.1	3589.1	332.4	322.6	357.2	294.6
Q86WQ0	117.9	203.4	207.7	212.9	194.3	214.8	167.3	81.1	67.9	42	557.4		4.8	2.8	4.5	2.6	8.3	15.6	33.2	40.8	49.1	132.1	29	35.6	35.1	29.8	40.4	26.6	19.8	17	17.9	23.6	88.7	63.9	56.1	64.3	59.8	46.4	5.4	8.7	11.6	21.6	30.6	239.8	239.8	38.7	38.1	42.6	27.1
P62241	1834.9	2858.7	3054.5	3266.3	3012.5	3762.8	3619.3	2335.4	2100	2001.5	12127.7	815	1623	705.2	836.1	794.3	486.5	652.8	905.7	744.7	1045.6	5290.4	1799	1892.2	1781.5	1889.6	1915.9	1672.4	2075.5	1751.3	1303.8	1754.6	7334.7	1059.1	946.1	975.5	1040.1	963.1	1248.5	950.6	722.9	1098.5	1152.5	4356.2	4356.2	670.6	707.6	797.1	712.9
Q5SXM8																							22.7	26.4	30	28.5	27.7	23.7	27.1	18.3	20.9	22.6	77.9	15	11.9	14.4	11.1	14.1		1.7		6.8	5.1	38.8	38.8
Q08AG7																																		379.7	362	354.3	342.1	326.6	18.4	33.1	45.9	107.5	172	776.9	776.9
Q8NHU0	523.3	739.5	791	805	751.3	743.6	747.7	453.9	391.1	372.9	1840.8												133	127.7	102.7	113.2	146	84.7	95.7	62.5	70.7	80.3	392.2	133.8	125.3	126.1	128.8	90.4	0.7	7.8	35.6	98.2	146.4	477.1	477.1	340	318.6	362.1	305.3
P51148	1268.4	1957.9	2099.9	2131.3	2063.6	2357.7	2027.8	1688.5	1817.2	1647.2	6368.2	106.1	174.4	72.6	163.1	136.2	103.4	215.4	233.6	230.6	266.7	5173.9	1292.3	1425.5	1302.7	1384.7	1498.8	1229.6	1539	1223.1	1057.1	1380.5	3796.7	968.1	890.3	976.6	1013.7	993.3	164.4	181	146.9	282.4	259.5	2891.2	2891.2	768	697.2	861.9	706.6
Q8TAT6	1504.2	2522.5	2590.6	2600.9	2397.2	2365.6	2328.2	975.4	528.2	340.3	6740	52.3	121.2	57.7	95.9	117.2	151.8	316.3	817.7	793.6	1108.7	3008.1	1390.9	1473.6	1503.4	1488.2	1727.6	1225.1	1285.5	979.8	982.3	1132.6	4858.5	881.7	799.2	848.5	856.1	736.4	130.5	140.3	149.4	390.1	640.1	3514.8	3514.8	954.1	915.8	1041.5	859.1
P30046	496.6	772.3	714.1	759.3	712.1	867.4	761.6	554.4	535.3	477.2	2516.2	39.3	72.9	45.8	82.4	69.1	63.5	163.2	179.3	125.9	185.4	3403	674.7	743.1	698.4	725.8	816.2	594.1	724.5	603.9	599.1	612.4	2407.7	486.1	434.2	458.8	511.9	463.3	8.6	25.3	46.4	87.2	114.8	1739.7	1739.7	388.2	382.9	396.7	349.1
O95149	294.4	503.5	471.9	450.3	360.8	350.8	239.5	67.9	43.5	54	1585.4	6.5	18.3	7.6	28.2	42.6	56.4	88.7	138.8	102.8	130.4	457	319.6	359.9	365.8	319.5	382.9	337.3	310.4	259.8	227.5	280.8	1320.8	184.4	165	167.5	181.5	145.7	36.3	53.3	54.6	93.8	107.4	736.6	736.6	94.5	95.7	109.6	82.2
Q9Y5P6	228.3	331.4	351.4	361.2	322.4	355.8	310.5	260.3	240.6	177.8	981.3	2.8	8.7	2.4	9	8.9	12.2	15.2	24.3	22.3	38.6	340	346	370.1	373.5	351.5	382.6	268.3	296.1	213.3	214	251.4	1293.5	96.1	99	103.4	118.4	83.1	20.4	21.7	19.7	44.9	66.3	477.4	477.4	97.5	66.4	89.4	76.8
O75582	25.7	63.1	65.5	60.4	58.6	41.7	28.3	5.9	5.1	4	134.8	6.7	17.3	7.2	22.5	23.7	42.2	80.8	122.6	99.2	144	393.3	355.2	378.6	366.7	349.1	398.6	252.9	299.9	239.8	236.1	240.1	1075.1	171.3	160.5	187.1	151.2	144.2	53.4	58.5	59.9	127.8	151.5	637.5	637.5
Q9BRT6	294.2	401.2	461.3	429	403.1	414.8	463.5	307.4	374	299.2	1293.7												125.5	130.2	187.5	144.1	112.7	90.4	119	70.8	52.1	54.9	604.1	14.5	13.7	13.9	12.4	11	3.1	7.4	6.5	7.4	12.5	39.9	39.9	15.7	10	21.1	15.5
P62068	26.6	43.3	52.4	49	54.6	51.9	48.9	29.2	25.1	26.7	164.8																																			15.2	10.7	14.6	11
P51397	149.2	190.3	168.5	193.7	175.8	171.2	176.6	156.6	110.6	108.4	1137.9												179.8	172.8	203.5	269.5	259.4	351.8	511	466.8	377.9	500.5	1605.2													97.1	89.9	114.1	82.3
O60763	2935	4842.6	5109.7	5265.9	4656.1	4724.5	4212.3	862.9	384.4	376.3	14830.4	106	231.9	112.3	213.1	214.7	295.1	700.6	1886.7	1464.7	1906.2	5109.4	2665.5	2958.7	2989.2	2785.8	2938.1	1870.8	2243	1570.5	1644.7	1863.1	8953.1	1642.1	1340.9	1330.1	1358.6	1141.8	197.3	321	609.9	1361.4	1640.3	5852.8	5852.8	1121	1118.5	1219.9	1029.4
Q9UII4												7.1	4.8	2.6	5.7	2.8	3.4	6.5	12.3	7	11.7	87.5
Q9UHY1	321.3	539.4	567.6	580.1	525.5	583.1	446.6	178.3	94.4	66.3	1803.4	16.9	41.4	20.6	41.9	55	74.5	136.5	336.4	277.1	391.4	1179.8	319.7	367.7	332.4	339.6	372.5	302.2	307.7	251.4	263.8	281.2	1216.8	206.7	178.8	191.2	209.5	212.8	25.8	43.3	40.2	73.3	82.3	854.7	854.7	135.8	134	154	116.4
Q86U86	609.3	1054.9	955.8	775.7	459.9	337.9	274.9	132.7	108.2	112.4	3359.7	14	62.9	82.5	211.4	322.4	334.1	388.3	534.8	386.5	492.4	1578.6	287.9	295.3	279.6	218.2	198.8	119.4	133	102.5	93.4	111.6	895.6	334.2	223.2	182.1	162.3	128.4	52.2	266.9	351.9	663.5	713.3	1276	1276	89	93.6	102	64.9
Q53S33	205.4	267.9	296.3	258	236.3	243.9	258.9	181.4	120.4	123.9	682.7												285.6	315.9	282.4	314.3	303.9	247.2	304.6	249.3	214.7	278.6	848.2	45.7	34.1	38	36.5	35.4	11.9	13	15.9	15.8	23.1	128.3	128.3	50.4	50.3	60.7	42.5
Q15121	475.4	677.3	682.5	658.1	570.1	532.6	416	143.8	104.8	73.1	1656.4	6.3	20.1	2.4	13	23.2	55.2	93.8	336.2	242.4	489.1	1112.4	816.6	796.1	713.3	801.5	771.3	629	753.2	585.1	580.5	655.1	1850	489.6	411.6	460.2	566.1	483.1	33.4	40.6	68.6	83	102.5	1066.6	1066.6	130	123.2	126.7	117
Q13425	544	905.4	925.2	912	791.7	650.4	416.1	209.3	196.6	163.8	2623.3	49.9	129.6	70.7	132.3	190	306	435.9	737	564.1	711.5	1960.2	438.3	479	457.7	402.2	432.7	266.9	264.6	203.3	184.1	219.2	1549.3	302.7	276	238.2	225.6	187.5	67.3	149.8	213.9	421.5	417.1	1145.2	1145.2	329.9	333.1	383.8	270.1
Q96E22	6.5	9	9	12.6	11.5	11.7	11.2	5.4	0.7	7	41.2
Q9Y5R8	119.9	178.7	190.3	197	180.8	166.3	133.3	74.6	63.7	51.2	527	8.2	14.5	5.8	7	13.3	13.2	24.3	38.2	36.4	38.8	125.1	57	60.9	53.9	58.9	63	47.1	39.2	40.5	33.3	41	212.5													13	13.2	13	9.1
Q8NFL0	14	21	22	25.5	16.1	28.5	24.3	7.6	7.9	7.8	89.4
O75937	1553.2	1981.5	2074.1	1998.7	1951.2	1621.4	1366.7	441.9	239.9	193.5	5787.2	46.9	95.7	36.9	104.5	150.9	227.4	528.3	993	696.1	976.5	3229.2	1881	1948.6	1628	2010.6	1825	1596.2	1995.8	1743.6	1429.5	1805.2	5678.8	1217.1	1138.4	1239.3	1327.8	1327.4	82	73	99.1	142.8	188.3	4344	4344	587.4	578.8	633.8	513.3
Q92934																							158.2	182.3	152.5	169.2	186.6	128.9	149.3	120.7	117.8	131.3	550.5	41.1	41.4	32.1	44.3	38.4	7.9	11.1	8	18.4	24.5	168.1	168.1	13.4	17.1	10.3	11
Q9Y5S9	422.6	588.2	595.4	574.9	569.8	544.1	389.7	136.8	102.9	108.4	3038.4	149.5	316.9	149.3	170.7	208.2	159.8	283.1	416.1	323.8	417.8	1706.4	610.9	630.3	579.2	524.2	556.7	408.9	456.9	362.8	333.9	371.8	2807.3	422.2	357.9	358.1	396.6	343.2	320.1	425.2	376.6	535.6	531.2	2207.8	2207.8	35.6	39	42	29.3
O00422	878.1	1562.8	1388.7	1345.1	1419.1	1097.2	741.1	264.8	168.6	158	6546.9	412.7	708.9	412.3	565.5	608.7	641.5	1180.5	1325.4	1073.8	1436.4	3642.6	869.5	911.6	859.2	372.3	396.8	203	190.8	153.2	150.1	182.3	3090.8	820.6	464.7	270.7	304.3	255.9	183.3	977	1207.1	1892.3	1877.8	3204.2	3204.2	251	276.4	256.3	278.4
Q9GZN1																							17.4	20	18.3	13.5	22	12.9	16.2	13.9	18.7	9.3	67.3	17.7	17.3	16.8	11.5	12	12.3	6.2	7	16.4	16.4	70.4	70.4
Q15020	1766	2929.4	3077.2	3008.2	2497.2	2172.1	1373.2	311.7	229.1	216.7	8347.6	83	205.8	108.4	290.3	458.6	756.9	1298.5	2098.9	1568.1	1963.4	5401.8	2377.9	2473	2484.6	2318.6	2531.3	1701.9	1793.7	1351.5	1271.1	1505.5	7880.8	2058.1	1770.8	1746.6	1551	1230.1	236.2	368.8	597	1737.3	2317.3	7335	7335	595	594.9	660.3	505.2
Q86U70																																		7.7	7.6	6.2	6.9	8.2	1.7	3.2	4.9	12.4	13.7	35	35
Q92922	824.4	1257.3	1300.6	1265	932.8	587.8	362.8	206.4	145.6	130.3	4140.3	42.1	89.9	56.1	163.2	266.5	417.7	662.3	944.3	772.7	899.4	2710.8	814.6	901	756.9	664.8	738.3	424.5	410	322.2	259.7	340.5	3322.2	536.5	385.6	339.6	282.6	220.3	75.6	293.5	423.9	906.4	965.4	1894	1894	475.9	451.7	527.1	372
O14545	43.2	59.5	63.4	64.8	70.6	59.6	53.5	35.4	29.1	16	153.8												26	31.8	28.8	27.2	30.8	30.6	27.9	20.7	28.1	25.8	136.5	11.8	10.3	15.2	15.4	9		2.8	2.8	4.7	9.3	57	57	58.9	67.8	76.1	56
O60499	35.5	67.2	58.4	63.2	53	50.3	62.3	24	17.6	22.1	181.8												75.6	77.5	71.4	89.3	85.5	60.6	76.3	54.1	47	62.9	231.2	19.1	13	25.8	22.1	21.1	4.5	3.2	5	7.4	15.6	91.5	91.5	20.6	27.5	24	28.8
Q7KZI7	470	834.4	865.3	870.2	760.8	654.3	467.8	115.5	71.5	108.8	2788.7	25.9	43.3	27.6	52.3	68.2	141.5	279.9	434.2	357.6	438.7	941.7	274.6	302.7	318	294.5	316.9	212.3	238.6	197.6	196.5	216.3	984.6	231.4	176.7	172.6	217.6	181	18.1	49.1	67.4	150.4	210	887	887	423.9	457.3	527.2	446.5
O75525												5	22.1	9.8	20.2	24.9	38.6	77	157.1	122.6	172.2	743.1	160.2	191.5	165.6	167	205.4	151.4	146.8	120	112.7	146.8	665.9	51.3	52.2	56.5	67.9	54.2	4.8	5.8	10.4	23.3	35.1	219.4	219.4	178.7	148.2	172.8	153.8
Q6P4E1	206.3	338.3	331.5	337.2	316	320.2	322.9	222.1	192.4	141.8	864.7					4.3	3.2	9.7	12.4	7.6	9.8	73.7	92	90.2	97.8	84.4	93.2	79.1	85.9	65.7	75.4	70.4	345.8	62.7	49.3	57.6	62.2	62.8	6.3	5.3	5.3	15.1	18.8	246.5	246.5	11.7	11.9	11.2	10
P15529	184.2	306.4	352.6	333	296.2	315.4	318	218.2	197.2	161.9	919.8												133.9	123.2	111.2	120.6	130.1	108.8	131.1	110.9	87.4	97.2	408.2	148.4	150.7	151.2	167.7	168.9	25.5	20.7	37.1	54	68.5	729.3	729.3
O15440																																		29.7	28.7	23	30.5	32.1	4	6.7	8.3	13.9	19.1	145.1	145.1
Q9BRK4	47.5	80.7	82.8	80	65.9	56.8	49.7	20.5	19.2	17.4	322	3.7	18.8	9.9	18.4	33.9	34.5	51.9	77.7	64.2	74.2	274.5	74.4	75.2	90.6	77.8	70.3	52.1	60.8	56.4	41.7	57.1	260.7	190.4	147.1	155.9	147.7	130.4	31.8	68.4	86.7	166.1	187.4	578.9	578.9
Q9H9F9												11.4	16.5	22.3	73.4	146.9	139.8	186.3	253.4	213.1	248.9	574.6	146.3	137.7	142	127.2	123.1	69.9	74.7	53.7	46.7	62.2	413.2	131.7	119.5	120.5	109	84.9	33.2	50.7	53.8	158.9	203.7	519.3	519.3	70.8	67.6	63.9	45.5
Q96CW1	1070.7	1788.5	1934.4	1952.3	1721.7	1756.5	1769	855.4	505.2	265.2	4817.9	104.5	220.9	107.5	210.5	246.6	354.2	631.5	1323.7	1300.1	1912.3	5910.5	1185.8	1291	1300.2	1097.5	1181.8	696.2	760.8	547.2	577.5	656.3	4078.4	971.2	802.4	657.7	687.9	575.7	113.3	309	554.4	1018	1124	2766.7	2766.7	324.3	323.7	360.9	291.4
Q9H9R9	118.6	152.9	150.4	151.8	138.1	134.7	133.3	75.4	74.8	58.4	306.2																																			35.9	34.3	35.2	41.4
Q08257	1341.4	2220.1	2259.5	2379.2	2144.9	2403.8	2361.6	1673.8	1468.7	1273.4	6216.4	29.2	60	25.5	47.8	55.1	50.3	96.9	130.5	156.6	209.5	1810.3	441.9	491	511.6	480.2	561	474.3	507.8	419.1	417.9	444.2	1605.4	1024.5	935.6	1004.3	1015.1	937.4	86.5	108.6	137	244.6	310	3671.1	3671.1	500.9	499.8	552.5	466.9
Q76FK4	62.5	106.7	112.1	98.5	73.7	55.7	36.3	20.4	19.9	13.1	405.1	54.3	122.2	92.3	143	185.3	266.6	360.6	536.4	389.6	541.5	1576.3	172	143.1	113.2	191.1	306.4	384.2	444.8	397.8	380.2	483.3	283.1	186.9	115.8	115.5	118	107.8	81.5	211.7	212.6	376.1	380.8	851.8	851.8
O43488	1164.5	1926.5	2019.1	2084.4	1805	1960.8	1971.2	1113.4	557.7	236.8	5142.7	20.3	44.5	16.8	40.4	22.8	29.2	45.6	152.9	170.2	233	897.9	1089.6	1167.7	1098.3	1124.5	1204.3	1012	1173.1	1034.7	827.9	1082.2	3899.3	1106.2	1024.8	1094	1074.1	1020.4	172.4	207.8	199.5	370.6	434.9	3800	3800	547.8	531.8	594.2	488
P14927	1094.2	1632.7	1659.4	1788.6	1684.8	1952.8	1580	1303.4	1228.8	1152.4	5091.9	12.4	32.9	8.7	23.9	23.5	24.4	39.6	76	48	82.2	1456.8	1062.2	1082.3	877.9	1124.9	1070.2	956	1078.1	983.6	788.6	1023.5	3487.1	1027.1	1009.7	1071.8	1145.3	1030.1	138.7	127.5	131.7	221.8	272	3913.2	3913.2	264.2	228.5	248.7	209.7
Q9Y3E0	54.3	89.6	113.9	101.9	86.4	124.9	105.9	79	64.2	57.4	388												75.4	86.1	78.5	99.2	77.1	59.2	69.6	56.3	49.3	68.6	233.8	26.3	27.2	21.9	31.2	27.6	2.7		3.5	2.2	7.7	115.6	115.6	24.9	30.6	39.5	26.3
P17813	117.5	218.1	221.2	225.5	204.6	236.9	206.8	145.3	136.6	132.9	748.6	4.7	18.6	5.7	6.8	7.6	12.8	20.6	25.8	30.7	34.5	196.8	68.2	65.5	74.2	70.7	67.3	52.1	65	48.2	48	56.8	213.9	102	95.1	94.7	108.5	91.5	29.9	29.8	21.7	43.3	45.3	390	390	38.1	36.1	54	48.6
Q14249	123.4	188.8	219.9	230.1	211.3	203.1	209.1	83.7	55	46.9	623.5
Q8IZL8	202.6	349	371.7	359.6	335.4	385.3	363.8	224.5	210.1	171.1	1651.4	73.2	130	92.2	107.4	126.7	118	173.3	248.2	223.2	288.9	964.9	192.1	208.5	199.9	166	158.7	133.8	135.1	112.8	111.8	122.3	675.7	260.6	164.6	139.6	144.4	129.6	61.2	231.5	309.9	480.5	490.4	931.9	931.9	57.9	50.7	57.5	50.1
Q13595	12.9	23.7	15.7	22.7	25.4	19.4	15.6	7.2	4		370.1	60.7	133.6	77.2	79.8	87.9	70	114	153.8	141.8	191.2	500.2												182.3	99.8	57.7	68.7	53	378.5	572.9	554.6	795.8	778.5	1066.2	1066.2	6.7	12.1	10.1	9.2
P43034	1874.6	3008.5	3231	3190.1	2913.6	3300.8	3234.5	2381.2	2082	1865.5	8376.5	33.2	66.6	20.7	58.6	61.6	51.5	92.4	171.5	137.7	193.2	1967.3	1405.3	1505.6	1442.3	1472.3	1683.3	1375.8	1582.5	1300.5	1185.2	1411.2	4266.6	1000.9	943.9	1017.9	1085.5	950.2	65.1	65	92	153.7	161.5	2878.9	2878.9	405.8	403.6	433.3	363.8
Q14318	592	1075	1192.3	1095.1	942.4	753.6	524.2	115.5	92.5	81	2639.7	62	121.8	64.3	150.9	249.8	435	771.2	1425.6	1092.1	1390.9	4416.3	905.1	913.5	978.2	925.9	1007.4	790.6	860.1	611.9	652.3	721.4	2813.5	863.2	787.6	832.6	862	786.5	103.5	120.4	171.2	380.8	524.3	3760.8	3760.8	183.6	156.4	197.9	162.2
Q9Y4F5
Q9NYP7												8	11.9	7.8	12.8	13.9	13.7	23	89.5	112.5	181.7	373.8	114.7	117.3	116.8	108.9	115.3	65.4	79	58.5	70	72.4	301.8
Q9NS69	384.5	612.4	639.3	652.7	600.4	641.4	575.8	390.1	358.7	300	1834.1	26.1	69.7	31.3	60.6	56.7	69.1	123.1	216.1	182.2	229.4	1886.4	470.5	502.2	492.2	506.2	535.3	439.8	500.2	406.8	399.7	439.4	1534.7	475.7	440.9	478.5	480.4	440.2	47.8	53.3	50.5	82.3	109.5	1673.7	1673.7	78.6	85	82.7	75
Q15386	363.3	649.4	664.7	648.8	602.9	616.5	385.4	78.4	79.2	78.4	2198	37.7	88.8	48.3	68.9	83.9	146.2	332.7	588.9	463.5	580.4	1358.5	429.9	467.5	428.4	378.4	419.5	267.7	306.1	201.6	179.1	228	1404.5	313.7	244.6	227.9	238.4	199.5	78.6	145.8	196.1	389.7	433.4	1342.9	1342.9	69.9	66.7	73.5	65.6
Q9C0E2	251.7	448.1	459.1	488.9	408.2	464.8	412	157.8	57.7	61.9	1481.5	8.9	20.3	1.8	17.6	25	30.8	59.9	165.6	152.6	230.6	662.2	318.3	321.9	350.2	307.8	335.3	192.2	217.7	151.5	198.3	195.5	1105.5	113.9	88.3	79	81.8	63.3	26.9	54.8	67.5	159.5	176	427.8	427.8
Q9UMZ2	342.6	534.6	521.2	531.5	474.1	497.9	375.3	134.2	105.5	99.7	1747.5	17.1	88.2	10.3	113.7	49.5	73.9	126.7	356.4	281.6	342.5	893.7	460.1	544.1	526.8	463.3	541.2	287.4	340.5	237.9	273.6	297.9	1689.1	226	190.7	179.7	165.7	143.7	41	57.2	121.4	252.9	297.4	916.4	916.4	79.4	72.7	83.5	69.5
Q9GZP4	289.5	462.8	483.9	480.5	482.8	490.4	437.5	307.3	241.8	239.6	1279.4												139.4	140.8	137.2	145.6	169.9	135.6	136.2	118	107.8	118	315.8	72	69.7	77.6	74	65.4	1.5	9.5	15.8	38.3	45.2	272.3	272.3	50.5	51.2	47.1	44.8
Q16877	52.2	90.1	97.6	88.8	87.1	103	88.2	25.8	8.8	4.5	342.5	8.3	14.7	7.4	9.5	18.9	15.4	38.8	86.4	74.8	100.7	261.9	236.5	264.3	270.8	242.8	271	205.6	199.2	163.6	174.2	157.4	953.7	82.1	74.4	66.8	73	57.3	16.9	21.9	45.1	62.9	70.1	342.5	342.5
Q9UBU6	42.8	59	76.6	63.6	63.4	75.1	74.9	35.9	35.2	34.7	206.6												36.2	37.6	42.8	37.8	49.3	32.7	35.7	36.1	33.5	43.5	141.9	16.1	12.2	11.7	17.3	11.5	6.4	2.4	3.5	9	7	28.3	28.3
Q13443	86.5	146.2	150.7	160.6	138.4	171.8	132.5	84	92.3	63.9	325.2
P25205	1393.7	2283.9	2236.4	2279.3	2081.6	2318.9	1981.3	1173.7	858.8	501.3	8019.3	69.8	147.2	90.4	177.9	230.5	241.2	398.6	643.5	600	946.1	3149.1	1450.5	1609.3	1613	1482.9	1597.1	1038.5	1020.1	787.1	787	902	5376.3	1203.5	1091	1009.3	879.4	702.6	192.4	320.6	498.8	1243.9	1568.1	4707.3	4707.3	485.7	470.9	524.5	416.7
P34949	1360.6	2209.6	2260	2392.5	2101.8	2261.3	1815.4	643.9	441.8	313.4	6845.3	34.1	98.1	51.6	103.2	110.4	223.8	389.4	1031.3	842.4	1107.3	3383.5	1285.3	1366	1348.2	1341.9	1431.4	1166.1	1350.7	1144.8	1037	1246.6	4580	882	801.6	877.1	904.4	851	96.4	126.3	138.3	203.2	239.1	3195.3	3195.3	288.6	274.9	324.4	275.8
Q9Y619	312.5	481.8	545.2	538.1	498	575.6	548.3	383.9	326	310.8	1465.5												155.1	182.5	172.2	164.6	182.7	134.8	148.5	126.4	109.7	138.3	541.9	169.5	160.7	171.4	179.9	167.4	25.1	27.3	31	70.6	70.2	602.9	602.9	143.8	135.7	180.2	142
Q14956	410	563	555.6	591.7	505.9	710.5	579.2	516.5	534	481.6	2092.8	39.2	92.2	41.8	78.3	70.1	60.7	112.8	124.9	89	154	1985.3	377.5	436.6	369.5	397.7	406	346.3	421.1	355.2	257.1	334.8	1460.1	299.7	285	284.1	268.5	241.9	40.9	45.6	67.1	142	161.8	1119.1	1119.1	290	283.1	307.3	276.1
Q92878	2878.6	4542.8	4768.1	4812.7	4228	3651.7	2545.6	895.5	623.4	510	13274.9	233.1	547.3	290	616	838.5	1288.6	2552.9	4247.6	3406	4269.7	11898.1	2607.3	2774	2834.2	2260.7	2346.3	984.7	905.5	594.9	657.1	712.7	8707.2	2066.2	1616.1	1236.4	917.4	668.1	297.3	898.7	1683	3744.4	3997	6943.7	6943.7	916.5	833.8	997.7	811.9
Q16537	81.6	145.8	153.4	152.2	135.2	129.9	100.6	32.1	27.9	28.3	377.2												346.2	391.8	362.5	401.2	428.1	339.1	392.7	360.5	286.3	378.9	1261.3	27.5	29.8	27	27.3	25.9	6.1	7.6	10	13.4	17.4	140.5	140.5	20.7	24.9	24	21.4
Q9NPR9	50.7	93.5	99.8	104.9	99	109.4	94.4	65.3	69	58	230.4																																			10.5	9.4	6.3	9.8
Q15813	979.7	1713.6	1705.4	1717.8	1433.2	920.6	559.2	221.9	165.8	141.2	5012.7	46.8	102.3	49.3	101.3	142.7	320.2	510.5	715.2	555.4	750.7	2158.6	662.8	749.3	751.3	724.1	791.9	543.2	578.1	463.3	470.7	502.9	2199.3	448	415.3	419.6	420.8	359.2	54.7	77.4	134.5	277.8	377.3	1497.3	1497.3	34.1	29.8	37.7	36.3
P55209	2546.4	3670.2	4008.5	3994.8	3839.2	3434.1	2975.3	919.3	519.3	366.7	8418.7	87.8	212.6	85.6	225.8	302.2	543.6	1195	2392.4	1952.7	2741.5	5726.4	1130.4	1222.5	1211.1	1261.3	1412.5	1023.9	1227.6	978.4	1045.2	1137.6	2719	822.1	748.8	786.3	881.5	837.4	62	76.3	74.2	99.2	125.2	2402.3	2402.3	947.8	963.3	1032.2	899.2
Q9NSI6												66.7	157.4	140.2	350.6	420	379.7	510.7	607.9	421.9	456.6	1118
P18433	78.2	159.9	164.8	149.6	146.2	135.5	120	31.1	16.6	13.6	403.8	2.2	6.7	3.2	5.2	5.2	6.9	18	31.2	23.3	34.6	90.9	17.3	16.7	15.3	15.7	15.2	12	12.7	9.7	6.9	12.1	42.1	18.9	10.6	17.8	22.3	18.1	2.2	2.4	7	5.9	8.8	61.3	61.3
Q86UY6												7.3	7.2	7.5	12.2	17.3	23.6	41.3	51.7	52.2	58.4	133.3	58.8	68	62.9	45.1	55.5	37	35.6	23.9	23.1	26.4	218.6
P32322	259.8	437.2	457.5	471.3	419.5	458.8	414	276.2	271.2	205.2	1378.1		8.1	2.7	6.1	7.5	9.1	13.4	21.6	28.6	28	187.6	224.5	252	239.9	216.7	241.6	136.3	144.2	117.9	94.3	113.5	936.9	189.4	163.3	134.6	117.2	96.7	33.4	52.8	133.4	262.2	283.8	700.6	700.6	118.9	117.5	128.3	98.4
P11766	3116.8	4805.3	4957.3	5134.9	4507.8	5330.1	4781.4	3690.3	3219.5	2913.5	14506	72.9	152	61.9	111.4	120.9	92	189.3	256.6	249.7	350.6	3273.7	2909.1	3156.2	3087.9	3124.8	3524.5	2885.1	3318.8	2684.3	2528.4	2911.3	10072.8	2461.1	2281.4	2493.7	2652.4	2423.7	225.9	188.3	228.3	340.9	422.4	8770	8770	1235.1	1265.5	1421.5	1155.6
P20591	84.4	150.7	152.4	139	145.9	152.6	102.5	24.7	15.6	14.4	412.5	19.1	38	18	34.6	33.5	44.2	97.3	227.2	178.6	226.9	657.7	107.4	115.4	112.2	105.1	127.5	76.2	93.8	73.5	63.4	92.2	398.9	23	18.7	16.6	20.1	15.8	4.9	13.7	9.2	18.1	22.2	90.4	90.4	83.7	92.4	83.4	67.5
P59768	163.9	246.9	262.7	265.3	260.4	280.6	256.9	188.2	194.5	177.8	513.9												184.6	217.4	204.5	200.8	231.9	207.3	201.6	168.9	159.4	196	503.7	370.9	332	376.6	385.2	381.1	28.1	31.5	51.5	92.4	90.7	647.8	647.8	54.5	45.9	53.3	38.1
Q99755	149.3	291.6	258.9	291.4	267.4	296.5	237.6	116.7	57.1	34	915.1												27.5	27.6	31.8	30.1	34.8	18	26.9	21.3	18.7	16.2	63	98.1	81	77.1	74.1	69.9	28.4	36.6	57.1	94	92.2	402.8	402.8
Q13371
Q8WXG6	33.6	55.2	54.6	54.8	41.9	43.8	30.1	10.5	7.9	5.9	165.9	3.4	10	2.2	4.8	10.7	13.7	26.6	52.9	33.6	36.6	121.9	37.8	34	39.7	36.1	39.1	32.1	30.1	22.4	17.1	27.2	116.5	149	132.7	134.9	148.8	129.9	33.9	40.3	37.8	98.5	144.7	658.1	658.1
P06744	5549.3	7966	8345.1	8689	7768	10207.2	8240.2	5345.3	4232.2	3306.7	28366.7	192.9	376.4	144	354.3	343.8	320.2	673.8	1836.7	1968.2	3155.5	12620	5055.5	5414.2	5264.1	5214.1	5886.3	5001	5681.4	4847.4	4092.2	5240.2	18633.7	3657.7	3349.3	3646.6	3685.4	3435.5	322.4	295.2	327.6	424.9	546.4	12660.3	12660.3	2877.2	2807.5	3116.8	2585.2
O95757	509.5	908.1	849.1	866.5	812.9	899.6	751.5	227.9	131.7	96.7	2650.2	20.6	44.6	22.5	55.2	68	90.7	190.3	369.9	329.9	448.3	1450.4	368.7	415.6	409.9	395.8	416.7	333.9	357.8	286.1	295	315.2	1284.5	375.9	309.7	334.6	370.2	349.6	49.7	63.4	63	123	118.2	1277.6	1277.6	97.8	89.7	97.7	86.5
Q86V59	67.4	106.4	96.7	78.7	64.5	36.9	28.4	13.8	4.8	5.7	323.6	7.8	16.9	19.9	47.2	53.5	66.1	103.6	155.8	123.7	130	493.7	56.5	69	64.3	58.5	71.1	54	47	42.6	36.5	46.2	229.6	36.1	30.1	27.1	29.2	30.6	3.4	6.7	10.5	32.6	45	119.1	119.1	27.1	24.5	21.8	13.8
P32321	219.1	348.2	381.2	371.5	349.9	414.5	372.4	297.6	256.4	243.1	1042.3												280.2	288.5	282.8	276.4	300	223.7	242.4	171.4	163.7	204.4	850.6													36.1	34.7	44.7	33.5
P46934	40.5	72.9	81.2	79.6	76.8	64	49.9	19	16.2	13.8	210.6	3.1	6.7	3.7	9.7	7.5	14.4	33.1	60.3	34.8	60.6	209	122.9	117.1	115.3	100.9	106	66.6	65.7	50.7	53.9	61.5	468.7
Q5UCC4	664.6	1018.8	1055.9	1069.5	1017.5	1104.7	1058.8	719.6	662.2	515.2	2838.6	5	13.7	3.5	12.9	19.4	18.8	34.6	78.5	67.3	86.3	371.9	530.6	512	462.1	519.4	604.8	508.2	573.9	479.3	391.3	505.2	1569.1	208.1	182.8	210.2	233	220.7	102.5	94.1	74.2	117	190.4	793.8	793.8	265	263.5	280.9	247.7
P16949	3035.2	3180.4	3277.7	3113	2885.2	2953.5	2906.1	2481	2535.4	2558	10481.8	7.7	18.5	5.4	14.1	13.8	12	32	51.9	30.3	58	1197.4	2098	2083	1897.3	2137.4	2012.1	1740	2274.5	1776	1478	1892.4	7130.3	1380.2	1249.8	1457	1404.3	1205.3	51.7	70.9	88.4	137	134.1	5002.4	5002.4	270.9	242	224.5	183.3
O75175	455.2	755.8	746.3	773	643.8	603.2	474	135.3	107.1	95.7	2275.5	34.8	74.2	37.1	71.3	96.2	134.2	264.2	448.9	353	443.5	1422	444.6	499.5	484	451	489.3	276.7	322.9	249.2	221	277.1	1590.6	702.1	643.1	579.5	513	443.9	156	310	392.1	866.7	980.2	2673.8	2673.8	228.4	206.8	243.5	205.3
Q13625	77.7	125.7	114.7	114.9	100.3	99.9	65.1	31	24.8	12.1	377.1	2.6	7.1	8.3	16.2	28	43.1	62.4	101.7	75.8	100.9	274.9	224.1	222.1	203.7	206	225.1	149.7	149.1	116.3	108	117	725.2	217.3	172.5	161.4	148.5	120	27.3	88.9	138.3	287.9	341.1	656.4	656.4
Q96ND0	73.9	119.2	115.1	129.3	134.6	134.6	125.9	74.7	60.6	55.7	388.4	4.8	12.2	7.3	6.1	6.4	7.4	14.1	15	18.9	13.3	244	143.7	145.5	150.4	146.7	176.9	137.6	162.6	135.3	132.9	148.1	461.2	16.4	11.8	17.1	15.2	16.1	2.5			1.7		45.4	45.4
P07199	120.3	208.9	194.6	170.3	132.7	117.8	92.2	39.5	18.8	27.7	617.2	4.2	12.7	7	18.1	24.7	21.6	35.5	68.3	52.6	64.9	200.2	91.3	101.1	81.2	56.2	60.3	41.3	47.4	34	34	35.3	349.5	82.7	57.9	43.1	38.5	30.7	15.6	58.4	81.4	156.6	155.5	339.6	339.6
Q9Y6G5	237.7	428.9	417.1	438.2	358.2	416.1	297.8	175.1	131.6	103	1701.8	3.7	7.5	4	7.2	6.1	8.3	23.6	31.4	30.5	49	206.4	65.9	91.9	77.4	80	83.6	50.2	63.6	45.3	48.5	52.7	276.4	43	41.8	37.3	35.5	29.1	5.5	6.3	19	36.8	39	181.5	181.5	15.2	15.6	16.4	13.1
P62304	147.6	218.7	222.4	223.5	215.3	271	223.2	133.3	125.7	144.6	779.7	83.2	159.4	76.8	134.1	124.1	128.7	179.2	281.8	250.1	331	1354.4	183.2	210.6	202.5	215	202	144.1	151.6	127.7	134.1	136.9	784.5	169.1	156	159.1	142.9	125.2	39.6	45	72.3	149.1	148.4	713.3	713.3	157.9	160.2	181	157.5
Q8N8N7	91.7	149.6	154	165.2	160.3	139.8	90.4	22	34.9	17.7	439.6												169.9	195.5	167.7	184	195.2	199.1	235.1	214	135.1	219.7	664.3	14.1	7.9	13.1	11.7	8.1		4.7	3.1	3.3	3.9	46.7	46.7	114.4	100.1	128.6	95.1
P33992	1092.6	1742.9	1889.6	1911.7	1698.8	1879	1605.6	970.1	583	388.6	5599.6	54.7	115.2	47	107.5	115.6	177.3	302.1	537.9	599.5	924.7	2622.3	1074.9	1180.1	1073.2	1008	1106.5	670.8	697.5	546.7	512.2	621.2	3777.4	652.3	554.1	519.1	454.5	373.1	100	218.9	349.8	738.7	918.9	2339.2	2339.2	274.5	245.6	287.2	231.5
Q15370	1298.1	1861.6	1987.6	1986.1	1726.4	1817.1	1691.3	732.7	338	222.3	4897.5	45.4	79.2	56.2	102.9	108.6	148.8	261.1	764.6	680.4	933	2456.1	590.7	636.9	577.5	587.4	626.9	435.7	548.4	446.7	392.1	466.1	1594.2	441.2	410.8	415.5	398.8	372	33.6	41.7	72	141.8	180.9	1385.9	1385.9	388.5	390.3	425.9	352.1
Q9HA65	102.3	165.6	185.6	175.5	178.5	182	173.4	34.5	18.8	18	427.1	4.8	12.4	9.6	14.7	20	33.2	57.3	109.1	86.3	104.7	298.6	87	122.4	90.3	118.1	101.9	103.6	96.8	115.6	86.1	105.4	368.6	30.5	27.2	23.7	26.1	32.3	3	7.5	10.6	20.5	27.4	99.1	99.1	14.7	9	16.6	13.6
P16278	465.6	838.5	838.3	821.2	769.1	924.3	783.9	557.2	443.4	394	2717.5	21.6	51.5	25	46.3	37.8	28.7	57.2	85.3	84.7	129.6	820.8	319.3	326.3	328.9	317.3	326.9	272.2	284.3	237.3	239.7	254	1170.6	191	177.4	206.1	212.3	194.1	106.7	113	100.1	138	124.1	989.3	989.3	114	101.2	118.7	104.3
O75298	73.4	119	143.5	140.6	143	128.9	136.9	87.1	83.1	69.1	244.4																							31.6	21.9	26.5	28.4	26.2	7.2	7.2	6.5	21.3	32.8	91	91	26.4	25.4	30.5	22.7
P04049	20.7	27.9	26.5	27.1	29.9	25.9	21.5	4.8	4.4	5.6	104.7												25.8	28	25.4	30.6	23.4	20	24.3	17.7	18.6	24.1	57.2	7	8.2	6.2	5.8	5.4	3	3.2	2.7	7.3	9.8	40	40
P01135	129.3	156.7	180.7	156.1	160.4	175.6	160.1	134.5	119.8	114	433.2												169	161.7	134.8	115.5	164.1	84.7	91	73.7	85.9	80.2	436.7
P16219	28.3	37.6	42.8	42.7	50.2	49.5	37.1	34.4	29.4	19.5	151.3																																			20.8	19.1	16.3	19.4
Q93015	19.3	22.2	26.2	27	14.3	22.6	11.4	6.6	4.6	3.9	68.6	2.3	3.3	1.8	8.2	15	16.7	29.6	28	21.2	25.4	68.3	34.1	40.2	24	35.1	33.1	24.9	30.9	29.9	17.7	29.6	81.5	24.1	19.8	17.3	16.1	15.1		3.1	1.3	6.7	8.9	45.4	45.4
Q92547													6	8	23.1	37.4	47.1	55.1	58.9	38.5	43.9	169.6	40.2	46.5	50.6	42.5	40.2	26.6	25.6	16.3	15.2	23.7	147.9
P29317	108	178.6	173.8	193.5	165.8	178.7	112.7	59.6	37.8	38.5	635.3	17.2	33.6	13.9	24.6	39.9	51.4	92	149.9	119.3	174.7	498	229	265.3	224.6	229.7	229.4	181.4	208.3	168.5	175.2	204.2	759.4	12.3	10	12.4	15.5	18.4	1.8	3.3	5.1	4.7	10.5	70.1	70.1
[truncated: 4,872 more rows]
[truncated: 86 more columns]

## Sheet: Table_S1B
accession	condition	replicate	37	38.5	42	43.3	45	47	48.5	52	53.4	55	0	50	150	200	250	350	450	550	650	800
[truncated: 71,671 more rows]
