# Supplementary material for: Exploring How Workflow Variations in Denaturation-Based Assays Impact Global Protein–Protein Interaction Predictions
Source: Mol Cell Proteomics. 2025 Dec 11;25(2):101479. doi: 10.1016/j.mcpro.2025.101479 (PMC12829148; doi:10.1016/j.mcpro.2025.101479)
Supplement: Table S2 [file mmc2.xlsx]

## Sheet: Descriptions
Tab name	Tab description	Column headers	Notes
Table_S2A	GO term enrichment from HumanBase (https://hb.flatironinstitute.org/) of proteins only detected in TPCA datasets (soluble and/or insoluble) as compared to I-PISA (soluble and/or insoluble) datasets	CLUSTER_NAME	The name of the cluster (functional module) M(n)
		CLUSTER_GENES	The genes/proteins in the given cluster
		TERM_NAME	A GO biological process term
		GO_ID	The GO ID assoicated with the given GO term
		TERM_Q_VALUE	The Q-value associated with the given GO term
		GENE_COUNT	The number of genes/proteins associated with the given GO term
		TERM_GENES	The names of the genes/proteins associated with the given GO term
Table_S2B	GO term enrichment from HumanBase (https://hb.flatironinstitute.org/) of proteins only detected in I-PISA datasets (soluble and/or insoluble) as compared to TPCA (soluble and/or insoluble) datasets	CLUSTER_NAME	The name of the cluster (functional module) M(n)
		CLUSTER_GENES	The genes/proteins in the given cluster
		TERM_NAME	A GO biological process term
		GO_ID	The GO ID assoicated with the given GO term
		TERM_Q_VALUE	The Q-value associated with the given GO term
		GENE_COUNT	The number of genes/proteins associated with the given GO term
		TERM_GENES	The names of the genes/proteins associated with the given GO term
Table_S2C	GO term enrichment from HumanBase (https://hb.flatironinstitute.org/) of proteins only detected in the TPCA soluble dataset as compared to the TPCA insoluble dataset	CLUSTER_NAME	The name of the cluster (functional module) M(n)
		CLUSTER_GENES	The genes/proteins in the given cluster
		TERM_NAME	A GO biological process term
		GO_ID	The GO ID assoicated with the given GO term
		TERM_Q_VALUE	The Q-value associated with the given GO term
		GENE_COUNT	The number of genes/proteins associated with the given GO term
		TERM_GENES	The names of the genes/proteins associated with the given GO term
Table_S2D	GO term enrichment from HumanBase (https://hb.flatironinstitute.org/) of proteins only detected in the TPCA insoluble dataset as compared to the TPCA soluble dataset	CLUSTER_NAME	The name of the cluster (functional module) M(n)
		CLUSTER_GENES	The genes/proteins in the given cluster
		TERM_NAME	A GO biological process term
		GO_ID	The GO ID assoicated with the given GO term
		TERM_Q_VALUE	The Q-value associated with the given GO term
		GENE_COUNT	The number of genes/proteins associated with the given GO term
		TERM_GENES	The names of the genes/proteins associated with the given GO term

## Sheet: Table_S2A
CLUSTER_NAME	CLUSTER_GENES
M1	ATP11B,C15orf48,CADM1,CYLD,DMXL2,HLA-F,ID1,KDM5B,LEF1,LYST,MET,MKRN1,NCOA3,PLAUR,PMEPA1,SAV1,SFRP1,SMURF2,TFPI2,TLE1,TNFAIP8,TNFRSF12A,TUFT1
M2	APOBEC3B,ASF1B,ATAD2,CCDC167,FIGNL1,GINS2,HAUS7,HMGXB4,KIF15,MED21,MED30,NSD2,NUSAP1,ORC1,ORC5,PAXIP1,POC5,POGK,PTS,RNASEH1,SHCBP1,SLBP,SQLE,TEX30,TRAM2,TSC22D2,YEATS2,ZCRB1
M3	C1GALT1C1,CBLL1,EBAG9,EVI5,GLDC,LRRC8D,NABP2,NEK4,PIGB,RIC8B,RPP14,TAF12,TMEM177,TRMT13,TSEN2
M4	ATP9A,C1orf21,DGKQ,EMSY,ENTPD5,MED31,PECR,PRKAB2,TRIM5,TTC30A,ZCCHC4
M5	ADIPOR1,BTD,DNASE1L1,KCTD5,NIPAL3,PSEN2,SLC20A2,SLC39A1,TK2,TSPAN14
M6	DSG1,INPP5B,KIF16B,KIF5A,MCC,NR2C2,NSD3,PDE5A,PRKG1,RNF25,SERGEF,TTC21B
CLUSTER_NAME	TERM_NAME	GO_ID	TERM_Q_VALUE	GENE_COUNT	TERM_GENES
M1	positive regulation of apoptotic signaling pathway	GO:2001235	0.0007187	4	PLAUR,TNFRSF12A,CYLD,SFRP1
M1	positive regulation of extrinsic apoptotic signaling pathway	GO:2001238	0.0007187	3	TNFRSF12A,CYLD,SFRP1
M1	positive regulation of apoptotic process	GO:0043065	0.00219677	5	TNFRSF12A,CYLD,PLAUR,SFRP1,TNFAIP8
M1	positive regulation of programmed cell death	GO:0043068	0.00219677	5	TNFRSF12A,CYLD,PLAUR,SFRP1,TNFAIP8
M1	negative regulation of cysteine-type endopeptidase activity involved in apoptotic process	GO:0043154	0.00219677	3	TNFAIP8,PLAUR,LEF1
M1	negative regulation of cysteine-type endopeptidase activity	GO:2000117	0.00254908	3	TNFAIP8,PLAUR,LEF1
M1	negative regulation of canonical Wnt signaling pathway	GO:0090090	0.0034125	3	LEF1,CYLD,SFRP1
M1	cellular response to estradiol stimulus	GO:0071392	0.0034125	2	NCOA3,SFRP1
M1	negative regulation of Wnt signaling pathway	GO:0030178	0.00393865	3	LEF1,CYLD,SFRP1
M1	regulation of apoptotic signaling pathway	GO:2001233	0.00393865	4	PLAUR,TNFRSF12A,CYLD,SFRP1
M1	regulation of extrinsic apoptotic signaling pathway	GO:2001236	0.00393865	3	TNFRSF12A,CYLD,SFRP1
M1	response to estradiol	GO:0032355	0.00548646	2	NCOA3,SFRP1
M1	negative regulation of endopeptidase activity	GO:0010951	0.00648027	3	TNFAIP8,PLAUR,LEF1
M1	negative regulation of peptidase activity	GO:0010466	0.00648027	3	TNFAIP8,PLAUR,LEF1
M1	cellular response to transforming growth factor beta stimulus	GO:0071560	0.00648027	3	PMEPA1,SMURF2,SFRP1
M1	response to transforming growth factor beta	GO:0071559	0.00672552	3	PMEPA1,SMURF2,SFRP1
M1	extrinsic apoptotic signaling pathway	GO:0097191	0.00681489	3	TNFRSF12A,CYLD,SFRP1
M1	negative regulation of intracellular signal transduction	GO:1902532	0.00695681	4	TLE1,MET,PLAUR,CYLD
M1	regulation of canonical Wnt signaling pathway	GO:0060828	0.00695681	3	LEF1,CYLD,SFRP1
M1	regulation of cysteine-type endopeptidase activity involved in apoptotic process	GO:0043281	0.00695681	3	TNFAIP8,PLAUR,LEF1
M1	natural killer cell mediated immunity	GO:0002228	0.0080439	2	CADM1,LYST
M1	natural killer cell mediated cytotoxicity	GO:0042267	0.0080439	2	CADM1,LYST
M1	regulation of cysteine-type endopeptidase activity	GO:2000116	0.0080439	3	TNFAIP8,PLAUR,LEF1
M1	negative regulation of transforming growth factor beta receptor signaling pathway	GO:0030512	0.0080439	2	PMEPA1,SMURF2
M1	negative regulation of cellular response to transforming growth factor beta stimulus	GO:1903845	0.0080439	2	PMEPA1,SMURF2
M1	canonical Wnt signaling pathway	GO:0060070	0.00913803	3	LEF1,CYLD,SFRP1
M1	regulation of Wnt signaling pathway	GO:0030111	0.0094738	3	LEF1,CYLD,SFRP1
M1	leukocyte mediated cytotoxicity	GO:0001909	0.0100342	2	CADM1,LYST
M1	negative regulation of proteolysis	GO:0045861	0.0100342	3	LEF1,PLAUR,TNFAIP8
M1	negative regulation of transmembrane receptor protein serine/threonine kinase signaling pathway	GO:0090101	0.0117393	2	PMEPA1,SMURF2
M1	Wnt signaling pathway	GO:0016055	0.0119201	3	LEF1,CYLD,SFRP1
M1	cell-cell signaling by wnt	GO:0198738	0.0119201	3	LEF1,CYLD,SFRP1
M1	osteoblast differentiation	GO:0001649	0.0119201	2	LEF1,SFRP1
M1	regulation of epithelial to mesenchymal transition	GO:0010717	0.0119201	2	LEF1,SFRP1
M1	regulation of transforming growth factor beta receptor signaling pathway	GO:0017015	0.0119201	2	PMEPA1,SMURF2
M1	regulation of cellular response to transforming growth factor beta stimulus	GO:1903844	0.0119201	2	PMEPA1,SMURF2
M1	regulation of binding	GO:0051098	0.0132024	3	LEF1,MET,PLAUR
M1	regulation of endopeptidase activity	GO:0052548	0.0132024	3	TNFAIP8,PLAUR,LEF1
M1	cell surface receptor signaling pathway involved in cell-cell signaling	GO:1905114	0.0135139	3	LEF1,CYLD,SFRP1
M1	negative regulation of hydrolase activity	GO:0051346	0.0135139	3	LEF1,PLAUR,TNFAIP8
M1	regulation of peptidase activity	GO:0052547	0.0135139	3	TNFAIP8,PLAUR,LEF1
M1	regulation of DNA binding	GO:0051101	0.0135139	2	LEF1,PLAUR
M1	cellular response to hormone stimulus	GO:0032870	0.0135139	3	LEF1,NCOA3,SFRP1
M1	negative regulation of cellular response to growth factor stimulus	GO:0090288	0.0135139	2	PMEPA1,SMURF2
M1	cellular response to lipid	GO:0071396	0.0136312	3	LEF1,NCOA3,SFRP1
M1	lymphocyte mediated immunity	GO:0002449	0.0137779	2	CADM1,LYST
M1	skin development	GO:0043588	0.0139099	2	MET,NCOA3
M1	negative regulation of protein binding	GO:0032091	0.0140418	2	LEF1,MET
M1	positive regulation of cell growth	GO:0030307	0.0143053	2	LEF1,SFRP1
M1	epithelial to mesenchymal transition	GO:0001837	0.0151896	2	LEF1,SFRP1
M1	cellular response to organic cyclic compound	GO:0071407	0.015432	3	LEF1,NCOA3,SFRP1
M1	regulation of leukocyte differentiation	GO:1902105	0.0154443	2	LEF1,SFRP1
M1	mesenchymal cell differentiation	GO:0048762	0.0154671	2	LEF1,SFRP1
M1	response to hormone	GO:0009725	0.0154671	3	LEF1,NCOA3,SFRP1
M1	positive regulation of cell migration	GO:0030335	0.0158536	3	LEF1,MET,SMURF2
M1	innate immune response	GO:0045087	0.0158536	3	CADM1,LYST,CYLD
M1	cell killing	GO:0001906	0.0158536	2	CADM1,LYST
M1	cellular response to cytokine stimulus	GO:0071345	0.0158536	3	LEF1,CYLD,SFRP1
M1	ossification	GO:0001503	0.0158536	2	LEF1,SFRP1
M1	mesenchyme development	GO:0060485	0.0158536	2	LEF1,SFRP1
M1	steroid hormone mediated signaling pathway	GO:0043401	0.0158536	2	LEF1,SFRP1
M1	positive regulation of growth	GO:0045927	0.0158536	2	LEF1,SFRP1
M1	cellular response to growth factor stimulus	GO:0071363	0.0158536	3	PMEPA1,SMURF2,SFRP1
M1	transforming growth factor beta receptor signaling pathway	GO:0007179	0.0158536	2	PMEPA1,SMURF2
M1	positive regulation of cellular component movement	GO:0051272	0.0159796	3	LEF1,MET,SMURF2
M1	positive regulation of cell motility	GO:2000147	0.0159796	3	LEF1,MET,SMURF2
M1	regulation of intrinsic apoptotic signaling pathway	GO:2001242	0.0159796	2	PLAUR,CYLD
M1	histone modification	GO:0016570	0.0159796	3	LEF1,NCOA3,KDM5B
M1	hormone-mediated signaling pathway	GO:0009755	0.0159796	2	LEF1,SFRP1
M1	response to lipid	GO:0033993	0.0159796	3	LEF1,NCOA3,SFRP1
M1	response to growth factor	GO:0070848	0.0159796	3	PMEPA1,SMURF2,SFRP1
M1	leukocyte mediated immunity	GO:0002443	0.0159888	2	CADM1,LYST
M1	covalent chromatin modification	GO:0016569	0.0161474	3	LEF1,NCOA3,KDM5B
M1	cellular response to steroid hormone stimulus	GO:0071383	0.0161824	2	LEF1,SFRP1
M1	cellular response to tumor necrosis factor	GO:0071356	0.0164433	2	CYLD,SFRP1
M1	histone acetylation	GO:0016573	0.0164433	2	LEF1,NCOA3
M1	regulation of transmembrane receptor protein serine/threonine kinase signaling pathway	GO:0090092	0.0168803	2	PMEPA1,SMURF2
M1	negative regulation of binding	GO:0051100	0.0171371	2	LEF1,MET
M1	internal peptidyl-lysine acetylation	GO:0018393	0.0171371	2	LEF1,NCOA3
M1	negative regulation of DNA binding transcription factor activity	GO:0043433	0.0172649	2	CYLD,ID1
M1	internal protein amino acid acetylation	GO:0006475	0.017698	2	LEF1,NCOA3
M1	peptidyl-lysine acetylation	GO:0018394	0.0178241	2	LEF1,NCOA3
M1	positive regulation of binding	GO:0051099	0.0179499	2	MET,PLAUR
M1	regulation of microtubule cytoskeleton organization	GO:0070507	0.0186281	2	MET,CYLD
M1	response to tumor necrosis factor	GO:0034612	0.0186281	2	CYLD,SFRP1
M1	regulation of cellular response to growth factor stimulus	GO:0090287	0.0186281	2	PMEPA1,SMURF2
M1	response to steroid hormone	GO:0048545	0.0187514	2	LEF1,SFRP1
M1	positive regulation of multi-organism process	GO:0043902	0.0188743	2	LEF1,SMURF2
M1	regulation of hemopoiesis	GO:1903706	0.0198001	2	LEF1,SFRP1
M1	leukocyte differentiation	GO:0002521	0.0207631	2	LEF1,SFRP1
M1	regulation of protein binding	GO:0043393	0.021812	2	LEF1,MET
M1	protein acetylation	GO:0006473	0.0222383	2	LEF1,NCOA3
M1	cellular response to drug	GO:0035690	0.0223501	2	MET,SFRP1
M1	regulation of microtubule-based process	GO:0032886	0.0224389	2	MET,CYLD
M1	transmembrane receptor protein serine/threonine kinase signaling pathway	GO:0007178	0.0268447	2	PMEPA1,SMURF2
M1	intrinsic apoptotic signaling pathway	GO:0097193	0.0283558	2	PLAUR,CYLD
M1	cell chemotaxis	GO:0060326	0.0284447	2	LEF1,MET
M1	protein acylation	GO:0043543	0.0305418	2	LEF1,NCOA3
M1	regulation of cell growth	GO:0001558	0.0316397	2	LEF1,SFRP1
M1	cell growth	GO:0016049	0.0348852	2	LEF1,SFRP1
M1	epithelial cell differentiation	GO:0030855	0.0363465	2	MET,NCOA3
M1	regulation of protein secretion	GO:0050708	0.0385252	2	CADM1,SFRP1
M1	taxis	GO:0042330	0.0408247	2	LEF1,MET
M1	chemotaxis	GO:0006935	0.0408247	2	LEF1,MET
M1	regulation of growth	GO:0040008	0.0408247	2	LEF1,SFRP1
M1	regulation of peptide secretion	GO:0002791	0.0408247	2	CADM1,SFRP1
M1	hemopoiesis	GO:0030097	0.0437478	2	LEF1,SFRP1
M1	ameboidal-type cell migration	GO:0001667	0.0438138	2	MET,SMURF2
M1	negative regulation of protein phosphorylation	GO:0001933	0.0438138	2	PMEPA1,SFRP1
M1	protein secretion	GO:0009306	0.0438138	2	CADM1,SFRP1
M1	hematopoietic or lymphoid organ development	GO:0048534	0.0445444	2	LEF1,SFRP1
M1	growth	GO:0040007	0.046696	2	LEF1,SFRP1
M1	peptide secretion	GO:0002790	0.0470618	2	CADM1,SFRP1
M1	negative regulation of phosphorylation	GO:0042326	0.0477811	2	PMEPA1,SFRP1
M1	peptidyl-lysine modification	GO:0018205	0.0481412	2	LEF1,NCOA3
M1	immune system development	GO:0002520	0.0484991	2	LEF1,SFRP1
M1	regulation of protein complex assembly	GO:0043254	0.0495619	2	PMEPA1,MET
M1	regulation of DNA binding transcription factor activity	GO:0051090	0.0552836	2	CYLD,ID1
M1	immune effector process	GO:0002252	0.0580574	2	CADM1,LYST
M1	regulation of cytoskeleton organization	GO:0051493	0.0580574	2	MET,CYLD
M1	regulation of secretion by cell	GO:1903530	0.0580574	2	CADM1,SFRP1
M1	regulation of multi-organism process	GO:0043900	0.0580574	2	LEF1,SMURF2
M1	epithelium development	GO:0060429	0.0631123	2	MET,NCOA3
M1	regulation of secretion	GO:0051046	0.0631123	2	CADM1,SFRP1
M1	microtubule cytoskeleton organization	GO:0000226	0.0636862	2	MET,CYLD
M1	response to drug	GO:0042493	0.0636862	2	MET,SFRP1
M2	transcription initiation from RNA polymerase II promoter	GO:0006367	0.00695681	2	PAXIP1,MED30
M2	DNA-templated transcription, initiation	GO:0006352	0.0105176	2	PAXIP1,MED30
M2	DNA packaging	GO:0006323	0.0124631	2	NUSAP1,ASF1B
M2	response to ionizing radiation	GO:0010212	0.0143053	2	PAXIP1,FIGNL1
M2	DNA conformation change	GO:0071103	0.0159888	2	NUSAP1,ASF1B
M2	response to radiation	GO:0009314	0.0330424	2	PAXIP1,FIGNL1
M2	peptidyl-lysine modification	GO:0018205	0.0437478	2	PAXIP1,YEATS2
M2	microtubule cytoskeleton organization	GO:0000226	0.0580574	2	NUSAP1,HAUS7
M2	histone modification	GO:0016570	0.0580574	2	PAXIP1,YEATS2
M2	covalent chromatin modification	GO:0016569	0.059274	2	PAXIP1,YEATS2
M3	tRNA processing	GO:0008033	0.00695681	2	TSEN2,RPP14
M3	tRNA metabolic process	GO:0006399	0.0100342	2	TSEN2,RPP14
M3	glycosylation	GO:0070085	0.0119201	2	PIGB,C1GALT1C1
M3	ncRNA processing	GO:0034470	0.0154671	2	TSEN2,RPP14
M3	ncRNA metabolic process	GO:0034660	0.0198001	2	TSEN2,RPP14
M3	carbohydrate derivative biosynthetic process	GO:1901137	0.0224389	2	PIGB,C1GALT1C1
M4	alcohol metabolic process	GO:0006066	0.0080439	2	DGKQ,PECR
M4	organic hydroxy compound metabolic process	GO:1901615	0.0119201	2	DGKQ,PECR
M4	drug metabolic process	GO:0017144	0.0159796	2	DGKQ,PECR
M5	protein maturation	GO:0051604	0.0105176	2	PSEN2,TSPAN14
M6	negative regulation of cell migration	GO:0030336	0.0158536	2	PRKG1,MCC
M6	negative regulation of cellular component movement	GO:0051271	0.0158536	2	PRKG1,MCC
M6	negative regulation of cell motility	GO:2000146	0.0158536	2	PRKG1,MCC
M6	negative regulation of locomotion	GO:0040013	0.0159796	2	PRKG1,MCC
M6	negative regulation of cell proliferation	GO:0008285	0.0278716	2	PRKG1,MCC

## Sheet: Table_S2B
CLUSTER_NAME	CLUSTER_GENES
M1	ALKBH1,ANKRD49,BCLAF3,BTBD1,C1orf109,CDK2AP1,CHEK1,CTDSPL2,DPY19L4,EZH2,GABPB1,GINS1,GLRX2,GTPBP8,LMBR1,LRRC58,MED7,METTL18,MTFR1,NANP,NCAPG2,NGRN,NSL1,PDRG1,PI4K2B,PIGW,PMS1,PRELID3B,RPS6KC1,SETMAR,SKP2,SLC39A6,STK39,THAP12,TMEM209,TPRKB,UNC119B,USP16,VEZT,ZNHIT3,ZNHIT6
M2	ABCC5,ARHGAP21,CCNYL1,CLCN3,CREBBP,DENND5A,DYNLT1,FAM174A,FAT3,FST,GOSR2,HOXB7,KAT2B,LACTB,LAPTM4A,NECTIN3,NEK1,NFKBIE,P3H2,PHLDA2,PLSCR1,RNF11,RSPRY1,SLC12A6,SLC16A4,SPG11,SPIRE1,STK17A,TNFAIP3,UGCG,VGLL4
M3	ABCB8,ARSE,BRF1,CRADD,CYTH3,DEPDC5,DTNB,ENO3,ENTR1,GEMIN7,GPX7,KIFC3,KLHL11,KLHL26,LRRC20,MAP2K7,NAGPA,NCALD,NOCT,PCSK1,PGGHG,PMM1,PPIP5K1,PTPRD,RXRG,SLC9A1,SULT1B1,TEP1,TFAP4,TINAGL1,TMCO6,TRPC4AP,TUBB4A,ZNF428
M4	EDEM2,EPS8L2,ERF,FUK,HSPA12A,LDB1,LZTR1,NPRL3,PRR14,PTK7,TRPM4
M5	ANKRD13D,CARMIL2,CILP2,HDAC7,NBEAL1,SPINDOC,TEPSIN
CLUSTER_NAME	TERM_NAME	GO_ID	TERM_Q_VALUE	GENE_COUNT	TERM_GENES
M1	regulation of translational elongation	GO:0006448	0.00184088	2	USP16,ALKBH1
M1	translational elongation	GO:0006414	0.00728759	2	USP16,ALKBH1
M1	histone modification	GO:0016570	0.0265354	4	USP16,EZH2,SETMAR,CHEK1
M1	covalent chromatin modification	GO:0016569	0.0265354	4	USP16,EZH2,SETMAR,CHEK1
M1	regulation of double-strand break repair	GO:2000779	0.0265354	2	SETMAR,CHEK1
M1	tRNA modification	GO:0006400	0.0265354	2	TPRKB,ALKBH1
M1	tRNA processing	GO:0008033	0.0265354	2	TPRKB,ALKBH1
M1	RNA modification	GO:0009451	0.0276511	2	TPRKB,ALKBH1
M1	histone lysine methylation	GO:0034968	0.0295163	2	EZH2,SETMAR
M1	peptidyl-threonine phosphorylation	GO:0018107	0.03052	2	STK39,CHEK1
M1	DNA integrity checkpoint	GO:0031570	0.0333914	2	SETMAR,CHEK1
M1	peptidyl-threonine modification	GO:0018210	0.0333914	2	STK39,CHEK1
M1	peptidyl-lysine methylation	GO:0018022	0.0333914	2	EZH2,SETMAR
M1	regulation of DNA repair	GO:0006282	0.0341468	2	SETMAR,CHEK1
M1	histone methylation	GO:0016571	0.0341468	2	EZH2,SETMAR
M1	tRNA metabolic process	GO:0006399	0.0341468	2	TPRKB,ALKBH1
M1	DNA repair	GO:0006281	0.0364407	3	SETMAR,ALKBH1,CHEK1
M1	positive regulation of MAP kinase activity	GO:0043406	0.0437976	2	EZH2,STK39
M1	protein methylation	GO:0006479	0.0437976	2	EZH2,SETMAR
M1	protein alkylation	GO:0008213	0.0437976	2	EZH2,SETMAR
M1	cell cycle checkpoint	GO:0000075	0.0468342	2	SETMAR,CHEK1
M1	negative regulation of mitotic cell cycle	GO:0045930	0.0513441	2	SETMAR,CHEK1
M1	regulation of response to DNA damage stimulus	GO:2001020	0.0541674	2	SETMAR,CHEK1
M1	negative regulation of cell cycle process	GO:0010948	0.0541674	2	SETMAR,CHEK1
M1	ncRNA processing	GO:0034470	0.0541674	2	TPRKB,ALKBH1
M1	double-strand break repair	GO:0006302	0.0548492	2	SETMAR,CHEK1
M1	regulation of MAP kinase activity	GO:0043405	0.0548492	2	EZH2,STK39
M1	regulation of translation	GO:0006417	0.0561905	2	USP16,ALKBH1
M1	positive regulation of protein serine/threonine kinase activity	GO:0071902	0.0562059	2	EZH2,STK39
M1	macromolecule methylation	GO:0043414	0.0574793	2	EZH2,SETMAR
M1	methylation	GO:0032259	0.0650013	2	EZH2,SETMAR
M1	regulation of cellular amide metabolic process	GO:0034248	0.0661619	2	USP16,ALKBH1
M1	negative regulation of organelle organization	GO:0010639	0.0765654	2	SETMAR,CHEK1
M1	positive regulation of cell cycle	GO:0045787	0.0765654	2	SETMAR,CHEK1
M1	ncRNA metabolic process	GO:0034660	0.0820447	2	TPRKB,ALKBH1
M1	posttranscriptional regulation of gene expression	GO:0010608	0.0871491	2	USP16,ALKBH1
M1	regulation of protein serine/threonine kinase activity	GO:0071900	0.09068	2	EZH2,STK39
M1	translation	GO:0006412	0.0910704	2	USP16,ALKBH1
M1	peptidyl-lysine modification	GO:0018205	0.0914558	2	EZH2,SETMAR
M1	peptide biosynthetic process	GO:0043043	0.0931846	2	USP16,ALKBH1
M1	positive regulation of MAPK cascade	GO:0043410	0.0966118	2	EZH2,STK39
M1	regulation of DNA metabolic process	GO:0051052	0.0975271	2	SETMAR,CHEK1
M1	positive regulation of protein kinase activity	GO:0045860	0.0979311	2	EZH2,STK39
M2	N-terminal peptidyl-lysine acetylation	GO:0018076	0.00184088	2	KAT2B,CREBBP
M2	N-terminal protein amino acid acetylation	GO:0006474	0.0102705	2	KAT2B,CREBBP
M2	N-terminal protein amino acid modification	GO:0031365	0.0159619	2	KAT2B,CREBBP
M2	chloride transport	GO:0006821	0.0265354	2	CLCN3,SLC12A6
M2	chloride transmembrane transport	GO:1902476	0.0265354	2	CLCN3,SLC12A6
M2	inorganic anion transmembrane transport	GO:0098661	0.0265354	2	CLCN3,SLC12A6
M2	establishment of organelle localization	GO:0051656	0.0265354	3	ARHGAP21,SPIRE1,SPG11
M2	organelle localization	GO:0051640	0.0265354	3	ARHGAP21,SPIRE1,SPG11
M2	microtubule-based movement	GO:0007018	0.0265354	2	SPG11,ARHGAP21
M2	transport along microtubule	GO:0010970	0.0265354	2	SPG11,ARHGAP21
M2	cytoskeleton-dependent intracellular transport	GO:0030705	0.0265354	2	SPG11,ARHGAP21
M2	microtubule-based transport	GO:0099111	0.0265354	2	SPG11,ARHGAP21
M2	anion transport	GO:0006820	0.03052	3	CLCN3,SLC12A6,PLSCR1
M2	inorganic anion transport	GO:0015698	0.0341468	2	CLCN3,SLC12A6
M2	regulation of multi-organism process	GO:0043900	0.0364407	3	TNFAIP3,DYNLT1,PLSCR1
M2	histone acetylation	GO:0016573	0.0393354	2	KAT2B,CREBBP
M2	negative regulation of cell proliferation	GO:0008285	0.0393354	3	TNFAIP3,KAT2B,P3H2
M2	internal peptidyl-lysine acetylation	GO:0018393	0.0414912	2	KAT2B,CREBBP
M2	internal protein amino acid acetylation	GO:0006475	0.0429081	2	KAT2B,CREBBP
M2	peptidyl-lysine acetylation	GO:0018394	0.0429081	2	KAT2B,CREBBP
M2	negative regulation of multi-organism process	GO:0043901	0.0504791	2	TNFAIP3,PLSCR1
M2	protein acetylation	GO:0006473	0.0512977	2	KAT2B,CREBBP
M2	positive regulation of innate immune response	GO:0045089	0.0516473	2	TNFAIP3,PLSCR1
M2	protein maturation	GO:0051604	0.0522238	2	KAT2B,CREBBP
M2	anion transmembrane transport	GO:0098656	0.0541674	2	CLCN3,SLC12A6
M2	cellular response to abiotic stimulus	GO:0071214	0.0561905	2	CREBBP,SLC12A6
M2	cellular response to environmental stimulus	GO:0104004	0.0561905	2	CREBBP,SLC12A6
M2	regulation of innate immune response	GO:0045088	0.0561905	2	TNFAIP3,PLSCR1
M2	positive regulation of defense response	GO:0031349	0.0561905	2	TNFAIP3,PLSCR1
M2	regulation of viral process	GO:0050792	0.0561905	2	DYNLT1,PLSCR1
M2	protein acylation	GO:0043543	0.0562059	2	KAT2B,CREBBP
M2	regulation of symbiosis, encompassing mutualism through parasitism	GO:0043903	0.0594359	2	DYNLT1,PLSCR1
M2	endomembrane system organization	GO:0010256	0.0661619	2	ARHGAP21,PLSCR1
M2	peptidyl-lysine modification	GO:0018205	0.08649	2	KAT2B,CREBBP
M2	immune system development	GO:0002520	0.0868365	2	TNFAIP3,FST
M2	positive regulation of immune response	GO:0050778	0.0931846	2	TNFAIP3,PLSCR1
M2	regulation of defense response	GO:0031347	0.0958763	2	TNFAIP3,PLSCR1
M2	symbiont process	GO:0044403	0.0979311	2	DYNLT1,PLSCR1
M2	innate immune response	GO:0045087	0.0979311	2	TNFAIP3,PLSCR1
M3	response to mechanical stimulus	GO:0009612	0.0265354	2	CRADD,SLC9A1
M3	carbohydrate metabolic process	GO:0005975	0.0265354	3	PGGHG,PMM1,PPIP5K1
M3	RNA-dependent DNA biosynthetic process	GO:0006278	0.0265354	2	MAP2K7,TEP1
M3	regulation of cell cycle arrest	GO:0071156	0.0265354	2	CRADD,TFAP4
M3	DNA damage response, signal transduction by p53 class mediator	GO:0030330	0.0265354	2	CRADD,TFAP4
M3	signal transduction in response to DNA damage	GO:0042770	0.0276511	2	CRADD,TFAP4
M3	cell cycle arrest	GO:0007050	0.0333914	2	CRADD,TFAP4
M3	signal transduction by p53 class mediator	GO:0072331	0.0333914	2	CRADD,TFAP4
M3	telomere maintenance	GO:0000723	0.0341468	2	MAP2K7,TEP1
M3	telomere organization	GO:0032200	0.0341468	2	MAP2K7,TEP1
M3	DNA biosynthetic process	GO:0071897	0.0364407	2	MAP2K7,TEP1
M3	alcohol metabolic process	GO:0006066	0.0377509	2	SULT1B1,PPIP5K1
M3	regulation of mitotic cell cycle phase transition	GO:1901990	0.0490924	2	CRADD,TFAP4
M3	negative regulation of cell cycle process	GO:0010948	0.0496507	2	CRADD,TFAP4
M3	cellular response to external stimulus	GO:0071496	0.0512977	2	DEPDC5,CRADD
M3	anatomical structure homeostasis	GO:0060249	0.0522238	2	MAP2K7,TEP1
M3	cellular response to abiotic stimulus	GO:0071214	0.0541674	2	CRADD,SLC9A1
M3	cellular response to environmental stimulus	GO:0104004	0.0541674	2	CRADD,SLC9A1
M3	regulation of cell cycle phase transition	GO:1901987	0.0541674	2	CRADD,TFAP4
M3	organic hydroxy compound metabolic process	GO:1901615	0.0541674	2	SULT1B1,PPIP5K1
M3	mitotic cell cycle phase transition	GO:0044772	0.0629171	2	CRADD,TFAP4
M3	positive regulation of cell cycle	GO:0045787	0.0644634	2	CRADD,TFAP4
M3	cell cycle phase transition	GO:0044770	0.0765654	2	CRADD,TFAP4
M3	regulation of protein serine/threonine kinase activity	GO:0071900	0.0765654	2	MAP2K7,TFAP4
M3	negative regulation of cell cycle	GO:0045786	0.0918224	2	CRADD,TFAP4
M3	regulation of mitotic cell cycle	GO:0007346	0.0940417	2	CRADD,TFAP4
M3	positive regulation of apoptotic process	GO:0043065	0.0979311	2	CRADD,TFAP4
M3	positive regulation of programmed cell death	GO:0043068	0.0985406	2	CRADD,TFAP4
M4	Wnt signaling pathway	GO:0016055	0.0265354	2	PTK7,TRPM4
M4	regulation of plasma membrane bounded cell projection organization	GO:0120035	0.0265354	2	PTK7,EPS8L2
M4	positive regulation of cell projection organization	GO:0031346	0.0265354	2	PTK7,EPS8L2
M4	cell-cell signaling by wnt	GO:0198738	0.0265354	2	PTK7,TRPM4
M4	regulation of cell projection organization	GO:0031344	0.0265354	2	PTK7,EPS8L2
M4	canonical Wnt signaling pathway	GO:0060070	0.0265354	2	PTK7,TRPM4
M4	cell surface receptor signaling pathway involved in cell-cell signaling	GO:1905114	0.028848	2	PTK7,TRPM4
M5	positive regulation of cell migration	GO:0030335	0.0265354	2	HDAC7,CARMIL2
M5	positive regulation of cellular component movement	GO:0051272	0.0265354	2	HDAC7,CARMIL2
M5	positive regulation of cell motility	GO:2000147	0.0265354	2	HDAC7,CARMIL2

## Sheet: Table_S2C
CLUSTER_NAME	CLUSTER_GENES
M1	AGPAT5,AIF1L,ALG3,ALG8,ARPC1A,ASF1B,ATG16L1,ATP5IF1,ATP5MPL,ATP5PF,ATP6V0A2,BAD,BAG1,BLOC1S1,BLOC1S5,BLOC1S6,BRCC3,C12orf45,C12orf57,C16orf91,C1orf174,C1orf43,C1orf50,C2orf76,C8orf59,C8orf82,C9orf40,CCDC117,CCDC167,CCDC59,CCNB1,CHAF1B,CHCHD2,CHCHD4,CHEK2,CHML,CHMP4A,CISD3,CKS1B,CKS2,CLCC1,CMC1,CMC2,CMTM4,COA1,COA4,COMMD6,COPRS,COX14,COX15,COX18,COX20,COX7A2L,COX7B,COX7C,CTCF,CUEDC2,CUTC,CWC15,CWC…
M2	A2M,AAMDC,ABAT,ABCB1,ABCC1,ABCC4,ABHD13,ABHD5,ADA,ADAM15,ADAM17,ADAM9,ALAD,ALCAM,AMFR,ANGPTL2,ANK2,ANTXR1,APOD,ATP11A,ATP13A3,ATP1B1,ATP9A,ATRN,B4GALT1,BNIP3,BSCL2,BST1,BTD,C15orf48,C4orf3,C9orf16,CADM1,CALHM2,CANT1,CASP6,CASP7,CBLB,CCDC85B,CCND1,CD151,CD81,CDC42EP3,CDC42EP4,CDCP1,CDH13,CES2,CHPT1,CHSY1,CLN5,CLUAP1,CMTM3,CNRIP1,COL4A1,COL5A2,CRIP2,CRTC2,CSNK1D,CSRP2,CTBS,CTIF,CTSF,CTSH,CTSK,CTSS,…
M3	ADSSL1,AES,ATN1,ATP13A2,B4GALT3,B4GALT7,BCL7B,BCL9L,C19orf25,CCDC127,CD99L2,CLN3,CLPTM1,CNNM3,COX1,CYB561A3,CYHR1,DAGLB,DCTN5,DGAT1,DGKZ,DIRC2,ENGASE,EPN2,ESRRA,FAM234A,GBA2,GNB2,GNPTG,GPR108,IGSF8,KIAA0100,KIAA2013,KIF7,MAN2A2,MAN2C1,MCOLN1,MED22,MEF2D,MFSD5,MICALL2,MPDU1,MVK,NAXD,OGFOD3,PEX16,PI4KB,PIEZO1,PISD,PPP1R11,PPP6R2,RAB4B,RAB7B,RETREG3,RPP25,SCAP,SH2B1,SLC35C1,SLC52A2,SPG7,STK25,TMEM25…
M4	AADAT,ABCA2,ABCD4,ACADS,ACTR3B,ADAL,ADD2,AFM,AGMO,ALG9,ALKBH4,ANKH,ANKRD40,ARFRP1,ARHGAP10,ARHGAP32,ARMH3,ARSB,ASB9,BAHCC1,BCL9,BET1L,BLOC1S3,BRAF,C12orf43,C17orf80,C19orf54,C1orf21,C4A,C6orf47,C7orf43,CACNA2D1,CARMIL1,CCDC9,CCNY,CDK18,CEND1,CERS1,CERS5,CGREF1,CHCHD6,CHMP6,CINP,CNTN1,COL19A1,COL9A3,COQ7,CRELD1,CUEDC1,CXorf56,CYB5R2,CYP20A1,CYP27A1,D2HGDH,DBF4B,DBNDD1,DDO,DENND4B,DPP8,DSTYK,DYM,EC…
M5	ABHD17B,ADIPOR1,AHCYL2,AP1AR,ARIH1,ARL13B,ARPP19,ATG5,ATP11B,ATXN3,BCAP29,BPGM,C15orf40,C18orf32,C1GALT1C1,C1orf52,C9orf72,CAMLG,CBR4,CCDC90B,CCNDBP1,CD46,CD58,CEPT1,CLDND1,CSNK1G3,CYB5R4,DCAF10,DEGS1,DENND4A,DENND6A,DERL1,DMXL1,DNAJB14,DR1,EBAG9,EIF4ENIF1,EMC3,ENOSF1,ERGIC2,FAM172A,FAM177A1,FAM8A1,FBXO28,FBXO3,FEM1B,FLCN,FNBP1L,FNBP4,FPGT,GALNT1,GGPS1,GLUD2,GNAQ,GOLT1B,HDHD2,HMGN4,HMGN5,HS2ST1,H…
CLUSTER_NAME	TERM_NAME	GO_ID	TERM_Q_VALUE	GENE_COUNT	TERM_GENES
M1	mitochondrial respiratory chain complex assembly	GO:0033108	2.48335e-12	16	COA1,NDUFAB1,NDUFB1,COX20,NDUFB3,NDUFA11,NDUFB6,NDUFB7,NDUFB11,UQCC3,UQCC2,NDUFC1,COX18,NDUFA3,COX14,DMAC2
M1	mitochondrion organization	GO:0007005	2.35361e-10	24	COX20,MPV17,NDUFB11,TOMM7,CHCHD4,ATP5IF1,HEBP2,UQCC3,BAD,DMAC2,PARL,COA1,UQCC2,COX18,MTFP1,NDUFA3,NDUFAB1,NDUFB1,NDUFB3,NDUFB6,NDUFB7,NDUFC1,NDUFA11,COX14
M1	NADH dehydrogenase complex assembly	GO:0010257	1.5971e-08	11	COA1,NDUFAB1,NDUFB1,NDUFB3,NDUFB6,NDUFB7,NDUFB11,NDUFA3,NDUFC1,NDUFA11,DMAC2
M1	mitochondrial respiratory chain complex I assembly	GO:0032981	1.5971e-08	11	COA1,NDUFAB1,NDUFB1,NDUFB3,NDUFB6,NDUFB7,NDUFB11,NDUFA3,NDUFC1,NDUFA11,DMAC2
M1	cytochrome complex assembly	GO:0017004	2.47455e-05	7	COA1,COX20,COX15,UQCC3,UQCC2,COX18,COX14
M1	tRNA metabolic process	GO:0006399	0.000530031	9	WDR4,MARS2,TRMT11,METTL1,TSEN2,FTSJ1,QRSL1,TSEN54,TRMT61B
M1	RNA methylation	GO:0001510	0.000589967	7	WDR4,TRMT11,METTL1,FTSJ1,TRMT6,RAMMET,TRMT61B
M1	respiratory chain complex IV assembly	GO:0008535	0.000942788	5	COA1,COX20,COX15,COX18,COX14
M1	tRNA methylation	GO:0030488	0.00110308	5	WDR4,TRMT11,METTL1,FTSJ1,TRMT61B
M1	tRNA processing	GO:0008033	0.00124844	7	WDR4,TRMT11,METTL1,TSEN2,FTSJ1,TSEN54,TRMT61B
M1	macromolecule methylation	GO:0043414	0.00140359	11	PAXIP1,WDR4,PRMT6,TRMT11,METTL1,FTSJ1,TRMT6,SMYD2,RAMMET,COPRS,TRMT61B
M1	RNA modification	GO:0009451	0.00222729	7	WDR4,TRMT11,METTL1,FTSJ1,TRMT6,RAMMET,TRMT61B
M1	methylation	GO:0032259	0.00274542	11	PAXIP1,WDR4,PRMT6,TRMT11,METTL1,FTSJ1,TRMT6,SMYD2,RAMMET,COPRS,TRMT61B
M1	mitochondrial respiratory chain complex IV assembly	GO:0033617	0.00279466	4	COA1,COX18,COX14,COX20
M1	mitochondrial transport	GO:0006839	0.00308271	8	SMDT1,HEBP2,TOMM7,CHCHD4,ATP5IF1,FLVCR1,BAD,PARL
M1	tRNA modification	GO:0006400	0.00317122	5	WDR4,TRMT11,METTL1,FTSJ1,TRMT61B
M1	RNA (guanine-N7)-methylation	GO:0036265	0.00323819	3	RAMMET,WDR4,METTL1
M1	organelle fission	GO:0048285	0.00627529	11	WRAP73,CHEK2,PDXP,NUSAP1,PINX1,KNSTRN,RAD1,MTFP1,CHMP4A,CCNB1,TACC3
M1	ncRNA metabolic process	GO:0034660	0.00627529	11	WDR4,HRAS,MARS2,TRMT11,METTL1,TSEN2,FTSJ1,DROSHA,QRSL1,TSEN54,TRMT61B
M1	tRNA (guanine-N7)-methylation	GO:0106004	0.00647976	2	WDR4,METTL1
M1	regulation of pigment cell differentiation	GO:0050932	0.00647976	2	BLOC1S6,BLOC1S5
M1	positive regulation of pigment cell differentiation	GO:0050942	0.00647976	2	BLOC1S6,BLOC1S5
M1	regulation of developmental pigmentation	GO:0048070	0.00647976	2	BLOC1S6,BLOC1S5
M1	positive regulation of developmental pigmentation	GO:0048087	0.00647976	2	BLOC1S6,BLOC1S5
M1	nuclear division	GO:0000280	0.0078681	10	WRAP73,CHEK2,PDXP,NUSAP1,PINX1,KNSTRN,RAD1,CHMP4A,CCNB1,TACC3
M1	cellular respiration	GO:0045333	0.00840971	5	NDUFB6,UQCC3,BLOC1S1,SDHD,CCNB1
M1	establishment of protein localization to mitochondrion	GO:0072655	0.0101294	5	TOMM7,COX18,CHCHD4,ATP5IF1,PARL
M1	protein localization to mitochondrion	GO:0070585	0.0118335	5	TOMM7,COX18,CHCHD4,ATP5IF1,PARL
M1	oxidative phosphorylation	GO:0006119	0.0137647	4	NDUFB6,CCNB1,UQCC2,UQCC3
M1	regulation of protein targeting to mitochondrion	GO:1903214	0.013932	3	TOMM7,PARL,ATP5IF1
M1	mitochondrial ATP synthesis coupled electron transport	GO:0042775	0.0163995	3	NDUFB6,CCNB1,UQCC3
M1	mRNA methylation	GO:0080009	0.0163995	3	RAMMET,TRMT6,TRMT61B
M1	mRNA modification	GO:0016556	0.0163995	3	RAMMET,TRMT6,TRMT61B
M1	mitotic nuclear division	GO:0140014	0.0165183	9	WRAP73,CHEK2,PDXP,NUSAP1,PINX1,KNSTRN,CHMP4A,CCNB1,TACC3
M1	ncRNA processing	GO:0034470	0.0165183	8	WDR4,TRMT11,METTL1,TSEN2,FTSJ1,DROSHA,TSEN54,TRMT61B
M1	ATP synthesis coupled electron transport	GO:0042773	0.0183709	3	NDUFB6,CCNB1,UQCC3
M1	regulation of establishment of protein localization to mitochondrion	GO:1903747	0.0183709	3	TOMM7,PARL,ATP5IF1
M1	histone H4-R3 methylation	GO:0043985	0.0212818	2	COPRS,PRMT6
M1	protein targeting to mitochondrion	GO:0006626	0.0251323	4	CHCHD4,TOMM7,PARL,ATP5IF1
M1	electron transport chain	GO:0022900	0.0251323	4	NDUFB6,CCNB1,COX15,UQCC3
M1	generation of precursor metabolites and energy	GO:0006091	0.027964	7	NDUFB6,COX15,UQCC2,UQCC3,BLOC1S1,SDHD,CCNB1
M1	establishment of melanosome localization	GO:0032401	0.027964	2	BLOC1S6,BLOC1S5
M1	establishment of pigment granule localization	GO:0051905	0.027964	2	BLOC1S6,BLOC1S5
M1	melanosome transport	GO:0032402	0.027964	2	BLOC1S6,BLOC1S5
M1	pigment granule transport	GO:0051904	0.027964	2	BLOC1S6,BLOC1S5
M1	energy derivation by oxidation of organic compounds	GO:0015980	0.0312444	5	NDUFB6,UQCC3,BLOC1S1,SDHD,CCNB1
M1	respiratory electron transport chain	GO:0022904	0.0348167	3	NDUFB6,CCNB1,UQCC3
M1	DNA replication initiation	GO:0006270	0.0353246	2	ORC4,POLA1
M1	heme biosynthetic process	GO:0006783	0.0353246	2	COX15,ATP5IF1
M1	vitamin K metabolic process	GO:0042373	0.0353246	2	UBIAD1,VKORC1L1
M1	nucleotide metabolic process	GO:0009117	0.036792	9	NME4,NDUFB6,RPE,TK1,UQCC3,UQCC2,DGUOK,ATP5IF1,CCNB1
M1	nucleoside monophosphate metabolic process	GO:0009123	0.036792	6	NDUFB6,UQCC3,UQCC2,DGUOK,ATP5IF1,CCNB1
M1	nucleoside phosphate metabolic process	GO:0006753	0.037862	9	NME4,NDUFB6,RPE,TK1,UQCC3,UQCC2,DGUOK,ATP5IF1,CCNB1
M1	mitotic sister chromatid segregation	GO:0000070	0.0397514	6	NUSAP1,PINX1,KNSTRN,CHMP4A,CCNB1,TACC3
M1	tRNA splicing, via endonucleolytic cleavage and ligation	GO:0006388	0.0406106	2	TSEN2,TSEN54
M1	porphyrin-containing compound biosynthetic process	GO:0006779	0.0406106	2	COX15,ATP5IF1
M1	respiratory chain complex III assembly	GO:0017062	0.0406106	2	UQCC3,UQCC2
M1	organelle localization	GO:0051640	0.0406106	8	NUSAP1,PINX1,BLOC1S5,BLOC1S6,BLOC1S1,CHMP4A,CCNB1,KXD1
M1	mitochondrial respiratory chain complex III assembly	GO:0034551	0.0406106	2	UQCC3,UQCC2
M1	regulation of ER-associated ubiquitin-dependent protein catabolic process	GO:1903069	0.0406106	2	SVIP,UBQLN1
M1	autophagosome assembly	GO:0000045	0.0407632	4	CHMP4A,UBQLN1,EMC6,SMCR8
M1	ATP metabolic process	GO:0046034	0.0409132	5	NDUFB6,UQCC3,UQCC2,ATP5IF1,CCNB1
M1	autophagosome organization	GO:1905037	0.0423816	4	CHMP4A,UBQLN1,EMC6,SMCR8
M1	vacuole organization	GO:0007033	0.0439906	5	EMC6,SMCR8,CHMP4A,UBQLN1,TMEM199
M1	RNA splicing, via endonucleolytic cleavage and ligation	GO:0000394	0.0463133	2	TSEN2,TSEN54
M1	tetrapyrrole biosynthetic process	GO:0033014	0.0463133	2	COX15,ATP5IF1
M1	heme metabolic process	GO:0042168	0.0463133	2	COX15,ATP5IF1
M1	histone arginine methylation	GO:0034969	0.0463133	2	COPRS,PRMT6
M1	melanosome localization	GO:0032400	0.0463133	2	BLOC1S6,BLOC1S5
M1	pigment granule localization	GO:0051875	0.0463133	2	BLOC1S6,BLOC1S5
M1	proteasome assembly	GO:0043248	0.0463133	2	PSMG1,PSMG2
M1	positive regulation of autophagy of mitochondrion in response to mitochondrial depolarization	GO:1904925	0.0463133	2	ATP5IF1,TOMM7
M1	regulation of autophagy of mitochondrion in response to mitochondrial depolarization	GO:1904923	0.0463133	2	ATP5IF1,TOMM7
M1	response to ionizing radiation	GO:0010212	0.0464578	5	PAXIP1,HRAS,FIGNL1,BRCC3,RAD1
M1	cellular response to oxygen levels	GO:0071453	0.0480198	5	CHCHD2,ATP6V0A2,UBQLN1,BAD,TMEM199
M1	regulation of ATP metabolic process	GO:1903578	0.0496409	3	CCNB1,UQCC2,ATP5IF1
M1	positive regulation of TOR signaling	GO:0032008	0.0496409	3	LAMTOR2,LAMTOR4,SMCR8
M1	'de novo' protein folding	GO:0006458	0.0507954	2	CHCHD4,BAG1
M1	endosome to melanosome transport	GO:0035646	0.0507954	2	BLOC1S6,BLOC1S5
M1	endosome to pigment granule transport	GO:0043485	0.0507954	2	BLOC1S6,BLOC1S5
M1	pigment accumulation	GO:0043476	0.0507954	2	BLOC1S6,BLOC1S5
M1	cellular pigment accumulation	GO:0043482	0.0507954	2	BLOC1S6,BLOC1S5
M1	pigment granule maturation	GO:0048757	0.0507954	2	BLOC1S6,BLOC1S5
M1	'de novo' posttranslational protein folding	GO:0051084	0.0507954	2	CHCHD4,BAG1
M1	regulation of protein targeting	GO:1903533	0.0523152	3	TOMM7,PARL,ATP5IF1
M1	microtubule cytoskeleton organization involved in mitosis	GO:1902850	0.0528928	5	WRAP73,CHEK2,NUSAP1,CCNB1,TACC3
M1	sister chromatid segregation	GO:0000819	0.0533676	6	NUSAP1,PINX1,KNSTRN,CHMP4A,CCNB1,TACC3
M1	mitochondrial membrane organization	GO:0007006	0.0533676	4	COX18,HEBP2,UQCC3,BAD
M1	purine ribonucleoside triphosphate metabolic process	GO:0009205	0.0533676	5	NDUFB6,UQCC3,UQCC2,ATP5IF1,CCNB1
M1	purine nucleoside monophosphate metabolic process	GO:0009126	0.0539445	5	NDUFB6,UQCC3,UQCC2,ATP5IF1,CCNB1
M1	purine ribonucleoside monophosphate metabolic process	GO:0009167	0.0539445	5	NDUFB6,UQCC3,UQCC2,ATP5IF1,CCNB1
M1	ribonucleoside triphosphate metabolic process	GO:0009199	0.0539445	5	NDUFB6,UQCC3,UQCC2,ATP5IF1,CCNB1
M1	nucleobase-containing small molecule metabolic process	GO:0055086	0.0543089	9	NME4,NDUFB6,RPE,TK1,UQCC3,UQCC2,DGUOK,ATP5IF1,CCNB1
M1	regulation of oxidative phosphorylation	GO:0002082	0.0550878	2	CCNB1,UQCC2
M1	DNA replication-dependent nucleosome assembly	GO:0006335	0.0550878	2	CHAF1B,ASF1B
M1	DNA replication-dependent nucleosome organization	GO:0034723	0.0550878	2	CHAF1B,ASF1B
M1	establishment of protein localization to organelle	GO:0072594	0.0550878	7	TOMM7,COX18,CHCHD4,ATP5IF1,CHMP4A,PARL,WRAP53
M1	porphyrin-containing compound metabolic process	GO:0006778	0.0550878	2	COX15,ATP5IF1
M1	ribonucleoside monophosphate metabolic process	GO:0009161	0.0550878	5	NDUFB6,UQCC3,UQCC2,ATP5IF1,CCNB1
M1	positive regulation of autophagy of mitochondrion	GO:1903599	0.0550878	2	ATP5IF1,TOMM7
M1	negative regulation of autophagosome assembly	GO:1902902	0.0550878	2	CHMP4A,SMCR8
M1	purine nucleoside triphosphate metabolic process	GO:0009144	0.0555464	5	NDUFB6,UQCC3,UQCC2,ATP5IF1,CCNB1
M1	peptidyl-arginine methylation	GO:0018216	0.059195	2	COPRS,PRMT6
M1	pigment cell differentiation	GO:0050931	0.059195	2	BLOC1S6,BLOC1S5
M1	cellular response to increased oxygen levels	GO:0036295	0.059195	2	ATP6V0A2,TMEM199
M1	response to increased oxygen levels	GO:0036296	0.059195	2	ATP6V0A2,TMEM199
M1	regulation of attachment of spindle microtubules to kinetochore	GO:0051988	0.059195	2	KNSTRN,CCNB1
M1	establishment of organelle localization	GO:0051656	0.0637936	6	NUSAP1,PINX1,BLOC1S5,BLOC1S6,CHMP4A,CCNB1
M1	protein targeting	GO:0006605	0.0637936	5	TOMM7,CHCHD4,ATP5IF1,CHMP4A,PARL
M1	developmental pigmentation	GO:0048066	0.0637936	2	BLOC1S6,BLOC1S5
M1	chromosome segregation	GO:0007059	0.0637936	7	NUSAP1,PINX1,KNSTRN,CHMP4A,CCNB1,TACC3,FAM96B
M1	activation of cysteine-type endopeptidase activity	GO:0097202	0.0637936	2	FADD,BAD
M1	response to mitochondrial depolarisation	GO:0098780	0.0637936	2	ATP5IF1,TOMM7
M1	DNA packaging	GO:0006323	0.0660021	4	CHAF1B,NUSAP1,ASF1B,CTCF
M1	regulation of nuclear division	GO:0051783	0.0674748	5	PDXP,NUSAP1,RAD1,CCNB1,TACC3
M1	anion transmembrane transport	GO:0098656	0.0685751	6	SLC16A1,STX8,SLC25A17,SLC37A4,SLC25A15,VTI1B
M1	nucleoside triphosphate metabolic process	GO:0009141	0.068596	5	NDUFB6,UQCC3,UQCC2,ATP5IF1,CCNB1
M1	nuclear chromosome segregation	GO:0098813	0.0693663	6	NUSAP1,PINX1,KNSTRN,CHMP4A,CCNB1,TACC3
M1	aerobic respiration	GO:0009060	0.0695484	2	SDHD,BLOC1S1
M1	signal transduction in response to DNA damage	GO:0042770	0.0718858	4	CHEK2,BRCC3,SMYD2,PAXIP1
M1	pigment biosynthetic process	GO:0046148	0.07421	2	COX15,ATP5IF1
M1	regulation of autophagy of mitochondrion	GO:1903146	0.07421	2	ATP5IF1,TOMM7
M1	positive regulation of autophagy	GO:0010508	0.0767297	4	SVIP,TOMM7,ATP5IF1,SMCR8
M1	cell cycle checkpoint	GO:0000075	0.0773333	5	CHEK2,HRAS,BRCC3,RAD1,CCNB1
M1	spindle organization	GO:0007051	0.0773333	5	WRAP73,CHEK2,KNSTRN,CCNB1,TACC3
M1	tetrapyrrole metabolic process	GO:0033013	0.0790357	2	COX15,ATP5IF1
M1	macroautophagy	GO:0016236	0.0812229	5	EMC6,SMCR8,TOMM7,CHMP4A,UBQLN1
M1	mitotic metaphase plate congression	GO:0007080	0.0813451	3	PINX1,CHMP4A,CCNB1
M1	mannosylation	GO:0097502	0.0837356	2	ALG3,ALG8
M1	cell cycle G2/M phase transition	GO:0044839	0.0837356	4	CHEK2,CCNB1,BRCC3,PINX1
M1	cellular response to abiotic stimulus	GO:0071214	0.0837356	6	HRAS,FADD,FIGNL1,TMEM161A,RAD1,BAD
M1	cellular response to environmental stimulus	GO:0104004	0.0837356	6	HRAS,FADD,FIGNL1,TMEM161A,RAD1,BAD
M1	mitotic spindle organization	GO:0007052	0.0885787	4	WRAP73,CCNB1,TACC3,CHEK2
M1	peptidyl-arginine modification	GO:0018195	0.0896893	2	COPRS,PRMT6
M1	TOR signaling	GO:0031929	0.0913974	4	EIF4EBP1,LAMTOR2,LAMTOR4,SMCR8
M1	regulation of mitochondrion organization	GO:0010821	0.0940475	4	PARL,BAD,ATP5IF1,TOMM7
M1	cellular iron ion homeostasis	GO:0006879	0.0947332	2	ATP6V0A2,TMEM199
M1	negative regulation of macroautophagy	GO:0016242	0.0947332	2	CHMP4A,SMCR8
M1	regulation of purine nucleotide metabolic process	GO:1900542	0.0947332	3	CCNB1,UQCC2,ATP5IF1
M1	negative regulation of proteasomal ubiquitin-dependent protein catabolic process	GO:0032435	0.0947332	2	TAF9,SVIP
M1	regulation of cellular protein localization	GO:1903827	0.0947332	8	PINX1,STX8,VTI1B,TOMM7,ATP5IF1,SVIP,PARL,WRAP53
M1	cellular response to ionizing radiation	GO:0071479	0.0947332	3	HRAS,RAD1,FIGNL1
M1	ribose phosphate metabolic process	GO:0019693	0.0949229	6	NDUFB6,RPE,UQCC3,UQCC2,ATP5IF1,CCNB1
M2	protein processing	GO:0016485	1.98762e-05	13	PSEN2,A2M,NOL3,MMP16,CTSH,LGMN,PSEN1,PLAT,CTSS,THBS1,CLN5,CYFIP2,RIPK2
M2	carbohydrate derivative catabolic process	GO:1901136	0.000165944	10	TGFB1,IDUA,ADA,FGF2,DPYD,FUCA2,ENPP4,NAGA,NUDT16,EDEM1
M2	protein maturation	GO:0051604	0.000289337	13	PSEN2,A2M,NOL3,MMP16,CTSH,LGMN,RIPK2,PLAT,CTSS,THBS1,CLN5,CYFIP2,PSEN1
M2	regulation of chemotaxis	GO:0050920	0.000530031	11	TGFB1,FGF2,LGMN,BST1,ROBO1,THBS1,WNT5A,PRKD1,ADAM17,JAM3,CDH13
M2	mesenchyme development	GO:0060485	0.000800245	10	TGFB1,DAG1,MCRIP1,LEF1,LRP6,WWTR1,SDCBP,WNT5A,SFRP1,PKD2
M2	blood vessel morphogenesis	GO:0048514	0.000914124	16	NRCAM,COL4A1,ECM1,TGFBI,FGF2,NRP1,ROBO1,SPRY2,THBS1,WNT5A,PRKD1,JAM3,CDH13,SERPINF1,RRAS,PKD2
M2	susceptibility to natural killer cell mediated cytotoxicity	GO:0042271	0.00100376	3	CADM1,NECTIN2,PVR
M2	angiogenesis	GO:0001525	0.00114225	15	NRCAM,COL4A1,ECM1,TGFBI,FGF2,NRP1,ROBO1,SPRY2,THBS1,WNT5A,PRKD1,JAM3,CDH13,SERPINF1,RRAS
M2	blood vessel development	GO:0001568	0.00114225	16	NRCAM,COL4A1,ECM1,TGFBI,FGF2,NRP1,ROBO1,SPRY2,THBS1,WNT5A,PRKD1,JAM3,CDH13,SERPINF1,RRAS,PKD2
M2	epithelial to mesenchymal transition	GO:0001837	0.00114225	9	TGFB1,DAG1,MCRIP1,LEF1,LRP6,WWTR1,WNT5A,SDCBP,SFRP1
M2	membrane protein proteolysis	GO:0033619	0.00114225	7	TGFB1,PSEN2,DAG1,CTSH,ADAM9,ADAM17,PSEN1
M2	regulation of protein serine/threonine kinase activity	GO:0071900	0.00124844	15	TGFB1,FGF2,LRP6,ROBO1,SPRY2,CD81,THBS1,ADAM9,INPP5K,WNT5A,SMPD1,CCND1,ADAM17,TGFA,PKD2
M2	taxis	GO:0042330	0.00124844	14	TGFB1,FGF2,LEF1,LGMN,PIP5K1A,BST1,ROBO1,THBS1,WNT5A,PRKD1,JAM3,ADAM17,CDH13,NRP1
M2	chemotaxis	GO:0006935	0.00124844	14	TGFB1,FGF2,LEF1,LGMN,PIP5K1A,BST1,ROBO1,THBS1,WNT5A,PRKD1,JAM3,ADAM17,CDH13,NRP1
M2	mesenchymal cell differentiation	GO:0048762	0.00126519	9	TGFB1,DAG1,MCRIP1,LEF1,LRP6,WWTR1,SDCBP,WNT5A,SFRP1
M2	vasculature development	GO:0001944	0.00138322	16	NRCAM,COL4A1,ECM1,TGFBI,FGF2,NRP1,ROBO1,SPRY2,THBS1,WNT5A,PRKD1,JAM3,CDH13,SERPINF1,RRAS,PKD2
M2	cardiovascular system development	GO:0072358	0.00138322	16	NRCAM,COL4A1,ECM1,TGFBI,FGF2,NRP1,ROBO1,SPRY2,THBS1,WNT5A,PRKD1,JAM3,CDH13,SERPINF1,RRAS,PKD2
M2	positive regulation of protein serine/threonine kinase activity	GO:0071902	0.00140172	12	TGFB1,PKD2,FGF2,ROBO1,SPRY2,CD81,THBS1,ADAM9,CCND1,ADAM17,WNT5A,TGFA
M2	regulation of epithelial cell proliferation	GO:0050678	0.00140359	12	TGFB1,ECM1,FGF2,ROBO1,THBS1,WNT5A,PRKD1,ADAM17,CDH13,SFRP1,ITGA4,TGFA
M2	tube morphogenesis	GO:0035239	0.00189619	16	NRCAM,COL4A1,ECM1,TGFBI,FGF2,NRP1,ROBO1,SPRY2,THBS1,WNT5A,PRKD1,JAM3,CDH13,SERPINF1,RRAS,PKD2
M2	positive regulation of epithelial cell proliferation	GO:0050679	0.00251046	9	ECM1,FGF2,WNT5A,PRKD1,ADAM17,CDH13,SFRP1,ITGA4,TGFA
M2	positive regulation of cell migration	GO:0030335	0.00251046	16	TGFB1,FGF2,LEF1,LGMN,CTSH,PODXL,SPRY2,THBS1,ADAM9,WNT5A,CD151,PRKD1,ADAM17,SDCBP,CDH13,NRP1
M2	endothelial cell migration	GO:0043542	0.00251046	11	TGFB1,S100A2,FGF2,LGMN,ROBO1,THBS1,WNT5A,PRKD1,ADAM17,CDH13,NRP1
M2	zymogen activation	GO:0031638	0.0027365	6	CTSH,LGMN,PLAT,THBS1,CYFIP2,RIPK2
M2	epithelial cell proliferation	GO:0050673	0.00274542	12	TGFB1,ECM1,FGF2,ROBO1,THBS1,WNT5A,PRKD1,ADAM17,CDH13,SFRP1,ITGA4,TGFA
M2	transmembrane receptor protein tyrosine kinase signaling pathway	GO:0007169	0.00308271	14	TGFB1,FGF2,ROBO1,PLAUR,THBS1,INPP5K,ADAM17,PRKD1,LEPROT,CDH13,STAT5B,APOD,NRP1,TGFA
M2	positive regulation of cell motility	GO:2000147	0.00310645	16	TGFB1,FGF2,LEF1,LGMN,CTSH,PODXL,SPRY2,THBS1,ADAM9,WNT5A,CD151,PRKD1,ADAM17,SDCBP,CDH13,NRP1
M2	positive regulation of endothelial cell proliferation	GO:0001938	0.00317122	7	ECM1,FGF2,WNT5A,PRKD1,ADAM17,CDH13,ITGA4
M2	positive regulation of chemotaxis	GO:0050921	0.00317122	8	TGFB1,FGF2,LGMN,THBS1,WNT5A,PRKD1,ADAM17,CDH13
M2	positive regulation of cellular component movement	GO:0051272	0.00317122	16	TGFB1,FGF2,LEF1,LGMN,CTSH,PODXL,SPRY2,THBS1,ADAM9,WNT5A,CD151,PRKD1,ADAM17,SDCBP,CDH13,NRP1
M2	positive regulation of endothelial cell migration	GO:0010595	0.00317122	8	TGFB1,FGF2,LGMN,THBS1,WNT5A,PRKD1,ADAM17,NRP1
M2	regulation of epithelial to mesenchymal transition	GO:0010717	0.00317122	7	TGFB1,DAG1,MCRIP1,LEF1,WWTR1,SDCBP,SFRP1
M2	endothelial cell chemotaxis	GO:0035767	0.00317122	5	FGF2,LGMN,THBS1,PRKD1,NRP1
M2	regulation of response to external stimulus	GO:0032101	0.00323819	16	TGFB1,TSPAN6,A2M,FGF2,LGMN,BST1,ROBO1,TRIM44,THBS1,WNT5A,PRKD1,ADAM17,ENPP4,JAM3,CDH13,APOD
M2	cell growth	GO:0016049	0.00329309	12	TGFB1,FHL1,INHBA,MAPT,LEF1,DCBLD2,ADAM15,SDCBP,ADAM17,SFRP1,FLRT3,CCDC85B
M2	regulation of cysteine-type endopeptidase activity	GO:2000116	0.00336492	11	NOL3,LEF1,LGMN,CTSH,DAP,ROBO1,PLAUR,THBS1,CYFIP2,TNFAIP8,RIPK2
M2	tube development	GO:0035295	0.00343149	16	NRCAM,COL4A1,ECM1,TGFBI,FGF2,NRP1,ROBO1,SPRY2,THBS1,WNT5A,PRKD1,JAM3,CDH13,SERPINF1,RRAS,PKD2
M2	cell chemotaxis	GO:0060326	0.00405591	11	FGF2,LEF1,LGMN,PIP5K1A,BST1,THBS1,WNT5A,PRKD1,ADAM17,JAM3,NRP1
M2	positive regulation of epithelial cell migration	GO:0010634	0.00405591	9	TGFB1,FGF2,LGMN,THBS1,ADAM9,WNT5A,ADAM17,PRKD1,NRP1
M2	ameboidal-type cell migration	GO:0001667	0.00419588	13	TGFB1,S100A2,FGF2,LGMN,ROBO1,THBS1,ADAM9,WNT5A,ADAM17,PRKD1,CDH13,ITGA4,NRP1
M2	cell-matrix adhesion	GO:0007160	0.00444783	9	PIP5K1A,BST1,ADAM15,THBS1,ADAM9,CDH13,APOD,ITGA4,NRP1
M2	regulation of fibroblast migration	GO:0010762	0.00467479	3	TGFB1,THBS1,FGF2
M2	regulation of ossification	GO:0030278	0.00467479	7	TGFB1,ECM1,CHSY1,ZHX3,WNT5A,IL6ST,SFRP1
M2	regulation of endothelial cell proliferation	GO:0001936	0.00486698	8	ECM1,FGF2,THBS1,WNT5A,PRKD1,ADAM17,CDH13,ITGA4
M2	response to tumor cell	GO:0002347	0.00486698	4	PVR,NECTIN2,TXNIP,ADAM15
M2	cellular response to growth factor stimulus	GO:0071363	0.00503238	15	TGFB1,FGF2,LGMN,PMEPA1,ROBO1,ZYX,THBS1,ADAM9,INPP5K,WNT5A,PRKD1,SFRP1,ADAM17,SDCBP,NRP1
M2	ossification	GO:0001503	0.00518901	8	TGFB1,ECM1,LEF1,CHSY1,ZHX3,WNT5A,IL6ST,SFRP1
M2	cell-cell adhesion	GO:0098609	0.00518901	15	TGFB1,ADA,HLA-DMB,VMP1,ROBO1,PODXL,ADAM9,IL6ST,CDH13,ALCAM,CYFIP2,FLRT3,NECTIN2,ITGA4,PSEN1
M2	epithelial cell migration	GO:0010631	0.00518901	12	TGFB1,S100A2,FGF2,LGMN,ROBO1,THBS1,ADAM9,WNT5A,ADAM17,PRKD1,CDH13,NRP1
M2	tissue migration	GO:0090130	0.00518901	12	TGFB1,S100A2,FGF2,LGMN,ROBO1,THBS1,ADAM9,WNT5A,ADAM17,PRKD1,CDH13,NRP1
M2	epithelium migration	GO:0090132	0.00518901	12	TGFB1,S100A2,FGF2,LGMN,ROBO1,THBS1,ADAM9,WNT5A,ADAM17,PRKD1,CDH13,NRP1
M2	growth	GO:0040007	0.00525827	13	TGFB1,FHL1,FGF2,INHBA,MAPT,LEF1,DCBLD2,ADAM15,SDCBP,ADAM17,SFRP1,FLRT3,CCDC85B
M2	cellular response to transforming growth factor beta stimulus	GO:0071560	0.00550605	9	TGFB1,PMEPA1,ZYX,THBS1,ADAM9,SDCBP,ADAM17,WNT5A,SFRP1
M2	regulation of cell growth	GO:0001558	0.00556856	11	TGFB1,FHL1,INHBA,MAPT,LEF1,DCBLD2,ADAM15,SDCBP,ADAM17,SFRP1,CCDC85B
M2	response to hydroperoxide	GO:0033194	0.00620319	3	MGST1,PRKD1,STX2
M2	regulation of peptidase activity	GO:0052547	0.00620319	13	A2M,NOL3,ECM1,LEF1,LGMN,CTSH,DAP,ROBO1,PLAUR,THBS1,CYFIP2,TNFAIP8,RIPK2
M2	fibroblast migration	GO:0010761	0.00620319	3	TGFB1,THBS1,FGF2
M2	response to growth factor	GO:0070848	0.00620319	15	TGFB1,FGF2,LGMN,PMEPA1,ROBO1,ZYX,THBS1,ADAM9,INPP5K,WNT5A,PRKD1,SFRP1,ADAM17,SDCBP,NRP1
M2	regulation of MAP kinase activity	GO:0043405	0.00620319	10	TGFB1,FGF2,ROBO1,CD81,THBS1,ADAM9,INPP5K,WNT5A,SMPD1,TGFA
M2	regulation of growth	GO:0040008	0.00627015	12	TGFB1,FHL1,FGF2,INHBA,MAPT,LEF1,DCBLD2,ADAM15,SDCBP,ADAM17,SFRP1,CCDC85B
M2	response to transforming growth factor beta	GO:0071559	0.00627529	9	TGFB1,PMEPA1,ZYX,THBS1,ADAM9,SDCBP,ADAM17,WNT5A,SFRP1
M2	endothelial cell proliferation	GO:0001935	0.00685042	8	ECM1,FGF2,THBS1,WNT5A,PRKD1,ADAM17,CDH13,ITGA4
M2	extrinsic apoptotic signaling pathway	GO:0097191	0.00687777	9	TGFB1,TNFRSF12A,NOL3,INHBA,THBS1,TMBIM1,SFRP1,TNFRSF10A,DEPTOR
M2	transmembrane receptor protein serine/threonine kinase signaling pathway	GO:0007178	0.00737094	10	TGFB1,INHBA,PMEPA1,ZYX,WWTR1,ADAM9,SDCBP,ADAM17,THBS1,RBPMS
M2	cell-cell adhesion mediated by integrin	GO:0033631	0.00827926	3	ADAM9,ADA,PODXL
M2	membrane protein ectodomain proteolysis	GO:0006509	0.00840971	5	PSEN2,DAG1,ADAM9,ADAM17,PSEN1
M2	positive regulation of fibroblast migration	GO:0010763	0.00840971	2	TGFB1,THBS1
M2	sphingolipid translocation	GO:0099039	0.00840971	2	ABCC1,ABCB1
M2	susceptibility to T cell mediated cytotoxicity	GO:0060370	0.00840971	2	PVR,NECTIN2
M2	regulation of endothelial cell chemotaxis	GO:2001026	0.00840971	4	LGMN,THBS1,PRKD1,FGF2
M2	regulation of endopeptidase activity	GO:0052548	0.0105011	12	A2M,NOL3,LEF1,LGMN,CTSH,DAP,ROBO1,PLAUR,THBS1,CYFIP2,TNFAIP8,RIPK2
M2	regulation of transmembrane receptor protein serine/threonine kinase signaling pathway	GO:0090092	0.010848	8	TGFB1,INHBA,PMEPA1,WWTR1,SDCBP,THBS1,ADAM17,RBPMS
M2	basement membrane organization	GO:0071711	0.0109055	3	CTSS,COL4A1,DAG1
M2	regulation of pathway-restricted SMAD protein phosphorylation	GO:0060393	0.0113192	5	TGFB1,INHBA,PMEPA1,SDCBP,RBPMS
M2	positive regulation of MAP kinase activity	GO:0043406	0.0118335	8	TGFB1,FGF2,ROBO1,CD81,THBS1,ADAM9,WNT5A,TGFA
M2	response to wounding	GO:0009611	0.0126626	9	TGFB1,TNFRSF12A,FGF2,DCBLD2,THBS1,WNT5A,CD151,ADAM17,ENPP4
M2	cell-cell adhesion via plasma-membrane adhesion molecules	GO:0098742	0.013757	5	ROBO1,CDH13,ALCAM,FLRT3,NECTIN2
M2	cell-substrate adhesion	GO:0031589	0.013757	10	ANTXR1,PIP5K1A,BST1,ADAM15,THBS1,ADAM9,CDH13,APOD,ITGA4,NRP1
M2	negative regulation of cell growth	GO:0030308	0.013757	7	TGFB1,FHL1,INHBA,DCBLD2,ADAM15,SFRP1,CCDC85B
M2	glycosaminoglycan catabolic process	GO:0006027	0.0137647	3	TGFB1,IDUA,FGF2
M2	phospholipid metabolic process	GO:0006644	0.0137647	9	TGFB1,CHPT1,LPCAT4,FGF2,PIP5K1A,CD81,SMPD1,INPP5K,ABHD5
M2	regulation of peptidyl-tyrosine phosphorylation	GO:0050730	0.0137647	9	TGFB1,BST1,RIPK2,CD81,IL6ST,ADAM17,SFRP1,NRP1,TGFA
M2	regulation of cell-matrix adhesion	GO:0001952	0.013932	6	BST1,ADAM15,THBS1,CDH13,APOD,NRP1
M2	purine-containing compound catabolic process	GO:0072523	0.0141746	4	ENPP4,ADA,DPYD,NUDT16
M2	glycosyl compound catabolic process	GO:1901658	0.0141746	4	ENPP4,ADA,DPYD,FUCA2
M2	regulation of extrinsic apoptotic signaling pathway	GO:2001236	0.0145195	7	TNFRSF12A,NOL3,INHBA,THBS1,TMBIM1,SFRP1,DEPTOR
M2	response to organonitrogen compound	GO:0010243	0.014541	14	PKD2,CASP6,CASP7,LGMN,EDEM1,AMFR,RIPK2,STAT5B,INPP5K,CDH13,LEPROT,SFRP1,RRAGC,PSEN1
M2	pathway-restricted SMAD protein phosphorylation	GO:0060389	0.0154547	5	TGFB1,INHBA,PMEPA1,SDCBP,RBPMS
M2	immune response to tumor cell	GO:0002418	0.0163995	3	PVR,NECTIN2,ADAM15
M2	positive regulation of reactive oxygen species metabolic process	GO:2000379	0.0163995	5	TGFB1,MAPT,THBS1,RAB27A,PKD2
M2	regulation of SMAD protein signal transduction	GO:0060390	0.0163995	3	TGFB1,WWTR1,RBPMS
M2	positive regulation of vascular endothelial cell proliferation	GO:1905564	0.0163995	3	FGF2,ADAM17,ITGA4
M2	negative regulation of proteolysis	GO:0045861	0.0165183	10	A2M,NOL3,ECM1,LEF1,PLAT,PLAUR,ALAD,SDCBP,THBS1,TNFAIP8
M2	wound healing	GO:0042060	0.016727	8	TNFRSF12A,FGF2,DCBLD2,THBS1,WNT5A,CD151,ADAM17,ENPP4
M2	transforming growth factor beta receptor signaling pathway	GO:0007179	0.016727	7	TGFB1,PMEPA1,ZYX,THBS1,ADAM9,SDCBP,ADAM17
M2	extracellular structure organization	GO:0043062	0.016727	7	TGFB1,COL4A1,DAG1,COL5A2,PLTP,CTSS,SDCBP
M2	positive regulation of pathway-restricted SMAD protein phosphorylation	GO:0010862	0.0168221	4	TGFB1,SDCBP,INHBA,RBPMS
M2	positive regulation of blood vessel endothelial cell migration	GO:0043536	0.0168221	5	TGFB1,FGF2,THBS1,PRKD1,ADAM17
M2	regulation of Wnt signaling pathway involved in dorsal/ventral axis specification	GO:2000053	0.017414	2	LRP6,SFRP1
M2	regulation of endothelial cell migration	GO:0010594	0.0184385	8	TGFB1,FGF2,LGMN,THBS1,WNT5A,PRKD1,ADAM17,NRP1
M2	aminoglycan catabolic process	GO:0006026	0.019006	3	TGFB1,IDUA,FGF2
M2	homophilic cell adhesion via plasma membrane adhesion molecules	GO:0007156	0.019006	3	ROBO1,CDH13,NECTIN2
M2	membrane lipid catabolic process	GO:0046466	0.019006	3	SMPD1,NAGA,SGPL1
M2	activation of cysteine-type endopeptidase activity	GO:0097202	0.019006	3	LGMN,RIPK2,CYFIP2
M2	protein localization to cell periphery	GO:1990778	0.0190312	9	F11R,ATP1B1,TGFB1,LRP6,PIP5K1A,TMBIM1,GNAI1,RAP2A,ANK2
M2	negative regulation of cellular protein localization	GO:1903828	0.0192583	6	TGFB1,MAPT,TMBIM1,INPP5K,LEPROT,APOD
M2	positive regulation of response to external stimulus	GO:0032103	0.0195092	8	TGFB1,FGF2,LGMN,THBS1,WNT5A,PRKD1,ADAM17,CDH13
M2	positive regulation of transmembrane receptor protein serine/threonine kinase signaling pathway	GO:0090100	0.0206284	5	TGFB1,INHBA,THBS1,SDCBP,RBPMS
M2	positive regulation of extrinsic apoptotic signaling pathway	GO:2001238	0.0206284	4	INHBA,THBS1,TNFRSF12A,SFRP1
M2	regulation of immune effector process	GO:0002697	0.0209009	9	TGFB1,TSPAN6,A2M,CADM1,HLA-DMB,TRIM44,WNT5A,PVR,NECTIN2
M2	negative regulation of cell migration	GO:0030336	0.0223135	9	TPM1,TGFB1,DAG1,FGF2,ROBO1,ADAM15,THBS1,SFRP1,APOD
M2	regulation of peptidyl-threonine phosphorylation	GO:0010799	0.0223135	4	TGFB1,INPP5K,SPRY2,RIPK2
M2	mucopolysaccharide metabolic process	GO:1903510	0.0223135	4	TGFB1,IDUA,CHSY1,FGF2
M2	positive regulation of endothelial cell chemotaxis	GO:2001028	0.0223135	3	LGMN,PRKD1,FGF2
M2	positive regulation of protein kinase activity	GO:0045860	0.0233705	12	TGFB1,FGF2,ROBO1,SPRY2,CD81,THBS1,ADAM9,WNT5A,CCND1,ADAM17,TGFA,PKD2
M2	positive regulation of immune effector process	GO:0002699	0.0251323	6	TGFB1,CADM1,HLA-DMB,WNT5A,PVR,NECTIN2
M2	negative regulation of growth	GO:0045926	0.0251323	7	TGFB1,FHL1,INHBA,DCBLD2,ADAM15,SFRP1,CCDC85B
M2	regulation of canonical Wnt signaling pathway	GO:0060828	0.026116	8	WLS,FZD6,LRP6,LEF1,CSNK1D,WWTR1,WNT5A,SFRP1
M2	regulation of protein kinase B signaling	GO:0051896	0.0263242	6	TGFB1,DAG1,SPRY2,THBS1,INPP5K,RRAS
M2	renal tubule morphogenesis	GO:0061333	0.0265559	3	COL4A1,FGF2,PKD2
M2	positive regulation of lymphocyte mediated immunity	GO:0002708	0.0272781	4	TGFB1,PVR,CADM1,NECTIN2
M2	forebrain neuron differentiation	GO:0021879	0.027398	2	INHBA,ROBO1
M2	forebrain generation of neurons	GO:0021872	0.027398	2	INHBA,ROBO1
M2	regulation of cysteine-type endopeptidase activity involved in apoptotic process	GO:0043281	0.027398	8	NOL3,LEF1,CTSH,DAP,ROBO1,PLAUR,THBS1,TNFAIP8
M2	cellular response to hydroperoxide	GO:0071447	0.027398	2	MGST1,PRKD1
M2	response to staurosporine	GO:0072733	0.027398	2	CASP7,CASP6
M2	cellular response to staurosporine	GO:0072734	0.027398	2	CASP7,CASP6
M2	negative regulation of phosphorylation	GO:0042326	0.0275873	11	TGFB1,DAG1,LRP6,MAPT,PMEPA1,SPRY2,WWTR1,SMPD1,INPP5K,SFRP1,DEPTOR
M2	regulation of epithelial cell migration	GO:0010632	0.027624	9	TGFB1,FGF2,LGMN,THBS1,ADAM9,WNT5A,ADAM17,PRKD1,NRP1
M2	actin cytoskeleton reorganization	GO:0031532	0.0277861	5	F11R,ANTXR1,PIP5K1A,RAP2A,NRP1
M2	hematopoietic progenitor cell differentiation	GO:0002244	0.027964	3	TGFB1,INHBA,SFRP1
M2	immune effector process	GO:0002252	0.027964	12	TGFB1,TSPAN6,A2M,HLA-DMB,IFITM3,TRIM44,WNT5A,PVR,BNIP3,CADM1,NECTIN2,PSEN1
M2	positive regulation of natural killer cell mediated cytotoxicity	GO:0045954	0.027964	3	PVR,CADM1,NECTIN2
M2	actomyosin structure organization	GO:0031032	0.027964	6	TPM1,F11R,ZYX,INPP5K,NRP1,SORBS3
M2	positive regulation of peptidyl-tyrosine phosphorylation	GO:0050731	0.027964	7	TGFB1,CD81,IL6ST,ADAM17,TGFA,NRP1,RIPK2
M2	collagen metabolic process	GO:0032963	0.027964	4	TGFB1,TRAM2,CTSS,CTSK
M2	positive regulation of epithelial to mesenchymal transition	GO:0010718	0.027964	4	TGFB1,WWTR1,LEF1,SDCBP
M2	negative regulation of cell motility	GO:2000146	0.027964	9	TPM1,TGFB1,DAG1,FGF2,ROBO1,ADAM15,THBS1,SFRP1,APOD
M2	positive regulation of cyclin-dependent protein serine/threonine kinase activity	GO:0045737	0.027964	3	CCND1,ADAM17,PKD2
M2	cellular response to organonitrogen compound	GO:0071417	0.027964	10	PKD2,CASP6,CASP7,LGMN,RIPK2,INPP5K,LEPROT,SFRP1,STAT5B,PSEN1
M2	negative regulation of cysteine-type endopeptidase activity involved in apoptotic process	GO:0043154	0.027964	5	NOL3,LEF1,THBS1,PLAUR,TNFAIP8
M2	vascular endothelial cell proliferation	GO:0101023	0.027964	3	FGF2,ADAM17,ITGA4
M2	regulation of vascular endothelial cell proliferation	GO:1905562	0.027964	3	FGF2,ADAM17,ITGA4
M2	protein localization to membrane	GO:0072657	0.027995	11	TGFB1,F11R,ATP1B1,TRAM2,LRP6,PIP5K1A,TMBIM1,INPP5K,RAP2A,ITGA4,ANK2
M2	antigen processing and presentation	GO:0019882	0.029489	4	CTSS,THBS1,HLA-DMB,RAB27A
M2	negative regulation of cellular component movement	GO:0051271	0.0308567	9	TPM1,TGFB1,DAG1,FGF2,ROBO1,ADAM15,THBS1,SFRP1,APOD
M2	extracellular matrix organization	GO:0030198	0.0312444	5	TGFB1,COL4A1,DAG1,COL5A2,CTSS
M2	blood vessel endothelial cell migration	GO:0043534	0.0317681	6	TGFB1,FGF2,ROBO1,THBS1,PRKD1,ADAM17
M2	proteoglycan metabolic process	GO:0006029	0.0319893	4	CHSY1,IDUA,GLCE,CANT1
M2	positive regulation of kinase activity	GO:0033674	0.0320422	12	TGFB1,FGF2,ROBO1,SPRY2,CD81,THBS1,ADAM9,WNT5A,CCND1,ADAM17,TGFA,PKD2
M2	non-canonical Wnt signaling pathway	GO:0035567	0.0321647	3	WNT5A,FZD6,SFRP1
M2	epidermal growth factor receptor signaling pathway	GO:0007173	0.0329231	5	TGFB1,PLAUR,ADAM17,CDH13,TGFA
M2	positive regulation of apoptotic signaling pathway	GO:2001235	0.0329231	6	TNFRSF12A,INHBA,PLAUR,THBS1,SFRP1,BNIP3
M2	regulation of apoptotic signaling pathway	GO:2001233	0.0339177	10	TNFRSF12A,NOL3,INHBA,PLAUR,TMBIM1,PTTG1IP,THBS1,SFRP1,BNIP3,DEPTOR
M2	activation of MAPK activity	GO:0000187	0.0343666	5	CD81,THBS1,ADAM9,WNT5A,TGFA
M2	glycoprotein metabolic process	GO:0009100	0.0343666	8	IDUA,ITM2B,CANT1,CHSY1,GLCE,GNPTAB,B4GALT1,EDEM1
M2	head development	GO:0060322	0.0343666	6	COL4A1,INHBA,ROBO1,WNT5A,CLN5,RRAS
M2	regulation of transforming growth factor beta receptor signaling pathway	GO:0017015	0.0343666	5	TGFB1,PMEPA1,THBS1,SDCBP,ADAM17
M2	organic anion transport	GO:0015711	0.0353246	8	SLC16A3,SLC17A5,SLC23A2,ABCC1,PLTP,ABCC4,THBS1,ABCB1
M2	positive regulation of natural killer cell mediated immunity	GO:0002717	0.0353246	3	PVR,CADM1,NECTIN2
M2	negative regulation of membrane potential	GO:0045837	0.0353246	2	BNIP3,MAPT
M2	macrophage cytokine production	GO:0010934	0.0353246	2	TGFB1,WNT5A
M2	regulation of macrophage cytokine production	GO:0010935	0.0353246	2	TGFB1,WNT5A
M2	regulation of cellular response to transforming growth factor beta stimulus	GO:1903844	0.0353246	5	TGFB1,PMEPA1,THBS1,SDCBP,ADAM17
M2	protein localization to plasma membrane	GO:0072659	0.0353246	8	F11R,ATP1B1,TGFB1,LRP6,PIP5K1A,TMBIM1,RAP2A,ANK2
M2	positive regulation of lipid kinase activity	GO:0090218	0.0353246	3	TGFB1,FGF2,CD81
M2	Wnt signaling pathway involved in dorsal/ventral axis specification	GO:0044332	0.0353246	2	LRP6,SFRP1
M2	negative regulation of peptidase activity	GO:0010466	0.0353955	7	A2M,NOL3,ECM1,LEF1,PLAUR,THBS1,TNFAIP8
M2	small molecule catabolic process	GO:0044282	0.036089	8	TGFB1,IDUA,ADA,FGF2,DPYD,INPP5K,DDAH1,ENPP4
M2	lipid localization	GO:0010876	0.036089	8	INHBA,ABCC1,ABCB1,PLTP,ABCC4,THBS1,BSCL2,ABHD5
M2	leukocyte activation	GO:0045321	0.0362449	11	TGFB1,ADA,HLA-DMB,CD81,THBS1,ADAM9,WNT5A,RELB,IL6ST,SFRP1,NECTIN2
M2	negative regulation of protein phosphorylation	GO:0001933	0.036792	10	TGFB1,DAG1,LRP6,PMEPA1,SPRY2,WWTR1,SMPD1,INPP5K,SFRP1,DEPTOR
M2	inflammatory response	GO:0006954	0.036792	7	TGFB1,A2M,BST1,THBS1,WNT5A,PXK,APOD
M2	phosphatidylinositol phosphorylation	GO:0046854	0.036792	4	TGFB1,PIP5K1A,CD81,FGF2
M2	positive regulation of ossification	GO:0045778	0.036792	4	TGFB1,WNT5A,ZHX3,IL6ST
M2	regulation of cellular response to growth factor stimulus	GO:0090287	0.036792	7	TGFB1,FGF2,PMEPA1,ROBO1,THBS1,SDCBP,ADAM17
M2	cell adhesion mediated by integrin	GO:0033627	0.036792	4	ADAM9,ADAM17,ADA,PODXL
M2	negative regulation of locomotion	GO:0040013	0.036792	9	TPM1,TGFB1,DAG1,FGF2,ROBO1,ADAM15,THBS1,SFRP1,APOD
M2	protein kinase B signaling	GO:0043491	0.036792	6	TGFB1,DAG1,SPRY2,THBS1,INPP5K,RRAS
M2	epithelium development	GO:0060429	0.03719	12	F11R,COL4A1,TXNIP,FGF2,INHBA,CASP6,ROBO1,CD151,ADAM9,WNT5A,ADAM17,PKD2
M2	negative regulation of cysteine-type endopeptidase activity	GO:2000117	0.0372875	5	NOL3,LEF1,THBS1,PLAUR,TNFAIP8
M2	regulation of smooth muscle cell proliferation	GO:0048660	0.0372875	5	TPM1,FGF2,THBS1,CDH13,APOD
M2	nucleoside catabolic process	GO:0009164	0.0374219	3	ENPP4,ADA,DPYD
M2	nucleobase-containing small molecule catabolic process	GO:0034656	0.0374219	3	ENPP4,ADA,DPYD
M2	positive regulation of cyclin-dependent protein kinase activity	GO:1904031	0.0374219	3	CCND1,ADAM17,PKD2
M2	positive regulation of epidermal growth factor receptor signaling pathway	GO:0045742	0.0374219	3	PLAUR,ADAM17,TGFA
M2	cell activation	GO:0001775	0.037885	12	TGFB1,ADA,HLA-DMB,CD81,THBS1,ADAM9,WNT5A,RELB,IL6ST,SFRP1,NECTIN2,PSEN1
M2	positive regulation of growth	GO:0045927	0.0381863	6	FGF2,LEF1,MAPT,SDCBP,ADAM17,SFRP1
M2	glycosaminoglycan metabolic process	GO:0030203	0.0386042	4	TGFB1,IDUA,CHSY1,FGF2
M2	smooth muscle cell proliferation	GO:0048659	0.0386042	5	TPM1,FGF2,THBS1,CDH13,APOD
M2	branching morphogenesis of an epithelial tube	GO:0048754	0.0406106	3	PKD2,COL4A1,FGF2
M2	positive regulation of immunoglobulin mediated immune response	GO:0002891	0.0406106	2	TGFB1,NECTIN2
M2	positive regulation of T cell mediated cytotoxicity	GO:0001916	0.0406106	2	PVR,NECTIN2
M2	adaptive immune response	GO:0002250	0.0406106	5	TGFB1,CTSH,CTSS,PVR,NECTIN2
M2	positive regulation of B cell mediated immunity	GO:0002714	0.0406106	2	TGFB1,NECTIN2
M2	regulation of leukocyte migration	GO:0002685	0.0406106	6	LGMN,BST1,WNT5A,ADAM17,JAM3,APOD
M2	regulation of leukocyte chemotaxis	GO:0002688	0.0406106	5	LGMN,BST1,WNT5A,ADAM17,JAM3
M2	positive regulation of leukocyte activation	GO:0002696	0.0406106	7	TGFB1,HLA-DMB,CD81,THBS1,WNT5A,IL6ST,NECTIN2
M2	positive regulation of cell activation	GO:0050867	0.0406106	7	TGFB1,HLA-DMB,CD81,THBS1,WNT5A,IL6ST,NECTIN2
M2	positive regulation of natural killer cell mediated immune response to tumor cell	GO:0002857	0.0406106	2	PVR,NECTIN2
M2	positive regulation of natural killer cell mediated cytotoxicity directed against tumor cell target	GO:0002860	0.0406106	2	PVR,NECTIN2
M2	purine ribonucleoside catabolic process	GO:0046130	0.0406106	2	ENPP4,ADA
M2	purine nucleoside catabolic process	GO:0006152	0.0406106	2	ENPP4,ADA
M2	ERBB signaling pathway	GO:0038127	0.0406106	5	TGFB1,PLAUR,ADAM17,CDH13,TGFA
M2	xenobiotic catabolic process	GO:0042178	0.0406106	2	GSTM1,GSTM4
M2	neurogenesis	GO:0022008	0.0406106	11	NRCAM,INHBA,MAPT,ROBO1,YAP1,CLN5,PRKD1,RAP2A,SERPINF1,FLRT3,PSEN1
M2	regulation of cell-cell adhesion mediated by integrin	GO:0033632	0.0406106	2	ADA,PODXL
M2	ceramide transport	GO:0035627	0.0406106	2	PLTP,ABCB1
M2	cellular response to nitrogen compound	GO:1901699	0.0406106	11	TGFB1,CASP6,CASP7,LGMN,PSEN1,RIPK2,INPP5K,LEPROT,SFRP1,STAT5B,PKD2
M2	positive regulation of ERBB signaling pathway	GO:1901186	0.0406106	3	PLAUR,ADAM17,TGFA
M2	renal tubule development	GO:0061326	0.0406106	3	PKD2,COL4A1,FGF2
M2	positive regulation of extrinsic apoptotic signaling pathway via death domain receptors	GO:1902043	0.0406106	2	THBS1,SFRP1
M2	positive regulation of leukocyte mediated immunity	GO:0002705	0.0407632	4	TGFB1,PVR,CADM1,NECTIN2
M2	regulation of epidermal growth factor receptor signaling pathway	GO:0042058	0.0407632	4	PLAUR,ADAM17,CDH13,TGFA
M2	positive regulation of cysteine-type endopeptidase activity	GO:2001056	0.0407632	6	CTSH,LGMN,DAP,ROBO1,CYFIP2,RIPK2
M2	glycerophospholipid metabolic process	GO:0006650	0.0409233	7	TGFB1,CHPT1,FGF2,PIP5K1A,CD81,INPP5K,ABHD5
M2	positive regulation of leukocyte mediated cytotoxicity	GO:0001912	0.0420117	3	CADM1,PVR,NECTIN2
M2	negative regulation of cell-matrix adhesion	GO:0001953	0.0420117	3	THBS1,APOD,ADAM15
M2	regulation of T cell migration	GO:2000404	0.0420117	3	WNT5A,APOD,ADAM17
M2	response to estradiol	GO:0032355	0.0420117	3	TGFB1,STAT5B,SFRP1
M2	morphogenesis of a branching epithelium	GO:0061138	0.0420117	3	PKD2,COL4A1,FGF2
M2	regulation of ERBB signaling pathway	GO:1901184	0.0427174	4	PLAUR,ADAM17,CDH13,TGFA
M2	positive regulation of angiogenesis	GO:0045766	0.0454079	6	ECM1,FGF2,THBS1,WNT5A,PRKD1,RRAS
M2	vascular endothelial growth factor signaling pathway	GO:0038084	0.0463133	3	ROBO1,NRP1,PRKD1
M2	negative regulation of ossification	GO:0030279	0.0463133	3	CHSY1,ECM1,SFRP1
M2	regulation of secretion by cell	GO:1903530	0.0463265	11	TGFB1,WLS,INHBA,RAB27A,ADAM9,SDCBP,WNT5A,SFRP1,DNAJC1,CADM1,RIPK2
M2	canonical Wnt signaling pathway	GO:0060070	0.0470062	8	WLS,FZD6,LRP6,LEF1,CSNK1D,WWTR1,WNT5A,SFRP1
M2	peptidyl-threonine phosphorylation	GO:0018107	0.0476969	5	TGFB1,SPRY2,INPP5K,PRKD1,RIPK2
M2	regulation of blood vessel endothelial cell migration	GO:0043535	0.0476969	5	TGFB1,FGF2,THBS1,PRKD1,ADAM17
M2	myeloid leukocyte cytokine production	GO:0061082	0.0478012	2	TGFB1,WNT5A
M2	natural killer cell mediated cytotoxicity directed against tumor cell target	GO:0002420	0.0478012	2	PVR,NECTIN2
M2	natural killer cell mediated immune response to tumor cell	GO:0002423	0.0478012	2	PVR,NECTIN2
M2	regulation of natural killer cell mediated immune response to tumor cell	GO:0002855	0.0478012	2	PVR,NECTIN2
M2	regulation of natural killer cell mediated cytotoxicity directed against tumor cell target	GO:0002858	0.0478012	2	PVR,NECTIN2
M2	substrate-dependent cell migration	GO:0006929	0.0478012	2	ROBO1,NRP1
M2	dorsal/ventral axis specification	GO:0009950	0.0478012	2	LRP6,SFRP1
M2	memory	GO:0007613	0.0478012	2	MAPT,PSEN1
M2	positive regulation of T cell chemotaxis	GO:0010820	0.0478012	2	WNT5A,ADAM17
M2	positive regulation of cyclin-dependent protein serine/threonine kinase activity involved in G1/S transition of mitotic cell cycle	GO:0031659	0.0478012	2	ADAM17,PKD2
M2	response to hepatocyte growth factor	GO:0035728	0.0478012	2	LGMN,NRP1
M2	cellular response to hepatocyte growth factor stimulus	GO:0035729	0.0478012	2	LGMN,NRP1
M2	regulation of reactive oxygen species metabolic process	GO:2000377	0.0480198	5	TGFB1,MAPT,THBS1,RAB27A,PKD2
M2	muscle cell proliferation	GO:0033002	0.0480198	5	TPM1,FGF2,THBS1,CDH13,APOD
M2	morphogenesis of a branching structure	GO:0001763	0.0482403	3	PKD2,COL4A1,FGF2
M2	aminoglycan metabolic process	GO:0006022	0.0482403	4	TGFB1,IDUA,CHSY1,FGF2
M2	regulation of calcium-mediated signaling	GO:0050848	0.0482403	4	MAPT,BST1,CDH13,PKD2
M2	positive regulation of ion transmembrane transporter activity	GO:0032414	0.0482403	4	CTSS,ATP1B1,ABCB1,PKD2
M2	regulation of cell-substrate adhesion	GO:0010810	0.0483965	6	BST1,ADAM15,THBS1,CDH13,APOD,NRP1
M2	positive regulation of vasculature development	GO:1904018	0.0483965	6	ECM1,FGF2,THBS1,WNT5A,PRKD1,RRAS
M2	generation of neurons	GO:0048699	0.0493376	10	NRCAM,INHBA,MAPT,ROBO1,YAP1,PRKD1,RAP2A,SERPINF1,FLRT3,PSEN1
M2	regulation of Wnt signaling pathway	GO:0030111	0.0493376	8	WLS,FZD6,LRP6,LEF1,CSNK1D,WWTR1,WNT5A,SFRP1
M2	regulation of angiogenesis	GO:0045765	0.0493376	8	ECM1,FGF2,SPRY2,THBS1,WNT5A,PRKD1,SERPINF1,RRAS
M2	response to oxidative stress	GO:0006979	0.0507954	8	TPM1,MGST1,NOL3,STX2,ADAM9,PRKD1,RBPMS,APOD
M2	positive regulation of adaptive immune response based on somatic recombination of immune receptors built from immunoglobulin superfamily domains	GO:0002824	0.0507954	3	TGFB1,PVR,NECTIN2
M2	peptidyl-tyrosine modification	GO:0018212	0.0507954	10	TGFB1,TTL,BST1,RIPK2,CD81,ADAM17,IL6ST,SFRP1,NRP1,TGFA
M2	glutathione metabolic process	GO:0006749	0.0507954	3	GSTM1,GSTM4,GSTT1
M2	response to osmotic stress	GO:0006970	0.0507954	3	ABCB1,LRRC8A,PKD2
M2	skin development	GO:0043588	0.0507954	5	TXNIP,INHBA,COL5A2,ADAM9,WNT5A
M2	regulation of cell adhesion mediated by integrin	GO:0033628	0.0507954	3	ADAM9,ADA,PODXL
M2	positive regulation of phospholipid metabolic process	GO:1903727	0.0507954	3	TGFB1,FGF2,CD81
M2	negative regulation of canonical Wnt signaling pathway	GO:0090090	0.0523152	5	FZD6,LEF1,WWTR1,WNT5A,SFRP1
M2	positive regulation of response to tumor cell	GO:0002836	0.0533676	2	PVR,NECTIN2
M2	positive regulation of immune response to tumor cell	GO:0002839	0.0533676	2	PVR,NECTIN2
M2	carboxylic acid transmembrane transport	GO:1905039	0.0533676	4	THBS1,SLC23A2,SLC16A3,SLC17A5
M2	phospholipid translocation	GO:0045332	0.0533676	2	ABCC1,ABCB1
M2	organic acid transmembrane transport	GO:1903825	0.0533676	4	THBS1,SLC23A2,SLC16A3,SLC17A5
M2	response to acidic pH	GO:0010447	0.0533676	2	CTSS,LGMN
M2	negative regulation of peptidyl-threonine phosphorylation	GO:0010801	0.0533676	2	INPP5K,SPRY2
M2	regulation of T cell chemotaxis	GO:0010819	0.0533676	2	WNT5A,ADAM17
M2	proteoglycan biosynthetic process	GO:0030166	0.0533676	3	CHSY1,GLCE,CANT1
M2	hyaluronan catabolic process	GO:0030214	0.0533676	2	TGFB1,FGF2
M2	regulation of cyclin-dependent protein serine/threonine kinase activity involved in G1/S transition of mitotic cell cycle	GO:0031657	0.0533676	2	ADAM17,PKD2
M2	positive regulation of transporter activity	GO:0032411	0.0533676	4	CTSS,ATP1B1,ABCB1,PKD2
M2	lipid translocation	GO:0034204	0.0533676	2	ABCC1,ABCB1
M2	positive regulation of SMAD protein signal transduction	GO:0060391	0.0533676	2	TGFB1,RBPMS
M2	cellular response to peptide	GO:1901653	0.0533676	6	LGMN,RIPK2,INPP5K,LEPROT,STAT5B,PSEN1
M2	negative regulation of protein localization to membrane	GO:1905476	0.0533676	3	TGFB1,TMBIM1,INPP5K
M2	positive regulation of cell growth	GO:0030307	0.0539445	5	LEF1,MAPT,SDCBP,ADAM17,SFRP1
M2	central nervous system development	GO:0007417	0.0543089	6	PKD2,COL4A1,INHBA,ROBO1,CLN5,PSEN1
M2	positive regulation of secretion by cell	GO:1903532	0.0550878	8	TGFB1,WLS,RAB27A,ADAM9,SDCBP,WNT5A,CADM1,RIPK2
M2	regulation of leukocyte activation	GO:0002694	0.0550878	8	TGFB1,HLA-DMB,CD81,THBS1,WNT5A,IL6ST,SFRP1,NECTIN2
M2	regulation of secretion	GO:0051046	0.0550878	11	TGFB1,WLS,INHBA,RAB27A,ADAM9,SDCBP,WNT5A,SFRP1,DNAJC1,CADM1,RIPK2
M2	positive regulation of MAPK cascade	GO:0043410	0.0550878	10	TGFB1,FGF2,ROBO1,SPRY2,CD81,THBS1,ADAM9,WNT5A,SEMA4C,TGFA
M2	extrinsic apoptotic signaling pathway via death domain receptors	GO:0008625	0.0550878	4	THBS1,TMBIM1,TNFRSF10A,SFRP1
M2	peptidyl-threonine modification	GO:0018210	0.0550878	5	TGFB1,SPRY2,INPP5K,PRKD1,RIPK2
M2	regulation of vasculature development	GO:1901342	0.0550878	8	ECM1,FGF2,SPRY2,THBS1,WNT5A,PRKD1,SERPINF1,RRAS
M2	positive regulation of adaptive immune response	GO:0002821	0.0555464	3	TGFB1,PVR,NECTIN2
M2	negative regulation of protein processing	GO:0010955	0.0555464	3	THBS1,A2M,NOL3
M2	T cell migration	GO:0072678	0.0555464	3	WNT5A,APOD,ADAM17
M2	negative regulation of protein maturation	GO:1903318	0.0555464	3	THBS1,A2M,NOL3
M2	positive regulation of endopeptidase activity	GO:0010950	0.0560023	6	CTSH,LGMN,DAP,ROBO1,CYFIP2,RIPK2
M2	phosphatidylinositol metabolic process	GO:0046488	0.0563656	5	TGFB1,FGF2,PIP5K1A,CD81,INPP5K
M2	negative regulation of endopeptidase activity	GO:0010951	0.057748	6	A2M,NOL3,LEF1,PLAUR,THBS1,TNFAIP8
M2	cellular response to external stimulus	GO:0071496	0.0579742	7	DAP,PRKD1,SFRP1,BNIP3,RRAGC,TNFRSF10B,TNFRSF10A
M2	branching involved in ureteric bud morphogenesis	GO:0001658	0.0583028	2	FGF2,PKD2
M2	regulation of immunoglobulin mediated immune response	GO:0002889	0.0583028	2	TGFB1,NECTIN2
M2	regulation of T cell mediated cytotoxicity	GO:0001914	0.0583028	2	PVR,NECTIN2
M2	reactive oxygen species metabolic process	GO:0072593	0.0583028	6	TGFB1,MAPT,THBS1,RAB27A,BNIP3,PKD2
M2	regulation of B cell mediated immunity	GO:0002712	0.0583028	2	TGFB1,NECTIN2
M2	regulation of response to tumor cell	GO:0002834	0.0583028	2	PVR,NECTIN2
M2	regulation of immune response to tumor cell	GO:0002837	0.0583028	2	PVR,NECTIN2
M2	regulation of natural killer cell mediated cytotoxicity	GO:0042269	0.0583028	3	CADM1,PVR,NECTIN2
M2	carbohydrate metabolic process	GO:0005975	0.0583028	8	TGFB1,B4GALT1,INPP5K,NEU1,FUCA2,GNPTAB,APOD,NAGA
M2	sphingolipid catabolic process	GO:0030149	0.0583028	2	SMPD1,SGPL1
M2	negative regulation of intracellular signal transduction	GO:1902532	0.0583028	11	TSPAN6,NOL3,DAG1,SPRY2,THBS1,PLAUR,INPP5K,SMPD1,LEPROT,PTTG1IP,DEPTOR
M2	regulation of cGMP metabolic process	GO:0030823	0.0583028	2	THBS1,WNT5A
M2	response to progesterone	GO:0032570	0.0583028	2	TGFB1,YAP1
M2	positive regulation of superoxide anion generation	GO:0032930	0.0583028	2	TGFB1,MAPT
M2	regulation of peptidyl-serine phosphorylation	GO:0033135	0.0583028	5	TGFB1,SPRY2,INPP5K,PRKD1,RIPK2
M2	positive regulation of cell adhesion mediated by integrin	GO:0033630	0.0583028	2	ADAM9,PODXL
M2	positive regulation of epidermal growth factor-activated receptor activity	GO:0045741	0.0583028	2	ADAM17,TGFA
M2	positive regulation of macrophage activation	GO:0043032	0.0583028	2	THBS1,WNT5A
M2	regulation of lipid kinase activity	GO:0043550	0.0583028	3	TGFB1,FGF2,CD81
M2	regulation of fat cell differentiation	GO:0045598	0.0583028	3	TGFB1,WNT5A,SFRP1
M2	cellular response to lipoprotein particle stimulus	GO:0071402	0.0583028	2	ADAM17,CDH13
M2	SMAD protein signal transduction	GO:0060395	0.0583028	3	TGFB1,WWTR1,RBPMS
M2	response to thyroid hormone	GO:0097066	0.0583028	2	CTSH,CTSS
M2	cellular response to thyroid hormone stimulus	GO:0097067	0.0583028	2	CTSH,CTSS
M2	positive regulation of apoptotic process	GO:0043065	0.0591575	11	TNFRSF12A,INHBA,CTSH,DAP,ROBO1,BNIP3,PLAUR,THBS1,SFRP1,TNFAIP8,ITGA4
M2	phospholipid biosynthetic process	GO:0008654	0.059195	4	PIP5K1A,CHPT1,ABHD5,FGF2
M2	regulation of neurogenesis	GO:0050767	0.059195	7	MAPT,ROBO1,YAP1,PRKD1,RAP2A,SERPINF1,PSEN1
M2	interaction with host	GO:0051701	0.059195	6	TGFB1,DAG1,IFITM3,CD81,FUCA2,NECTIN2
M2	positive regulation of binding	GO:0051099	0.059195	6	TGFB1,AMFR,RIPK2,PLAUR,CLN5,PSEN1
M2	regulation of binding	GO:0051098	0.059195	9	TGFB1,LEF1,AMFR,RIPK2,ADAM15,PLAUR,CLN5,ITGA4,PSEN1
M2	positive regulation of secretion	GO:0051047	0.0595801	8	TGFB1,WLS,RAB27A,ADAM9,SDCBP,WNT5A,CADM1,RIPK2
M2	protein import into nucleus	GO:0006606	0.0607037	4	TGFB1,PTTG1IP,APOD,PSEN1
M2	drug catabolic process	GO:0042737	0.0607037	4	CTSH,IDUA,ADA,DPYD
M2	lipid phosphorylation	GO:0046834	0.0607037	4	TGFB1,PIP5K1A,CD81,FGF2
M2	positive regulation of cytokine-mediated signaling pathway	GO:0001961	0.0607037	3	WNT5A,ADAM17,TRIM44
M2	regulation of lymphocyte mediated immunity	GO:0002706	0.0607037	4	TGFB1,PVR,CADM1,NECTIN2
M2	regulation of natural killer cell mediated immunity	GO:0002715	0.0607037	3	CADM1,PVR,NECTIN2
M2	carboxylic acid transport	GO:0046942	0.0607037	5	SLC16A3,SLC17A5,SLC23A2,ABCC4,THBS1
M2	negative regulation of mitochondrion organization	GO:0010823	0.0607037	3	BNIP3,MAPT,NOL3
M2	positive regulation of programmed cell death	GO:0043068	0.0607037	11	TNFRSF12A,INHBA,CTSH,DAP,ROBO1,BNIP3,PLAUR,THBS1,SFRP1,TNFAIP8,ITGA4
M2	organic acid transport	GO:0015849	0.0607037	5	SLC16A3,SLC17A5,SLC23A2,ABCC4,THBS1
M2	negative regulation of blood vessel endothelial cell migration	GO:0043537	0.0607037	3	TGFB1,THBS1,FGF2
M2	anion transport	GO:0006820	0.061111	9	SLC16A3,LRRC8A,SLC17A5,SLC23A2,ABCC1,PLTP,ABCC4,THBS1,ABCB1
M2	regulation of transmembrane transport	GO:0034762	0.0612454	8	FHL1,ATP1B1,PKD2,CTSS,THBS1,INPP5K,ABCB1,ANK2
M2	response to hormone	GO:0009725	0.0614416	10	TGFB1,CTSH,LEF1,YAP1,CTSS,CCND1,INPP5K,LEPROT,SFRP1,STAT5B
M2	maintenance of location	GO:0051235	0.0620446	7	NOL3,DAG1,ANK2,FGF2,BSCL2,ABHD5,PKD2
M2	regulation of defense response	GO:0031347	0.0631065	10	TSPAN6,A2M,CADM1,BST1,TRIM44,WNT5A,PVR,APOD,NECTIN2,RIPK2
M2	positive regulation of peptidase activity	GO:0010952	0.0631065	6	CTSH,LGMN,DAP,ROBO1,CYFIP2,RIPK2
M2	contractile actin filament bundle assembly	GO:0030038	0.0631065	4	INPP5K,NRP1,SORBS3,ZYX
M2	response to peptide	GO:1901652	0.0631065	6	LGMN,RIPK2,INPP5K,LEPROT,STAT5B,PSEN1
M2	stress fiber assembly	GO:0043149	0.0631065	4	INPP5K,NRP1,SORBS3,ZYX
M2	sequestering of calcium ion	GO:0051208	0.0631065	4	FGF2,NOL3,ANK2,PKD2
M2	ureteric bud morphogenesis	GO:0060675	0.0637936	2	FGF2,PKD2
M2	positive regulation of cell killing	GO:0031343	0.0637936	3	CADM1,PVR,NECTIN2
M2	T cell mediated cytotoxicity	GO:0001913	0.0637936	2	PVR,NECTIN2
M2	regulation of cell activation	GO:0050865	0.0637936	8	TGFB1,HLA-DMB,CD81,THBS1,WNT5A,IL6ST,SFRP1,NECTIN2
M2	actin cytoskeleton organization	GO:0030036	0.0637936	10	TPM1,F11R,ANTXR1,PIP5K1A,BST1,ZYX,INPP5K,RAP2A,NRP1,SORBS3
M2	stem cell proliferation	GO:0072089	0.0637936	3	WNT5A,ABCB1,YAP1
M2	collagen catabolic process	GO:0030574	0.0637936	2	CTSS,CTSK
M2	positive regulation of lymphocyte chemotaxis	GO:0140131	0.0637936	2	WNT5A,ADAM17
M2	regulation of superoxide anion generation	GO:0032928	0.0637936	2	TGFB1,MAPT
M2	negative regulation of fat cell differentiation	GO:0045599	0.0637936	2	TGFB1,WNT5A
M2	positive regulation of cardiac muscle tissue development	GO:0055025	0.0637936	2	TGFB1,FGF2
M2	growth hormone receptor signaling pathway	GO:0060396	0.0637936	2	STAT5B,LEPROT
M2	cellular response to growth hormone stimulus	GO:0071378	0.0637936	2	STAT5B,LEPROT
M2	mesonephric tubule morphogenesis	GO:0072171	0.0637936	2	FGF2,PKD2
M2	import into nucleus	GO:0051170	0.0640222	4	TGFB1,PTTG1IP,APOD,PSEN1
M2	leukocyte migration	GO:0050900	0.0640438	7	LGMN,BST1,WNT5A,ADAM17,JAM3,APOD,ITGA4
M2	purine-containing compound metabolic process	GO:0072521	0.0652025	8	TGFB1,ATP1B1,ADA,DPYD,THBS1,WNT5A,ENPP4,NUDT16
M2	embryo development	GO:0009790	0.065359	7	DAG1,INHBA,LRP6,COL5A2,WNT5A,ITGA4,PKD2
M2	negative regulation of Wnt signaling pathway	GO:0030178	0.0660021	5	FZD6,LEF1,WWTR1,WNT5A,SFRP1
M2	plasma membrane bounded cell projection assembly	GO:0120031	0.0660021	9	PIP5K1A,CSNK1D,ABCC4,INPP5K,CDH13,RAP2A,PLD1,CDC42EP4,NRP1
M2	positive regulation of cell projection organization	GO:0031346	0.0660021	6	MAPT,ROBO1,PRKD1,CDC42EP4,NRP1,PSEN1
M2	regulation of protein import into nucleus	GO:0042306	0.0660021	3	TGFB1,APOD,PSEN1
M2	regulation of extrinsic apoptotic signaling pathway via death domain receptors	GO:1902041	0.0660021	3	THBS1,TMBIM1,SFRP1
M2	osteoblast differentiation	GO:0001649	0.0660862	4	LEF1,ZHX3,IL6ST,SFRP1
M2	response to calcium ion	GO:0051592	0.0660862	4	LGMN,THBS1,WNT5A,ADAM9
M2	regulation of protein secretion	GO:0050708	0.0670949	8	TGFB1,WLS,ADAM9,WNT5A,SFRP1,DNAJC1,CADM1,RIPK2
M2	glycerolipid metabolic process	GO:0046486	0.0677651	7	TGFB1,CHPT1,FGF2,PIP5K1A,CD81,INPP5K,ABHD5
M2	cell projection assembly	GO:0030031	0.0680134	9	PIP5K1A,CSNK1D,ABCC4,INPP5K,CDH13,RAP2A,PLD1,CDC42EP4,NRP1
M2	cellular component morphogenesis	GO:0032989	0.0685751	10	TPM1,DAG1,ANTXR1,MAPT,ROBO1,RAP2A,FLRT3,CDC42EP4,NRP1,ITGA4
M2	response to hypoxia	GO:0001666	0.068596	6	ADA,PTGS2,ADAM17,SFRP1,BNIP3,DDAH1
M2	response to decreased oxygen levels	GO:0036293	0.068596	6	ADA,PTGS2,ADAM17,SFRP1,BNIP3,DDAH1
M2	regulation of G1/S transition of mitotic cell cycle	GO:2000045	0.068596	4	FHL1,CCND1,ADAM17,PKD2
M2	regulation of ion transmembrane transport	GO:0034765	0.068596	7	FHL1,ATP1B1,PKD2,CTSS,THBS1,ABCB1,ANK2
M2	positive regulation of canonical Wnt signaling pathway	GO:0090263	0.068596	4	LRP6,WLS,CSNK1D,SFRP1
M2	regulation of plasma membrane bounded cell projection organization	GO:0120035	0.0688765	8	MAPT,ROBO1,PRKD1,RAP2A,PLD1,CDC42EP4,NRP1,PSEN1
M2	regulation of lymphocyte migration	GO:2000401	0.0693663	3	WNT5A,APOD,ADAM17
M2	G1/S transition of mitotic cell cycle	GO:0000082	0.0693867	5	FHL1,INHBA,CCND1,ADAM17,PKD2
M2	regulation of nervous system development	GO:0051960	0.0698181	7	MAPT,ROBO1,YAP1,PRKD1,RAP2A,SERPINF1,PSEN1
M2	immunoglobulin mediated immune response	GO:0016064	0.0700174	2	TGFB1,NECTIN2
M2	B cell mediated immunity	GO:0019724	0.0700174	2	TGFB1,NECTIN2
M2	antigen processing and presentation of peptide or polysaccharide antigen via MHC class II	GO:0002504	0.0700174	2	THBS1,HLA-DMB
M2	cell cycle arrest	GO:0007050	0.0700174	5	TGFB1,INHBA,THBS1,CCND1,PKD2
M2	SMAD protein complex assembly	GO:0007183	0.0700174	2	TGFB1,PMEPA1
M2	microvillus assembly	GO:0030033	0.0700174	2	PLD1,RAP2A
M2	entry into host cell	GO:0030260	0.0700174	4	CD81,IFITM3,NECTIN2,FUCA2
M2	entry into host	GO:0044409	0.0700174	4	CD81,IFITM3,NECTIN2,FUCA2
M2	entry into cell of other organism involved in symbiotic interaction	GO:0051806	0.0700174	4	CD81,IFITM3,NECTIN2,FUCA2
M2	positive regulation of protein transport	GO:0051222	0.0700174	8	TGFB1,WLS,EDEM1,RIPK2,ADAM9,WNT5A,CADM1,PSEN1
M2	entry into other organism involved in symbiotic interaction	GO:0051828	0.0700174	4	CD81,IFITM3,NECTIN2,FUCA2
M2	negative regulation of receptor binding	GO:1900121	0.0700174	2	LEF1,ADAM15
M2	response to growth hormone	GO:0060416	0.0700174	2	STAT5B,LEPROT
M2	amyloid fibril formation	GO:1990000	0.0700174	2	MAPT,PSEN1
M2	regulation of cell projection organization	GO:0031344	0.0711441	8	MAPT,ROBO1,PRKD1,RAP2A,PLD1,CDC42EP4,NRP1,PSEN1
M2	positive regulation of cell cycle	GO:0045787	0.0711441	8	TTL,PKD2,LRP6,LGMN,CCND1,ADAM17,NUDT16,TGFA
M2	gastrulation	GO:0007369	0.0713991	4	INHBA,COL5A2,ITGA4,DAG1
M2	endodermal cell differentiation	GO:0035987	0.0713991	3	INHBA,COL5A2,ITGA4
M2	regulation of leukocyte mediated cytotoxicity	GO:0001910	0.0713991	3	CADM1,PVR,NECTIN2
M2	positive regulation of response to cytokine stimulus	GO:0060760	0.0713991	3	WNT5A,ADAM17,TRIM44
M2	peptidyl-tyrosine phosphorylation	GO:0018108	0.0713991	9	TGFB1,BST1,RIPK2,CD81,IL6ST,ADAM17,SFRP1,NRP1,TGFA
M2	regulation of mitotic cell cycle	GO:0007346	0.0713991	10	TGFB1,TTL,FHL1,LGMN,GNAI1,CCND1,ADAM17,SDCBP,TGFA,PKD2
M2	negative regulation of sequestering of calcium ion	GO:0051283	0.0713991	4	FGF2,NOL3,ANK2,PKD2
M2	release of sequestered calcium ion into cytosol	GO:0051209	0.0713991	4	FGF2,NOL3,ANK2,PKD2
M2	regulation of B cell activation	GO:0050864	0.0713991	3	TGFB1,SFRP1,CD81
M2	negative regulation of G1/S transition of mitotic cell cycle	GO:2000134	0.0713991	3	FHL1,CCND1,PKD2
M2	regulation of protein import	GO:1904589	0.0713991	3	TGFB1,APOD,PSEN1
M2	positive regulation of smooth muscle cell proliferation	GO:0048661	0.0713991	3	THBS1,CDH13,FGF2
M2	regulation of sequestering of calcium ion	GO:0051282	0.0713991	4	FGF2,NOL3,ANK2,PKD2
M2	tissue morphogenesis	GO:0048729	0.0725945	6	TPM1,COL4A1,FGF2,CD151,ADAM17,PKD2
M2	negative regulation of epithelial cell proliferation	GO:0050680	0.07421	4	TGFB1,THBS1,ROBO1,SFRP1
M2	glycosyl compound metabolic process	GO:1901657	0.07421	4	ENPP4,ADA,DPYD,FUCA2
M2	positive regulation of cell development	GO:0010720	0.07421	6	MAPT,ROBO1,PRKD1,SERPINF1,NRP1,PSEN1
M2	regulation of innate immune response	GO:0045088	0.0744879	7	TSPAN6,A2M,WNT5A,PVR,CADM1,NECTIN2,RIPK2
M2	response to ketone	GO:1901654	0.0751015	3	TGFB1,YAP1,SFRP1
M2	regulation of release of cytochrome c from mitochondria	GO:0090199	0.0751015	3	BNIP3,PLAUR,NOL3
M2	morphogenesis of an epithelium	GO:0002009	0.0751365	5	COL4A1,FGF2,CD151,ADAM17,PKD2
M2	cell morphogenesis involved in differentiation	GO:0000904	0.0755702	6	ANTXR1,MAPT,ROBO1,RAP2A,ITGA4,NRP1
M2	positive regulation of neurogenesis	GO:0050769	0.0755702	5	MAPT,ROBO1,PRKD1,SERPINF1,PSEN1
M2	regulation of vascular permeability	GO:0043114	0.0755702	2	TGFB1,DDAH1
M2	positive regulation of blood coagulation	GO:0030194	0.0755702	2	THBS1,ENPP4
M2	regulation of peptide secretion	GO:0002791	0.0755702	8	TGFB1,WLS,ADAM9,WNT5A,SFRP1,DNAJC1,CADM1,RIPK2
M2	negative regulation of cell proliferation	GO:0008285	0.0755702	10	TPM1,TGFB1,INHBA,ROBO1,THBS1,WNT5A,CDH13,SFRP1,DDAH1,APOD
M2	regulation of cell development	GO:0060284	0.0755702	8	MAPT,ROBO1,YAP1,PRKD1,RAP2A,SERPINF1,NRP1,PSEN1
M2	T cell chemotaxis	GO:0010818	0.0755702	2	WNT5A,ADAM17
M2	release of sequestered calcium ion into cytosol by sarcoplasmic reticulum	GO:0014808	0.0755702	2	NOL3,ANK2
M2	sarcoplasmic reticulum calcium ion transport	GO:0070296	0.0755702	2	NOL3,ANK2
M2	positive regulation of coagulation	GO:0050820	0.0755702	2	THBS1,ENPP4
M2	positive regulation of hemostasis	GO:1900048	0.0755702	2	THBS1,ENPP4
M2	positive regulation of protein secretion	GO:0050714	0.0755702	6	TGFB1,WLS,ADAM9,WNT5A,CADM1,RIPK2
M2	regulation of macrophage activation	GO:0043030	0.0755702	2	THBS1,WNT5A
M2	bone remodeling	GO:0046849	0.0755702	2	TGFB1,SFRP1
M2	positive regulation of axonogenesis	GO:0050772	0.0755702	2	MAPT,ROBO1
M2	positive regulation of lipid metabolic process	GO:0045834	0.0755702	4	TGFB1,FGF2,ABHD5,CD81
M2	face development	GO:0060324	0.0755702	2	WNT5A,RRAS
M2	response to cholesterol	GO:0070723	0.0755702	2	TGFB1,LRP6
M2	cellular response to alkaloid	GO:0071312	0.0755702	2	CASP7,CASP6
M2	endoderm formation	GO:0001706	0.0770783	3	INHBA,COL5A2,ITGA4
M2	endoderm development	GO:0007492	0.0770783	3	INHBA,COL5A2,ITGA4
M2	lipid transport	GO:0006869	0.0770783	6	INHBA,ABCC1,PLTP,ABCC4,THBS1,ABCB1
M2	negative regulation of cell cycle G1/S phase transition	GO:1902807	0.0770783	3	FHL1,CCND1,PKD2
M2	Wnt signaling pathway	GO:0016055	0.0775797	8	WLS,FZD6,LRP6,LEF1,CSNK1D,WWTR1,WNT5A,SFRP1
M2	cell morphogenesis	GO:0000902	0.0779404	9	TPM1,ANTXR1,MAPT,ROBO1,RAP2A,FLRT3,CDC42EP4,NRP1,ITGA4
M2	cell-cell signaling by wnt	GO:0198738	0.0806249	8	WLS,FZD6,LRP6,LEF1,CSNK1D,WWTR1,WNT5A,SFRP1
M2	positive regulation of establishment of protein localization	GO:1904951	0.0806249	8	TGFB1,WLS,EDEM1,RIPK2,ADAM9,WNT5A,CADM1,PSEN1
M2	regulation of protein binding	GO:0043393	0.0808786	6	LEF1,AMFR,RIPK2,ADAM15,ITGA4,PSEN1
M2	negative regulation of cell-substrate adhesion	GO:0010812	0.0813451	3	THBS1,APOD,ADAM15
M2	cellular response to amino acid starvation	GO:0034198	0.0813451	3	RRAGC,DAP,PRKD1
M2	response to drug	GO:0042493	0.0818428	10	TGFB1,INHBA,SLC22A18,YAP1,THBS1,ADAM9,CCND1,SFRP1,RAP2A,RIPK2
M2	ureteric bud development	GO:0001657	0.0818428	2	FGF2,PKD2
M2	positive regulation of T cell mediated immunity	GO:0002711	0.0818428	2	PVR,NECTIN2
M2	sprouting angiogenesis	GO:0002040	0.0818428	4	THBS1,ROBO1,CDH13,FGF2
M2	response to oxygen levels	GO:0070482	0.0818428	6	ADA,PTGS2,ADAM17,SFRP1,BNIP3,DDAH1
M2	positive regulation of neuron projection development	GO:0010976	0.0818428	4	MAPT,ROBO1,PRKD1,PSEN1
M2	response to alkaloid	GO:0043279	0.0818428	2	CASP7,CASP6
M2	positive regulation of muscle organ development	GO:0048636	0.0818428	2	TGFB1,FGF2
M2	release of sequestered calcium ion into cytosol by endoplasmic reticulum	GO:1903514	0.0818428	2	NOL3,ANK2
M2	microvillus organization	GO:0032528	0.0818428	2	PLD1,RAP2A
M2	regulation of superoxide metabolic process	GO:0090322	0.0818428	2	TGFB1,MAPT
M2	inositol phosphate metabolic process	GO:0043647	0.0818428	2	INPP5K,FGF2
M2	positive regulation of peptidyl-serine phosphorylation	GO:0033138	0.0818428	4	TGFB1,PRKD1,SPRY2,RIPK2
M2	nephron tubule morphogenesis	GO:0072078	0.0818428	2	FGF2,PKD2
M2	positive regulation of striated muscle tissue development	GO:0045844	0.0818428	2	TGFB1,FGF2
M2	positive regulation of muscle tissue development	GO:1901863	0.0818428	2	TGFB1,FGF2
M2	roof of mouth development	GO:0060021	0.0818428	2	INHBA,WNT5A
M2	regulation of neutrophil chemotaxis	GO:0090022	0.0818428	2	BST1,JAM3
M2	positive regulation of endothelial cell apoptotic process	GO:2000353	0.0818428	2	THBS1,ITGA4
M2	positive regulation of peptide secretion	GO:0002793	0.0824085	6	TGFB1,WLS,ADAM9,WNT5A,CADM1,RIPK2
M2	natural killer cell mediated cytotoxicity	GO:0042267	0.0837356	3	CADM1,PVR,NECTIN2
M2	synapse organization	GO:0050808	0.0837356	3	MAPT,SLITRK6,PSEN1
M2	regulation of cell morphogenesis involved in differentiation	GO:0010769	0.0837356	4	MAPT,ROBO1,NRP1,RAP2A
M2	positive regulation of nervous system development	GO:0051962	0.0837356	5	MAPT,ROBO1,PRKD1,SERPINF1,PSEN1
M2	regulation of wound healing	GO:0061041	0.0837356	4	THBS1,TNFRSF12A,ENPP4,FGF2
M2	cellular response to vascular endothelial growth factor stimulus	GO:0035924	0.0837356	3	ROBO1,NRP1,PRKD1
M2	hemopoiesis	GO:0030097	0.0846091	8	TGFB1,INHBA,LEF1,WNT5A,RELB,SFRP1,STAT5B,RRAS
M2	nucleobase-containing small molecule metabolic process	GO:0055086	0.0851905	9	TGFB1,ATP1B1,ADA,DPYD,THBS1,WNT5A,EXTL2,ENPP4,NUDT16
M2	cell cycle G1/S phase transition	GO:0044843	0.0860453	5	FHL1,INHBA,CCND1,ADAM17,PKD2
M2	positive regulation of immune response	GO:0050778	0.0865447	9	TGFB1,TSPAN6,A2M,CADM1,HLA-DMB,WNT5A,PVR,NECTIN2,RIPK2
M2	positive regulation of innate immune response	GO:0045089	0.0874264	6	TSPAN6,WNT5A,PVR,CADM1,NECTIN2,RIPK2
M2	negative regulation of kinase activity	GO:0033673	0.0874264	6	LRP6,MAPT,WWTR1,SMPD1,INPP5K,DEPTOR
M2	cell migration involved in sprouting angiogenesis	GO:0002042	0.087675	3	THBS1,ROBO1,FGF2
M2	regulation of chemokine production	GO:0032642	0.087675	3	WNT5A,APOD,ADAM17
M2	regulation of phospholipid metabolic process	GO:1903725	0.087675	3	TGFB1,CD81,FGF2
M2	mesonephric tubule development	GO:0072164	0.0885787	2	FGF2,PKD2
M2	myeloid leukocyte activation	GO:0002274	0.0885787	4	THBS1,ADAM9,NECTIN2,WNT5A
M2	protein secretion	GO:0009306	0.0885787	8	TGFB1,WLS,ADAM9,WNT5A,SFRP1,DNAJC1,CADM1,RIPK2
M2	lipid modification	GO:0030258	0.0885787	6	TGFB1,FGF2,PIP5K1A,CD81,INPP5K,APOD
M2	epidermis development	GO:0008544	0.0885787	4	INHBA,ADAM9,TXNIP,WNT5A
M2	regulation of lymphocyte chemotaxis	GO:1901623	0.0885787	2	WNT5A,ADAM17
M2	positive regulation of transforming growth factor beta receptor signaling pathway	GO:0030511	0.0885787	2	THBS1,SDCBP
M2	positive regulation of cellular response to transforming growth factor beta stimulus	GO:1903846	0.0885787	2	THBS1,SDCBP
M2	positive regulation of phosphatidylinositol 3-kinase activity	GO:0043552	0.0885787	2	TGFB1,FGF2
M2	regulation of response to wounding	GO:1903034	0.0885787	4	THBS1,TNFRSF12A,ENPP4,FGF2
M2	regulation of receptor binding	GO:1900120	0.0885787	2	LEF1,ADAM15
M2	mesonephric epithelium development	GO:0072163	0.0885787	2	FGF2,PKD2
M2	regulation of neutrophil migration	GO:1902622	0.0885787	2	BST1,JAM3
M2	regulation of cell cycle G1/S phase transition	GO:1902806	0.0885787	4	FHL1,CCND1,ADAM17,PKD2
M2	neuron differentiation	GO:0030182	0.0886396	8	NRCAM,INHBA,MAPT,ROBO1,PRKD1,RAP2A,FLRT3,PSEN1
M2	regulation of cyclin-dependent protein serine/threonine kinase activity	GO:0000079	0.0904642	3	CCND1,ADAM17,PKD2
M2	natural killer cell mediated immunity	GO:0002228	0.0904642	3	CADM1,PVR,NECTIN2
M2	phospholipid transport	GO:0015914	0.0904642	3	PLTP,ABCC1,ABCB1
M2	regulation of adaptive immune response based on somatic recombination of immune receptors built from immunoglobulin superfamily domains	GO:0002822	0.0904642	3	TGFB1,PVR,NECTIN2
M2	positive regulation of cell morphogenesis involved in differentiation	GO:0010770	0.0904642	3	MAPT,ROBO1,NRP1
M2	chemokine production	GO:0032602	0.0904642	3	WNT5A,APOD,ADAM17
M2	fat cell differentiation	GO:0045444	0.0904642	3	TGFB1,WNT5A,SFRP1
M2	regulation of leukocyte mediated immunity	GO:0002703	0.0906046	4	TGFB1,PVR,CADM1,NECTIN2
M2	regulation of ion transport	GO:0043269	0.0906046	8	FHL1,ATP1B1,PKD2,CTSS,THBS1,INPP5K,ABCB1,ANK2
M2	regulation of neuron projection development	GO:0010975	0.0906046	5	MAPT,ROBO1,PRKD1,RAP2A,PSEN1
M2	muscle tissue development	GO:0060537	0.0906046	4	TGFB1,TPM1,PKD2,FGF2
M2	hematopoietic or lymphoid organ development	GO:0048534	0.0906046	8	TGFB1,INHBA,LEF1,WNT5A,RELB,SFRP1,STAT5B,RRAS
M2	leukocyte chemotaxis	GO:0030595	0.093247	5	LGMN,BST1,WNT5A,ADAM17,JAM3
M2	regulation of DNA binding	GO:0051101	0.0937491	4	TGFB1,PLAUR,LEF1,PSEN1
M2	calcium ion transmembrane import into cytosol	GO:0097553	0.0937491	4	FGF2,NOL3,ANK2,PKD2
M2	monocarboxylic acid transport	GO:0015718	0.0945476	3	ABCC4,THBS1,SLC16A3
M2	regulation of protein processing	GO:0070613	0.0945476	3	THBS1,A2M,NOL3
M2	lymphocyte migration	GO:0072676	0.0945476	3	WNT5A,APOD,ADAM17
M2	axis specification	GO:0009798	0.0947332	2	LRP6,SFRP1
M2	embryonic morphogenesis	GO:0048598	0.0947332	5	DAG1,INHBA,COL5A2,ITGA4,PKD2
M2	calcium-mediated signaling	GO:0019722	0.0947332	5	PKD2,MAPT,BST1,CDH13,ANK2
M2	response to pH	GO:0009268	0.0947332	2	CTSS,LGMN
M2	regulation of anion transmembrane transport	GO:1903959	0.0947332	2	THBS1,ABCB1
M2	regulation of membrane lipid distribution	GO:0097035	0.0947332	2	ABCC1,ABCB1
M2	modulation by virus of host morphology or physiology	GO:0019048	0.0947332	2	TGFB1,DAG1
M2	central nervous system neuron differentiation	GO:0021953	0.0947332	2	INHBA,ROBO1
M2	actin filament bundle assembly	GO:0051017	0.0947332	4	INPP5K,NRP1,SORBS3,ZYX
M2	nephron morphogenesis	GO:0072028	0.0947332	2	FGF2,PKD2
M2	actin filament bundle organization	GO:0061572	0.0947332	4	INPP5K,NRP1,SORBS3,ZYX
M2	nephron epithelium morphogenesis	GO:0072088	0.0947332	2	FGF2,PKD2
M2	ruffle assembly	GO:0097178	0.0947332	2	PIP5K1A,INPP5K
M2	neuron development	GO:0048666	0.0967154	7	NRCAM,MAPT,ROBO1,PRKD1,RAP2A,FLRT3,PSEN1
M2	integrin-mediated signaling pathway	GO:0007229	0.0972947	3	ADAM15,NRP1,ZYX
M2	regulation of cytokine-mediated signaling pathway	GO:0001959	0.0975495	4	WNT5A,ROBO1,ADAM17,TRIM44
M2	lymphocyte mediated immunity	GO:0002449	0.0975495	4	TGFB1,PVR,CADM1,NECTIN2
M2	positive regulation of ion transmembrane transport	GO:0034767	0.0975495	4	CTSS,ATP1B1,ABCB1,PKD2
M2	regulation of cellular protein localization	GO:1903827	0.0981355	9	TGFB1,MAPT,EDEM1,GNAI1,INPP5K,TMBIM1,LEPROT,APOD,PSEN1
M2	anion transmembrane transport	GO:0098656	0.099915	6	SLC16A3,LRRC8A,SLC17A5,SLC23A2,THBS1,ABCB1
M2	cell surface receptor signaling pathway involved in cell-cell signaling	GO:1905114	0.099915	8	WLS,FZD6,LRP6,LEF1,CSNK1D,WWTR1,WNT5A,SFRP1
M3	galactosylceramide metabolic process	GO:0006681	0.00444783	2	CLN3,B4GALT3
M3	galactolipid metabolic process	GO:0019374	0.00587861	2	CLN3,B4GALT3
M3	glycosylceramide metabolic process	GO:0006677	0.013757	2	CLN3,B4GALT3
M3	positive regulation of Notch signaling pathway	GO:0045747	0.0168221	2	EPN2,TSPAN14
M3	glycosphingolipid metabolic process	GO:0006687	0.0334558	2	CLN3,B4GALT3
M3	regulation of Notch signaling pathway	GO:0008593	0.0478012	2	EPN2,TSPAN14
M3	neutral lipid metabolic process	GO:0006638	0.0572218	2	DGKZ,DGAT1
M3	acylglycerol metabolic process	GO:0006639	0.0572218	2	DGKZ,DGAT1
M3	glycolipid metabolic process	GO:0006664	0.0583028	2	CLN3,B4GALT3
M3	liposaccharide metabolic process	GO:1903509	0.0583028	2	CLN3,B4GALT3
M3	ceramide metabolic process	GO:0006672	0.0614031	2	CLN3,B4GALT3
M3	Notch signaling pathway	GO:0007219	0.0653106	2	EPN2,TSPAN14
M3	lipid modification	GO:0030258	0.0713991	3	PI4KB,DGKZ,TYSND1
M3	lipid phosphorylation	GO:0046834	0.0755702	2	PI4KB,DGKZ
M3	sphingolipid metabolic process	GO:0006665	0.0812229	2	CLN3,B4GALT3
M3	glycerolipid metabolic process	GO:0046486	0.0837685	3	PI4KB,DGKZ,DGAT1
M3	negative regulation of cellular response to growth factor stimulus	GO:0090288	0.0981355	2	EPN2,BCL9L
M4	L-kynurenine metabolic process	GO:0097052	0.00503667	2	KYAT1,AADAT
M4	kynurenine metabolic process	GO:0070189	0.0206284	2	KYAT1,AADAT
M4	alpha-amino acid metabolic process	GO:1901605	0.0308567	5	GLDC,PYCR3,DDO,KYAT1,AADAT
M4	positive regulation of protein sumoylation	GO:0033235	0.0367529	2	MUL1,HDAC4
M4	tRNA modification	GO:0006400	0.0393113	3	TYW5,OSGEP,NSUN6
M4	RNA modification	GO:0009451	0.0406106	4	METTL16,TYW5,OSGEP,NSUN6
M4	benzene-containing compound metabolic process	GO:0042537	0.0406106	2	KYAT1,AADAT
M4	response to cholesterol	GO:0070723	0.0524163	2	OSBPL7,ABCA2
M4	cellular amino acid metabolic process	GO:0006520	0.0533676	5	GLDC,PYCR3,DDO,KYAT1,AADAT
M4	regulation of protein sumoylation	GO:0033233	0.0583028	2	MUL1,HDAC4
M4	organelle localization	GO:0051640	0.0652025	6	STARD3,HPS6,STX17,BLOC1S3,MUL1,CHMP6
M4	response to sterol	GO:0036314	0.0652025	2	OSBPL7,ABCA2
M4	response to exogenous dsRNA	GO:0043330	0.0723931	2	MUL1,TLR3
M4	retrograde vesicle-mediated transport, Golgi to ER	GO:0006890	0.0756218	2	BET1L,TMEM115
M4	tRNA processing	GO:0008033	0.0765616	3	TYW5,OSGEP,NSUN6
M4	ceramide biosynthetic process	GO:0046513	0.0960252	2	CERS1,CERS5
M4	protein palmitoylation	GO:0018345	0.0960252	2	ZDHHC3,ZDHHC5
M4	retrograde transport, endosome to Golgi	GO:0042147	0.0974481	3	BET1L,RGP1,ARFRP1
M4	membrane fusion	GO:0061025	0.099915	3	BET1L,MUL1,STX17
M5	phosphatidylinositol dephosphorylation	GO:0046856	0.00840971	3	SYNJ1,MTMR9,MTM1
M5	phospholipid dephosphorylation	GO:0046839	0.0162233	3	SYNJ1,MTMR9,MTM1
M5	protein palmitoylation	GO:0018345	0.0219215	3	ABHD17B,SELENOK,ZDHHC20
M5	establishment of vesicle localization	GO:0051650	0.0406669	3	FNBP1L,AP1AR,RAB11A
M5	phosphatidylinositol metabolic process	GO:0046488	0.0409132	4	PIK3CA,SYNJ1,MTMR9,MTM1
M5	organelle localization	GO:0051640	0.0464578	6	STX7,PDZD8,AP1AR,MTM1,FNBP1L,RAB11A
M5	vesicle localization	GO:0051648	0.0478012	3	FNBP1L,AP1AR,RAB11A
M5	lipid modification	GO:0030258	0.0496409	5	SYNJ1,PIK3CA,MTMR9,MTM1,ADIPOR1
M5	protein lipidation	GO:0006497	0.0533676	3	ABHD17B,SELENOK,ZDHHC20
M5	lipoprotein biosynthetic process	GO:0042158	0.0533676	3	ABHD17B,SELENOK,ZDHHC20
M5	peptidyl-cysteine modification	GO:0018198	0.0533676	2	ZDHHC20,RAB6A
M5	axon extension	GO:0048675	0.0583028	2	C9orf72,SLC9A6
M5	mitochondrial calcium ion homeostasis	GO:0051560	0.0583028	2	MICU2,PDZD8
M5	lipoprotein metabolic process	GO:0042157	0.0631065	3	ABHD17B,SELENOK,ZDHHC20
M5	retrograde vesicle-mediated transport, Golgi to ER	GO:0006890	0.0637936	2	ERGIC2,RAB6A
M5	mitochondrial fission	GO:0000266	0.0677651	2	SLC25A46,MARCH5
M5	vesicle organization	GO:0016050	0.0700174	4	VAMP4,SYNJ1,FNBP1L,RAB11A
M5	calcineurin-NFAT signaling cascade	GO:0033173	0.0700174	2	PPP3CB,PPP3R1
M5	calcineurin-mediated signaling	GO:0097720	0.073666	2	PPP3CB,PPP3R1
M5	intermediate filament-based process	GO:0045103	0.0756218	2	MTM1,ATXN3
M5	intermediate filament cytoskeleton organization	GO:0045104	0.0756218	2	MTM1,ATXN3
M5	glycerophospholipid metabolic process	GO:0006650	0.0823797	4	PIK3CA,SYNJ1,MTMR9,MTM1
M5	regulation of protein stability	GO:0031647	0.0869965	5	DERL1,KRAS,MTMR9,GNAQ,UBE2B
M5	regulation of vacuole organization	GO:0044088	0.0936048	2	C9orf72,MTM1
M5	inositol phosphate-mediated signaling	GO:0048016	0.099915	2	PPP3CB,PPP3R1
M5	regulation of glucose metabolic process	GO:0010906	0.099915	2	ARPP19,PDK1

## Sheet: Table_S2D
CLUSTER_NAME	CLUSTER_GENES
M1	HAUS1,KIF15,ATAD2,TOPBP1,HELLS,PRC1,NSD2,PRIM1,KIF23,CENPF,CCNB2,SPAG5,KIF11,SHCBP1,ERCC6L,TEX30,TIMELESS,POLA2,SMC6,HAUS6,RAD18,TTF1,TDG,CKAP2,PLK1,SASS6,RNGTT,SUZ12,APOBEC3B,QSER1,RPF1,HPF1,HAUS3,NSMCE2,CEP85,ORC3,NEK4,OBI1,HAUS4,ACTR6,ADAT1,N4BP2,HEATR3,MAP3K7,CWF19L2,SENP1,POGK,DESI2,TAF12,ANKLE2,ELOVL5,IFT52,INIP,OARD1,ELP6,STXBP4,SCML2,PCNT
M2	RAPGEF2,NCOA3,DLG5,SMAD3,LYST,PTEN,NKTR,NRIP1,RABGAP1L,ZNF148,ZHX2,NPAT,SMC5,JAK1,PCMTD1,MX2,HERC5,CHD9,NR2F2,KDM5A,NAB1,ELF2,ZDHHC17,KDM5B,UBA7,ZFP36L1,GRB10,IL1A,TRIM5,TCF12,DMXL2,PRKACB,PPP4R1,DDR2,CYLD,CLK4,SP110,SMURF2,ASAP1,GNL3L,MKRN1,DSP,EVI5,OFD1,ZNF143,PHF8,UVSSA,BRWD1,FRA10AC1,RAB11FIP1,DST,TGFB1I1,TBX3,RNF41,NAA40,CLK2,SAV1,C12orf4,ZFX,RNPC3,SRGAP1,DNAJC25-GNG10,IQSEC1,DHX32,JADE2,AMM…
M3	CENPC,ICE1,PCM1
M4	RBM4B,WDR19,PEX5,CIB1,RBMS2
M5	DSG1,SAGE1,DGKQ,RAVER2,EYA3,PICK1,ZNF446,LMO7,INPP5B,TTC21B,MLLT1,FOXD3,TUT1,YJU2B,ASB6,FER,RUSC2,RAD54L2,TONSL,ZCCHC4,BICRA,ZBTB33,TTC30A,CHPF,AP4M1,BCL7C,TNS2,AP1G2,EMSY,SMG7,NR2C2,RING1,PLCD1,AHDC1,TRNAU1AP,H2AW,PTCD2,TRAF2,TFPT,PLEKHA4,SNX15,MCRS1,DNASE1L1,TGFBRAP1,ETV6,RGS19,MAP3K11,ITPKC,CASKIN2,ZSWIM8,METTL9,CNNM4,DHX34,PPIL2,IP6K1,WDR59,WDTC1,CDK16,PRAME,MAGEA3,MEAF6,CEP170B,PLEKHA1,ABL2,…
CLUSTER_NAME	TERM_NAME	GO_ID	TERM_Q_VALUE	GENE_COUNT	TERM_GENES
M1	spindle assembly	GO:0051225	4.83596e-09	8	HAUS1,PLK1,HAUS6,HAUS4,HAUS3,KIF23,SPAG5,KIF11
M1	centrosome cycle	GO:0007098	7.75627e-09	8	HAUS1,PLK1,SASS6,HAUS6,HAUS4,HAUS3,KIF11,CEP85
M1	mitotic spindle organization	GO:0007052	0.000938942	4	KIF11,PLK1,PCNT,KIF23
M1	regulation of mitotic centrosome separation	GO:0046602	0.000938942	2	KIF11,CEP85
M1	cellular senescence	GO:0090398	0.000938942	3	NSMCE2,NEK4,SMC6
M1	positive regulation of chromosome segregation	GO:0051984	0.000938942	3	NSMCE2,RAD18,SMC6
M1	mitotic spindle assembly	GO:0090307	0.00103194	3	KIF11,PLK1,KIF23
M1	cell aging	GO:0007569	0.00124525	3	NSMCE2,NEK4,SMC6
M1	mitotic centrosome separation	GO:0007100	0.00208393	2	KIF11,CEP85
M1	regulation of cytokinesis	GO:0032465	0.0022554	3	PLK1,KIF23,PRC1
M1	centrosome separation	GO:0051299	0.00321674	2	KIF11,CEP85
M1	regulation of spindle assembly	GO:0090169	0.00369715	2	PLK1,SPAG5
M1	telomere maintenance via recombination	GO:0000722	0.00474497	2	NSMCE2,SMC6
M1	mitotic cytokinesis	GO:0000281	0.00491387	3	CKAP2,PLK1,KIF23
M1	nuclear envelope organization	GO:0006998	0.00640029	2	PLK1,ANKLE2
M1	regulation of spindle organization	GO:0090224	0.00718666	2	PLK1,SPAG5
M1	mitotic recombination	GO:0006312	0.00917106	2	NSMCE2,SMC6
M1	regulation of centrosome cycle	GO:0046605	0.00963434	2	KIF11,CEP85
M1	metaphase plate congression	GO:0051310	0.0112418	2	SPAG5,CENPF
M1	regulation of cell cycle G2/M phase transition	GO:1902749	0.0133975	2	PLK1,CENPF
M1	metaphase/anaphase transition of mitotic cell cycle	GO:0007091	0.0133975	2	PLK1,NSMCE2
M1	regulation of mitotic metaphase/anaphase transition	GO:0030071	0.0133975	2	PLK1,NSMCE2
M1	regulation of metaphase/anaphase transition of cell cycle	GO:1902099	0.0133975	2	PLK1,NSMCE2
M1	histone H3 acetylation	GO:0043966	0.0133975	2	TAF12,MAP3K7
M1	positive regulation of cell cycle phase transition	GO:1901989	0.0133975	2	NSMCE2,STXBP4
M1	establishment of chromosome localization	GO:0051303	0.0138512	2	SPAG5,CENPF
M1	regulation of mitotic sister chromatid separation	GO:0010965	0.0138512	2	PLK1,NSMCE2
M1	metaphase/anaphase transition of cell cycle	GO:0044784	0.0147116	2	PLK1,NSMCE2
M1	mitotic sister chromatid separation	GO:0051306	0.0159902	2	PLK1,NSMCE2
M1	regulation of chromosome separation	GO:1905818	0.0168462	2	PLK1,NSMCE2
M1	chromosome localization	GO:0050000	0.018244	2	SPAG5,CENPF
M1	regulation of mitotic sister chromatid segregation	GO:0033047	0.018244	2	PLK1,NSMCE2
M1	G2/M transition of mitotic cell cycle	GO:0000086	0.0192052	2	PLK1,CENPF
M1	cell cycle G2/M phase transition	GO:0044839	0.0231216	2	PLK1,CENPF
M1	regulation of sister chromatid segregation	GO:0033045	0.0249137	2	PLK1,NSMCE2
M1	response to ionizing radiation	GO:0010212	0.0252002	2	TOPBP1,INIP
M1	chromosome separation	GO:0051304	0.0268141	2	PLK1,NSMCE2
M1	positive regulation of intracellular transport	GO:0032388	0.0311095	2	PCNT,SPAG5
M2	histone demethylation	GO:0016577	0.000938942	3	PHF8,KDM5B,KDM5A
M2	histone lysine demethylation	GO:0070076	0.000938942	3	PHF8,KDM5B,KDM5A
M2	histone H3-K4 demethylation, trimethyl-H3-K4-specific	GO:0034721	0.000938942	2	KDM5B,KDM5A
M2	ubiquitin-dependent SMAD protein catabolic process	GO:0030579	0.000938942	2	TGFB1I1,SMURF2
M2	ISG15-protein conjugation	GO:0032020	0.000938942	2	UBA7,HERC5
M2	protein demethylation	GO:0006482	0.000942204	3	PHF8,KDM5B,KDM5A
M2	protein dealkylation	GO:0008214	0.000942204	3	PHF8,KDM5B,KDM5A
M2	epithelial to mesenchymal transition	GO:0001837	0.00103194	4	SMAD3,TGFB1I1,PTEN,DLG5
M2	histone H3-K4 demethylation	GO:0034720	0.00208393	2	KDM5B,KDM5A
M2	regulation of epithelial to mesenchymal transition	GO:0010717	0.0022554	3	SMAD3,TGFB1I1,PTEN
M2	cellular response to estradiol stimulus	GO:0071392	0.00249764	2	NCOA3,NRIP1
M2	keratinocyte differentiation	GO:0030216	0.0025808	3	DSP,NCOA3,ZFP36L1
M2	demethylation	GO:0070988	0.00283372	3	PHF8,KDM5B,KDM5A
M2	negative regulation of cyclin-dependent protein serine/threonine kinase activity	GO:0045736	0.0032265	2	PTEN,NR2F2
M2	negative regulation of cyclin-dependent protein kinase activity	GO:1904030	0.00371226	2	PTEN,NR2F2
M2	regulation of keratinocyte differentiation	GO:0045616	0.00432793	2	NCOA3,ZFP36L1
M2	regulation of cellular response to transforming growth factor beta stimulus	GO:1903844	0.00474497	3	SMAD3,TGFB1I1,SMURF2
M2	regulation of transforming growth factor beta receptor signaling pathway	GO:0017015	0.00474497	3	SMAD3,TGFB1I1,SMURF2
M2	cellular response to cAMP	GO:0071320	0.00532242	2	RAPGEF2,ZFP36L1
M2	response to estradiol	GO:0032355	0.00544427	2	NCOA3,NRIP1
M2	maintenance of cell polarity	GO:0030011	0.00582229	2	DST,DLG5
M2	response to cAMP	GO:0051591	0.00670616	2	RAPGEF2,ZFP36L1
M2	endocrine hormone secretion	GO:0060986	0.00670616	2	TBX3,RAB11FIP1
M2	positive regulation of epithelial to mesenchymal transition	GO:0010718	0.00709189	2	SMAD3,TGFB1I1
M2	regulation of epidermal cell differentiation	GO:0045604	0.00912168	2	NCOA3,ZFP36L1
M2	positive regulation of extrinsic apoptotic signaling pathway	GO:2001238	0.00912168	2	PTEN,CYLD
M2	transforming growth factor beta receptor signaling pathway	GO:0007179	0.0106168	3	SMAD3,TGFB1I1,SMURF2
M2	negative regulation of epithelial cell migration	GO:0010633	0.013347	2	PTEN,NR2F2
M2	response to organophosphorus	GO:0046683	0.0133975	2	RAPGEF2,ZFP36L1
M2	regulation of epidermis development	GO:0045682	0.0133975	2	NCOA3,ZFP36L1
M2	negative regulation of cellular response to transforming growth factor beta stimulus	GO:1903845	0.0133975	2	TGFB1I1,SMURF2
M2	positive regulation of mitotic nuclear division	GO:0045840	0.0133975	2	IL1A,SMC5
M2	positive regulation of reactive oxygen species metabolic process	GO:2000379	0.0133975	2	SMAD3,RNF41
M2	regulation of cyclin-dependent protein serine/threonine kinase activity	GO:0000079	0.0133975	2	PTEN,NR2F2
M2	regulation of cyclin-dependent protein kinase activity	GO:1904029	0.0133975	2	PTEN,NR2F2
M2	regulation of cell junction assembly	GO:1901888	0.0133975	2	PTEN,RAPGEF2
M2	cellular senescence	GO:0090398	0.0133975	2	SMC5,TBX3
M2	endocrine process	GO:0050886	0.0133975	2	TBX3,RAB11FIP1
M2	negative regulation of transforming growth factor beta receptor signaling pathway	GO:0030512	0.0133975	2	TGFB1I1,SMURF2
M2	histone H4 acetylation	GO:0043967	0.0133975	2	JADE2,NAA40
M2	response to purine-containing compound	GO:0014074	0.0139124	2	RAPGEF2,ZFP36L1
M2	cell aging	GO:0007569	0.0154842	2	SMC5,TBX3
M2	positive regulation of nuclear division	GO:0051785	0.020582	2	IL1A,SMC5
M2	negative regulation of protein serine/threonine kinase activity	GO:0071901	0.0263503	2	PTEN,NR2F2
M2	endothelial cell differentiation	GO:0045446	0.0276615	2	NR2F2,RAPGEF2
M2	regulation of extrinsic apoptotic signaling pathway	GO:2001236	0.0283143	2	PTEN,CYLD
M2	interaction with host	GO:0051701	0.0286753	2	SMAD3,TRIM5
M2	regulation of protein kinase B signaling	GO:0051896	0.0302595	2	PTEN,RNF41
M2	cellular response to tumor necrosis factor	GO:0071356	0.0337932	2	CYLD,ZFP36L1
M2	positive regulation of apoptotic signaling pathway	GO:2001235	0.0337932	2	PTEN,CYLD
M2	regulation of reactive oxygen species metabolic process	GO:2000377	0.0337932	2	SMAD3,RNF41
M2	endothelium development	GO:0003158	0.0337932	2	NR2F2,RAPGEF2
M2	negative regulation of transmembrane receptor protein serine/threonine kinase signaling pathway	GO:0090101	0.0350149	2	TGFB1I1,SMURF2
M2	response to tumor necrosis factor	GO:0034612	0.0375146	2	CYLD,ZFP36L1
M2	regulation of epithelial cell differentiation	GO:0030856	0.0425889	2	NCOA3,ZFP36L1
M2	negative regulation of cellular response to growth factor stimulus	GO:0090288	0.0461376	2	TGFB1I1,SMURF2
M2	cell junction assembly	GO:0034329	0.0547203	2	PTEN,RAPGEF2
M3	positive regulation of intracellular transport	GO:0032388	0.000938942	2	ICE1,PCM1
M3	regulation of intracellular protein transport	GO:0033157	0.000938942	2	ICE1,PCM1
M3	positive regulation of intracellular protein transport	GO:0090316	0.000938942	2	ICE1,PCM1
M4	protein targeting to membrane	GO:0006612	0.000938942	2	PEX5,CIB1
M5	histone H4-K5 acetylation	GO:0043981	0.00225382	2	MEAF6,MCRS1
M5	histone H4-K8 acetylation	GO:0043982	0.00227404	2	MEAF6,MCRS1
M5	lipid phosphorylation	GO:0046834	0.00532242	3	DGKQ,AMBRA1,IP6K1
M5	positive regulation of JUN kinase activity	GO:0043507	0.0133975	2	MAP3K11,TRAF2
M5	nuclear-transcribed mRNA catabolic process, nonsense-mediated decay	GO:0000184	0.0133975	2	DHX34,SMG6
M5	regulation of JUN kinase activity	GO:0043506	0.018244	2	MAP3K11,TRAF2
M5	histone H4 acetylation	GO:0043967	0.0188175	2	MEAF6,MCRS1
M5	JUN phosphorylation	GO:0007258	0.0189932	2	MAP3K11,TRAF2
M5	phosphatidylinositol phosphorylation	GO:0046854	0.0191682	2	AMBRA1,IP6K1
M5	DNA duplex unwinding	GO:0032508	0.0229122	2	RECQL5,CHD8
M5	DNA geometric change	GO:0032392	0.0252002	2	RECQL5,CHD8
M5	lysosomal transport	GO:0007041	0.0284421	2	TGFBRAP1,AP4M1
M5	positive regulation of NF-kappaB transcription factor activity	GO:0051092	0.0337932	2	FER,TRAF2
M5	autophagosome assembly	GO:0000045	0.0337932	2	ATG101,AMBRA1
M5	autophagosome organization	GO:1905037	0.036133	2	ATG101,AMBRA1
M5	positive regulation of JNK cascade	GO:0046330	0.0415171	2	MAP3K11,TRAF2
M5	nucleosome organization	GO:0034728	0.0483636	2	HIRA,H2AW
M5	positive regulation of protein polymerization	GO:0032273	0.0497442	2	FER,CDK5RAP2
M5	positive regulation of stress-activated MAPK cascade	GO:0032874	0.05157	2	MAP3K11,TRAF2
M5	positive regulation of stress-activated protein kinase signaling cascade	GO:0070304	0.0515822	2	MAP3K11,TRAF2
M5	positive regulation of MAP kinase activity	GO:0043406	0.0515952	2	MAP3K11,TRAF2
M5	regulation of TOR signaling	GO:0032006	0.0542898	2	DGKQ,WDR59
M5	chromosome separation	GO:0051304	0.0587615	2	RECQL5,CDK5RAP2
M5	regulation of protein binding	GO:0043393	0.0724483	2	TRAF2,DNAJB2
