# Supplementary material for: Exploring How Workflow Variations in Denaturation-Based Assays Impact Global Protein–Protein Interaction Predictions
Source: Mol Cell Proteomics. 2025 Dec 11;25(2):101479. doi: 10.1016/j.mcpro.2025.101479 (PMC12829148; doi:10.1016/j.mcpro.2025.101479)
Supplement: Table S3 [file mmc3.xlsx]

## Sheet: Descriptions
Tab name	Tab description	Column/Row headers		Notes
Table_S3A	DIA-NN produced pr_matrix for 15cm label-free DIA TPCA experiments	Protein.Group		Inferred protein
		Protein.Ids		All proteins that match to precursor
		Protein.Names		The name of the protein
		Genes		The name of the protein's gene
		First.Protein.Description		Description of the inferred protein
		Proteotypic		Whether or not the protein is proteotypic
		Stripped.Sequence		Peptide sequence with no modifications
		Modified.Sequence		Peptide sequence with modifications
		Precursor.Charge		The charge of the precursor
		Precursor.Id		The peptide sequence with modifications with the charge
		C:\..		The realtive abundance of the given peptide in a particular sample (file)
Table_S3B	DIA-NN produced pg_matrix for 15cm label-free DIA TPCA experiments	Protein.Group		Inferred protein
		Protein.Ids		All proteins that match to precursor
		Protein.Names		The name of the protein
		Genes		The name of the protein's gene
		First.Protein.Description		Description of the inferred protein
		C:\..		The realtive abundance of the given peptide in a particular sample (file)
Table_S3C	DIA-NN produced stats file for 15cm label-free DIA TPCA experiments (only normalization relevant columns are incldued)	Name		Condition-Replicate-Fraction-DataType-Temperature
		File.Name		The file name that appears in the pr_matrix and pg_matrix files
		Precursors.Identified		Total number of precursors identifed within the given sample
		Proteins.Identified		Total number of proteins identifed within the given sample
		Total.Quantity		Summed quanity
		MS1.Signal		Total MS1 signal
		MS2.Signal		Total MS2 Signal
Table_S3D	Normalized data for 15cm label-free DIA TPCA experiments	Accession		Uniprot accession
		Replicate	1	The biological replicate
			2
			3
		Type	Sol	Fraction from which sample is from
			InSol
		Temperature	55.3	The temperature points which were used in the thermal denaturation step of the experiment.
			52.8
			44.6
			40.7
			37
Table_S3E	DIA-NN produced pr_matrix for 6-well label-free DIA TPCA experiments	Protein.Group		Inferred protein
		Protein.Ids		All proteins that match to precursor
		Protein.Names		The name of the protein
		Genes		The name of the protein's gene
		First.Protein.Description		Description of the inferred protein
		Proteotypic		Whether or not the protein is proteotypic
		Stripped.Sequence		Peptide sequence with no modifications
		Modified.Sequence		Peptide sequence with modifications
		Precursor.Charge		The charge of the precursor
		Precursor.Id		The peptide sequence with modifications with the charge
		C:\..		The realtive abundance of the given peptide in a particular sample (file)
Table_S3F	DIA-NN produced pg_matrix for 6-well label-free DIA TPCA experiments	Protein.Group		Inferred protein
		Protein.Ids		All proteins that match to precursor
		Protein.Names		The name of the protein
		Genes		The name of the protein's gene
		First.Protein.Description		Description of the inferred protein
		C:\..		The realtive abundance of the given peptide in a particular sample (file)
Table_S3G	DIA-NN produced stats file for 6-well label-free DIA TPCA experiments (only normalization relevant columns are incldued)	Name		Condition-Replicate-Fraction-DataType-Temperature
		File.Name		The file name that appears in the pr_matrix and pg_matrix files
		Precursors.Identified		Total number of precursors identifed within the given sample
		Proteins.Identified		Total number of proteins identifed within the given sample
		Total.Quantity		Summed quanity
		MS1.Signal		Total MS1 signal
		MS2.Signal		Total MS2 Signal
Table_S3H	Normalized data for 6-well label-free DIA TPCA experiments	Accession		Uniprot accession
		Replicate	1	The biological replicate
			2
			3
		Type	Sol	Fraction from which sample is from
			InSol
		Temperature	55.3	The temperature points which were used in the thermal denaturation step of the experiment.
			52.8
			44.6
			40.7
			37
Table_S3I	DIA-NN produced pr_matrix for 24-well label-free DIA TPCA experiments	Protein.Group		Inferred protein
		Protein.Ids		All proteins that match to precursor
		Protein.Names		The name of the protein
		Genes		The name of the protein's gene
		First.Protein.Description		Description of the inferred protein
		Proteotypic		Whether or not the protein is proteotypic
		Stripped.Sequence		Peptide sequence with no modifications
		Modified.Sequence		Peptide sequence with modifications
		Precursor.Charge		The charge of the precursor
		Precursor.Id		The peptide sequence with modifications with the charge
		C:\..		The realtive abundance of the given peptide in a particular sample (file)
Table_S3J	DIA-NN produced pg_matrix for 24-well label-free DIA TPCA experiments	Protein.Group		Inferred protein
		Protein.Ids		All proteins that match to precursor
		Protein.Names		The name of the protein
		Genes		The name of the protein's gene
		First.Protein.Description		Description of the inferred protein
		C:\..		The realtive abundance of the given peptide in a particular sample (file)
Table_S3K	DIA-NN produced stats file for 24-well label-free DIA TPCA experiments (only normalization relevant columns are incldued)	Name		Condition-Replicate-Fraction-DataType-Temperature
		File.Name		The file name that appears in the pr_matrix and pg_matrix files
		Precursors.Identified		Total number of precursors identifed within the given sample
		Proteins.Identified		Total number of proteins identifed within the given sample
		Total.Quantity		Summed quanity
		MS1.Signal		Total MS1 signal
		MS2.Signal		Total MS2 Signal
Table_S3L	Normalized data for 24-well label-free DIA TPCA experiments	Accession		Uniprot accession
		Replicate	1	The biological replicate
			2
			3
		Type	Sol	Fraction from which sample is from
			InSol
		Temperature	55.3	The temperature points which were used in the thermal denaturation step of the experiment.
			52.8
			44.6
			40.7
			37
Table_S3M	DIA-NN produced pr_matrix for 96-well label-free DIA TPCA experiments	Protein.Group		Inferred protein
		Protein.Ids		All proteins that match to precursor
		Protein.Names		The name of the protein
		Genes		The name of the protein's gene
		First.Protein.Description		Description of the inferred protein
		Proteotypic		Whether or not the protein is proteotypic
		Stripped.Sequence		Peptide sequence with no modifications
		Modified.Sequence		Peptide sequence with modifications
		Precursor.Charge		The charge of the precursor
		Precursor.Id		The peptide sequence with modifications with the charge
		C:\..		The realtive abundance of the given peptide in a particular sample (file)
Table_S3N	DIA-NN produced pg_matrix for 96-well label-free DIA TPCA experiments	Protein.Group		Inferred protein
		Protein.Ids		All proteins that match to precursor
		Protein.Names		The name of the protein
		Genes		The name of the protein's gene
		First.Protein.Description		Description of the inferred protein
		C:\..		The realtive abundance of the given peptide in a particular sample (file)
Table_S3O	DIA-NN produced stats file for 96-well label-free DIA TPCA experiments (only normalization relevant columns are incldued)	Name		Condition-Replicate-Fraction-DataType-Temperature
		File.Name		The file name that appears in the pr_matrix and pg_matrix files
		Precursors.Identified		Total number of precursors identifed within the given sample
		Proteins.Identified		Total number of proteins identifed within the given sample
		Total.Quantity		Summed quanity
		MS1.Signal		Total MS1 signal
		MS2.Signal		Total MS2 Signal
Table_S3P	Normalized data for 96-well label-free DIA TPCA experiments	Accession		Uniprot accession
		Replicate	1	The biological replicate
			2
			3
		Type	Sol	Fraction from which sample is from
			InSol
		Temperature	55.3	The temperature points which were used in the thermal denaturation step of the experiment.
			52.8
			44.6
			40.7
			37

## Sheet: Table_S3A
Protein.Group	Protein.Ids	Protein.Names	Genes	First.Protein.Description	Proteotypic	Stripped.Sequence	Modified.Sequence	Precursor.Charge	Precursor.Id	C:\Users\tjreed\Desktop\DIA-NN Search Holder\20231015_TPCA_UltraOpt_15cm_InSol_temp1_Rep_1_Slot1-14_1_534.d	C:\Users\tjreed\Desktop\DIA-NN Search Holder\20231015_TPCA_UltraOpt_15cm_InSol_temp1_Rep_2_Slot1-32_1_544.d	C:\Users\tjreed\Desktop\DIA-NN Search Holder\20231015_TPCA_UltraOpt_15cm_InSol_temp1_Rep_3_Slot2-15_1_556.d	C:\Users\tjreed\Desktop\DIA-NN Search Holder\20231015_TPCA_UltraOpt_15cm_InSol_temp2_Rep_1_Slot1-15_1_535.d	C:\Users\tjreed\Desktop\DIA-NN Search Holder\20231015_TPCA_UltraOpt_15cm_InSol_temp2_Rep_2_Slot1-33_1_545.d	C:\Users\tjreed\Desktop\DIA-NN Search Holder\20231015_TPCA_UltraOpt_15cm_InSol_temp2_Rep_3_Slot2-16_1_557.d	C:\Users\tjreed\Desktop\DIA-NN Search Holder\20231015_TPCA_UltraOpt_15cm_InSol_temp3_Rep_1_Slot1-16_1_536.d	C:\Users\tjreed\Desktop\DIA-NN Search Holder\20231015_TPCA_UltraOpt_15cm_InSol_temp3_Rep_2_Slot1-34_1_546.d	C:\Users\tjreed\Desktop\DIA-NN Search Holder\20231015_TPCA_UltraOpt_15cm_InSol_temp3_Rep_3_Slot2-17_1_558.d	C:\Users\tjreed\Desktop\DIA-NN Search Holder\20231015_TPCA_UltraOpt_15cm_InSol_temp4_Rep_1_Slot1-17_1_537.d	C:\Users\tjreed\Desktop\DIA-NN Search Holder\20231015_TPCA_UltraOpt_15cm_InSol_temp4_Rep_2_Slot1-35_1_547.d	C:\Users\tjreed\Desktop\DIA-NN Search Holder\20231015_TPCA_UltraOpt_15cm_InSol_temp4_Rep_3_Slot2-18_1_559.d	C:\Users\tjreed\Desktop\DIA-NN Search Holder\20231015_TPCA_UltraOpt_15cm_InSol_temp5_Rep_1_Slot1-18_1_538.d	C:\Users\tjreed\Desktop\DIA-NN Search Holder\20231015_TPCA_UltraOpt_15cm_InSol_temp5_Rep_2_Slot1-36_1_548.d	C:\Users\tjreed\Desktop\DIA-NN Search Holder\20231015_TPCA_UltraOpt_15cm_InSol_temp5_Rep_3_Slot2-24_1_560.d	C:\Users\tjreed\Desktop\DIA-NN Search Holder\20231015_TPCA_UltraOpt_15cm_Sol_temp1_Rep_1_Slot1-5_1_533.d	C:\Users\tjreed\Desktop\DIA-NN Search Holder\20231015_TPCA_UltraOpt_15cm_Sol_temp1_Rep_2_Slot1-23_1_543.d	C:\Users\tjreed\Desktop\DIA-NN Search Holder\20231015_TPCA_UltraOpt_15cm_Sol_temp1_Rep_3_Slot1-42_1_555.d	C:\Users\tjreed\Desktop\DIA-NN Search Holder\20231015_TPCA_UltraOpt_15cm_Sol_temp2_Rep_1_Slot1-6_1_532.d	C:\Users\tjreed\Desktop\DIA-NN Search Holder\20231015_TPCA_UltraOpt_15cm_Sol_temp2_Rep_2_Slot1-24_1_542.d	C:\Users\tjreed\Desktop\DIA-NN Search Holder\20231015_TPCA_UltraOpt_15cm_Sol_temp2_Rep_3_Slot1-43_1_554.d	C:\Users\tjreed\Desktop\DIA-NN Search Holder\20231015_TPCA_UltraOpt_15cm_Sol_temp3_Rep_1_Slot1-7_1_531.d	C:\Users\tjreed\Desktop\DIA-NN Search Holder\20231015_TPCA_UltraOpt_15cm_Sol_temp3_Rep_2_Slot1-25_1_541.d	C:\Users\tjreed\Desktop\DIA-NN Search Holder\20231015_TPCA_UltraOpt_15cm_Sol_temp3_Rep_3_Slot1-44_1_553.d	C:\Users\tjreed\Desktop\DIA-NN Search Holder\20231015_TPCA_UltraOpt_15cm_Sol_temp4_Rep_1_Slot1-8_1_530.d	C:\Users\tjreed\Desktop\DIA-NN Search Holder\20231015_TPCA_UltraOpt_15cm_Sol_temp4_Rep_2_Slot1-26_1_540.d	C:\Users\tjreed\Desktop\DIA-NN Search Holder\20231015_TPCA_UltraOpt_15cm_Sol_temp4_Rep_3_Slot1-45_1_552.d	C:\Users\tjreed\Desktop\DIA-NN Search Holder\20231015_TPCA_UltraOpt_15cm_Sol_temp5_Rep_1_Slot1-9_1_529.d	C:\Users\tjreed\Desktop\DIA-NN Search Holder\20231015_TPCA_UltraOpt_15cm_Sol_temp5_Rep_2_Slot1-27_1_539.d	C:\Users\tjreed\Desktop\DIA-NN Search Holder\20231015_TPCA_UltraOpt_15cm_Sol_temp5_Rep_3_Slot1-51_1_551.d
P36578	P36578	RL4_HUMAN	RPL4	60S ribosomal protein L4	1	AAAAAAALQAK	AAAAAAALQAK	2	AAAAAAALQAK2	138860	263932	72346.7	94493	181346	135290	54598.7	93686.1	61506.7	21559.2	18691.2	13464.9	22849.4	32635.8	11104.2		31896.3	20660.7	5631.16	13067.9				12759.8					21275.5	12696.5
O76031	O76031	CLPX_HUMAN	CLPX	ATP-dependent Clp protease ATP-binding subunit clpX-like, mitochondrial	1	AAAAADLANR	AAAAADLANR	2	AAAAADLANR2									35480.9	71461.7	77564.1	58072	56082	53573.7	58219.9	40738.1		28316.3	81263	58322	102730	67010	106795	35981.4	44346.8	36328.5	36871.8	50543		38442.7
Q9P258	Q9P258	RCC2_HUMAN	RCC2	Protein RCC2	1	AAAAAWEEPSSGNGTAR	AAAAAWEEPSSGNGTAR	2	AAAAAWEEPSSGNGTAR2	9254.59		2905.3	6884.54						23671.9	3406.56		16436.1		7030.66				34731.9		4568.78	53734.1	78104	1821.39						5868.79
Q15596	Q15596	NCOA2_HUMAN	NCOA2	Nuclear receptor coactivator 2	1	AAAANIDEVQK	AAAANIDEVQK	2	AAAANIDEVQK2		12692.8		23690.6	8413.24		64992.6	25576.1	33405.5	65614.1	54559.6	37010.2	67517.8	33026.9	44541.1	24534.9		9044.75	59794.4	22891.9	31725.8	42142.7	32270
P55036	P55036	PSMD4_HUMAN	PSMD4	26S proteasome non-ATPase regulatory subunit 4	1	AAAASAAEAGIATTGTEDSDDALLK	AAAASAAEAGIATTGTEDSDDALLK	2	AAAASAAEAGIATTGTEDSDDALLK2	171399	14674.9	16384.8	115629	9089	10006.1	37701.7	12531.6	26431.4	91777.7	74906.7	35519.9	204026	81472.7	39351.4	134167			1169170	34822.3	15065	1725420	662830			11035.1		92134.5		29167
P55036	P55036	PSMD4_HUMAN	PSMD4	26S proteasome non-ATPase regulatory subunit 4	1	AAAASAAEAGIATTGTEDSDDALLK	AAAASAAEAGIATTGTEDSDDALLK	3	AAAASAAEAGIATTGTEDSDDALLK3	121732	25173.3	21047.2	84761			90441	23014.1			56980.4	38900.9	147849	58988.3	59098.3	158104			151141		36616.2		96927.2	33751.6	364706	113405		362584		33028.7
A1X283	A1X283	SPD2B_HUMAN	SH3PXD2B	SH3 and PX domain-containing protein 2B	1	AAAASVPNADGLK	AAAASVPNADGLK	2	AAAASVPNADGLK2	18538.3	21778.1		20564	16507.7	12609.4	38997.4	22419.7	23607.4	64995.7	77594.1	56406.1	67486.8	76455	46311.1	101280	64579.5	69097	142991	74621	70377.1	85734.2	78472.3	51300.8
Q9BQE4	Q9BQE4	SELS_HUMAN	SELENOS	Selenoprotein S	1	AAAAVEPDVVVK	AAAAVEPDVVVK	2	AAAAVEPDVVVK2				19711.8												40995.3	45741.7	28827				32084		24085.2	67628.5	73544.5	42103.6	89411.9	99747	79919.1
P30153	P30153	2AAA_HUMAN	PPP2R1A	Serine/threonine-protein phosphatase 2A 65 kDa regulatory subunit A alpha isoform	1	AAADGDDSLYPIAVLIDELR	AAADGDDSLYPIAVLIDELR	2	AAADGDDSLYPIAVLIDELR2	41636	43121.1	49605.9	27242.8		43560.5				51431.7	101639	68713.2	53513.7	83854.1	86326.2	52964.4	57558		75034.7	53487.2	54972.7	113501	83162.2		36919.1	42371.3	35182.3	25956.5	40454.5	46579.7
Q96GQ5	Q96GQ5	RUSF1_HUMAN	RUSF1	RUS family member 1	1	AAADGSLQWEVGGWR	AAADGSLQWEVGGWR	2	AAADGSLQWEVGGWR2										23169.7	15257.4	8386.76	22837.7	11227.8	15004.6	11466.8			50389.7	13344.4	18249.2	73188.5	56916		23250.9	10447		17084.4
Q8N8D1	Q8N8D1	PDCD7_HUMAN	PDCD7	Programmed cell death protein 7	1	AAADGVLSEVR	AAADGVLSEVR	2	AAADGVLSEVR2	49403.4	47815.1	39921.3	51622.8		53037.8	83447.5	55068.2	61228.9	71406.1	64087.2	64738.3	57600.4		73361.3				51295.8			47413.1	46749.1
P59768	P59768	GBG2_HUMAN	GNG2	Guanine nucleotide-binding protein G(I)/G(S)/G(O) subunit gamma-2	1	AAADLMAYCEAHAK	AAADLMAYC(UniMod:4)EAHAK	3	AAADLMAYC(UniMod:4)EAHAK3																					19658.1		19841.2			12582.9	13999.7	16150.4
O95159	O95159	ZFPL1_HUMAN	ZFPL1	Zinc finger protein-like 1	1	AAADSDPNLDPLMNPHIR	AAADSDPNLDPLMNPHIR	3	AAADSDPNLDPLMNPHIR3						4232.99		6046.07	7065.71	48250.8	38326	28904.7	80985.3	29118.6	42352.3	31882.5	17972	10233.1	82470.2	60008.9	56438.6	137976	109139	19983.6	42591.2	26923.5	14356.8	16405.2		10224.2
Q6P2E9	Q6P2E9	EDC4_HUMAN	EDC4	Enhancer of mRNA-decapping protein 4	1	AAADTLQGPMQAAYR	AAADTLQGPMQAAYR	2	AAADTLQGPMQAAYR2				16394.9						29595.4				21670.7									44407.8							18517.9
Q9UNF1	Q9UNF1	MAGD2_HUMAN	MAGED2	Melanoma-associated antigen D2	1	AAAEAAAEAK	AAAEAAAEAK	2	AAAEAAAEAK2	57919.2	51066.5	21780.4	70076.1	51487.7	40877.9	258591	137322	147365	283691	200123	139139	300925	196915	157742	209327	31401.6	27402.4	238492	89207.3	119737	149716	97061.1	31922	18647	16486.1
Q9NZQ3	Q9NZQ3	SPN90_HUMAN	NCKIPSD	NCK-interacting protein with SH3 domain	1	AAAEAAVPR	AAAEAAVPR	2	AAAEAAVPR2	27631.2	20484.2	14795	24600.7	23259.3	16393	63406.1	42299	39964.5	52406.2	71161.2	66829.4	57958.6	60058.9	65005.1	29870.7	18611.2	26912.4	37654.5	25466.5	25455.8	16079.8	20334.6	17591.6
Q96QE3	Q96QE3	ATAD5_HUMAN	ATAD5	ATPase family AAA domain-containing protein 5	1	AAAEALSFTK	AAAEALSFTK	2	AAAEALSFTK2			4805.53	12252.8	12709	14759.4	60487.7	42675.3	44924.7	36004	37807.4	45077.2	35905.7	32454.8	22253.5	21568.4	20331.1	17741.4	17864.1	27056.6	22401.8			10560.8
Q9NQP4	Q9NQP4	PFD4_HUMAN	PFDN4	Prefoldin subunit 4	1	AAAEDVNVTFEDQQK	AAAEDVNVTFEDQQK	2	AAAEDVNVTFEDQQK2	537263	170210	127737	451111	127005	76085	355218	89461	84616.6	223615	104333	79398.5	342697	97526.1	116963	1199660	21630	13673.3	3106440	191786	250661	4107140	1772220	39375.4	3654830	842361	97536.2	3945910	77018.2	234151
Q9NQP4	Q9NQP4	PFD4_HUMAN	PFDN4	Prefoldin subunit 4	1	AAAEDVNVTFEDQQK	AAAEDVNVTFEDQQK	3	AAAEDVNVTFEDQQK3					4322.25		9224.06	3958.3					7134.35			21259.5			40222			37433.5	19366.2		88237.1	20860.9		109152		6455.44
O15357	O15357	SHIP2_HUMAN	INPPL1	Phosphatidylinositol 3,4,5-trisphosphate 5-phosphatase 2	1	AAAEELLAR	AAAEELLAR	2	AAAEELLAR2	44640.8	52845.4	35660.9	50079.9	45290.3	40090.6	113553	88280.3	80213.6	185854	233267	221072	234218	207721	234089	141193	60341.2	76340.6	117869	128624	144831	86442.3	112236	85302.6
Q9H9Y2	Q9H9Y2	RPF1_HUMAN	RPF1	Ribosome production factor 1	1	AAAEELQEAAGAGDGATENGVQPPK	AAAEELQEAAGAGDGATENGVQPPK	2	AAAEELQEAAGAGDGATENGVQPPK2	118988			41659.2			6825.4
Q96P70	Q96P70	IPO9_HUMAN	IPO9	Importin-9	1	AAAEEQIK	AAAEEQIK	2	AAAEEQIK2	200273	258916	189034	198440	249398	247199	349208	297075	310564	1314460	1175250	1259860	1274960	1387840	1310480	912061	544651	616046	949840	1088160	979763	858360	965524	756921	383500	609614	366720
P30260	P30260	CDC27_HUMAN	CDC27	Cell division cycle protein 27 homolog	1	AAAEGLMSLLR	AAAEGLMSLLR	2	AAAEGLMSLLR2													67339.7		57863.3			41249.8	90702.9	47043.4	74642.2	101069	121104	44217.1			14208.7
O15042	O15042	SR140_HUMAN	U2SURP	U2 snRNP-associated SURP motif-containing protein	1	AAAEIYEEFLAAFEGSDGNK	AAAEIYEEFLAAFEGSDGNK	2	AAAEIYEEFLAAFEGSDGNK2	16100.9		16302.2	13421.8		13519.6	27735.8	7400.67	21187.5	69790.9	28299.6	24284.8	67490.2	19481.2	48614.8	33329.4	12169.7	9311.34	158482	18371.5	16128.4	248342	75373.1			12775	9233.28		17821.2	9653.4
O15042	O15042	SR140_HUMAN	U2SURP	U2 snRNP-associated SURP motif-containing protein	1	AAAEIYEEFLAAFEGSDGNK	AAAEIYEEFLAAFEGSDGNK	3	AAAEIYEEFLAAFEGSDGNK3	11655.6		9833.6	11091.5		6651	15574.2	7920.19	9773.04	42567.2	17863.8	11384	37198.8		28095				79549.8			124872	28827.4				5150.96		12061.6	7830.38
Q01780	Q01780	EXOSX_HUMAN	EXOSC10	Exosome component 10	1	AAAEQAISVR	AAAEQAISVR	2	AAAEQAISVR2	67214.8		16304.6	73720.9		20534.5	80529.4	37581.8	59904.4	66774.2	58684.6	36983.3	57152.8	43144.2		20062.2	15332.1		87543.4		55726	35454.1	46520.2
Q03112	Q03112	MECOM_HUMAN	MECOM	Histone-lysine N-methyltransferase MECOM	1	AAAESSAIQSISHV	AAAESSAIQSISHV	2	AAAESSAIQSISHV2							40884.4	20050.7
P02786	P02786	TFR1_HUMAN	TFRC	Transferrin receptor protein 1	1	AAAEVAGQFVIK	AAAEVAGQFVIK	2	AAAEVAGQFVIK2	364024	450874	338377	287911	343386	243894	256774	212814	268117	285829	296852	294655	187014	195711	354518	1158140	1040190	1397560	1223960	1614760	1590000	1155130	1257670	1427450	2015560	1946360	1995690	2025900	1867190	1854310
P07954	P07954	FUMH_HUMAN	FH	Fumarate hydratase, mitochondrial	1	AAAEVNQDYGLDPK	AAAEVNQDYGLDPK	2	AAAEVNQDYGLDPK2	728335	1031270	466519	716294	804061	629746	813780	588222	599089	4571940	3507410	2990880	8641350	5806990	7204880	4390360	957047	929517	7172190	4923180	4283750	7429920	7327310	2394910	5789320	4885110	3574580	1328360	506491	670390
Q9Y490	Q9Y490	TLN1_HUMAN	TLN1	Talin-1	1	AAAFEEQENETVVVK	AAAFEEQENETVVVK	2	AAAFEEQENETVVVK2	353410	68494.6	61637.1	274707	48992.2	47686.3	218601	68810.3	62469.3	1417650	372927	228429	1570530	304699	381724	472685	21527		1730480	86543.6	127652	2274670	944926	34857.4	100944	35194.6	19789.4	42673.6	36516.1	52158.7
O94826	O94826	TOM70_HUMAN	TOMM70	Mitochondrial import receptor subunit TOM70	1	AAAFEQLQK	AAAFEQLQK	2	AAAFEQLQK2	111389	81513.1	39064.1	118056	74122.6	64530.5	110498	64427.3	43985.1	1051800	902835	517790	1004940	605134	566629	620052	231331	305305	1198710	597264	649555	1201510	1141220	335680	43742.1	33244.2	28683.6	22992	17243.2	15774.4
Q9H9Y2	Q9H9Y2	RPF1_HUMAN	RPF1	Ribosome production factor 1	1	AAAFPPGFSISEIK	AAAFPPGFSISEIK	2	AAAFPPGFSISEIK2	71128.2			93434.5		17910.7				21011.1	48437.4				30531.7
P23381	P23381	SYWC_HUMAN	WARS1	Tryptophan--tRNA ligase, cytoplasmic	1	AAAGEDYK	AAAGEDYK	2	AAAGEDYK2	62033	186972	181123	102650	196356	158837	135742	150220	165643	232661	263929	320956	301899	438604	327667	1143600	846105	849340	982623	1375840	1170650	984015	1023840	1201340	1648920	1955410	2155060	1711720	1852120	1840860
P35221	P35221	CTNA1_HUMAN	CTNNA1	Catenin alpha-1	1	AAAGEFADDPCSSVK	AAAGEFADDPC(UniMod:4)SSVK	2	AAAGEFADDPC(UniMod:4)SSVK2						7778.82				19191.7	16631.9	20121.1		24631.6	28456.8	202445	36042.2	29649.5	690728	199757	202782	700903	495906	76344.4	168840	227804	103778	132279	50449.1	37441.8
Q9Y3B7	Q9Y3B7	RM11_HUMAN	MRPL11	39S ribosomal protein L11, mitochondrial	1	AAAGIEK	AAAGIEK	2	AAAGIEK2	33050.5	46316.4	36399.9	50440.7	48663.4	54448.3	70888.9	50841.5	58622.7	42727.3	42206	63036	47599.4	77258	37180.9	112610	76268.7	68137	49389.9	77062.4	60189	24771.2	31189.5	51759.4		23707.5
Q96T51	Q96T51	RUFY1_HUMAN	RUFY1	RUN and FYVE domain-containing protein 1	1	AAAGLGGGDSGDGTAR	AAAGLGGGDSGDGTAR	2	AAAGLGGGDSGDGTAR2	18746.2	5931.61	5152.36	13420	3240.98	4137.13	15477.8		6007.48	39604.6	26270.6	20137.3	45313.6	17512.2	24252.4	15473.9			76264.9	8849.24	18841.1	87595.1	63704	5408.61	4944.39
P17544	P17544	ATF7_HUMAN	ATF7	Cyclic AMP-dependent transcription factor ATF-7	1	AAAGPLDMSLPSTPDIK	AAAGPLDMSLPSTPDIK	2	AAAGPLDMSLPSTPDIK2		19458.3			18421.9		31434.6	9995.17	10741.3	126855	106639	98519.2	116878	82239.2	96191.4	44061.2	41605.8	56665.6	63014.8	80672.2	62675.7	70367.2	87407.8	48201.3	23070.7	30993.8		25740.6		19866.7
Q8TAP8	Q8TAP8	PPR35_HUMAN	PPP1R35	Protein phosphatase 1 regulatory subunit 35	1	AAAGSHFDAAK	AAAGSHFDAAK	2	AAAGSHFDAAK2										11739.5	9368.3		12482.7							3992.73	14334.6	16204.7	16008.5
Q14008	Q14008	CKAP5_HUMAN	CKAP5	Cytoskeleton-associated protein 5	1	AAALATVNAWAEQTGMK	AAALATVNAWAEQTGMK	2	AAALATVNAWAEQTGMK2			5319.94							34154.7	26441.3	36254.1		38901.8	38771.9	19373.7	16430.3	31882		36479.3	38393.3		25795.4	40089	6057.32
Q8N0Z6	Q8N0Z6	TTC5_HUMAN	TTC5	Tetratricopeptide repeat protein 5	1	AAALDPAWPEPR	AAALDPAWPEPR	2	AAALDPAWPEPR2		37143.7		28424.5	34629.6	23242.7	81241.7	60493.3	49388.6	123124	152711	90307.2	159265	119887	93983.5	97617.5	73703.8	75835.3	97701.6	120011	94841.2	120329	89628.5	59434.2
P31948	P31948	STIP1_HUMAN	STIP1	Stress-induced-phosphoprotein 1	1	AAALEAMK	AAALEAMK	2	AAALEAMK2	144931	268817	176414	150334	297949	174208	193231	177227	195171	165775	208067	237080	318163	596578	329498	970047	1270230	903664	215189	546263	383113	154386	204987	769467	1029900	1291580	1246750	759338	1343580	1185970
Q92574	Q92574	TSC1_HUMAN	TSC1	Hamartin	1	AAALEEHNAAMK	AAALEEHNAAMK	2	AAALEEHNAAMK2										69787.2	46289.2	32043.1	46764.4	32851.7	40747.3	20102.6			43045.5	17218.3	25705.4	60096.6	35033.4	9060.6
Q92574	Q92574	TSC1_HUMAN	TSC1	Hamartin	1	AAALEEHNAAMK	AAALEEHNAAMK	3	AAALEEHNAAMK3	11669.7									30871.8	28412	15414.1	32110.6	12487.9	17748.2				31529.8	14770.3		23849.3	24799.5
P31948	P31948	STIP1_HUMAN	STIP1	Stress-induced-phosphoprotein 1	1	AAALEFLNR	AAALEFLNR	2	AAALEFLNR2	132623	96327.8	104409	125956	69362.6	78377	92184.4	64576.7	89853.2	230237	216299	118925	312647	301227	370331	229694	96632	152283	497920	290664	744192	475540	1228210	232272	303044	201586	130418	283621	71140.6	177921
Q13423	Q13423	NNTM_HUMAN	NNT	NAD(P) transhydrogenase, mitochondrial	1	AAALEQFK	AAALEQFK	2	AAALEQFK2										141431	159732	136009	316453	221056	336137	161755	260025	306962	267203	319779	275468	234599	214798	273958	363348	374520	348364	97947.7	99717.4	107661
O60716	O60716	CTND1_HUMAN	CTNND1	Catenin delta-1	1	AAALVLQTIWGYK	AAALVLQTIWGYK	2	AAALVLQTIWGYK2							101641											197160					568692
Q14498	Q14498	RBM39_HUMAN	RBM39	RNA-binding protein 39	1	AAAMANNLQK	AAAMANNLQK	2	AAAMANNLQK2		14515.6	10621.6	20118.3	22496.8	13903.8	23457.9	52072.4	48160.1	149466	114432	98462.5	76829.9	79950.3	126450	48165.8	30455.4	86606.1	90159.1	92193.2	242164	57326.7	198095	43387
Q9NX63	Q9NX63	MIC19_HUMAN	CHCHD3	MICOS complex subunit MIC19	1	AAANEQLTR	AAANEQLTR	2	AAANEQLTR2	21949		13112.8	29651.9	9370.3	18111.6		12237.4		29180.8	22099	24889.2	37908.7	31528.8	41701.9	28454.5		17770.6	63276.4	29795.7	106189	82917.8	224432	19689.4	103796	35573.3	28179.4	87642.8	17079.1	34294.5
P26641	P26641	EF1G_HUMAN	EEF1G	Elongation factor 1-gamma	1	AAAPAPEEEMDECEQALAAEPK	AAAPAPEEEMDEC(UniMod:4)EQALAAEPK	2	AAAPAPEEEMDEC(UniMod:4)EQALAAEPK2																			258106			291651	23548.7
P26641	P26641	EF1G_HUMAN	EEF1G	Elongation factor 1-gamma	1	AAAPAPEEEMDECEQALAAEPK	AAAPAPEEEMDEC(UniMod:4)EQALAAEPK	3	AAAPAPEEEMDEC(UniMod:4)EQALAAEPK3										2434.69									36704.6			22420.8						5762.84
P31350	P31350	RIR2_HUMAN	RRM2	Ribonucleoside-diphosphate reductase subunit M2	1	AAAPGVEDEPLLR	AAAPGVEDEPLLR	2	AAAPGVEDEPLLR2	411511	508413	287377	580390	469232	340211	627058	368593	452042	1039460	966853	718933	986869	640925	970367	2224240	651389	652114	4001080	2102330	2514730	4766630	3864060	1231980	4243860	3073350	2368640	4408310	1304590	2676320
Q96L73	Q96L73	NSD1_HUMAN	NSD1	Histone-lysine N-methyltransferase, H3 lysine-36 specific	1	AAAPSEDPWQAVK	AAAPSEDPWQAVK	2	AAAPSEDPWQAVK2	14808.5	18634.9	9341.92	42091.7	35173.4	22846	79778.6	77331	71004.5	108790	96764.1	89691.2	103143	80211	91163.5	50085.5	49328.1	59332.6	78100.4	79610.6	79232.1	34640.2	34187.8	29133
O14981	O14981	BTAF1_HUMAN	BTAF1	TATA-binding protein-associated factor 172	1	AAAQQLGEVVK	AAAQQLGEVVK	2	AAAQQLGEVVK2	14656	13884.8	11209.4	19857.3	16131.6		27114.3	14672.2	22920.8	134682	132463	75035.7	112293	78955.3	86189.7	45023.1	21861.6	40806.3	104153	51637.1	84162.8	98644.4	103272	45024.2
Q9H2M9	Q9H2M9	RBGPR_HUMAN	RAB3GAP2	Rab3 GTPase-activating protein non-catalytic subunit	1	AAASGNENIQPPPLAYK	AAASGNENIQPPPLAYK	2	AAASGNENIQPPPLAYK2	46984.3			55691.1						49327.5	156133	31275.1	84999.7		98628.2	23847.6			73223	69232.8	91341.6	51750.3	64401.1
Q01831	Q01831	XPC_HUMAN	XPC	DNA repair protein complementing XP-C cells	1	AAASHLFPFEQL	AAASHLFPFEQL	2	AAASHLFPFEQL2							32025.4	20809.4		165569	120358	101506	102226	57295	126509	50510.2		73773.5	101020	103035	75341.8	46094.2	57892	61349.6
Q7Z5L9	Q7Z5L9	I2BP2_HUMAN	IRF2BP2	Interferon regulatory factor 2-binding protein 2	1	AAASLAAVSGTAAASLGSAQPTDLGAHK	AAASLAAVSGTAAASLGSAQPTDLGAHK	3	AAASLAAVSGTAAASLGSAQPTDLGAHK3								5644.37		32755	13692.5	11264.4	17586.2		14456.5				25430.1	17346.4	30528	21762.2	50163.1
Q9UNS1	Q9UNS1	TIM_HUMAN	TIMELESS	Protein timeless homolog	1	AAASLSQPEEEQK	AAASLSQPEEEQK	2	AAASLSQPEEEQK2	41584.3			33055.8		4355.85	42150.5	11768.2	20598.1	27000	12473.9	6237.45	28436.9	9857.38	7849.64	11723.7			68977.9			45978.2	17308.2
P08559	P08559	ODPA_HUMAN	PDHA1	Pyruvate dehydrogenase E1 component subunit alpha, somatic form, mitochondrial	1	AAASTDYYK	AAASTDYYK	2	AAASTDYYK2	227688	359728	251700	247735	305036	263331	295322	243202	298230	1335900	2014750	2064270	1698980	2290290	1442840	1522170	1788960	2492940	1300100	2651660	1934800	1144550	1336290	2423190	423266	577974	576423	302820	350037	336102
Q99733	Q99733	NP1L4_HUMAN	NAP1L4	Nucleosome assembly protein 1-like 4	1	AAATAEEPDPK	AAATAEEPDPK	2	AAATAEEPDPK2	244325	72655.5	77238	242807	71845.3	84620.7	201411	80371.4	79521.6	606502	305354	225276	1007090	352669	445391	410734	18349.9		1331180	110821	196197	1612260	764530	44684.3	413756	109898	45424.2	162613	14923.3	22617
Q9UDW1	Q9UDW1	QCR9_HUMAN	UQCR10	Cytochrome b-c1 complex subunit 9	1	AAATLTSK	AAATLTSK	2	AAATLTSK2		20414.6	12887	19003.1	15814.5	13399.3	16280.5		12381.7			10054.6		10428.1	9260.12	96290	92652.8	130447	59174.8	103861	135092	38887	99426.2	99914.5	175220	185576	167209	197575	162373	154582
P49006	P49006	MRP_HUMAN	MARCKSL1	MARCKS-related protein	1	AAATPESQEPQAK	AAATPESQEPQAK	2	AAATPESQEPQAK2	169325	27106.2	13550.2	179860	14653.9	21930.6	70586.8	16825.2	21773.1	23284	9509.47	7111.98	15592.4	5388.23	11554.5	78617.1	2822.04		687810	16536.7	38543	960074	313063	8456.14	547248	66026.6	15166.8	1083390	12185	27705.9
Q7KZF4	Q7KZF4	SND1_HUMAN	SND1	Staphylococcal nuclease domain-containing protein 1	1	AAATQPDAK	AAATQPDAK	2	AAATQPDAK2	122345					60330.9	346943	153562	47834.3	94338.7	72220.8	58143			74553.7			137659	551328			390663	320178
Q6UWP2	Q6UWP2	DHR11_HUMAN	DHRS11	Dehydrogenase/reductase SDR family member 11	1	AAATYEQMK	AAATYEQMK	2	AAATYEQMK2										78984.6	66442.3	54268.8	130978	108185	155933	124053	111366	146635	180953	258510	212712	211270	233326	196036	212090	222786	204567	104934	120685	98644.1
P42858	P42858	HD_HUMAN	HTT	Huntingtin	1	AAAVLGMDK	AAAVLGMDK	2	AAAVLGMDK2										86126.1	99622.5	90490.9	89986.1	77602.3	87870.2	58061.8	69013.1	79287.9	52058	72204.9	73387.2	38754.2	49548	73915.5
P19404	P19404	NDUV2_HUMAN	NDUFV2	NADH dehydrogenase [ubiquinone] flavoprotein 2, mitochondrial	1	AAAVLPVLDLAQR	AAAVLPVLDLAQR	2	AAAVLPVLDLAQR2	147572	80437.4	81355.2	103331	85568.4	41125.5	128034	51728.5	43846.9	495563	542445	318321	644832	407570	444575	822233	418486	576460	1654580	1424630	1704110	1653730	1815710	775360	1342970	1063100	631949	814096	266646	271683
O43837	O43837	IDH3B_HUMAN	IDH3B	Isocitrate dehydrogenase [NAD] subunit beta, mitochondrial	1	AAAVPVEFQEHHLSEVQNMASEEK	AAAVPVEFQEHHLSEVQNMASEEK	3	AAAVPVEFQEHHLSEVQNMASEEK3	13928										2853.42		25367.7			8277.11			152482			168389	41509.2		12682.2			12057
O43837	O43837	IDH3B_HUMAN	IDH3B	Isocitrate dehydrogenase [NAD] subunit beta, mitochondrial	1	AAAVPVEFQEHHLSEVQNMASEEK	AAAVPVEFQEHHLSEVQNMASEEK	4	AAAVPVEFQEHHLSEVQNMASEEK4	8501.08									7484.46						5879.4			45051.3			35799.3	7212.79		10352.3
Q8N201	Q8N201	INT1_HUMAN	INTS1	Integrator complex subunit 1	1	AAAVQADDVEVLK	AAAVQADDVEVLK	2	AAAVQADDVEVLK2	31837.8	63144	40261.1	52198.8	87159.1	63968.4	250255	188797	219063	175662	217089	153949	174525	176507	161417	119547	49710.3			85699.6	45897.6			30735.8
Q96PY5	Q8IVF7;Q96PY5	FMNL2_HUMAN	FMNL2	Formin-like protein 2	0	AAAVSLENVLLDVK	AAAVSLENVLLDVK	2	AAAVSLENVLLDVK2		38374.5								173037	209585	186966	271190	277938	103182	133738	102528	173588	119834	205770	112115	131174		106333
O00330	O00330	ODPX_HUMAN	PDHX	Pyruvate dehydrogenase protein X component, mitochondrial	1	AAAVTLK	AAAVTLK	2	AAAVTLK2		13106.7							8950.47							38542	63799.3	41626.6	5440.4		19762.5				46788.9	70956.5	74793.5	60254.9	79018.3	70146
P13995	P13995	MTDC_HUMAN	MTHFD2	Bifunctional methylenetetrahydrofolate dehydrogenase/cyclohydrolase, mitochondrial	1	AAAVVGINSETIMK	AAAVVGINSETIMK	2	AAAVVGINSETIMK2	36729.1	28251.3	14761.4	27558.3	18566.1	11860.3	29689.8			74822.9	71470.4	49248.9	60463.3	58757.8	72353.2	133864	80765.5	94878.4	191238	170073	165001	186671	174985	99812	158541	134716	80006.1	99354.9	46825.4	38355
Q70CQ2	Q70CQ2	UBP34_HUMAN	USP34	Ubiquitin carboxyl-terminal hydrolase 34	1	AAAYDLLVEMVK	AAAYDLLVEMVK	2	AAAYDLLVEMVK2										169247	94624.5	62537.7	117906	46929.7	98728.6	23741.5	26535.2	44468	103635	81604.5	74021.4	90032.6	99967.6	45252
Q96F24	Q96F24	NRBF2_HUMAN	NRBF2	Nuclear receptor-binding factor 2	1	AAAYLSEAMK	AAAYLSEAMK	2	AAAYLSEAMK2										68537.6	78943.5					101067	71750.9	80571.7	68581.1		87730	57991.5	78034.6	70164.6	59352.9	69776.6	55467.6	42206.5	43082.1
Q9H7E9	Q9H7E9	CH033_HUMAN	C8orf33	UPF0488 protein C8orf33	1	AAAYSAQVQPVDGATR	AAAYSAQVQPVDGATR	2	AAAYSAQVQPVDGATR2									3521.08	15681.7	8345.15	8840.75	10760.4	6974.7	14789.9	7882.69		4519.47	19185.2	9027.09	24460.9	27302	72255.9		12288.1	6790.18	5571.52	10472.4	3993.07	7051.84
P55060	P55060	XPO2_HUMAN	CSE1L	Exportin-2	1	AACDLVR	AAC(UniMod:4)DLVR	2	AAC(UniMod:4)DLVR2																172130	226166	212958	198350	222463	244117	143705	172153	161496	29739	31989.3
P06753	P06753	TPM3_HUMAN	TPM3	Tropomyosin alpha-3 chain	1	AADAEAEVASLNR	AADAEAEVASLNR	2	AADAEAEVASLNR2	1322570	71182.3	85186.1	1265240	61755.4	84142.3	419809	67496	114089	151775	71599.9	41538.6	169160	55304.4	60717.4	643866	21988.5	17084.1	5097150	94933.2	218695	5866600	2551100	33044.4	4494260	273336	65093.1	6186880	49447.8	137926
P06753	P06753	TPM3_HUMAN	TPM3	Tropomyosin alpha-3 chain	1	AADAEAEVASLNR	AADAEAEVASLNR	3	AADAEAEVASLNR3																									64281			131901
Q14980	Q14980	NUMA1_HUMAN	NUMA1	Nuclear mitotic apparatus protein 1	1	AADALEEQQR	AADALEEQQR	2	AADALEEQQR2	518134	108756	113987	448749	118849	138652	731518	241076	298537	1375480	682600	362088	1474020	296168	532334	367519	14794	13762.1	1239420	97654.1	172474	1199100	748734	33328	30663.6	12290.3		20215	8959.97
Q92616	Q92616	GCN1_HUMAN	GCN1	eIF-2-alpha kinase activator GCN1	1	AADALGK	AADALGK	2	AADALGK2									51079.7	110037	100417	163313	107896	149977		206173	178085		107627	159095		69347.1	89785.7	226124
Q13009	Q13009	TIAM1_HUMAN	TIAM1	Rho guanine nucleotide exchange factor TIAM1	1	AADALNSSMLK	AADALNSSMLK	2	AADALNSSMLK2					23885.2					91247.3	96952.3		68224	73885	69002.8	49765.6		69297.4	58525.7	88481.5	80414.9			73684.5
Q9UNF0	Q9UNF0	PACN2_HUMAN	PACSIN2	Protein kinase C and casein kinase substrate in neurons protein 2	1	AADAVEDLR	AADAVEDLR	2	AADAVEDLR2	186330	199205	136297	159485	172205	135095	230482	175403	203857	1245290	1180510	764699	1320430	1027250	1098260	603842	214973	217826	530056	436314	476699	489993	413379	317243
Q7Z6E9	Q7Z6E9	RBBP6_HUMAN	RBBP6	E3 ubiquitin-protein ligase RBBP6	1	AADCDLQITNAQTK	AADC(UniMod:4)DLQITNAQTK	2	AADC(UniMod:4)DLQITNAQTK2																8305.28			52177.7		3749.04	41334.3	22866.8
Q9UBQ7	Q9UBQ7	GRHPR_HUMAN	GRHPR	Glyoxylate reductase/hydroxypyruvate reductase	1	AADCEVEQWDSDEPIPAK	AADC(UniMod:4)EVEQWDSDEPIPAK	2	AADC(UniMod:4)EVEQWDSDEPIPAK2																			67055.8			74083.6	8542.85		8765.89			14544
P43304	P43304	GPDM_HUMAN	GPD2	Glycerol-3-phosphate dehydrogenase, mitochondrial	1	AADCISEPVNR	AADC(UniMod:4)ISEPVNR	2	AADC(UniMod:4)ISEPVNR2										11529.8						9788.59			55286.9	11995.8	16862.8	51527.5	50696		28852.7	13373.1		41167.7
Q9NXH9	Q9NXH9	TRM1_HUMAN	TRMT1	tRNA (guanine(26)-N(2))-dimethyltransferase	1	AADEAMEER	AADEAMEER	2	AADEAMEER2	61144	20689.1	27099.6	87171.5	25656.5	24734.4	92061.8	25918.6	46264.2	55643.2	22394.2		55692.2	23172.3	26766.4	78044.7			239941	17298.9	16630.9	373021	139857		274288	41992.5		404720	6235.57	19368.3
P55060	P55060	XPO2_HUMAN	CSE1L	Exportin-2	1	AADEEAFEDNSEEYIR	AADEEAFEDNSEEYIR	2	AADEEAFEDNSEEYIR2	324062	11681.5	23258.7	235135	9032.4		167655	16790.9	24579.9	423610	45919.5	27921.5	486023	54883.8	50460.2	110871			1797600	8585.22	9865.35	2612800	290621		46096.4			19086	6938.05	11931
P55060	P55060	XPO2_HUMAN	CSE1L	Exportin-2	1	AADEEAFEDNSEEYIR	AADEEAFEDNSEEYIR	3	AADEEAFEDNSEEYIR3																			12155.6			19368.5
P29374	P29374	ARI4A_HUMAN	ARID4A	AT-rich interactive domain-containing protein 4A	1	AADEPAYLTVGTDVSAK	AADEPAYLTVGTDVSAK	2	AADEPAYLTVGTDVSAK2							58028.4	25447.6	29241.7	72226.8	59648.7	26752.1	36287.1	32463.9	35959.6	24780.1			70600.6	33472.7	32806.4	49977.6	34203.7
P49916	P49916	DNLI3_HUMAN	LIG3	DNA ligase 3	1	AADETLCQTK	AADETLC(UniMod:4)QTK	2	AADETLC(UniMod:4)QTK2																25980		9068.58	75112.1	26030.2	25020.1	52964.1	38126.6
CON_O46375	CON_O46375	TTHY_BOVIN	TTR	Transthyretin	1	AADETWEPFASGK	AADETWEPFASGK	2	AADETWEPFASGK2	239277	293173	301174	334811	302187	481234	345996	189955	224103	234958	254879	318563	88282.1	130501	339130	1892980	259748	420863	3522930	1238290	2194240	4112680	2988330	899888	3721580	2005560	1627570	4166320	868279	2060650
P07954	P07954	FUMH_HUMAN	FH	Fumarate hydratase, mitochondrial	1	AADEVAEGK	AADEVAEGK	2	AADEVAEGK2	553564	346692	291803	357642	294652	287194	500596	220850	291902	1175170	884642	618955	2991010	1520610	1812350	1856090	156512	119743	2817560	720790	1000910	3439230	2490760	303675	3063190	1574730	754566	764460	126539	202837
Q6P1J9	Q6P1J9	CDC73_HUMAN	CDC73	Parafibromin	1	AADEVLAEAK	AADEVLAEAK	2	AADEVLAEAK2	197636	272430	280466	376675	453815	354805	1046660	963620	1072250	995686	1201990	1260600	1078140	1037550	1196920	618176	362477	332675	572575	554888	635587	416419	401764	415809
Q96JM2	Q96JM2	ZN462_HUMAN	ZNF462	Zinc finger protein 462	1	AADFAQDIDINPGAVYK	AADFAQDIDINPGAVYK	2	AADFAQDIDINPGAVYK2		10731.5		16351.3	14964.4		71809.3	25454.5	35364.7	165965	143802	78553.3	181161	79472.7	104460	40402.5	20625	17886.4	71361.7	82831.7	55855.6	34408.5	37864.9
O75061	O75061	AUXI_HUMAN	DNAJC6	Putative tyrosine-protein phosphatase auxilin	1	AADFEDLLSGQGFNAHK	AADFEDLLSGQGFNAHK	2	AADFEDLLSGQGFNAHK2										47596.2	46672.3	14233.1	48032.4	23461.2	22967.8	12265.2			18431.4		18201.7	38175.1	21550.3				5688.78
O75061	O75061	AUXI_HUMAN	DNAJC6	Putative tyrosine-protein phosphatase auxilin	1	AADFEDLLSGQGFNAHK	AADFEDLLSGQGFNAHK	3	AADFEDLLSGQGFNAHK3			6000.02			6377.25	13530.5			144675	110945	49628	105080	63706.4	69536	51952.6	12608.9		123888	56084.7	48795.6	149187	117067	14139.4	17478.7				14135.1
P51452	P51452	DUS3_HUMAN	DUSP3	Dual specificity protein phosphatase 3	1	AADFIDQALAQK	AADFIDQALAQK	2	AADFIDQALAQK2	32366.7	48298.3				34330.5	44863.1	58942.9				58090.9							102693			27080.6
Q63HN8	Q63HN8	RN213_HUMAN	RNF213	E3 ubiquitin-protein ligase RNF213	1	AADFLSEPEGGPEMAK	AADFLSEPEGGPEMAK	2	AADFLSEPEGGPEMAK2	26416.9	17491.3	12853.3	20153.9	13328.7	11721	33181.7	18717.4	15383.7	149950	112882	73099.4	134422	92726.9	100036	57913.3	7428.01		103425	36574.2	42069	109932	82096.3	13137.2
Q9Y277	Q9Y277	VDAC3_HUMAN	VDAC3	Voltage-dependent anion-selective channel protein 3	1	AADFQLHTHVNDGTEFGGSIYQK	AADFQLHTHVNDGTEFGGSIYQK	3	AADFQLHTHVNDGTEFGGSIYQK3	3123.97			3525.51			4616.1						2697.18	1964.3		31028.1			201290	24530.1	28807.8	272974	172972	8296.64	45609.9	20450.7		47338.8
Q9Y277	Q9Y277	VDAC3_HUMAN	VDAC3	Voltage-dependent anion-selective channel protein 3	1	AADFQLHTHVNDGTEFGGSIYQK	AADFQLHTHVNDGTEFGGSIYQK	4	AADFQLHTHVNDGTEFGGSIYQK4				5409.02					3466.12					7903.7		71780.7	23479.8	16588.9	180256	44191.9	29649.7	190573	151659	14341.8	161818	41933.7		138607	22145.7	16774.2
CON_A6QPP2	CON_A6QPP2	A6QPP2_BOVIN	SERPIND1	SERPIND1 protein	1	AADFSDPAFLAHTNR	AADFSDPAFLAHTNR	2	AADFSDPAFLAHTNR2																20587.3			58860	26404	44969	89282.3	59199.7	28007	37806.7	13889.1	31298.4	28974.3		28886.5
P53814	P53814	SMTN_HUMAN	SMTN	Smoothelin	1	AADGSAVSTVTK	AADGSAVSTVTK	2	AADGSAVSTVTK2	82327.5	58486.6	27687.2	73027.9	42954.9	41351.3	134992	64035.9	38419.7	264761	165416	106043	216766	131542	149509	82964.4	32215.3	56206.8	174441	102373	121718	154618	135041	44437.1						3313.33
P15923	P15923	TFE2_HUMAN	TCF3	Transcription factor E2-alpha	1	AADGSLDTQPK	AADGSLDTQPK	2	AADGSLDTQPK2		23919.8		24563.7	24388.6	14615.2	63476.4	61981.1	80324.8	148571	157890	129326	139898	120054	143231	59550.5	54823.8	74521.8	81998.3	114460	90918.4	62390	69554.4	65698	15380.7	17100.8	16639.6
Q13144	Q13144	EI2BE_HUMAN	EIF2B5	Translation initiation factor eIF-2B subunit epsilon	1	AADHLEALAAIEDFFLEHEALGISMAK	AADHLEALAAIEDFFLEHEALGISMAK	4	AADHLEALAAIEDFFLEHEALGISMAK4	10578.6	9716.51						10815.8		18586.2		12788.9	27547.3	8614.46	35071.6	12497.1	10227.2	8210.97	38365.3			56718	27226.7			11157.4	5344.31		13080.4
O43395	O43395	PRPF3_HUMAN	PRPF3	U4/U6 small nuclear ribonucleoprotein Prp3	1	AADHLKPFLDDSTLR	AADHLKPFLDDSTLR	3	AADHLKPFLDDSTLR3				16139.6			17990.1			59413.2	27344		63120.2	17851.7	15658.9	18478.9		5812.49	108736	13264.5	15170.8	131182	103910	7014.51
Q86VP6	Q86VP6	CAND1_HUMAN	CAND1	Cullin-associated NEDD8-dissociated protein 1	1	AADIDQEVK	AADIDQEVK	2	AADIDQEVK2	180599	574659	474179	325880	619705	556954	377459	445425	386280							1066490	747815					259120			2107700	2258100	1199870	5429970	3985610	2961090
P98194	P98194	AT2C1_HUMAN	ATP2C1	Calcium-transporting ATPase type 2C member 1	1	AADIGVAMGQTGTDVCK	AADIGVAMGQTGTDVC(UniMod:4)K	2	AADIGVAMGQTGTDVC(UniMod:4)K2																34532.8	18441.6	13762.4	92990.3	39650.6	28224.8	88332.6	85557	15879.4	36568.9	51148.4	24963.7	53265.5	24733.8	20895.7
Q96ST3	Q96ST3	SIN3A_HUMAN	SIN3A	Paired amphipathic helix protein Sin3a	1	AADIIDGLR	AADIIDGLR	2	AADIIDGLR2	36298.6	90344.1	57313.5	91218	113785	59372.6	238962	242846	300794	263518	484125	609105	267362	501229	493745	317630	319123	338536	199264	403464	333370	119962	207233	285906
Q12888	Q12888	TP53B_HUMAN	TP53BP1	TP53-binding protein 1	1	AADISLDNLVEGK	AADISLDNLVEGK	2	AADISLDNLVEGK2	35615.5	44409.4	30919.6	31016.3	46839.9	21042.3	125968	75210.2	104022	417499	439656	354976	384312	337682	405701	172352	122393	106659	225636	261636	245182	217820	233450	185419	30393.8	37963.7	32519.6	15142.9
Q9H0R6	Q9H0R6	GATA_HUMAN	QRSL1	Glutamyl-tRNA(Gln) amidotransferase subunit A, mitochondrial	1	AADLFESEGAK	AADLFESEGAK	2	AADLFESEGAK2										269701	300956	285185	298317	290217	287196	171082		149418	227461	248077	187690	243468	204859	162628
Q8NFC6	Q8NFC6	BD1L1_HUMAN	BOD1L1	Biorientation of chromosomes in cell division protein 1-like 1	1	AADLLAVHAVK	AADLLAVHAVK	3	AADLLAVHAVK3		31791.9	16546.9		23564.9		22772.1	22525.4	17802.8	18093.2		32413.6			23283.2	91796	116119	126149	61303.4	140153	65281.5	56248.3	58482.7	105169	149908	167878	141053	129315	149611	139165
Q96QT4	Q96QT4	TRPM7_HUMAN	TRPM7	Transient receptor potential cation channel subfamily M member 7	1	AADLLAYIHK	AADLLAYIHK	3	AADLLAYIHK3										60235.8	54707.2			32714.4	35034.5	23402					31260.5	42969.4		20958.6
Q9UJP4	Q9UJP4	KLH21_HUMAN	KLHL21	Kelch-like protein 21	1	AADLLQFPAVK	AADLLQFPAVK	2	AADLLQFPAVK2	52003.4	35963.6	26472.4	33165.3	56832.5	18250.8	125544	74633.1	80373.3	221258	243523	212795	210825	157345	247027	64544.3	95376.3	120415	93396.6	146748	126427	116223	94490.8	73791.7
Q15293	Q15293	RCN1_HUMAN	RCN1	Reticulocalbin-1	1	AADLNGDLTATR	AADLNGDLTATR	2	AADLNGDLTATR2	585586	861176	531702	563334	534234	529977	583699	537417	540642	2267450	2419280	1793590	2763210	2333540	2418790	2969750	2148530	2510870	3909750	4656150	4052130	4404410	4605670	3401310	4053120	4071200	3858040	3654600	2879280	3292810
Q9H4W6	Q9H4W6;Q9UH73	COE3_HUMAN	EBF3	Transcription factor COE3	0	AADLVEALYGMPHNNQEIILK	AADLVEALYGMPHNNQEIILK	3	AADLVEALYGMPHNNQEIILK3																10362.9	4788.85		65170	13939.6	8706.21	83223.8	91784.5
Q9UIW2	Q9HCM2;Q9UIW2	PLXA1_HUMAN	PLXNA1	Plexin-A1	0	AADMDLEWR	AADMDLEWR	2	AADMDLEWR2												73000.9		54180.6	44728.6				113585	132636	140252	83081.2
P30038	P30038	AL4A1_HUMAN	ALDH4A1	Delta-1-pyrroline-5-carboxylate dehydrogenase, mitochondrial	1	AADMLSGPR	AADMLSGPR	2	AADMLSGPR2		34324.2		20931.7	22930.6	19441	36630.1	35589.7	33499.3	157152	160237	155161	150507	150601	139626	95224.7	86764.5	102979	82751.7	118990	111781	63378.3	69264.4	97442	29695.7	30066.9	31760.7
Q9BZL4	Q9BZL4	PP12C_HUMAN	PPP1R12C	Protein phosphatase 1 regulatory subunit 12C	1	AADPGPGAELDPAAPPPAR	AADPGPGAELDPAAPPPAR	2	AADPGPGAELDPAAPPPAR2	16182.8		2454.87	13211			23071.1	2241.72	3406.04	27136.8	8717.3	4201.66	27017.7	5598.94	8604.44	12000.6			68643.2		6449.98	61539.9	30729
P67809	P67809	YBOX1_HUMAN	YBX1	Y-box-binding protein 1	1	AADPPAENSSAPEAEQGGAE	AADPPAENSSAPEAEQGGAE	2	AADPPAENSSAPEAEQGGAE2	7999490	207212	566318	5349270	364932	709233	2599470	282936	328565	994506	316379	110407	2381970	206933	4422820	218100	7696.56	137129	3197600	20464.1	12855.9	5025140	392012		969726	41307	56589.8	1321760	762182	20357.6
P67809	P67809	YBOX1_HUMAN	YBX1	Y-box-binding protein 1	1	AADPPAENSSAPEAEQGGAE	AADPPAENSSAPEAEQGGAE	3	AADPPAENSSAPEAEQGGAE3	41528.4			22428.6			13472.2						6950.05									6071.52
Q03001	Q03001	DYST_HUMAN	DST	Dystonin	1	AADPSSLQSHIPVLDK	AADPSSLQSHIPVLDK	3	AADPSSLQSHIPVLDK3	15093.7	11101.1					16956.5		9604.14	60936	63703.5	29445.8	45777.4	45685.2	45239.2	28320.8	11992.1	10774.9	35601.7	38457.5	34993.5	38004.8	42919.5	17101.2
Q96QE3	Q96QE3	ATAD5_HUMAN	ATAD5	ATPase family AAA domain-containing protein 5	1	AADPVPSFDESSQDTSEK	AADPVPSFDESSQDTSEK	2	AADPVPSFDESSQDTSEK2				15980.1			34067		10303.5										31261.4			22140.8
Q7Z6I8	Q7Z6I8	CE024_HUMAN	C5orf24	UPF0461 protein C5orf24	1	AADQFDIYSSQQSK	AADQFDIYSSQQSK	2	AADQFDIYSSQQSK2	119297	89678.1	66689.5	91763.7	56202.5	58220.3	107346	43877.3	53504.5	82874.1	64431.9	48845.6	120172	49369.2	55043	146165	25496.8	31426.9	215129	121820	114572	285334	243947	55274.1	204120	185553	64596.1	214128	91074.4	98113.5
Q92805	Q92805	GOGA1_HUMAN	GOLGA1	Golgin subfamily A member 1	1	AADQTTAEQGMR	AADQTTAEQGMR	2	AADQTTAEQGMR2		5545.54					20552.7	5999.69		61316.5	23953.5	19867.8	59657.5	16316.4	28243.6	15098.3			99052.3	6611.01	14995.1	103071	68565.9		5354.94
Q96GM8	Q96GM8	TOE1_HUMAN	TOE1	Target of EGR1 protein 1	1	AADSDDGAVSAPAASDGGVSK	AADSDDGAVSAPAASDGGVSK	2	AADSDDGAVSAPAASDGGVSK2	27710.4			22385.3			12794.2			7495.66			14525.6		1716.71	5872.94			82336		1112.46	120527	12895		27048.8			25079.2
P35251	P35251	RFC1_HUMAN	RFC1	Replication factor C subunit 1	1	AADSICDGDLVDSQIR	AADSIC(UniMod:4)DGDLVDSQIR	2	AADSIC(UniMod:4)DGDLVDSQIR2																21911.7			61926.4		12594.5	62575.7	48686.1
Q08357	Q08357	S20A2_HUMAN	SLC20A2	Sodium-dependent phosphate transporter 2	1	AADSSAPEDSEK	AADSSAPEDSEK	2	AADSSAPEDSEK2	14504.6																		30929			44191.2	7985.48		16499.8			24304.1
P98196	P98196	AT11A_HUMAN	ATP11A	Phospholipid-transporting ATPase IH	1	AADTIEALQK	AADTIEALQK	2	AADTIEALQK2					16769.6			15026	22929.4							29067.8	31228.9			27805.4	30607.2	22173.5	24112.5	23834.7	38232.5	37046	28019.6	64047.9	42304.1	26962.9
P31327	P31327	CPSM_HUMAN	CPS1	Carbamoyl-phosphate synthase [ammonia], mitochondrial	1	AADTIGYPVMIR	AADTIGYPVMIR	2	AADTIGYPVMIR2			19280								31562.8	42332.5		35853.5			36902.1	36071.4									23038.5			46950.5
Q92616	Q92616	GCN1_HUMAN	GCN1	eIF-2-alpha kinase activator GCN1	1	AADTQVSETLK	AADTQVSETLK	2	AADTQVSETLK2	35919.5	37505.7	18610.1	38247.8	36714.2	13235.4	140771	54375.5	91181	259187	227927	127516	208343	129804	188995	99684.4	34335.7	31624	136163	104220	81705.1	117043	89057.4	32991.4
Q9NU22	Q9NU22	MDN1_HUMAN	MDN1	Midasin	1	AADVEQLKPEEIK	AADVEQLKPEEIK	3	AADVEQLKPEEIK3	84628.3			78622.9			66599	16770.9		26816.4
Q9NWX5	Q9NWX5	ASB6_HUMAN	ASB6	Ankyrin repeat and SOCS box protein 6	1	AADVLLR	AADVLLR	2	AADVLLR2		46978.9	29756.5		39894.3	32390.9		76511.6	106593	57414.4	113718	185822	84263.6	162042	113862	118989	151454	107147	48883.6		73447.4			98505.5
O75569	O75569	PRKRA_HUMAN	PRKRA	Interferon-inducible double-stranded RNA-dependent protein kinase activator A	1	AAEAAINILK	AAEAAINILK	2	AAEAAINILK2	244682	254564	201015	207228	237676	205753	226767	181389	194686	154880	189632	232695	156260	176463	185690	62782.1	70786.8	85754.4	39708.8	80405.6	73052.7	32835.8	42594.1	87447.9	8222.38	11976.1	9635.42		9895.85	8095.86
P55884	P55884	EIF3B_HUMAN	EIF3B	Eukaryotic translation initiation factor 3 subunit B	1	AAEAEPR	AAEAEPR	2	AAEAEPR2	120979					137986	168479			197466	162188	163399	202396	135326	191195	102470			566703	46140.7	89243.1	135626	602685	67179.2
P35240	P35240	MERL_HUMAN	NF2	Merlin	1	AAEAEQEMQR	AAEAEQEMQR	2	AAEAEQEMQR2	24769.9			29835.4			25662.6		11788.1	42182.9	15974.8		50279.5		21680.3	15513.2			76136.1			77496.3	30944
Q8IZ83	Q8IZ83	A16A1_HUMAN	ALDH16A1	Aldehyde dehydrogenase family 16 member A1	1	AAEAEVELSAR	AAEAEVELSAR	2	AAEAEVELSAR2	82724.5	29551.3	33681.8	106281	28509.1	34576.9	99076.8	39811.2	41206.5	64393.8	33396.2		63757.8			162025			425727	54628.8	83371.6	471709	285716	24340.8	532004	150051	54131.3	691488	29564.1	83935.6
Q14692	Q14692	BMS1_HUMAN	BMS1	Ribosome biogenesis protein BMS1 homolog	1	AAEAFLR	AAEAFLR	2	AAEAFLR2	602736	552482	360349	462611	410229	290523	376161	246030	309601	134412	206071	257115	176539	249236	157720	67128.2	76017.2	47463.9		31993.6				59067.7
Q12929	Q12929	EPS8_HUMAN	EPS8	Epidermal growth factor receptor kinase substrate 8	1	AAEAFSELSK	AAEAFSELSK	2	AAEAFSELSK2	73439.2	90412.2	78746.9	70608	85222.6	38716.1	84707.1	85676.3	90058.5	272392	331499	335859	275427	362715	342587	262511	243313	266897	237102	310224	322265	221518	227200	313704	35791.7	37072.9	29518.6			19183.5
P46821	P46821	MAP1B_HUMAN	MAP1B	Microtubule-associated protein 1B	1	AAEAGGAEEQYGFLTTPTK	AAEAGGAEEQYGFLTTPTK	2	AAEAGGAEEQYGFLTTPTK2	64394.6	13927.1	7958.56	41614	15151.5	8162.98	37340.6	9587.45	8231.12	50531	28497	11966.6	91700.4	26482.3	25383.9	49941.2			112186	18920.8	28043.3	129223	74233.5	9831.5	100803	25360.8	7643.83	101060		14303.8
Q2NKX8	Q2NKX8	ERC6L_HUMAN	ERCC6L	DNA excision repair protein ERCC-6-like	1	AAEATNDYETLVK	AAEATNDYETLVK	2	AAEATNDYETLVK2	45754.4	75727.8	39179.2	71460.6	72233.2	44341.3	197991	151686	138586	632422	572692	399242	581713	355765	446336	165534	81121.3	90113.8	233031	246403	107360	200252	183984	102786	18877.7				16398.2	17758.9
Q08211	Q08211	DHX9_HUMAN	DHX9	ATP-dependent RNA helicase A	1	AAECNIVVTQPR	AAEC(UniMod:4)NIVVTQPR	2	AAEC(UniMod:4)NIVVTQPR2						3649.75							7131.26					10442.9	40594.2	8276.77	20448.8	27084.4	85930.2			6606.12	6653.42			17691.4
P06454	P06454	PTMA_HUMAN	PTMA	Prothymosin alpha	1	AAEDDEDDDVDTK	AAEDDEDDDVDTK	2	AAEDDEDDDVDTK2	50547			32380.2															70801.2			98906.7	5031.17		21873.8			82057.6		14128.9
Q9UQ90	Q9UQ90	SPG7_HUMAN	SPG7	Paraplegin	1	AAEDELNIEAK	AAEDELNIEAK	2	AAEDELNIEAK2										12075.4						73909.6			88017.1	38575.8	42817.8	116513	81003.9		126987	81305.1	25758.7	112770	35651.1	56054.7
Q9UKS6	Q9UKS6	PACN3_HUMAN	PACSIN3	Protein kinase C and casein kinase substrate in neurons protein 3	1	AAEDGFR	AAEDGFR	2	AAEDGFR2	72196.2	102512	73469.3	84737.6	96124.1	80971.5	109449	86568.3	100270	371689	384359	479422	369626	422273	417816	287569	162861	158177	187402	238063	275461	157492	174062	231528	61258	60183.5	70555.1	37419.9	27974.1	35515.2
Q9Y2A7	Q9Y2A7	NCKP1_HUMAN	NCKAP1	Nck-associated protein 1	1	AAEDLFVNIR	AAEDLFVNIR	2	AAEDLFVNIR2	71325	56073.9	59192.2	60936.2	66860.5	48505.2	58665	53881.3	59444.2	539063	511632	424117	585571	478598	490544	211280	125289	175860	445070	301181	301216	484077	433067	209187	80371.7	83106.1	78880.5	30579.9	25462.4	25576.5
P35475	P35475	IDUA_HUMAN	IDUA	Alpha-L-iduronidase	1	AAEDPVAAAPR	AAEDPVAAAPR	2	AAEDPVAAAPR2																10844.1			17505.3		6853.42	19750.5	12838.2		33869.3	24690.8	13244.3	44883.6	14347	16436.2
Q13889	Q13889	TF2H3_HUMAN	GTF2H3	General transcription factor IIH subunit 3	1	AAEDSALQYMNFMNVIFAAQK	AAEDSALQYMNFMNVIFAAQK	2	AAEDSALQYMNFMNVIFAAQK2			4491.47								18136.6		13792.5	11039.4	26285.5	6771.56			25739.4		7473.09	41726.2
Q13889	Q13889	TF2H3_HUMAN	GTF2H3	General transcription factor IIH subunit 3	1	AAEDSALQYMNFMNVIFAAQK	AAEDSALQYMNFMNVIFAAQK	3	AAEDSALQYMNFMNVIFAAQK3											16349.1	8802.75	10778.8	11349	23040.3	7620.61			20680.1	8893.8		39566.4	22389.8
Q9NW82	Q9NW82	WDR70_HUMAN	WDR70	WD repeat-containing protein 70	1	AAEDSPYWVSPAYSK	AAEDSPYWVSPAYSK	2	AAEDSPYWVSPAYSK2	19802.2	14698.5	8983.78	32875.6	11524.1	11879.1	44861.1	15851	15242.7	127134	74205.5	33352.7	164009	70910.9	64382.7	107997	13083.5	13287.3	255693	58389.6	74247.4	342075	225029	23317.2	130450	60893.3	16314.5	79658.1	13218.7	12079.7
Q7Z460	Q7Z460	CLAP1_HUMAN	CLASP1	CLIP-associating protein 1	1	AAEEAASTLASSIHPEQCIK	AAEEAASTLASSIHPEQC(UniMod:4)IK	3	AAEEAASTLASSIHPEQC(UniMod:4)IK3																6249.86			29169		2952.7	22196.1	11519.1
Q15149	Q15149	PLEC_HUMAN	PLEC	Plectin	1	AAEEAEEAR	AAEEAEEAR	2	AAEEAEEAR2	5234830	240641	587730	3261500	176295	357276	1859840	243199	417256	405315	115165	76537.7	521690	114526	128353							241445			62002.9			25853.3
Q96T58	Q96T58	MINT_HUMAN	SPEN	Msx2-interacting protein	1	AAEEEAGSEQK	AAEEEAGSEQK	2	AAEEEAGSEQK2	24208.3			21321.6			28333.6												22700.6			20303.4
P20962	P20962	PTMS_HUMAN	PTMS	Parathymosin	1	AAEEEDEADPK	AAEEEDEADPK	2	AAEEEDEADPK2	103543		8265.41	72592.1			29812.3		5825.1							44164.1			749137			903550	110343		319091			569167
Q13356	Q13356	PPIL2_HUMAN	PPIL2	RING-type E3 ubiquitin-protein ligase PPIL2	1	AAEEEPSTSATVPMSK	AAEEEPSTSATVPMSK	2	AAEEEPSTSATVPMSK2	19634			31576		1953.79	47090.9	6111.25	3750.39	29897	6391.61		44897	6105.64	7048.5	21938.7			164338		3700.66	154140	39691.1
Q9NPJ8	Q9NPJ8	NXT2_HUMAN	NXT2	NTF2-related export protein 2	1	AAEEFVNIYYETMDK	AAEEFVNIYYETMDK	2	AAEEFVNIYYETMDK2							13559.9			121463	102721	65249.1	89913.3	58014	90334.7	22015.6	13666.8	16512.1	55321.2	66255.3	53609.7	55666.7	63086.5	29156
Q9UKK6	Q9UKK6	NXT1_HUMAN	NXT1	NTF2-related export protein 1	1	AAEEFVNVYYTTMDK	AAEEFVNVYYTTMDK	2	AAEEFVNVYYTTMDK2	38216	45708.9	33368.9	31315.9	47209.9	19352.5	166855	54117.1	121864	1004570	746727	439678	758120	542632	364233	270032	219116	187310	373981	507531	306550	280322	272602	137409	24510.1	24094.8	13430		28534.3	18625.7
P11586	P11586	C1TC_HUMAN	MTHFD1	C-1-tetrahydrofolate synthase, cytoplasmic	1	AAEEIGIK	AAEEIGIK	2	AAEEIGIK2	41872	62037.8	52975.6	45081.1	54556.5	47159.5	55716.3	57695.4	61550.9	585996	612828	674470	602793	623808	568492	681642	836001	858136	533045	927933	835064	513672	622736	943424	70305	81258.7	78259.6	24288.9	33222.9	33677.2
Q9Y5W8	Q9Y5W8	SNX13_HUMAN	SNX13	Sorting nexin-13	1	AAEELQYLR	AAEELQYLR	2	AAEELQYLR2									46997.3	75847.4	76984.7	72059	67569.3	84901.6	67392.9
Q8WUM4	Q8WUM4	PDC6I_HUMAN	PDCD6IP	Programmed cell death 6-interacting protein	1	AAEELSK	AAEELSK	2	AAEELSK2					270124	256995		150303	179010	818304	1020950	1093250	940115	915278	950348	612364	699267	674036	413533	936288	674657	423150	561789	778337
O60337	O60337	MARH6_HUMAN	MARCHF6	E3 ubiquitin-protein ligase MARCHF6	1	AAEELTWER	AAEELTWER	2	AAEELTWER2	19709.6	15644.2								51260.7	37708.6	32395.5	60329.9	40153.3	54266.4	46431			61242.7		29584.5	51410.3	52642.8		44113	28082.3	17437.5	35666.1
Q05655	Q05655	KPCD_HUMAN	PRKCD	Protein kinase C delta type	1	AAEEPVSEVTVGVSVLAER	AAEEPVSEVTVGVSVLAER	2	AAEEPVSEVTVGVSVLAER2										23271									89852.6			115883	38472.7
Q1KMD3	Q1KMD3	HNRL2_HUMAN	HNRNPUL2	Heterogeneous nuclear ribonucleoprotein U-like protein 2	1	AAEEQGDDQDSEK	AAEEQGDDQDSEK	2	AAEEQGDDQDSEK2	94388			59709.1			6264.79												60147.8			95092.1
Q96CS2	Q96CS2	HAUS1_HUMAN	HAUS1	HAUS augmin-like complex subunit 1	1	AAEEQLSAR	AAEEQLSAR	2	AAEEQLSAR2	43437.1		9654.42	45612.7			53524.1		19963	55322.4	26109		45993.3			21626.2			58735.2		23413.2	61725.5	45152		23704.3
Q9UHB6	Q9UHB6	LIMA1_HUMAN	LIMA1	LIM domain and actin-binding protein 1	1	AAEETNMEK	AAEETNMEK	2	AAEETNMEK2	41314.4	15214.8	11305.5	28865.9	11392.8	9105.1	32221.2	11152	11709.3	117536	54151.1	33264.1	132069	45571.6	52237.6	59474.6			153058	17455.3	25128.4	230394	110183		59732	20729		42001.1
Q9NX63	Q9NX63	MIC19_HUMAN	CHCHD3	MICOS complex subunit MIC19	1	AAEEVEAK	AAEEVEAK	2	AAEEVEAK2																666253			559569	410792	448838		606461		882955	759457	492535	835194		504512
Q99707	Q99707	METH_HUMAN	MTR	Methionine synthase	1	AAEEVTLQTGIK	AAEEVTLQTGIK	2	AAEEVTLQTGIK2	27453	22838.1	22246.5	24099.6	25534.2	20878.3	105098	46194.4	53568.2	181622	175044	118927	155353	142543	119057	86674.2	52994.5	65191.7	67265.6	110349	77151.9	42720.3	56865.6	68882.3
O95425	O95425	SVIL_HUMAN	SVIL	Supervillin	1	AAEFGEPTSEQTGTAAGK	AAEFGEPTSEQTGTAAGK	2	AAEFGEPTSEQTGTAAGK2	27519.7	2268.35		27061.1			21004.9	3333.31	2825.6	41801.3	6039.36	2112.97	45706.7	7029.04	6705.02	18773.6			152458			177614	49456.3		8251.5			2753.01
P52739	P52739	ZN131_HUMAN	ZNF131	Zinc finger protein 131	1	AAEFLQMLEAIK	AAEFLQMLEAIK	2	AAEFLQMLEAIK2			13671.8						13567.6	166952	88049	49518.6	142251	39837.5	65015.2	29569.9	17976.3	37792.2	78737	55364.3	49751.5	47506	53003.9			11910.9				12308.8
Q9NVR2	Q9NVR2	INT10_HUMAN	INTS10	Integrator complex subunit 10	1	AAEFYINYVTR	AAEFYINYVTR	2	AAEFYINYVTR2							15812.4		16612.3	85544.8	68281.2	44200	64861.4	37247.4	54315.9	25566.5	18975.2	21482.7	67716.8	31858.9	51314.5	98623.9	81171	22154.2		11932.1
Q9NW13	Q9NW13	RBM28_HUMAN	RBM28	RNA-binding protein 28	1	AAEGVSAADMAK	AAEGVSAADMAK	2	AAEGVSAADMAK2	145475	275713	277738	177343	368213	364437	701061	789702	1006130	970032	1067980	1128780	852429	861470	1164400	491845	266450	293305	516187	593579	610021	225382	244248	161985
P46531	P46531	NOTC1_HUMAN	NOTCH1	Neurogenic locus notch homolog protein 1	1	AAEGWAAPDALLGQVK	AAEGWAAPDALLGQVK	2	AAEGWAAPDALLGQVK2	11221.8						9583.48			33584.8	42637	24397	32762.2	27400.7	25606.2	11021.3	7879.36	10945.6	21401.7	22969.9		23277.7	21969.6	14253.7
Q9P260	Q9P260	RELCH_HUMAN	RELCH	RAB11-binding protein RELCH	1	AAEHEVPLQER	AAEHEVPLQER	2	AAEHEVPLQER2										14415.8									45392.5			51843.2	23675.9
Q9P260	Q9P260	RELCH_HUMAN	RELCH	RAB11-binding protein RELCH	1	AAEHEVPLQER	AAEHEVPLQER	3	AAEHEVPLQER3	30461.6	11476.1	12673.2	27549.1			17406.4		12427.4	48991.2	22627		63595	16890.6		20093.5	6048.09		92832.9			87275.2	44286.3	6378.07				9839.86
P05023	P05023	AT1A1_HUMAN	ATP1A1	Sodium/potassium-transporting ATPase subunit alpha-1	1	AAEILAR	AAEILAR	2	AAEILAR2	108103	252142	216816	153612	328634	266930	153132	218087	217941		13673.4	36839.8		28072.1	13884.7	187409	159306	36758.2			26201.5		7493.83	50519.7	214336	267526	272849	493542	770341	549891
Q92614	Q92614	MY18A_HUMAN	MYO18A	Unconventional myosin-XVIIIa	1	AAEINGEVDDDDAGGEWR	AAEINGEVDDDDAGGEWR	2	AAEINGEVDDDDAGGEWR2										12740.9			12165.7						28817.2			46063.1	7951.48
Q99575	Q99575	POP1_HUMAN	POP1	Ribonucleases P/MRP protein subunit POP1	1	AAEISAMLK	AAEISAMLK	2	AAEISAMLK2	74685.2	103147	75125.8	95488.7	137691	109502	308941	395183	417605		98236.7	240152	69017.9	129197	138813	120194	144811	106455							53034	68786.9	85560.9		74526.4	74647.2
Q9HCS7	Q9HCS7	SYF1_HUMAN	XAB2	Pre-mRNA-splicing factor SYF1	1	AAEIYGVTHTR	AAEIYGVTHTR	2	AAEIYGVTHTR2	250888	87915.4	70241.1	136793	63742.8	71097	273044	98180.6	135417	451063	391622	211753	331225	206930	290410	79054.3	27362.7	72025.9	174340	115269	228122	87270.4	140944	45388.3		10467.9	11550.7		10868.5	16577.4
Q9HCS7	Q9HCS7	SYF1_HUMAN	XAB2	Pre-mRNA-splicing factor SYF1	1	AAEIYGVTHTR	AAEIYGVTHTR	3	AAEIYGVTHTR3	86291.6	42886.6	32037.2	82134.1	36298.3	25586.7	118534	51317.9	48537.5	146616	112788	61546.5	106211	78449.8	76294.5	28989.7	18066.6	10653	82619.3	40895.6	40117	38857	50595.3	12270.2					9188.33
Q9NVM6	Q9NVM6	DJC17_HUMAN	DNAJC17	DnaJ homolog subfamily C member 17	1	AAELAVQNEVGLVDNPLK	AAELAVQNEVGLVDNPLK	2	AAELAVQNEVGLVDNPLK2	21771.4	16602.6			11141.2	7567.39	24021.5		7313.4	434033	271931	205063	359926	151869	281364	119190	22274.2	44771.1	253515	211466	153471	416913	303954	80273.9	37575.6	33709.1	21210.8	17775	19585.9	11911.5
Q8N394	Q8N394	TMTC2_HUMAN	TMTC2	Protein O-mannosyl-transferase TMTC2	1	AAELDSTEFDVVFNAAHMLR	AAELDSTEFDVVFNAAHMLR	3	AAELDSTEFDVVFNAAHMLR3																	11337.3		18046.4			25810.9	17945.1
Q9UHV9	Q9UHV9	PFD2_HUMAN	PFDN2	Prefoldin subunit 2	1	AAELEMELNEHSLVIDTLK	AAELEMELNEHSLVIDTLK	2	AAELEMELNEHSLVIDTLK2										100438			74238.6						313616	23194.7		520862	445116
Q9UHV9	Q9UHV9	PFD2_HUMAN	PFDN2	Prefoldin subunit 2	1	AAELEMELNEHSLVIDTLK	AAELEMELNEHSLVIDTLK	3	AAELEMELNEHSLVIDTLK3	79536	51585.3	68293.7	32793.8	55245	68575.3	37116.7	46316.2	39819.8	313394	44928.3	51113.8	294652	51972.6	36116.5	116923	137392	71198.5	922741	121162	142533	1516950	1370640	69592.2	76349.8	92990	80742.9	72514	104867	94589.3
Q6PGP7	Q6PGP7	SKI3_HUMAN	SKIC3	SKI3 subunit of superkiller complex protein	1	AAELEPDQLLAWQGLANLYEK	AAELEPDQLLAWQGLANLYEK	2	AAELEPDQLLAWQGLANLYEK2										42789.2	20507		31048.7	6597.06	14585.6				47470.6	10368.4	6301.75	139048	71601.3
O94906	O94906	PRP6_HUMAN	PRPF6	Pre-mRNA-processing factor 6	1	AAELETDIR	AAELETDIR	2	AAELETDIR2	160343	242400	192835	317657	327104	282594	1391910	1086920	1586080	1213330	1375960	1427010	1245690	1175790	1295860	753815	430019	242396	713794	883074	838433	357969	364357	307161		35602.7			25461.5
Q9NVM6	Q9NVM6	DJC17_HUMAN	DNAJC17	DnaJ homolog subfamily C member 17	1	AAELFHQLSQALEVLTDAAAR	AAELFHQLSQALEVLTDAAAR	3	AAELFHQLSQALEVLTDAAAR3														4691.03					13944.1			32775.2	15186.3
Q9NR33	Q9NR33	DPOE4_HUMAN	POLE4	DNA polymerase epsilon subunit 4	1	AAELFVETIAK	AAELFVETIAK	2	AAELFVETIAK2	38129.4	86731.1	48094.8	43702.5	69424.7	53877.9	92597.7	83783.6	99884.9	73330.2	57275.7	98868.6	137404	138537		189958	223281	161927	48937.2	123449	96776	44496.7	54161.6	151244	125422	129133	127865	73685.5	130475	139020
P35232	P35232	PHB1_HUMAN	PHB1	Prohibitin 1	1	AAELIANSLATAGDGLIELR	AAELIANSLATAGDGLIELR	2	AAELIANSLATAGDGLIELR2	63778.2	68338.3	67186.4	62698.8	52105.6	61495.9		35001.7	40780.3	522032	138714	112886	470115	56793.8	146125	336280	115679	174146	1718710	636274	611946	1497660	2205480	375293	490347	197426	297727	351940	171261	239345
P35232	P35232	PHB1_HUMAN	PHB1	Prohibitin 1	1	AAELIANSLATAGDGLIELR	AAELIANSLATAGDGLIELR	3	AAELIANSLATAGDGLIELR3	98640.8	85978.1	78908.1	85795	66478.7	78190.4	50251.3	57949.8	57383.2	399362	139725	132894	322000	90832.3	147410	406975	165606	170693	3526150	937038	577418	4862000	4220090	291482	650380	394978	355714	516939	208594	277856
Q9BUK6	Q9BUK6	MSTO1_HUMAN	MSTO1	Protein misato homolog 1	1	AAELLQDEYSGR	AAELLQDEYSGR	2	AAELLQDEYSGR2	81620.7	74140.8	43924.5	74644.1	69656.3	53042.4	91109.7	63345.6	60960	485114	445304	410358	508396	419892	443825	216741	51394.2	51469	261225	179933	168165	249082	250682	106827	40325.7	38401.8	18916.6		11097.8
O15020	O15020	SPTN2_HUMAN	SPTBN2	Spectrin beta chain, non-erythrocytic 2	1	AAELQAQWER	AAELQAQWER	2	AAELQAQWER2	29246.4	13064.9		31001.9			22039.3	8195.18	13664.2	46770	29988.2	25519.6	43281.7	26306.8	26342.6	12969.8			56283.7	14182.3	15851.4	50503.6	45990.8
O43395	O43395	PRPF3_HUMAN	PRPF3	U4/U6 small nuclear ribonucleoprotein Prp3	1	AAELQAR	AAELQAR	2	AAELQAR2	59407.8			63388.8			138382	63177.8	85149.7	185128	198291	152980	163352	136851	156830	146481	77188.9	76174.5	110439	110593	97914.5		95365	59553.7
Q86XR8	Q86XR8	CEP57_HUMAN	CEP57	Centrosomal protein of 57 kDa	1	AAELQTGLETNR	AAELQTGLETNR	2	AAELQTGLETNR2	67701.5	29199.9	22785.7	54696.9	25508.9	25474.9	55308.3		31763.1	73129.5	54129.8	33178.2	89472.8	34121.2	42835.2	17684.5						44670.9		5769.75
Q08379	Q08379	GOGA2_HUMAN	GOLGA2	Golgin subfamily A member 2	1	AAELWGEQAEAR	AAELWGEQAEAR	2	AAELWGEQAEAR2			27115.7	40250.4	25084.5		123376	68449.3	55263.9	407764	345638	191671	408743	249168	277533	99784.6			131499	72855.9	83007.1	122351	101030	37260.9
Q86TM6	Q86TM6	SYVN1_HUMAN	SYVN1	E3 ubiquitin-protein ligase synoviolin	1	AAEMEHLLER	AAEMEHLLER	3	AAEMEHLLER3											61500	34648.1	64460	33055.9					82916.1			100643	67614.3		56195.5			48706.3
Q15583	Q15583	TGIF1_HUMAN	TGIF1	Homeobox protein TGIF1	1	AAEMELQAK	AAEMELQAK	2	AAEMELQAK2							19982.5	31963.8	24007.8	37069.1	39776.9	48315.5	41572.1	32819.3	29344.9	17990.4				19803.7	23800.8
Q96BD0	Q96BD0	SO4A1_HUMAN	SLCO4A1	Solute carrier organic anion transporter family member 4A1	1	AAEMHQLK	AAEMHQLK	2	AAEMHQLK2		19737.6		19542	14931.6		18656.6					35547.3			49132	63432.2	51800.3	94269.6	107630	130203	126637	125618	104623	102099	69805.4	97312.4	116984	68309.8	84682.3	105260
P78318	P78318	IGBP1_HUMAN	IGBP1	Immunoglobulin-binding protein 1	1	AAEMLSQLDLFSR	AAEMLSQLDLFSR	2	AAEMLSQLDLFSR2	47670.2	43161	35294.8	24342.6	29385.1	24451.8	38122.4	21385	28120.7	554268	556198	348202	634103	355588	453942	226762	110621	155329	355197	334096	379459	399204	433592	237789	85541.5	86305.9	55176.4	28524.5	42859.1	28209.4
P33176	P33176	KINH_HUMAN	KIF5B	Kinesin-1 heavy chain	1	AAEMMASLLK	AAEMMASLLK	2	AAEMMASLLK2	11155.4	20166.6	9825.75				20044.5			215145	218977	128321	228545	209485	163073	374927	499761	382504	504566	578141	379361	528013	624362	335399	135929	143250	133492	39636.4	48465.1	36883.1
Q9NRJ7	Q96TA0;Q9NRJ7;Q9UN66;Q9UN67;Q9Y5E1;Q9Y5E2;Q9Y5E3;Q9Y5E4;Q9Y5E5;Q9Y5E6;Q9Y5E7;Q9Y5E8;Q9Y5E9;Q9Y5F0;Q9Y5F2;Q9Y5G0;Q9Y5G2;Q9Y5G3	PCDBG_HUMAN	PCDHB16	Protocadherin beta-16	0	AAEPGYLVTK	AAEPGYLVTK	2	AAEPGYLVTK2	142815	129870	73096.4	115784	107845	127221	140574	76569.8	79446.9	247517	239901	166562	245101	206240	206861	176087		124705	178369	181989	109690	126101	139325	97456.4			95580.7	118281	77432
O60524	O60524	NEMF_HUMAN	NEMF	Ribosome quality control complex subunit NEMF	1	AAEPLLTLER	AAEPLLTLER	2	AAEPLLTLER2	44635.1	47405.3	31095.2	47817.2	33700.3	26039.2	74537	34640.2	50232.3	396147	389222	218444	404421	266627	347359	163031	61445.1	76497.5	225038	170008	203136	245000	227695	92353.2	49129.7	37101.9	29535.1	21096.1		18017.5
O75909	O75909	CCNK_HUMAN	CCNK	Cyclin-K	1	AAEPPPPK	AAEPPPPK	2	AAEPPPPK2				13503	13150.7	11761	19591.9	14216	8262.22	32038.2	29474	23711.6	74792.9	34538	52339.5	63099.8	31414.7	30390.3	52291.6	67402.9	41391.2	59023.3	50207	27064.1	97332.4	53664.4	38553.6	41609.8	24053.8	17848.6
Q9C0C2	Q9C0C2	TB182_HUMAN	TNKS1BP1	182 kDa tankyrase-1-binding protein	1	AAEPQEQEFGK	AAEPQEQEFGK	2	AAEPQEQEFGK2	136933	37371	33075.2	121531	30963.4	30230.5	120810	38241.2	44450.6	42119.6		15786.6	67017	23697.3	29989.4	123434			350844	24321.9	49358.6	407627	215603	10319.9	349738	89960.1	27948.4	442894	26240.4	49123.3
Q9UHD8	Q9UHD8	SEPT9_HUMAN	SEPTIN9	Septin-9	1	AAEPVSR	AAEPVSR	2	AAEPVSR2				104416	66612.9		90428.3		58216.3				78563.2	71701.1		119220	35348.3		140259		70210.4				208337	103558		97732.8		32640.6
Q8IXQ3	Q8IXQ3	CI040_HUMAN	C9orf40	Uncharacterized protein C9orf40	1	AAEPVTFHVPWK	AAEPVTFHVPWK	3	AAEPVTFHVPWK3																43901.4						95569.4	79840.2		69156.3	43463.4		49661.7
Q00610	P53675;Q00610	CLH1_HUMAN	CLTC	Clathrin heavy chain 1	0	AAEQAHLWAELVFLYDK	AAEQAHLWAELVFLYDK	3	AAEQAHLWAELVFLYDK3	33489.5	18491	23715.2	38369.1	19694.8	18494.4	26892.6	8355.34	16552.2	40332.2	114057	54119	33456	45752.6	105016	32379	24044.1	19025.2	78318.6	22862.8		94110.2	67508.6	21788.8		15358.1	8270.15		18998.1
P51957	P51957	NEK4_HUMAN	NEK4	Serine/threonine-protein kinase Nek4	1	AAEQEAQLLSQLK	AAEQEAQLLSQLK	2	AAEQEAQLLSQLK2	16969.2	16488.7		21305	11720.2		59925.6	29715.5	24172	90357.5	90702.6	48168.6	90453.3	66700.3	52359.5	55175.2	16718.2	15163.4	49023.1	44935	54024	32163.8	42762.1	15808.4
P49327	P49327	FAS_HUMAN	FASN	Fatty acid synthase	1	AAEQYTPK	AAEQYTPK	2	AAEQYTPK2	394351	553486	438382	388613	465171	416716	505257	414246	475148	3087620	2925850	2672320	3092780	3006980	3103340	1871600	1477610	1949040	2213420	2678770	2445020	2470760	2524210	2059220	647621	683520	705194	63300.1	77570.1	78406
Q9NS91	Q9NS91	RAD18_HUMAN	RAD18	E3 ubiquitin-protein ligase RAD18	1	AAESAEIEPR	AAESAEIEPR	2	AAESAEIEPR2				46661	57663.1		290462	155602	116590	189510	178175	103286	240771	135592	86471.1	168991			243905	75517.6	121871	200050	63279.7					20582.3
O76021	O76021	RL1D1_HUMAN	RSL1D1	Ribosomal L1 domain-containing protein 1	1	AAESETPGK	AAESETPGK	2	AAESETPGK2	1854850	349141	254342	293536	63566.4	247492	965408	223172	105149	126416	288299	120848	169348	259480	74525.3	75771			858222		149155	1050750	508676		363591			84038.5
Q96RU3	Q96RU3	FNBP1_HUMAN	FNBP1	Formin-binding protein 1	1	AAESIDQK	AAESIDQK	2	AAESIDQK2										258958	267428	250366	289967	227018	256790	198478	84458.8		197428	213427	191220	219768	247651	94813.1
P35606	P35606	COPB2_HUMAN	COPB2	Coatomer subunit beta'	1	AAESLADPTEYENLFPGLK	AAESLADPTEYENLFPGLK	2	AAESLADPTEYENLFPGLK2	45059.5	36880.1	39322.3	26393.6	38182.9	30970.8	35888.8	21378.2	25910.9	2464660	1234820	451955	2385720	407860	744968	292611	100404	179530	2247100	1710190	505596	3092040	3128300	252190	144994	84699.1	60340.1	30789.9	42947.6	25137
Q14966	Q14966	ZN638_HUMAN	ZNF638	Zinc finger protein 638	1	AAESMVK	AAESMVK	2	AAESMVK2				26219.7	40633.9	22291.4	62439.7	55300.5	54136.4	85897.5	92212	101741	75887.2	89354.1	75526.1	34618.3	50849.9	26925.5
P53985	P53985	MOT1_HUMAN	SLC16A1	Monocarboxylate transporter 1	1	AAESPDQK	AAESPDQK	2	AAESPDQK2																			24638.4			35775.9	27416.3
Q9Y5Q9	Q9Y5Q9	TF3C3_HUMAN	GTF3C3	General transcription factor 3C polypeptide 3	1	AAESYGK	AAESYGK	2	AAESYGK2							58208			27822.5
Q9P032	Q9P032	NDUF4_HUMAN	NDUFAF4	NADH dehydrogenase [ubiquinone] 1 alpha subcomplex assembly factor 4	1	AAETCQEPK	AAETC(UniMod:4)QEPK	2	AAETC(UniMod:4)QEPK2																16192.8			84317.8	11244.4	22441.1	112862	55033.9		33739.7	19357.3		49435.6	5909.82
Q5HYK3	Q5HYK3	COQ5_HUMAN	COQ5	2-methoxy-6-polyprenyl-1,4-benzoquinol methylase, mitochondrial	1	AAETHFGFETVSEEEK	AAETHFGFETVSEEEK	2	AAETHFGFETVSEEEK2										8399.05									34917.8			67701.9	14135.8
Q5HYK3	Q5HYK3	COQ5_HUMAN	COQ5	2-methoxy-6-polyprenyl-1,4-benzoquinol methylase, mitochondrial	1	AAETHFGFETVSEEEK	AAETHFGFETVSEEEK	3	AAETHFGFETVSEEEK3	18679.2			15605			14910.3			14604.4	5717.38		18329.7			21399.5			105725	5575.89	6506.11	129163	46376.9		75326.7	8959.93		106560		4047.82
Q9GZS1	Q9GZS1	RPA49_HUMAN	POLR1E	DNA-directed RNA polymerase I subunit RPA49	1	AAETIIDTK	AAETIIDTK	2	AAETIIDTK2		31801.1	33125.9	34151.2	52292.6	46309.7	117975	127629	149857	168136	224412	342690	246290	208501	256859	195245	159506	174621	128219	235287	184885	101308	101578	166218
P56192	P56192	SYMC_HUMAN	MARS1	Methionine--tRNA ligase, cytoplasmic	1	AAETVLK	AAETVLK	2	AAETVLK2	90942.5	163667	96160.3	126963	205260	172878	280160	271218	321114	280226	375027	717749	412303	520665	469609	547755	824624	671487	215782	450648	345343	147114	219048	609297		206437	240634		56483.3
Q9Y5A7	Q9Y5A7	NUB1_HUMAN	NUB1	NEDD8 ultimate buster 1	1	AAETVVDPEMTPYLDIANQTGR	AAETVVDPEMTPYLDIANQTGR	2	AAETVVDPEMTPYLDIANQTGR2	5913.99									267004	75709.4	32211.6	269445	24995.6	42290.3	20084.4			318018	24279.8	27251.6	372752	195548
Q9Y5A7	Q9Y5A7	NUB1_HUMAN	NUB1	NEDD8 ultimate buster 1	1	AAETVVDPEMTPYLDIANQTGR	AAETVVDPEMTPYLDIANQTGR	3	AAETVVDPEMTPYLDIANQTGR3										22204.7	9100.99		27494.7	6746.58	8325.64				19935.6	3939		27373.9	9393.66
Q8N3D4	Q8N3D4	EH1L1_HUMAN	EHBP1L1	EH domain-binding protein 1-like protein 1	1	AAEVEMQLR	AAEVEMQLR	2	AAEVEMQLR2								60071.2		275690	308592	240304	306579	213326	271841	151002	76536	82897.9	150103	165491	159066	142494	136452	131590
Q9UDT6	Q9UDT6	CLIP2_HUMAN	CLIP2	CAP-Gly domain-containing linker protein 2	1	AAEVGDDFLGDFVVGER	AAEVGDDFLGDFVVGER	2	AAEVGDDFLGDFVVGER2							11237.1			117005	72788.9	30031.1	144377	32572.8	54526.6	32802.7			113960	33810.4		137695	97291.7
P52272	P52272	HNRPM_HUMAN	HNRNPM	Heterogeneous nuclear ribonucleoprotein M	1	AAEVLNK	AAEVLNK	2	AAEVLNK2	2477030	2182320	1425050	2547720	2753620	1826200	5344920	4500270	4549200	2455260	2616500	3556010	2413900	3052360	2985760	1790350	2041570	2090160	851242	1711630	1399800	372084	402233	1118490		57007.2	58859.4		38578.5	27385.5
Q10471	Q10471;Q8N4A0	GALT2_HUMAN	GALNT2	Polypeptide N-acetylgalactosaminyltransferase 2	0	AAEVWMDEYK	AAEVWMDEYK	2	AAEVWMDEYK2	229154	311891	259033	194357	302112	257054	225777	227386	198249	1963980	1903570	1924240	1701540	1822710	1969090	879463	1359450	1734810	1012040	1758220	1542070	781769	1125290	1866370	286751	364290	432957	152697	195037	157762
Q7Z4V5	Q7Z4V5	HDGR2_HUMAN	HDGFL2	Hepatoma-derived growth factor-related protein 2	1	AAEVYTR	AAEVYTR	2	AAEVYTR2	64772.4	90642.6	58579.6	80680.8	88290.9	61801.4	79773.1	79981.9	71093.8	125924	156990	177071	150938	169953	184852	246040	153008	222040	186659	283212	331623	172317	156425	267585	417932	339806	243549	384267		265892
Q6SZW1	Q6SZW1	SARM1_HUMAN	SARM1	NAD(+) hydrolase SARM1	1	AAEWLFPLAFSK	AAEWLFPLAFSK	2	AAEWLFPLAFSK2										30006.7	18922.2	14364.5	49515.9		16174.3		11579.4		34347.9	27078	18321.3	62605.8	52165.7	8111.5
Q9NVZ3	Q9NVZ3	NECP2_HUMAN	NECAP2	Adaptin ear-binding coat-associated protein 2	1	AAEWQLDQPSWSGR	AAEWQLDQPSWSGR	2	AAEWQLDQPSWSGR2										13581.7									23984.4			24736.7	28769.2
Q13045	Q13045	FLII_HUMAN	FLII	Protein flightless-1 homolog	1	AAEWYNIDFSLQNQLR	AAEWYNIDFSLQNQLR	2	AAEWYNIDFSLQNQLR2	15244.3		12789.6	4996.47	8941.67	15293.8	8078.9	9045.54	9073.03	139565	44076.9	26611.9	137276	31705.7	47874.1	18970	16546.5	17985.8	157296	36352.5	37987	204629	179312	24169.4					15257.6
Q13045	Q13045	FLII_HUMAN	FLII	Protein flightless-1 homolog	1	AAEWYNIDFSLQNQLR	AAEWYNIDFSLQNQLR	3	AAEWYNIDFSLQNQLR3										50355.9			43939.2		13519.6				38167.1	8916.18	11179.1	41676.2	48590.3	9762.91
Q86YR5	Q86YR5	GPSM1_HUMAN	GPSM1	G-protein-signaling modulator 1	1	AAEYHLR	AAEYHLR	2	AAEYHLR2		24033.3		30605.1	26937.5	23555.8	86570.2	48043.1	64070.8	213626	187793	130896	172752	143303	142540		51054.5	82002.1	145871	106974	166439	94220.6	108790	55541.1
Q8N2I9	Q8N2I9	STK40_HUMAN	STK40	Serine/threonine-protein kinase 40	1	AAEYTIPEDGR	AAEYTIPEDGR	2	AAEYTIPEDGR2										26993.1	23952.8	21044.9	32477.2	28363.4	28722.9	15015.9							19631.2
Q9NUQ6	Q9NUQ6	SPS2L_HUMAN	SPATS2L	SPATS2-like protein	1	AAFAELHNCIIDK	AAFAELHNC(UniMod:4)IIDK	3	AAFAELHNC(UniMod:4)IIDK3																			27292.7
P62258	P62258	1433E_HUMAN	YWHAE	14-3-3 protein epsilon	1	AAFDDAIAELDTLSEESYK	AAFDDAIAELDTLSEESYK	2	AAFDDAIAELDTLSEESYK2	852838	449732	464116	364556	383308	618426	503555	210866	615229	4048450	1396100	947175	3046280	486085	1444110	2805650	376653	164678	13836400	2708180	1677070	16745600	14349900	552977	2300570	1278920	838583	1859520	434040
P62258	P62258	1433E_HUMAN	YWHAE	14-3-3 protein epsilon	1	AAFDDAIAELDTLSEESYK	AAFDDAIAELDTLSEESYK	3	AAFDDAIAELDTLSEESYK3	56180.5	28729	15236.5	24378	29269.9	18853.3	31377.8	19950.3	22553.5	84205.9	39946.1	27042.4	71143.1	22839.2	33324.2	113792	24065.7		744632	102260	37698.5	1469880	768882		104454	70933.7	26729.6	135359	29415.5	29389
P62258	P62258	1433E_HUMAN	YWHAE	14-3-3 protein epsilon	1	AAFDDAIAELDTLSEESYKDSTLIMQLLR	AAFDDAIAELDTLSEESYKDSTLIMQLLR	3	AAFDDAIAELDTLSEESYKDSTLIMQLLR3		19442.6	12023.7	18356.4	15373.8	13047.7	21579.1	22042.9		15549.8	16885.7	13091.4	22563.5	17199.1	11812.8		23642.7	12245.5	20222.5	15983.5	17800.4	21663	13322.1	14454.3	25422.6	18866.3		22146.3		12954.9
Q13439	Q13439	GOGA4_HUMAN	GOLGA4	Golgin subfamily A member 4	1	AAFEELEK	AAFEELEK	2	AAFEELEK2		44386.3	37536.9		46311	68770.4	71545.2	110854	95607.3	207807	241006	232077	203473	205360	214256	101474	61776.2		85443.9	101642	103336	83247.6	86186.5	70117.8
P49257	P49257	LMAN1_HUMAN	LMAN1	Protein ERGIC-53	1	AAFENWEVEVTFR	AAFENWEVEVTFR	2	AAFENWEVEVTFR2	99583	77803.7	86656	78755.1	75103.9	91009	94981.3	67976.9	74816.1		41238	44821.4				64207.8	61747.6	41929.7	102636			162355	103975		46863.1	45719.9	85881.5	57220.3	99161.2	74780.9
P50416	P50416	CPT1A_HUMAN	CPT1A	Carnitine O-palmitoyltransferase 1, liver isoform	1	AAFFVTLDETEEGYR	AAFFVTLDETEEGYR	2	AAFFVTLDETEEGYR2	8272.44									83598.5	53403.9	26815.2	72424.6	27782	33478.7	15510.8			82888.4	21542.5	22484.3	88295	69269.3	10894.3					7857.82
Q2VPB7	Q2VPB7	AP5B1_HUMAN	AP5B1	AP-5 complex subunit beta-1	1	AAFGEALFTAQDEALLLR	AAFGEALFTAQDEALLLR	2	AAFGEALFTAQDEALLLR2										22684	7459.87				9630.17				34095.1		8283.97	21627.6	34737.7
O00273	O00273	DFFA_HUMAN	DFFA	DNA fragmentation factor subunit alpha	1	AAFGEEVDAVDTGISR	AAFGEEVDAVDTGISR	2	AAFGEEVDAVDTGISR2	341129	147311	95730.8	283948			325150	36257.2		737162	502748	250582	1128760	430130	551179	808956			2296160	455546	537858	2619080	1797080	199033	1758930	764031		1953610		155102
O00273	O00273	DFFA_HUMAN	DFFA	DNA fragmentation factor subunit alpha	1	AAFGEEVDAVDTGISR	AAFGEEVDAVDTGISR	3	AAFGEEVDAVDTGISR3																									46186.4			47935.3
Q9UQ35	Q9UQ35	SRRM2_HUMAN	SRRM2	Serine/arginine repetitive matrix protein 2	1	AAFGISDSYVDGSSFDPQR	AAFGISDSYVDGSSFDPQR	2	AAFGISDSYVDGSSFDPQR2	1252880	281530	167678	561514	221248	65996.5	566647	126082	136931	1233540	774802	359191	814547	363562	499183	40406		8600.29	169983	43840.4	62661.9	172631	148727		57123.7	37571.7		38018.5	29141	16599
Q9UQ35	Q9UQ35	SRRM2_HUMAN	SRRM2	Serine/arginine repetitive matrix protein 2	1	AAFGISDSYVDGSSFDPQR	AAFGISDSYVDGSSFDPQR	3	AAFGISDSYVDGSSFDPQR3	74880.4	25387.5	10862.4	42654	20507.9		39318.2	9481.37		26257.4	22555.9	3147.42	25303.5	13729.4	15501.9
P31040	P31040	SDHA_HUMAN	SDHA	Succinate dehydrogenase [ubiquinone] flavoprotein subunit, mitochondrial	1	AAFGLSEAGFNTACVTK	AAFGLSEAGFNTAC(UniMod:4)VTK	2	AAFGLSEAGFNTAC(UniMod:4)VTK2																10670.7			51934.2	19769.4	31195.5	50089.3	56536.4			18242.1		22455.5	10171.2	14525.7
Q12882	Q12882	DPYD_HUMAN	DPYD	Dihydropyrimidine dehydrogenase [NADP(+)]	1	AAFIGIGLPEPNK	AAFIGIGLPEPNK	2	AAFIGIGLPEPNK2										37908.7	23407.8						13931.3		39455.5		27894.4	46805.2	29345.6		14187.4
Q9HC52	Q9HC52	CBX8_HUMAN	CBX8	Chromobox protein homolog 8	1	AAFLEAK	AAFLEAK	2	AAFLEAK2	33937.9			39810.5	52719.7		113464	109910	71656.4	65564.9	102222	145387	84354.3	134722	89501.2	75808.4
Q96SB8	Q96SB8	SMC6_HUMAN	SMC6	Structural maintenance of chromosomes protein 6	1	AAFNDMR	AAFNDMR	2	AAFNDMR2	112872	60556.9	45508.8	84701.6	55132.6	57208.1	73422.6	34130.6	57023.8	55104.3													10453.7
P04406	P04406	G3P_HUMAN	GAPDH	Glyceraldehyde-3-phosphate dehydrogenase	1	AAFNSGK	AAFNSGK	2	AAFNSGK2	492087	944068	564235	636893	796165	813374	499056	636370	632090	199123	266630	386680	123429	287318	236105	3718940	3514040	5552720	2593300	4013110	5186950	1676170	2554240	4363720	7732540	6863070	8502180	7303580	6928740	8465550
Q9UHN6	Q9UHN6	CEIP2_HUMAN	CEMIP2	Cell surface hyaluronidase	1	AAFPQYQPVVMLEK	AAFPQYQPVVMLEK	2	AAFPQYQPVVMLEK2	81554.4	28210		49742.2			38928.9			120563	64524.7	44174	129390	69758.4	73957.7	267275	72669.9	77547.9	1095120	279336	410689	991216	1164130	114962	603324	285958	114098	600669	136495	64852.6
Q8WX93	Q8WX93	PALLD_HUMAN	PALLD	Palladin	1	AAFQPEANPSHLTLNTALVESEDL	AAFQPEANPSHLTLNTALVESEDL	3	AAFQPEANPSHLTLNTALVESEDL3										13401.7			10700.3						15725.9			26522.9	12562.2
Q9UBI1	Q9UBI1	COMD3_HUMAN	COMMD3	COMM domain-containing protein 3	1	AAFQSLLDAQADEAVLDHPDLK	AAFQSLLDAQADEAVLDHPDLK	3	AAFQSLLDAQADEAVLDHPDLK3										28968.4	12742.6		41659.7			10839.7			44209.7			37636	24106.7
Q86XP3	Q86XP3	DDX42_HUMAN	DDX42	ATP-dependent RNA helicase DDX42	1	AAFQSQYK	AAFQSQYK	2	AAFQSQYK2															27781.3		44427.3	56677.4		63098.8	82575.9		58949.3	49813.6
Q96CT7	Q96CT7	CC124_HUMAN	CCDC124	Coiled-coil domain-containing protein 124	1	AAFTAFEEAQLPR	AAFTAFEEAQLPR	2	AAFTAFEEAQLPR2	224877	157269	85798.3	181670	138464	93881	182351	99953.6	88534.3	141530	178368	127162	146291	136420	125981	801639	315368	453567	541480	937886	837669	243712	540946	641505	1919240	1310390	889667	2081170	728887	690112
Q96CT7	Q96CT7	CC124_HUMAN	CCDC124	Coiled-coil domain-containing protein 124	1	AAFTAFEEAQLPR	AAFTAFEEAQLPR	3	AAFTAFEEAQLPR3																22644.5			51379.1	36893.8		33254.6	51688.7	12974.2	54727.6	44011.6		61635.8
Q9UKD2	Q9UKD2	MRT4_HUMAN	MRTO4	mRNA turnover protein 4 homolog	1	AAFTVSLDPGPLEQFPHSMEPQLR	AAFTVSLDPGPLEQFPHSMEPQLR	3	AAFTVSLDPGPLEQFPHSMEPQLR3	32263	13135.9	18034.4	29797.6	14512.7	21546.1	22188	16320.1	18948.5	79482.9	12808.5	20422.9	80004	10172.6	13623.3	4308.29	9525.34	6641.14	152445	8770.54	4532.32	292954	177655			6582.49	3507.31		8935.46
P19623	P19623	SPEE_HUMAN	SRM	Spermidine synthase	1	AAFVLPEFAR	AAFVLPEFAR	2	AAFVLPEFAR2	356259	505799	413959	372352	367174	284124	423027	330995	357382	4080660	4240300	3297050	4192950	3222340	3724270	2052370	1624220	2609900	3786390	3348380	4013010	3905260	4101690	2821860	895678	845521	661467	204826	281005	209696
P26006	P26006	ITA3_HUMAN	ITGA3	Integrin alpha-3	1	AAFVSEQQQK	AAFVSEQQQK	2	AAFVSEQQQK2	21610.3	10599.1		22470						22745.1			18494			59785.2	9214.39	16847.8	262813	32736.8	96752.5	249950	296181		148061	49692.6	17911.1	147907	23751.8	26998.2
Q6ZTW0	Q6ZTW0	TPGS1_HUMAN	TPGS1	Tubulin polyglutamylase complex subunit 1	1	AAGAAESEEDFLR	AAGAAESEEDFLR	2	AAGAAESEEDFLR2			7098.07	17175.9		12385.7	43736.1	28837.9	24682.9	15772.7		18021.8
Q562E7	Q562E7	WDR81_HUMAN	WDR81	WD repeat-containing protein 81	1	AAGADPGEGEEGR	AAGADPGEGEEGR	2	AAGADPGEGEEGR2	21825.4			17536			9914.7			7285.66			5136.89						27646.8			27734.6	6540.69
Q9NSD9	Q9NSD9	SYFB_HUMAN	FARSB	Phenylalanine--tRNA ligase beta subunit	1	AAGASDVVLYK	AAGASDVVLYK	2	AAGASDVVLYK2	69349.5	111309	97807.5	92906.7	138457	113204	121890	113724	123247	764647	880457	777748	741743	819081	575986	530192	745325	735062	585875	895958	532020	630108	672151	699340	119671	132032	152588	80837.9	104271	114692
Q92843	Q92843	B2CL2_HUMAN	BCL2L2	Bcl-2-like protein 2	1	AAGDEFETR	AAGDEFETR	2	AAGDEFETR2							24618.8			36459.9		26624.2	38686.3	25358.6	28818.8	27469.9			42077		23020.5	37236.3
O75150	O75150	BRE1B_HUMAN	RNF40	E3 ubiquitin-protein ligase BRE1B	1	AAGDGGSGPPEK	AAGDGGSGPPEK	2	AAGDGGSGPPEK2	23867		5454.58	28278.5			57157.2	9485.54	14175.1	63418.6	25242.7	10958.1	57436.6	15295.8	16065.9	23512.3			124353	7206.95	13431.3	118486	45334.9
Q86UP2	Q86UP2	KTN1_HUMAN	KTN1	Kinectin	1	AAGDTTVIENSDVSPETESSEK	AAGDTTVIENSDVSPETESSEK	2	AAGDTTVIENSDVSPETESSEK2	27913.6												6450.71									37101.7
Q93074	Q86YW9;Q93074	MED12_HUMAN	MED12	Mediator of RNA polymerase II transcription subunit 12	0	AAGEELEK	AAGEELEK	2	AAGEELEK2						35674.4	90444.5	62763.4	69875.9	134980	112646	82643.7	142512	98381.3	101954				66049.7
Q9Y5K8	Q9Y5K8	VATD_HUMAN	ATP6V1D	V-type proton ATPase subunit D	1	AAGEVLEPANLLAEEK	AAGEVLEPANLLAEEK	2	AAGEVLEPANLLAEEK2																21599.8			33628.3			32432.8			17800.4	13682.1		16546.7
Q9Y5K8	Q9Y5K8	VATD_HUMAN	ATP6V1D	V-type proton ATPase subunit D	1	AAGEVLEPANLLAEEKDEDLLFE	AAGEVLEPANLLAEEKDEDLLFE	3	AAGEVLEPANLLAEEKDEDLLFE3																						26190.9
P56182	P56182	RRP1_HUMAN	RRP1	Ribosomal RNA processing protein 1 homolog A	1	AAGGFTHDELLK	AAGGFTHDELLK	2	AAGGFTHDELLK2	153527	142726	143703	137153	108075	56845	132836	78003.5	105692	187312	178344	216092	98218.2	154213	146584	25971	29812	66342.3	27415	64799.4	60616.8	35345.7	40512.8	45289.9	13692.1	12125.5		10822.1	15515.1	13752.1
P56182	P56182	RRP1_HUMAN	RRP1	Ribosomal RNA processing protein 1 homolog A	1	AAGGFTHDELLK	AAGGFTHDELLK	3	AAGGFTHDELLK3	513937	427215	374001	315427	357875	208109	398143	272491	242227	331487	258888	370346		254431	209590				68557.3		90896
P46926	P46926	GNPI1_HUMAN	GNPDA1	Glucosamine-6-phosphate isomerase 1	1	AAGGIELFVGGIGPDGHIAFNEPGSSLVSR	AAGGIELFVGGIGPDGHIAFNEPGSSLVSR	3	AAGGIELFVGGIGPDGHIAFNEPGSSLVSR3										3564.8					1930.12				16904.3	2366.47		28385	20484.8
Q9Y490	Q9Y490	TLN1_HUMAN	TLN1	Talin-1	1	AAGHPGDPESQQR	AAGHPGDPESQQR	3	AAGHPGDPESQQR3	10713.9			8130.33						17784	6676.29	5503.46	19279.5			2819.17			32040.6		5563.65	41317.7	22988.1
P28838	P28838	AMPL_HUMAN	LAP3	Cytosol aminopeptidase	1	AAGIDEQENWHEGK	AAGIDEQENWHEGK	2	AAGIDEQENWHEGK2	12290.2								4672.48	22366.6	10718.8		36262.9	7875.53	9478.61	20742.6			163626	6696.95		246863	72913.8		47750.3			45185.1
P28838	P28838	AMPL_HUMAN	LAP3	Cytosol aminopeptidase	1	AAGIDEQENWHEGK	AAGIDEQENWHEGK	3	AAGIDEQENWHEGK3	98156.8	23851.5	18810.9	89087.6	18686.5	15670.8	116331	26417.1	36985.8	157775	34826.3	30350.3	178350	39771	43162.9	119739			679020	21761.6	34294.1	949552	297004	6353.19	350971	37641	7571.55	330159		20717.2
Q99459	Q99459	CDC5L_HUMAN	CDC5L	Cell division cycle 5-like protein	1	AAGIEIQK	AAGIEIQK	2	AAGIEIQK2		207204	132447	175442	153186	110482	249372	146413	182528	244271	314584	379678	346739	295806	335379	169684	133558	161350	104107	137431	163662	80518.7	67521.4	120612
O95714	O95714	HERC2_HUMAN	HERC2	E3 ubiquitin-protein ligase HERC2	1	AAGLESAATIR	AAGLESAATIR	2	AAGLESAATIR2	65901.3	29760.5	20478.5	53429.7	31919.8	30138.4	38211.9	25262.3	40567.5	79535.6	84910.5	58873.2	74163.2	60976.4	58619	36525.3	25244.8	25193.3	60036.9	35033	41566.6	47670.3	68538.7	20743.6
Q9BW92	Q9BW92	SYTM_HUMAN	TARS2	Threonine--tRNA ligase, mitochondrial	1	AAGLVSDLDADSGLTLSR	AAGLVSDLDADSGLTLSR	2	AAGLVSDLDADSGLTLSR2	10618			11493.3			18973		8161.54	138935	46669.9	53360.3	118760	49463.4	49558.6	32247.5			158913	35942.9	33815.2	197289	129480
Q13144	Q13144	EI2BE_HUMAN	EIF2B5	Translation initiation factor eIF-2B subunit epsilon	1	AAGMNMEEEEELQQNLWGLK	AAGMNMEEEEELQQNLWGLK	2	AAGMNMEEEEELQQNLWGLK2										44757.5	11704.3		52815.1		8158.16				92235.6			123875	69459
Q13144	Q13144	EI2BE_HUMAN	EIF2B5	Translation initiation factor eIF-2B subunit epsilon	1	AAGMNMEEEEELQQNLWGLK	AAGMNMEEEEELQQNLWGLK	3	AAGMNMEEEEELQQNLWGLK3										131627	36393.1	12129.4	81420.5	9159.09	21566.9	14261.1			128243	13745.7	6332.27	193782	114483						5152.47
Q13459	Q13459	MYO9B_HUMAN	MYO9B	Unconventional myosin-IXb	1	AAGMSSPGAQSHPEELPR	AAGMSSPGAQSHPEELPR	3	AAGMSSPGAQSHPEELPR3	14500.5						7412.76		9166.54	35925.5		15414	22431			19896.9			52555.6			33316.9	31485.9
Q15785	Q15785	TOM34_HUMAN	TOMM34	Mitochondrial import receptor subunit TOM34	1	AAGNESFR	AAGNESFR	2	AAGNESFR2				47406	31309.1		66947.5	66361.2	79732	230900	186606	211949	195407	181690	232302	53953.2		38131.4	120748	47292	113570	91249.5	181753	50221.4
Q460N5	Q460N5	PAR14_HUMAN	PARP14	Protein mono-ADP-ribosyltransferase PARP14	1	AAGPELQADCDQIVK	AAGPELQADC(UniMod:4)DQIVK	2	AAGPELQADC(UniMod:4)DQIVK2																12488.5			45873.1	11733.3	9191.03	25319.2	26928.5
Q5T6V5	Q5T6V5	QSPP_HUMAN	C9orf64	Queuosine salvage protein	1	AAGPELR	AAGPELR	2	AAGPELR2		14498.8								33212.1	29077.7	42298.8	38575.1	46256.1	38798.6	46671.1	25734.4	27125		23291.9	31625.4			33361.2		16921.7
O95714	O95714	HERC2_HUMAN	HERC2	E3 ubiquitin-protein ligase HERC2	1	AAGPEPQALDEFTSLLIADDTR	AAGPEPQALDEFTSLLIADDTR	3	AAGPEPQALDEFTSLLIADDTR3							7892.73			31892.6			23364						34075.3			49357.6	27975.9
O14976	O14976	GAK_HUMAN	GAK	Cyclin-G-associated kinase	1	AAGQPYEQHAK	AAGQPYEQHAK	2	AAGQPYEQHAK2				3912.7					3475.93	10575.6			9206.12						27578.5		7723.87	17146.5	12855.2
O14976	O14976	GAK_HUMAN	GAK	Cyclin-G-associated kinase	1	AAGQPYEQHAK	AAGQPYEQHAK	3	AAGQPYEQHAK3	11339.2			11700.8			22437.7	10514.7	11335.9	29140.9	12693.2	10528.7	30121.6	12981.6	12906.9	12377.7			62113.1		15918.6	48870.8	42651.5
O95613	O95613	PCNT_HUMAN	PCNT	Pericentrin	1	AAGSDADHLR	AAGSDADHLR	2	AAGSDADHLR2	37071.1	25186		33901.2	13206	11627.3	38919	18731.6		38377.7	28743.3		49081.3	32305.8	24371.2						17838.4
Q7L1T6	Q7L1T6	NB5R4_HUMAN	CYB5R4	Cytochrome b5 reductase 4	1	AAGSDGTELFDQVHR	AAGSDGTELFDQVHR	3	AAGSDGTELFDQVHR3	9049.7	8210.64			6373.94					38974.8	28754.1	18676	57789.2	27479.1	37144.7	23906.2	8416.51	6345.11	57528.4	23575.7	26402.9	69786.3	58089.9	14478.8	32003	22146.2	14993.9	9564.96		5639.19
O75369	O75369	FLNB_HUMAN	FLNB	Filamin-B	1	AAGSGELGVTMK	AAGSGELGVTMK	2	AAGSGELGVTMK2	187007	186965	98574.5	182053	163650	88834.3	212755	116893	89249.5	1271900	1293710	765740	1260470	894607	891760	553563	362136	300462	738195	595832	573816	766034	722985	405849	135499	120996	106553	57296.9	36531.2	31617.5
Q9C026	Q9C026	TRIM9_HUMAN	TRIM9	E3 ubiquitin-protein ligase TRIM9	1	AAGSGVSDYDYLDLDK	AAGSGVSDYDYLDLDK	2	AAGSGVSDYDYLDLDK2						5752.72	18311.6		15668.6	45982	61091	38264.2	56362.4	58476.5	49255.3	43085.1			48590.4	55751.7	47183.7	45826.6	54121.7	31745.4
Q9BZE9	Q9BZE9	ASPC1_HUMAN	ASPSCR1	Tether containing UBX domain for GLUT4	1	AAGSPSPLPAPDPAPK	AAGSPSPLPAPDPAPK	2	AAGSPSPLPAPDPAPK2	17929.2	7872.48		13547.2	8587.06	6526.97	12567.3	9317.4		42696.7	28203.5	22782	51980.6	25406.8	33761.1	25893.8	9036.95	10767.9	49899.9	19591.9	36409.3	39155.8	64363.4	12888.6	14313.9	9156.53		6624.65
Q8N5M9	Q8N5M9	JAGN1_HUMAN	JAGN1	Protein jagunal homolog 1	1	AAGTDGSDFQHR	AAGTDGSDFQHR	2	AAGTDGSDFQHR2	27375.8	10465.9	8061.99	19958.9	8389.08	8665.73	19060.8	5911.53	6798.77	17939	14592.6	8134.81	16292.1	11137.7	11802.3	56794.2	8749.01	7852.84	364566	34245.3	82120.7	486050	277887	17749.6	184150	54750.9	25612.1	208571	15240.7	37030.5
Q8N5M9	Q8N5M9	JAGN1_HUMAN	JAGN1	Protein jagunal homolog 1	1	AAGTDGSDFQHR	AAGTDGSDFQHR	3	AAGTDGSDFQHR3	51000.3	29091.7	25582.5	64515.7	23011.7	24825.5	47297.6	19933.8	22549.5	34237.4	16747.7	15540.7	28766.5	12866.9	20902.5	145049	21982.2	18451.9	611896	67699.2	125180	699473	464262	28677.2	544095	155095	54760.9	589664	37981.2	99753.9
Q96EN8	Q96EN8	MOCOS_HUMAN	MOCOS	Molybdenum cofactor sulfurase	1	AAGVLEGALGPHVVTNLYLYPIK	AAGVLEGALGPHVVTNLYLYPIK	3	AAGVLEGALGPHVVTNLYLYPIK3		6533.75	11996.4	6065.31	8155.86	7424.54		4174.22	9009.83	40864.2	14604.9	7821.83	44879.1	7734.1	11960	12161.3	8946.31	10437	100659	8640.67	12287.3	149922	127697	5868.4	7464.82	11015.8	8768.93		7951.05	4962.75
P05386	P05386	RLA1_HUMAN	RPLP1	60S acidic ribosomal protein P1	1	AAGVNVEPFWPGLFAK	AAGVNVEPFWPGLFAK	2	AAGVNVEPFWPGLFAK2	2573810	570906	853431	1329170	513668	604417	794507	425766	382816	5777980	1750120	824671	4275470	1137000	1775610	597802	780974	430571	7945110	2436480	1781890	8778580	10056400	549654	947295	941640	439142	411400	804422	377071
P05386	P05386	RLA1_HUMAN	RPLP1	60S acidic ribosomal protein P1	1	AAGVNVEPFWPGLFAK	AAGVNVEPFWPGLFAK	3	AAGVNVEPFWPGLFAK3			11381.9							70398.4					28129.1				104242			159116	222434
Q9Y230	Q9Y230	RUVB2_HUMAN	RUVBL2	RuvB-like 2	1	AAGVVLEMIR	AAGVVLEMIR	2	AAGVVLEMIR2	120454	100565	72582.5	98500	92061.7	61539.8	116386	80517.4	110847	228325	238850	189171	174039	124580	188716	228119	206620	408760	467765	457816	814974	396260	900055	458210	433509	293432	396039	424645	296555	391209
P33316	P33316	DUT_HUMAN	DUT	Deoxyuridine 5'-triphosphate nucleotidohydrolase, mitochondrial	1	AAGYDLYSAYDYTIPPMEK	AAGYDLYSAYDYTIPPMEK	2	AAGYDLYSAYDYTIPPMEK2	50124.3	50984.8	59348.6	23771.4	33800.7	34116.1	24842.9	25885.4	30834.3	2885200	1738900	1317650	3134340	1085270	1945670	605715	316848	987141	2559870	2447380	1820360	2802440	3354710	1403160	444269	338193	157426	126428	104276	73587.6
P33316	P33316	DUT_HUMAN	DUT	Deoxyuridine 5'-triphosphate nucleotidohydrolase, mitochondrial	1	AAGYDLYSAYDYTIPPMEK	AAGYDLYSAYDYTIPPMEK	3	AAGYDLYSAYDYTIPPMEK3										85633.2	51302.2	37611.4	85873.6	46211.3	62490.1		17273.7	36565	69110.4	98437	60294.6	68595.4	65575.9	36993.2	29413.7	23026.5
Q5JSZ5	Q5JSZ5	PRC2B_HUMAN	PRRC2B	Protein PRRC2B	1	AAHASADLPEASSK	AAHASADLPEASSK	2	AAHASADLPEASSK2				5470.8						2955.45			3019.17						17325.7			14020.5	5268.6
Q9H444	P59074;Q9H444	CHM4B_HUMAN	CHMP4B	Charged multivesicular body protein 4b	0	AAHDNMDIDK	AAHDNMDIDK	2	AAHDNMDIDK2		86620.5												126983		405511			742191	190608	254220	971930	747907		426723	215091	96732.7	395851	82082	110354
O14646	O14646	CHD1_HUMAN	CHD1	Chromodomain-helicase-DNA-binding protein 1	1	AAHFDIDWGK	AAHFDIDWGK	3	AAHFDIDWGK3	23380.4	17753.6					76453.5	23820.2	26145.7	110682	84401.2	55508.4	61356.1	58018.3	49513.4	25140.1	23448	36093.4	51451.6	54834.5	44558.3
Q8WZA9	Q8WZA9	IRGQ_HUMAN	IRGQ	Immunity-related GTPase family Q protein	1	AAHGVLLQALDEMR	AAHGVLLQALDEMR	3	AAHGVLLQALDEMR3										18064.7			14026.1		10945.1				12756.6			9618.3	24742.6
Q05823	Q05823	RN5A_HUMAN	RNASEL	2-5A-dependent ribonuclease	1	AAHLADFDK	AAHLADFDK	3	AAHLADFDK3							23433.7	20597.8		88542.6	76333.7	56223.4	88207.4	67966.4	56427.8	30987.4	27062.5	24930.5	56081.5	55354.8	44992.9	30524.3	50035.4	19315.8
Q9UQ80	Q9UQ80	PA2G4_HUMAN	PA2G4	Proliferation-associated protein 2G4	1	AAHLCAEAALR	AAHLC(UniMod:4)AEAALR	2	AAHLC(UniMod:4)AEAALR2										8552.6							13469	21901.9		20866.6	24048.4			20310.5		13274.8
Q3B7T1	Q3B7T1	EDRF1_HUMAN	EDRF1	Erythroid differentiation-related factor 1	1	AAHLEEFHYQTK	AAHLEEFHYQTK	2	AAHLEEFHYQTK2										13124.5	5674.99		10072.1	2680.56					4480.34	3170.65	2899.91	9867.01	7553.21
Q3B7T1	Q3B7T1	EDRF1_HUMAN	EDRF1	Erythroid differentiation-related factor 1	1	AAHLEEFHYQTK	AAHLEEFHYQTK	3	AAHLEEFHYQTK3							22900.9			53414.1	56475.5	48264.6	64901.8			28415.9				33926.9	40870.1	66580.7		25925.7
Q8WUJ3	Q8WUJ3	CEMIP_HUMAN	CEMIP	Cell migration-inducing and hyaluronan-binding protein	1	AAHLEGTELK	AAHLEGTELK	2	AAHLEGTELK2	50509.3	53726	34695.9	53890.1	50589.5	48122.7	53552.3	35503.8	52756.4	155540	124480	125252	153768	149332	171364	98967.4	97434.6	145667	121399	176587	191616	96561.5	135689	150541	46799.7	68945.7	86181.6	41361.5	42306.5	61580.8
O95613	O95613	PCNT_HUMAN	PCNT	Pericentrin	1	AAHSAELEAVLLALAR	AAHSAELEAVLLALAR	3	AAHSAELEAVLLALAR3						7646.82				27393.5	17300.3	11837.5	33282.9	9166.03	11117.9				15066.3		5413.18	25793.7	24638.9
P78371	P78371	TCPB_HUMAN	CCT2	T-complex protein 1 subunit beta	1	AAHSEGNTTAGLDMR	AAHSEGNTTAGLDMR	2	AAHSEGNTTAGLDMR2	66885.2	6418.64		44485.2			23199.8		7368.15	94975.6	33912.6	26534.5	109592	43762.3	43654.3	47898.3		7028.41	386326	20820.3	66094.5	535219	314600		133455	15389.8	14897.8	70286.9		16548.8
P78371	P78371	TCPB_HUMAN	CCT2	T-complex protein 1 subunit beta	1	AAHSEGNTTAGLDMR	AAHSEGNTTAGLDMR	3	AAHSEGNTTAGLDMR3	214236	38431.3	65472.6	256701	48320	66466	174467	72306.9	94521.9	249585	115829	107224	368122	174808	183440	273780	20730.8	36497.8	1088350	106146	231692	1157180	1096920	61723	599585	140646	87636	760782	45270.8	162601
Q709F0	Q709F0	ACD11_HUMAN	ACAD11	Acyl-CoA dehydrogenase family member 11	1	AAHSMDTLGSAGAK	AAHSMDTLGSAGAK	2	AAHSMDTLGSAGAK2										4465.18			7162.81		4606.5			2779.11	11731.2	3961.52	7305	17475	18114.6
P61764	P61764	STXB1_HUMAN	STXBP1	Syntaxin-binding protein 1	1	AAHVFFTDSCPDALFNELVK	AAHVFFTDSC(UniMod:4)PDALFNELVK	3	AAHVFFTDSC(UniMod:4)PDALFNELVK3																		4396.85	56568.6			84469.8	74203.2
Q96PK6	Q96PK6	RBM14_HUMAN	RBM14	RNA-binding protein 14	1	AAIAQLNGK	AAIAQLNGK	2	AAIAQLNGK2	28809.6	25781.8		43867.8			86828.1	99139.1	89705.2	44672.1	51058.9		42228.9	36755.9	41017.8	42100.2		39548.3	32808.1		66607.5		29438.3
Q92804	P35637;Q92804	RBP56_HUMAN	TAF15	TATA-binding protein-associated factor 2N	0	AAIDWFDGK	AAIDWFDGK	2	AAIDWFDGK2	7925770	7433000	4538000	5705280	7386340	4164600	6416980	4546090	3817360	10884100	10690000	7392850	11158600	8590420	10030700	567565	482291	546156	11427100	13904700	625642	11173100	12043700	11648700	10867600	1041990	10745700	11477800	10890400	705207
Q9UHB9	Q9UHB9	SRP68_HUMAN	SRP68	Signal recognition particle subunit SRP68	1	AAIEAFNK	AAIEAFNK	2	AAIEAFNK2	38405.2	45115.3		48367.1		39995.8	53522.8	52637.8	40465.3	196022	249118	285663	264075	205732	268664	280874	173708	166556	312456	240181	293966	204256	237561	185149	40445.7
Q9UGY1	Q9UGY1	NOL12_HUMAN	NOL12	Nucleolar protein 12	1	AAIEEIK	AAIEEIK	2	AAIEEIK2	135374	163820	146182	128095	160438	134649	140973	141804	152304				141220					140267	70651.2							149333	136334	102799	133592	168198
Q9HCE3	Q9HCE3	ZN532_HUMAN	ZNF532	Zinc finger protein 532	1	AAIESGHDDHESHMK	AAIESGHDDHESHMK	3	AAIESGHDDHESHMK3										6118.19			7445.36						27340.7			26307	10649.5
Q8N556	Q8N556	AFAP1_HUMAN	AFAP1	Actin filament-associated protein 1	1	AAIEVNAGR	AAIEVNAGR	2	AAIEVNAGR2	14064.8									30561.5	16330.5	16877.1	23394.6	15186.2	16029.9				20603.9	6408.61	19166.3	17010.5	40870.9
Q96RK4	Q96RK4	BBS4_HUMAN	BBS4	Bardet-Biedl syndrome 4 protein	1	AAIEVYNEAAK	AAIEVYNEAAK	2	AAIEVYNEAAK2		70527.4								86065.6	101721	80561.4	87460.3	90765.7	67310.8					106515	90857.3
Q8NFP9	Q8NFP9	NBEA_HUMAN	NBEA	Neurobeachin	1	AAIEYGTEEDVVK	AAIEYGTEEDVVK	2	AAIEYGTEEDVVK2				12336.8	13013	10112.8	22290.3	17968.7		50419.1	42305.9	30069.1	52317.3	40495.2	38953.1	53452.7	14758.9		70553.4	47697	49217.3	71823.3	59181.8	29019.8	52066.7	42023.5	40622.8	52327	28479.4
O43432	O43432	IF4G3_HUMAN	EIF4G3	Eukaryotic translation initiation factor 4 gamma 3	1	AAIIADSSTFR	AAIIADSSTFR	2	AAIIADSSTFR2								76852.6		118467	123765	113840		93753.5	88769.8	71252.7	44394.7	55659.4	96273.3	58538.9	89728.4	67505.1	72667.1
P35232	P35232	PHB1_HUMAN	PHB1	Prohibitin 1	1	AAIISAEGDSK	AAIISAEGDSK	2	AAIISAEGDSK2	671507	592707	291486	689851	432791	369324	685396	359565	310770	607078	558565	363692	646145	332518	528559	3550720	620740	484027	5008670	2252220	2597110	5130290	4400870	1012560	6549090	4256800	2386050	7233560	1907520	2345190
Q15075	Q15075	EEA1_HUMAN	EEA1	Early endosome antigen 1	1	AAILDLEK	AAILDLEK	2	AAILDLEK2						57699.4
Q9P2E9	Q9P2E9	RRBP1_HUMAN	RRBP1	Ribosome-binding protein 1	1	AAILETAPK	AAILETAPK	2	AAILETAPK2	109822	170959	126110	129164	154005	106468	193643	185262	142817	516274	619019	551767	707921	768277	503527	934881	782076	992153	757040	1163440	979005	555350	670108	963033	853877	859179	919872	621595	731870	680052
Q01664	Q01664	TFAP4_HUMAN	TFAP4	Transcription factor AP-4	1	AAILQQTAEYIFSLEQEK	AAILQQTAEYIFSLEQEK	3	AAILQQTAEYIFSLEQEK3																			25518.9			33157.4	18945.8
Q8IUD2	O15083;Q8IUD2	RB6I2_HUMAN	ERC1	ELKS/Rab6-interacting/CAST family member 1	0	AAILQTEVDALR	AAILQTEVDALR	2	AAILQTEVDALR2		42509.1	26514.3	43675.6	34798.1	24746.1	153889	70373.1	85505.3	273635	266666	200859	273814	187530	191762	117217	50711.2	70795.2	144192	137457	125066	136802	122769	49749.9
Q12980	Q12980	NPRL3_HUMAN	NPRL3	GATOR complex protein NPRL3	1	AAILSVPAAQNPEDLR	AAILSVPAAQNPEDLR	2	AAILSVPAAQNPEDLR2			10776.5	43191.5	29312.3		82164.2	15143.9		130014	73884.3		85533.7	48888		46880.9			112854			80324.5	74993.5
Q9UPN4	Q9UPN4	CP131_HUMAN	CEP131	Centrosomal protein of 131 kDa	1	AAIQELQQK	AAIQELQQK	2	AAIQELQQK2				46606.1			36599.7						56274.2			32176.9						64750
O60645	O60645	EXOC3_HUMAN	EXOC3	Exocyst complex component 3	1	AAIQSQLDGVR	AAIQSQLDGVR	2	AAIQSQLDGVR2										33246.8			34354	31911.6		20652.5			41162.8	27753.7	51235.4	24626.2	68981	13264.7
Q3T8J9	Q3T8J9	GON4L_HUMAN	GON4L	GON-4-like protein	1	AAISETEDMPMFEPK	AAISETEDMPMFEPK	2	AAISETEDMPMFEPK2							20232.9	10256.1		41830.9	25465.1	19380.6	31516.6	17771.3	20430.1	11956.2			27737.2			21044.7
Q7Z3J2	Q7Z3J2	VP35L_HUMAN	VPS35L	VPS35 endosomal protein-sorting factor-like	1	AAISLVPEVPK	AAISLVPEVPK	2	AAISLVPEVPK2	59178.2	57059.7	52107.6	50496.6	57707.3	40362.6	64551.6	57695.8	57082.7	220489	281111	224908	208048	253860	285532	91671.7	130306	185534	70660.6	194664	148008	89869	115761	170194		19918.8	16064.4
Q9UNX4	Q9UNX4	WDR3_HUMAN	WDR3	WD repeat-containing protein 3	1	AAITTLK	AAITTLK	2	AAITTLK2	367937	245231	117173	331299	231489	199473	231285	165094	128499	35589.2	63021.8	82158.2	63961	101362	52364.3	91501.6	161492	106926	33741.5	58514.4	54069.9	22713.7	21127.9	61902.5		57308.4
O43567	O43567	RNF13_HUMAN	RNF13	E3 ubiquitin-protein ligase RNF13	1	AAIVHNVDSDDLISMGSNDIEVLK	AAIVHNVDSDDLISMGSNDIEVLK	3	AAIVHNVDSDDLISMGSNDIEVLK3										11156.9	2098.68		5312.5			4314.87			106710	6560.48		133940	88321.8		9649.51			4810.88
O95258;Q5SVS4	O95258;Q5SVS4	KMCP1_HUMAN;UCP5_HUMAN	SLC25A14;SLC25A30	Brain mitochondrial carrier protein 1	0	AAIVVGVELPVYDITK	AAIVVGVELPVYDITK	2	AAIVVGVELPVYDITK2	6277.34	6833.31	9140.3						6420.47	17749.5						11203.8	17064.3	26520.1	54953.7	22173.8	21205.3	71692.3	71248	25925.1	9118.38	14690	17489.3	12172.7	11721.8	13154.6
Q7Z417	Q7Z417	NUFP2_HUMAN	NUFIP2	FMR1-interacting protein NUFIP2	1	AAIVYHTK	AAIVYHTK	2	AAIVYHTK2	66756.2	58122	30995.9	68142.5	49760.7	35669.7	67476.9	52240.4	34462.1	196488	150237	74514	212251	122186	135600	151749	148822	294566	321014	273298	358015	324831	418666	174125	140379	139829	110551	95282.8	57102.7	67657
Q9HA77	Q9HA77	SYCM_HUMAN	CARS2	Probable cysteine--tRNA ligase, mitochondrial	1	AALADDFDTPR	AALADDFDTPR	2	AALADDFDTPR2																												44251.7	34711.1	27538.9
Q9HC35	Q9HC35	EMAL4_HUMAN	EML4	Echinoderm microtubule-associated protein-like 4	1	AALADVLR	AALADVLR	2	AALADVLR2		68516.7	56640.4	56444.6	71529.2	53256.8	79220.7	62063.4	59573.8	280678	376439	379544	310502	356170	283704		186411		250732		318425	227554	230752	238769		82202.5
Q9H1K1	Q9H1K1	ISCU_HUMAN	ISCU	Iron-sulfur cluster assembly enzyme ISCU	1	AALADYK	AALADYK	2	AALADYK2	14041.4	34624.7	28393.3	19058	36188.6	29194.4	36339.3	37238.6	29837.1	43090.3	66344.5	88801.1	85454.5	111855	83003.2	157175	184349	192251	75979.6	155534	125810	39467	41165.6	178494	169659	189225	194638	152989	153721	174789
Q9Y4F1	Q9Y4F1	FARP1_HUMAN	FARP1	FERM, ARHGEF and pleckstrin domain-containing protein 1	1	AALAEITEMVAQLHGTMIK	AALAEITEMVAQLHGTMIK	3	AALAEITEMVAQLHGTMIK3										53254.1			31937.2	11882.2					62448.9			103364	63266.2
Q96SY0	Q96SY0	INT14_HUMAN	INTS14	Integrator complex subunit 14	1	AALAFGFLDLLK	AALAFGFLDLLK	2	AALAFGFLDLLK2											48199.1	23704.8	61999.4	32136.8		41358.8		22388.7	76329.9		35474.2	105120	46683.9
Q14195	Q14195	DPYL3_HUMAN	DPYSL3	Dihydropyrimidinase-related protein 3	1	AALAGGTTMIIDHVVPEPESSLTEAYEK	AALAGGTTMIIDHVVPEPESSLTEAYEK	3	AALAGGTTMIIDHVVPEPESSLTEAYEK3										6017.02									67546.6			102750	26041
Q15149	Q15149	PLEC_HUMAN	PLEC	Plectin	1	AALAHSEEVTASQVAATK	AALAHSEEVTASQVAATK	3	AALAHSEEVTASQVAATK3	9898060	1023060	875785	6568300	652976	679123	2781230	595481	675288	552477	210126	107478	471262	188351	104677	54519.3	51075.9	20601.1	99247.3			128624	126589	26588	70765.5	58603	43784.2	48396.2	74773.1	59604.5
Q6ZMZ3	Q6ZMZ3	SYNE3_HUMAN	SYNE3	Nesprin-3	1	AALASEEPR	AALASEEPR	2	AALASEEPR2	133803	89156.9	82353.4	126692	74622.4	91931.7	105256	67691.7	60711.1	79817.8	74618.8	46569.6	81147.1	53701.5	62262.2	19048.9					18913.7
O75533	O75533	SF3B1_HUMAN	SF3B1	Splicing factor 3B subunit 1	1	AALDEAQGVGLDSTGYYDQEIYGGSDSR	AALDEAQGVGLDSTGYYDQEIYGGSDSR	3	AALDEAQGVGLDSTGYYDQEIYGGSDSR3	33811.7	3653.86		23566.9			19982.6		5180.9					4587.05	4259.95	7361.22									9327.91				5686.28
Q2VPB7	Q2VPB7	AP5B1_HUMAN	AP5B1	AP-5 complex subunit beta-1	1	AALDGGPR	AALDGGPR	2	AALDGGPR2		43761.3	37990.6	45764.3	45963.7	40423.9	88173.5	57441.3	68529.2					79000.8	80764.7
O75581	O75581	LRP6_HUMAN	LRP6	Low-density lipoprotein receptor-related protein 6	1	AALDGSDR	AALDGSDR	2	AALDGSDR2															42269.9		35948.4							42137.3		55353.4	48527.1	58943.2	37826.1	40401.1
O75581	O75197;O75581	LRP6_HUMAN	LRP6	Low-density lipoprotein receptor-related protein 6	0	AALDGTER	AALDGTER	2	AALDGTER2												37374.9	39088.3	40710.3					31663.7	40545.6		27149.3	26621.1	23803.4	38938.7				24756.6
P09417	P09417	DHPR_HUMAN	QDPR	Dihydropteridine reductase	1	AALDGTPGMIGYGMAK	AALDGTPGMIGYGMAK	2	AALDGTPGMIGYGMAK2	158701	105889	75542.4	168597	117614	74549.4	100549	84186.2	97986.4	272354	281992	161130	404921	231788	452052	773680	493728	697366	1398830	1291820	1174370	1184860	1498610	636136	1246060	1078650	768060	1278600	710032	694786
P46019	P46019	KPB2_HUMAN	PHKA2	Phosphorylase b kinase regulatory subunit alpha, liver isoform	1	AALEAIDELDLFGAHGGR	AALEAIDELDLFGAHGGR	3	AALEAIDELDLFGAHGGR3										59991.2	25778.8	20488.9	57093.8	16493.2	21456.8								37591.6				14737.4
P46020	P46020	KPB1_HUMAN	PHKA1	Phosphorylase b kinase regulatory subunit alpha, skeletal muscle isoform	1	AALEALDELDLFGVK	AALEALDELDLFGVK	2	AALEALDELDLFGVK2										129495	61157.3	22308.7	104645	18291	45026.4	16311.2		15389.3	86693.1	47339.4	35462	116660	113386	25307.6
O15061	O15061	SYNEM_HUMAN	SYNM	Synemin	1	AALEALLGR	AALEALLGR	2	AALEALLGR2	831630	307621	162443	522303	220449	191673	336682	168602	170135	270503	277136	123101	228936	166059	214584							14147.1	25028.6	20154						20832.3
Q12788	Q12788	TBL3_HUMAN	TBL3	Transducin beta-like protein 3	1	AALEALLPYTER	AALEALLPYTER	2	AALEALLPYTER2	1701700	546746	395003	1220380	657730	352322	978174	333185	436225	1371410	1197430	822146	1224230	825803	962567	253449	76417.8	127446	383932	267954	301589	508300	445806	172017	86786.2	80150.8	63746.5	62807.2	44712.9	39492.8
Q92879	Q92879	CELF1_HUMAN	CELF1	CUGBP Elav-like family member 1	1	AALEAQNALHNMK	AALEAQNALHNMK	3	AALEAQNALHNMK3	54010.3	28159.5	15411.8	59637	25994.4	15696.6	135112	54644.5	50174.2	246642	155293	109782	203821	111038	126849	120768	52209.8	46398.8	295038	133291	109796	239448	245144	44405.1
Q12929	Q12929	EPS8_HUMAN	EPS8	Epidermal growth factor receptor kinase substrate 8	1	AALEDSSGSSELQEIMR	AALEDSSGSSELQEIMR	2	AALEDSSGSSELQEIMR2	29307.3	21711.9	13329		10661.7		32974.8	12854.7	18631.8	210484	118349	108513	242824	77936.6	145051	70904.4			115122	32693.1	33638.5	139345	110442	12156.5	13738.7			7196.61
CON_P08727;P08727	CON_P08727;P08727	K1C19_HUMAN	KRT19	Keratin, type I cytoskeletal 19	1	AALEDTLAETEAR	AALEDTLAETEAR	2	AALEDTLAETEAR2																														41745.4
Q8NB16	Q8NB16	MLKL_HUMAN	MLKL	Mixed lineage kinase domain-like protein	1	AALEEANGEIEK	AALEEANGEIEK	2	AALEEANGEIEK2	70940.9	24924.8	27979.1	62350.4	20070.4	24408.7	86593.7	32070.7	39918.1	401612	171651	115078	435731	153188	140505	165532			398727	38411.4	42305.7	431125	220534	15403.3	22722.9	8883.57		19710.5
Q96FS4	Q96FS4	SIPA1_HUMAN	SIPA1	Signal-induced proliferation-associated protein 1	1	AALEEEVR	AALEEEVR	2	AALEEEVR2	2760170			2479280			1933940				755228	531524		633242					146919
Q92922	Q92922	SMRC1_HUMAN	SMARCC1	SWI/SNF complex subunit SMARCC1	1	AALEEFSR	AALEEFSR	2	AALEEFSR2	132812	170612	131420	194624	190901	154103	843882	556723	765794	1229420	1418190	1093420	1272510	1134660	1218180	722129	331132	291309	560636	457618	503076	384648	332636	314766	35799.5	35648.5	32145.6			24049.6
Q96CW5	Q96CW5	GCP3_HUMAN	TUBGCP3	Gamma-tubulin complex component 3	1	AALEELQR	AALEELQR	2	AALEELQR2	67450	71607.5	66799.6	65838.6	65307.6	74158.2	112117	100753	99052.3	334048	382741	370042	367201	362046	402639	234522	110726	105191	300848	211931	259783	241577	230879	122620		54664.1	67350.1	66654	49878.6	43972.4
P12081	P12081	HARS1_HUMAN	HARS1	Histidine--tRNA ligase, cytoplasmic	1	AALEELVK	AALEELVK	2	AALEELVK2	436972	744386	324335	575659	738104	640641	707591	653204	687475	550855	775104	952872	760336	1006010	951076	2737380	3446430	3614400	1013420	2295470	2219200	784592	756809	3508480	4540480	4984700	5842280	5039070	5164470	6502180
Q15057	Q15057	ACAP2_HUMAN	ACAP2	Arf-GAP with coiled-coil, ANK repeat and PH domain-containing protein 2	1	AALEEVEGDVAELELK	AALEEVEGDVAELELK	2	AALEEVEGDVAELELK2										59861.1			68438			15691.8			82259.8			120356	54906.2
Q15149	Q15149	PLEC_HUMAN	PLEC	Plectin	1	AALEEVER	AALEEVER	2	AALEEVER2	3075770	959184	978499	2176520	951615	1239050	1819800	1018200	968471	995369	772461	503460	1040490	640580	483916	102286			187039		74934.1	159773	102481		69273.9
Q9H0D6	Q9H0D6	XRN2_HUMAN	XRN2	5'-3' exoribonuclease 2	1	AALEEVYPDLTPEETR	AALEEVYPDLTPEETR	2	AALEEVYPDLTPEETR2	717790	290719	141050	780161	296484	87899.3	2242320	494285	590769	3160900	2019830	965164	2609140	995573	1519520	1288300	36997	39967.9	3018740	491176	483675	2553960	1485300	91803.6	714252	361974	102050	643268	65866.6	134442
Q9NRV9	Q9NRV9	HEBP1_HUMAN	HEBP1	Heme-binding protein 1	1	AALEGTATYR	AALEGTATYR	2	AALEGTATYR2	26740.8	22075.1		20906.5	18662.6					77034.9	75576.3	44809.3	74922.8	55224	81608.5	34763.5	24311.4	45051.5	102471	70727.7	116726	119562	192335	42693.3	58222.2	44932	32059.1	29335.4	13533.3	27302.7
Q13049	Q13049	TRI32_HUMAN	TRIM32	E3 ubiquitin-protein ligase TRIM32	1	AALEGVSK	AALEGVSK	2	AALEGVSK2	42927.8			48221				41572.1	58461.2	126712	140957	121843	182264	149540	146655	97132.2	93268.5	101240	84871.8	112210	107520	65106.4	81972.1	97345.6	43319.1		48151.3
Q8N960	Q8N960	CE120_HUMAN	CEP120	Centrosomal protein of 120 kDa	1	AALELEMWK	AALELEMWK	2	AALELEMWK2	20419.9	19416.9	9185.49	17165.8	18091	13452.3	21456.4	14643.9	18621	51069.1	46043.2	46573.4	43857.2	32245.5	40659.4		17677.1	23661	21819.4	26533.4	25488			18574.2
Q5PRF9	Q5PRF9	SMAG2_HUMAN	SAMD4B	Protein Smaug homolog 2	1	AALEMQNYR	AALEMQNYR	2	AALEMQNYR2								20557.3			48192.6			39063.1		31913.9	24129.9		32473.9		37533.1	26004.2	40353.5	22418.9
P09601	P09601	HMOX1_HUMAN	HMOX1	Heme oxygenase 1	1	AALEQDLAFWYGPR	AALEQDLAFWYGPR	2	AALEQDLAFWYGPR2	9075.6	14839.2	14593.7			12215		9894.55	12513.9	89763.8	64705.3	42073.9	124333	42058	106845	35393.1	29800.5	62488.3	89619.5	84111.6	90455.1	86324.8	112605	68763.7	19943	23376	20737.2		19100.2
Q92797	Q92797	SYMPK_HUMAN	SYMPK	Symplekin	1	AALEQLLK	AALEQLLK	2	AALEQLLK2	30447.6	45596.4	42101.9	57581.3	36458.4		162581	107848	114137	396837	338133	379296	245731	269322	329893	245967	237496	329383	286861	324757	364805	275394	198082	258440
Q14168	Q14168	MPP2_HUMAN	MPP2	MAGUK p55 subfamily member 2	1	AALESGISTK	AALESGISTK	2	AALESGISTK2							26100.2	13923.8	16105.8	54216.9	43701.4	27022.3	46534.6	33976.9	16563.4	29997.3			37907	16524.9	23692.2	39317.4	23730.2
O75643	O75643	U520_HUMAN	SNRNP200	U5 small nuclear ribonucleoprotein 200 kDa helicase	1	AALETDENLLLCAPTGAGK	AALETDENLLLC(UniMod:4)APTGAGK	2	AALETDENLLLC(UniMod:4)APTGAGK2																20866.1			84885.9	24277.7	26751.9	53366.4	69667	6505.21						6137.31
Q9BRX8	Q9BRX8	PXL2A_HUMAN	PRXL2A	Peroxiredoxin-like 2A	1	AALEYLEDIDLK	AALEYLEDIDLK	2	AALEYLEDIDLK2	30027.6																55532.8								147923	136983	109440	142041	116394	75758
P11172	P11172	UMPS_HUMAN	UMPS	Uridine 5'-monophosphate synthase	1	AALGPLVTGLYDVQAFK	AALGPLVTGLYDVQAFK	2	AALGPLVTGLYDVQAFK2	32206.9	36572.6	53439.3	29730	27926.9	27962.3	31877.2	28811.9	22058.2	551148	309872	102207	481905	172087	199375	97453.9	82827.5	159721	740758	247658	336179	478951	489356	188836	163070	116400	112462	74979.6	55558.8	63657.2
P11172	P11172	UMPS_HUMAN	UMPS	Uridine 5'-monophosphate synthase	1	AALGPLVTGLYDVQAFK	AALGPLVTGLYDVQAFK	3	AALGPLVTGLYDVQAFK3										211114	97705.6	39693.8	193535	32653	38026.9	38177.1	36722.4	43414.5	288979	109899	58194.2	474570	474809	47700.2		27488.8
P41227	P41227	NAA10_HUMAN	NAA10	N-alpha-acetyltransferase 10	1	AALHLYSNTLNFQISEVEPK	AALHLYSNTLNFQISEVEPK	3	AALHLYSNTLNFQISEVEPK3													5118.94						30509	3897.33	5344.18	28134.5	40934.8
Q3KQV9	Q3KQV9	UAP1L_HUMAN	UAP1L1	UDP-N-acetylhexosamine pyrophosphorylase-like protein 1	1	AALLAELALLEPEALR	AALLAELALLEPEALR	3	AALLAELALLEPEALR3											23992		28978.6		30904.4				77425.8	26192.8		125676	84657.2				10988.9
Q9C0C9	Q9C0C9	UBE2O_HUMAN	UBE2O	(E3-independent) E2 ubiquitin-conjugating enzyme	1	AALLEAGMPECTEDK	AALLEAGMPEC(UniMod:4)TEDK	2	AALLEAGMPEC(UniMod:4)TEDK2																30939.8			113107	19241.1	14093	131767	53390.1		14748
Q96EV2	Q96EV2	RBM33_HUMAN	RBM33	RNA-binding protein 33	1	AALLEFEER	AALLEFEER	2	AALLEFEER2								84368.4																				24259.4
Q13813	Q13813	SPTN1_HUMAN	SPTAN1	Spectrin alpha chain, non-erythrocytic 1	1	AALLELWELR	AALLELWELR	2	AALLELWELR2	216664	94554.8	193834	126837	123122	110772	114473	83354.1	104302	1671840	1020140	446580	1610590	573987	961852	383980	181492	230706	1635400	391405	489563	1841160	1837370	318307	143780	113440	114070	46219.6	142461	129376
Q9Y613	Q9Y613	FHOD1_HUMAN	FHOD1	FH1/FH2 domain-containing protein 1	1	AALLNFDEFAVSK	AALLNFDEFAVSK	2	AALLNFDEFAVSK2	65935.6	68584.4	39356.1	37055.2	38137.7	17546.8	171600	101596	99447.9	1207700	929034	648652	956712	485285	741444	274632	144685	268735	548156	419537	494688	490022	464224	282035		24570.9	21138.3		27363.6
Q9Y5B9	Q9Y5B9	SP16H_HUMAN	SUPT16H	FACT complex subunit SPT16	1	AALLTER	AALLTER	2	AALLTER2	206596	99614.3	88636.6	255247	104841	98091.7	232317	163210	193641	76857	77801.1	81184.1	74179.3	127150	64300.4	61856.1	28167.5	25206.6		23598.8	32820.4	14065.5
Q969F9	Q969F9	HPS3_HUMAN	HPS3	BLOC-2 complex member HPS3	1	AALMDASQLEPGEK	AALMDASQLEPGEK	2	AALMDASQLEPGEK2										46733.7	31386.3	26112.3	40524.3	28662.3						19232		27011.1
Q9P287	Q9P287	BCCIP_HUMAN	BCCIP	BRCA2 and CDKN1A-interacting protein	1	AALMFANAEEEFFYEK	AALMFANAEEEFFYEK	2	AALMFANAEEEFFYEK2	35630	22050.2	20644	19755.7	17147.5	15065.6	17812.9		12206.6	663677	332983	88457.1	580866	157872	276800	101774	32201.9	30480	720643	134485	144154	987343	755580	34980.6		27766.8			47057.6
Q3ZAQ7	Q3ZAQ7	VMA21_HUMAN	VMA21	Vacuolar ATPase assembly integral membrane protein VMA21	1	AALNALQPPEFR	AALNALQPPEFR	2	AALNALQPPEFR2	62077.4	65505.5	41173.8	65316.2	45774.4	33896.7	51827.9	41394.6	45162.9	89349.8	85247.3	100116	99900.1	81628.4	110333	213476	149714	231391	422007	243124	501072	411879	693274	245075	486785	334422	344740	419721	262577	288903
Q6PGP7	Q6PGP7	SKI3_HUMAN	SKIC3	SKI3 subunit of superkiller complex protein	1	AALNELLK	AALNELLK	2	AALNELLK2	51132.8	52011.8	45594	40709.5	41866.6	34958.2	92148.4	82521.5	87054.3	268284	316384	314552	243333	269187	293629	142336	173744	196114	145959	238143	196314	132749	101700	177273
O95602	O95602	RPA1_HUMAN	POLR1A	DNA-directed RNA polymerase I subunit RPA1	1	AALNLPEAASYDEVR	AALNLPEAASYDEVR	2	AALNLPEAASYDEVR2	72154.1	50905.2	20060.3	58231.6	34842.9	16030.2	155499	64065.5	59040.6	663832	472978	284848	633601	323058	373775	228829	24831.9	33164.2	533487	171030	222977	516320	404823	62465.2	44548.7	26389.7	11489.7	12585.2		8598.04
Q13217	Q13217	DNJC3_HUMAN	DNAJC3	DnaJ homolog subfamily C member 3	1	AALPDLTK	AALPDLTK	2	AALPDLTK2	80274.2	146952	102255	99660.3	123810	135118	112414	98375.4	85793.5	59218.4	130165	358719	140383	328244	198902	347021	491050	340213		163109	97072.4			349629	363591	228910	87487.7	109890	306546	147674
Q7Z6Z7	Q7Z6Z7	HUWE1_HUMAN	HUWE1	E3 ubiquitin-protein ligase HUWE1	1	AALPLTTSDTK	AALPLTTSDTK	2	AALPLTTSDTK2	119366	121292	58831.1	127478	87178.2	65149	118971	58343.2	63138.6	467375	488041	354307	577184	413450	286772	457609	166524	255912	492251	405470	455940	387205	491798	249789	183416	118463	71521.7	50066.9		24531.9
Q92481	Q92481	AP2B_HUMAN	TFAP2B	Transcription factor AP-2-beta	1	AALPQLSGLDPR	AALPQLSGLDPR	2	AALPQLSGLDPR2	31662.6	23978.5	12427.5	40687.7	26447.3	17361.5	63510.9	35475.6	31012.8	136639	136716	78125.7	112833	89515.5	94630	45804.1		49881.5	87553.2	65585.6	75113.9	77375.6	96781.2	37963.8	19347.5
Q9H3S7	Q9H3S7	PTN23_HUMAN	PTPN23	Tyrosine-protein phosphatase non-receptor type 23	1	AALPTPALSPEDK	AALPTPALSPEDK	2	AALPTPALSPEDK2	91857	49362.2	21425.1	64690.2	32809.9		97572	44327.9	36627.7	307905	208896	118656	283084	141359	152828	136112	35999.2	24572	253460	114562	114232	258567	232791	42260.3	21721.8	20372.5	12172.8
Q9H444	Q96CF2;Q9H444	CHM4B_HUMAN	CHMP4B	Charged multivesicular body protein 4b	0	AALQALK	AALQALK	2	AALQALK2						11675.7										84072.9	127319	157470	63300	82492.9	123031	37406.3	80432.3	99405.6	178605	208382	242334	220895	247762	254491
O00139	O00139	KIF2A_HUMAN	KIF2A	Kinesin-like protein KIF2A	1	AALQEEEQASK	AALQEEEQASK	2	AALQEEEQASK2	53581		4443.4	71101.7		5501.93	36652.7		8891.74	108330	27269.2	11753.2	136392	21338.2	26135.1	60744.6			481819		13266.9	562513	157672		14004.5
P49327	P49327	FAS_HUMAN	FASN	Fatty acid synthase	1	AALQEELQLCK	AALQEELQLC(UniMod:4)K	2	AALQEELQLC(UniMod:4)K2											103609	71445.5				116416	76495.7	79912.9	245166	167943	176270	177058	185554	102577	52714.1	64761.3	48021.3			44307.7
P62851	P62851	RS25_HUMAN	RPS25	40S ribosomal protein S25	1	AALQELLSK	AALQELLSK	2	AALQELLSK2	10284800	4598920	2582110	8180210	3468350	2663730	3492890	1822980	1766810	2599590	2010400	1281650	2426850	1542690	1446110	1673540	938634	1043930	3953350	2004740	2807230	4303280	4323330	1968210	4521650	3136880	2451880	4559160	1957240	2355820
Q9H9Y6	Q9H9Y6	RPA2_HUMAN	POLR1B	DNA-directed RNA polymerase I subunit RPA2	1	AALQELTR	AALQELTR	2	AALQELTR2		31266.7		36145.3			42117.2	33025.9		96073.4	103520	90846.9	81864.1	88348.6	97454.7	47815.1	43475.7		105405	83977.1	109638	125532	120009	76591.5
O96013	O96013	PAK4_HUMAN	PAK4	Serine/threonine-protein kinase PAK 4	1	AALQLVVDPGDPR	AALQLVVDPGDPR	2	AALQLVVDPGDPR2	61343.3	59712.5	42815.8	37072.5	57073.8	29323.8	60252.7	48920.8	34592.5	570222	478209	342955	465590	337915	405594	212361	108144	157293	385386	343224	278456	420622	356794	170891	48481.4	50571.7	52478.6	20917.9	24952.9	17443.7
P78527	P78527	PRKDC_HUMAN	PRKDC	DNA-dependent protein kinase catalytic subunit	1	AALSALESFLK	AALSALESFLK	2	AALSALESFLK2	157257	83824.8	90952.1	85403.7	55392.1	50967.3	80746	57179.2	72109.1	2588380	1640070	504382	1793440	574088	990721	358882	156525	348665	2240210	786285	992834	1334140	1508720	442922			42187.4		45498	58707.1
O95831	O95831	AIFM1_HUMAN	AIFM1	Apoptosis-inducing factor 1, mitochondrial	1	AALSASEGEEVPQDK	AALSASEGEEVPQDK	2	AALSASEGEEVPQDK2	87987.3	5150.71	10308.4	67319.5	3514.55	6397.08	30287.7		9127.26	17162.1			19848.7			54547.6			602895		12802.6	787153	156318		324403	20134.1		381519		5995.9
Q04637	Q04637	IF4G1_HUMAN	EIF4G1	Eukaryotic translation initiation factor 4 gamma 1	1	AALSEEELEK	AALSEEELEK	2	AALSEEELEK2				57490.3					71361.5	341963	281488	166546	352202	224789	279129	454913	33724.7		676076	138928	197121	590920	395328	60841.4	64619.3
Q04637	Q04637	IF4G1_HUMAN	EIF4G1	Eukaryotic translation initiation factor 4 gamma 1	1	AALSEEELEKK	AALSEEELEKK	2	AALSEEELEKK2	33519.2			31573.1			9660.29			19759.6	4949.82		28539			7177.39			105247			138860	26413.5
Q04637	Q04637	IF4G1_HUMAN	EIF4G1	Eukaryotic translation initiation factor 4 gamma 1	1	AALSEEELEKK	AALSEEELEKK	3	AALSEEELEKK3	50922.9			45257.8			14272.2			29037.5			34720.3	4855.45		12754			179912	2883.78		136815	36488.7
O43432	O43432	IF4G3_HUMAN	EIF4G3	Eukaryotic translation initiation factor 4 gamma 3	1	AALSEEELER	AALSEEELER	2	AALSEEELER2		17087.1			19421.9		146085	49449.7	77387	138042	69241	54223.7	120010	71367.9	59962.9	58056.1			169786		26404.1	132601	65632.9
Q14978	Q14978	NOLC1_HUMAN	NOLC1	Nucleolar and coiled-body phosphoprotein 1	1	AALSLPAK	AALSLPAK	2	AALSLPAK2	147342	254699	122230	288358	283649	173483	340992	294716	229171	41715.1	69534	95086.3	63789.8	111303	56563.2	700066	1075940	392558	67170.8	176080	171013	42266.8	34196	263401	1344000	1384520	1267110	1898620	1721280	1290390
Q9P2G1	Q9P2G1	AKIB1_HUMAN	ANKIB1	Ankyrin repeat and IBR domain-containing protein 1	1	AALSSSELLELGDSLMR	AALSSSELLELGDSLMR	2	AALSSSELLELGDSLMR2	6633.56							5589.45		55312.1	16226.3	17555.2	41813.9	9280.2	12079				50496.8	18872.9		75488.3
Q9P2G1	Q9P2G1	AKIB1_HUMAN	ANKIB1	Ankyrin repeat and IBR domain-containing protein 1	1	AALSSSELLELGDSLMR	AALSSSELLELGDSLMR	3	AALSSSELLELGDSLMR3										45581.3	18670.3		41636.6		14974.2				30492.7			31499.2	27428.8
CON_P34955	CON_P34955	A1AT_BOVIN	SERPINA1	Alpha-1-antiproteinase	1	AALTIDEK	AALTIDEK	2	AALTIDEK2	1295470	2093240	2381300	1437960	2136230	2755590	1659280	1393310	2601430	679129	1139240	2127180	464681	829871	1834120	9726140	6634320	9535100	6465500	7861050	11050900	5504020	5191780	11420800	14678300	13954300	17107600	14790000	13509700	16739400
Q9BUF5	Q9BUF5	TBB6_HUMAN	TUBB6	Tubulin beta-6 chain	1	AALVDLEPGTMDSVR	AALVDLEPGTMDSVR	2	AALVDLEPGTMDSVR2	329318	258933	118903	322748	255167	76801.1	386141	170512	149100			367316	234676	294159	544235		246070	262808									782982		290013	647367
Q6PGP7	Q6PGP7	SKI3_HUMAN	SKIC3	SKI3 subunit of superkiller complex protein	1	AALVDYLDGK	AALVDYLDGK	2	AALVDYLDGK2	62905.8	63773.5	60556.4	57493.9	69773.1	18016.1	96675.2	113375	108031	297956	338183	267970	275041	348908	208173	193849	172990	126572	184664	212412	169095	184852	197839	153702	19365.9	25052.3	22503.7			17643.2
Q96L73	Q96L73	NSD1_HUMAN	NSD1	Histone-lysine N-methyltransferase, H3 lysine-36 specific	1	AALVMDLIDLTPR	AALVMDLIDLTPR	2	AALVMDLIDLTPR2							12121.1			39571.9	26440.6	14902.5	27119		12040.3				21106.6		10141.3
O95248	O95248	MTMR5_HUMAN	SBF1	Myotubularin-related protein 5	1	AALYILGDK	AALYILGDK	2	AALYILGDK2				15813.8			21168.7			86582.3	89925.5	62598.6	82222.1	50417.9	71619.5	43700.2	37010.5	56741.4	57551.2	66551.3	59639.3	53856.8	56010.4	49213
P02792	P02792	FRIL_HUMAN	FTL	Ferritin light chain	1	AAMALEK	AAMALEK	2	AAMALEK2	59829.6	59314.1	50300.1	76723.4	66254.4	58388.5	74740	49193.8	57535.1	35508	50536	41240		34305.7		126179	97355.6	118262	66150.5	105425	104485	38241.2	43902.3	95853.6	191828	157450	177201	190765	162301	142708
Q16891	Q16891	MIC60_HUMAN	IMMT	MICOS complex subunit MIC60	1	AAMDNSEIAGEK	AAMDNSEIAGEK	2	AAMDNSEIAGEK2	291458	188831	122487	245497	165082	75268.6	294111	85589.3	155311	1258520	651920	349664	1710800	806948	919382	1281200	58069	53086.8	2523260	454980	650499	2829880	1996230	144657	1398210	532889	206034	879717	105399	179889
Q16891	Q16891	MIC60_HUMAN	IMMT	MICOS complex subunit MIC60	1	AAMDNSEIAGEKK	AAMDNSEIAGEKK	3	AAMDNSEIAGEKK3																			5812.11			9150.85	6022.03		4238.42
Q08211	Q08211	DHX9_HUMAN	DHX9	ATP-dependent RNA helicase A	1	AAMEALVVEVTK	AAMEALVVEVTK	2	AAMEALVVEVTK2	279187	351175	266322	322365	355987	174184	416620	351365	371040	1457660	1795520	1224100	1542880	1486730	1143900	1122850	931215	832299	1228670	1415620	967706	1037940	1174140	1031200	103527	121000	109901		82379.1	57823.8
Q9Y490	Q9Y490	TLN1_HUMAN	TLN1	Talin-1	1	AAMEPIVISAK	AAMEPIVISAK	2	AAMEPIVISAK2	194318	237596	151987	213105	247165	178811	272004	242851	203908	3141810	3042580	2384340	2783350	2206760	2697870	1217720	1191230	1662370	1395110	2206820	1807900	1333910	1530120	1674150	60959.4	101744	101010	27057.5	26946.2	34048.9
P63010	P63010;Q10567	AP2B1_HUMAN	AP2B1	AP-2 complex subunit beta	0	AAMIWIVGEYAER	AAMIWIVGEYAER	2	AAMIWIVGEYAER2	39348.4	36146.8	35926.6	37452.8	25218.4	25188.5	36886.8	20163.9	30099.8	76675.1	84969.4	48621	86920.1	49791.7	81649.3	57983.9	42043.9	40844.1	127534	52092.3	62881.5	154869	191526	27687.2	27965.6	43145.8	36312.3	41016.1	42235.2	52133.2
Q14191	Q14191	WRN_HUMAN	WRN	Bifunctional 3'-5' exonuclease/ATP-dependent helicase WRN	1	AAMLAPLLEVIK	AAMLAPLLEVIK	2	AAMLAPLLEVIK2							5633.57	4729.58	4631.6	53755.2	33065.1	13733.1	32157.1	14902.6	13001.3	8103.26		11035.6	26998.9	26790.3	16161.5	16915	17493.3
Q9P0K7	Q9P0K7	RAI14_HUMAN	RAI14	Ankycorbin	1	AAMTDAMVPR	AAMTDAMVPR	2	AAMTDAMVPR2	26492.8	37448.4	30401.3	31175.6	41552.9	26859.4	51926.3	33233.3	41206.3	106979	179350	187094	134158	175115	168338	134577	132226	152954	86065.9	121153	111947	66792.4	78218.2	124146			24694.2
Q9BTW9	Q9BTW9	TBCD_HUMAN	TBCD	Tubulin-specific chaperone D	1	AAMTSLMDLTLLLAR	AAMTSLMDLTLLLAR	2	AAMTSLMDLTLLLAR2										17793.4	22921.6		14289.7						34575.9		15079.8	39617.6	34578.5
Q9NX74	Q9NX74	DUS2L_HUMAN	DUS2	tRNA-dihydrouridine(20) synthase [NAD(P)+]-like	1	AAMWNPSIFLK	AAMWNPSIFLK	2	AAMWNPSIFLK2										64644.3			55736.6	30285.7				31772.5	60233		59755.6	59272.6	81694.9
Q8NE71	Q8NE71	ABCF1_HUMAN	ABCF1	ATP-binding cassette sub-family F member 1	1	AANAAENDFSVSQAEMSSR	AANAAENDFSVSQAEMSSR	2	AANAAENDFSVSQAEMSSR2	22808.2			16981.1							5380.47		15244.5		7594.79				70140.1			71839.1	42048.9		17618.3
Q9Y6N7	Q9Y6N7	ROBO1_HUMAN	ROBO1	Roundabout homolog 1	1	AANAYGISDPSQISDPVK	AANAYGISDPSQISDPVK	2	AANAYGISDPSQISDPVK2	18191.1	19046.2		16356.4	17120.8	6821.32		10019.1		65813	41263.8	24890.1	89259.7	41633.7	60768.8	81220.7	36806.8	54873.2	150693	154421	122367	209031	208360	79182.2	150861	147443	105372	147421	83688.3	80906.5
P42765	P42765	THIM_HUMAN	ACAA2	3-ketoacyl-CoA thiolase, mitochondrial	1	AANDAGYFNDEMAPIEVK	AANDAGYFNDEMAPIEVK	2	AANDAGYFNDEMAPIEVK2	54806.3	31807.2	21884.9	51241.1	43177.7	18478.9	70125.5	31601.9	37819.5	122867	112677	60494.3	111482	53913.7	80012.8	460252	34942.6	40754.3	1118000	362289	409040	1334860	1268900	130333	884462	540969	194957	987807	148717	208696
Q15398	Q15398	DLGP5_HUMAN	DLGAP5	Disks large-associated protein 5	1	AANENEPEGK	AANENEPEGK	2	AANENEPEGK2																			36242.8			54307
Q13449	Q13449	LSAMP_HUMAN	LSAMP	Limbic system-associated membrane protein	1	AANEVSSADVK	AANEVSSADVK	2	AANEVSSADVK2	59458.6	26298.6	20396.3	54339.5	17689.2	25510	48451		22286.5							41587.5			106517			136481			114593	77097.3	31029.7	150329	14873.4	57111.7
P18206	P18206	VINC_HUMAN	VCL	Vinculin	1	AANFENHSGK	AANFENHSGK	3	AANFENHSGK3	8062.28				1625.69											10100.2			28448.1	5707.18		29714.4	36068.3		30100.8	10658.9		34077.9	4729.14
Q16566	Q16566	KCC4_HUMAN	CAMK4	Calcium/calmodulin-dependent protein kinase type IV	1	AANFVHMDTAQK	AANFVHMDTAQK	2	AANFVHMDTAQK2										10677.2						6785.39	4222.53	7740.41	43451.9	11487.4	21482.8	29561.9	31301.1	7462.94	14903.1		6618.04	11960.1
P25787	P25787	PSA2_HUMAN	PSMA2	Proteasome subunit alpha type-2	1	AANGVVLATEK	AANGVVLATEK	2	AANGVVLATEK2	200611	151831	75370.1	209021	103946	94678.2	143008	101033	108490	70430	94169.9	74664.4	71732.6	70725.4	52565.5	618691	392083	283304	1217090	611853	729293	1140960	1267110	384870	1756990	1259290	1022270	1945530	857369	1010640
Q8WXI9	Q8WXI9	P66B_HUMAN	GATAD2B	Transcriptional repressor p66-beta	1	AANLEMFK	AANLEMFK	2	AANLEMFK2	86711	109028	66382.9	120092	143847	88896.4	357402	291377	363896	547164	632164	587192	480906	500025	515404	303090	336103	425050	220546	346561	306274	140690	185655	262263
Q86Y07	Q86Y07	VRK2_HUMAN	VRK2	Serine/threonine-protein kinase VRK2	1	AANLLLGYK	AANLLLGYK	2	AANLLLGYK2									13155.3	24807.8	30881.2	43657.1	25997.4	28769.1	32599.1			26158.1			19608.6
P46063	P46063	RECQ1_HUMAN	RECQL	ATP-dependent DNA helicase Q1	1	AANMLQQSGSK	AANMLQQSGSK	2	AANMLQQSGSK2										41127.8	23000.7	22732.3	41774	45176.7	46721.4	29818.2	12341.2	26202.7	53589.4	42276.4	114057	46717.4	142446	20999.5	31647.6	12172	23972.9	21917.3		12177.1
P08574	P08574	CY1_HUMAN	CYC1	Cytochrome c1, heme protein, mitochondrial	1	AANNGALPPDLSYIVR	AANNGALPPDLSYIVR	2	AANNGALPPDLSYIVR2		19628.1								117780			183807	71671.8		126709		147756	396803	338171	393392	476127	553438		246641	103315	134119	191641	66579.6	102331
Q9BV44	Q9BV44	THUM3_HUMAN	THUMPD3	tRNA (guanine(6)-N2)-methyltransferase THUMP3	1	AANNIASLLTK	AANNIASLLTK	2	AANNIASLLTK2									22446.1			27845.6	24034.9	34678.4	39929.2			31487.3	22197.5	26271.4	57215.6		34097.4	29549.3	21947.9		25679.6			22739
Q8IY81	Q8IY81	SPB1_HUMAN	FTSJ3	pre-rRNA 2'-O-ribose RNA methyltransferase FTSJ3	1	AANPVDFLSK	AANPVDFLSK	2	AANPVDFLSK2	2869190	2608540	1833200	2551080	2619320	2094350	3268740	2289190	2761010	2238900	2185740	2030870	2088220	1978630	2003520	569119	611172	656234	533405	615645	537291	173358	153767	294435					40636.4
Q9Y4L1	Q9Y4L1	HYOU1_HUMAN	HYOU1	Hypoxia up-regulated protein 1	1	AANSLEAFIFETQDK	AANSLEAFIFETQDK	2	AANSLEAFIFETQDK2	35320.2	17067	18121.7	25827.5	20579.1	13786.1	35231.2	21407.6	13921.9	93048	85766.9	111908	99339.4	101447	141681	114331	35201.3	29744.1	123177	71142.3	89710.6	263516	163604	52595.8	101971	73852.9	30761.5	93412	39558.3	40076.3
Q9Y4L1	Q9Y4L1	HYOU1_HUMAN	HYOU1	Hypoxia up-regulated protein 1	1	AANSLEAFIFETQDK	AANSLEAFIFETQDK	3	AANSLEAFIFETQDK3	56288	35155.2	25050.6	33188.7	28392	26112.7	32089.6	23721.4	23141.4	782722	480150	209176	1041670	264884	354410	264302	46202.3	38796.7	1178780	283699	297187	1208750	1016900	85402.6	392982	154146	59063.5	152061	54189.1	53293.6
Q9Y6E0	Q9Y6E0	STK24_HUMAN	STK24	Serine/threonine-protein kinase 24	1	AANVLLSEHGEVK	AANVLLSEHGEVK	2	AANVLLSEHGEVK2					18279.7												51436.6									84841.2	75161.3		42310.4	53021
Q9Y6E0	Q9Y6E0	STK24_HUMAN	STK24	Serine/threonine-protein kinase 24	1	AANVLLSEHGEVK	AANVLLSEHGEVK	3	AANVLLSEHGEVK3	66679.3	57887.4	35487	68215	57327.1	49864.3	61521.7	37418.4	43766.8	217658	211006	113575	345588	232695	217327	276570	121085	138077	414828	309924	316426	476632	430252	183191	361469	312814	235676	264193	90022.6	157771
Q9P289	O00506;Q9P289	STK26_HUMAN	STK26	Serine/threonine-protein kinase 26	0	AANVLLSEQGDVK	AANVLLSEQGDVK	2	AANVLLSEQGDVK2	52210.8	42914.6	25815.5	68995.1	38410.3	37672.3	89197.6	53558.9	53544.2	336588	316803	239388	421661	275264	283326	164743	58144.9	105990	135871	138124	175790	116698	130009	150852	44543.4	49567.3	50399.9			21129.6
P56182	P56182	RRP1_HUMAN	RRP1	Ribosomal RNA processing protein 1 homolog A	1	AANVQEPEK	AANVQEPEK	2	AANVQEPEK2	591563	87081.2	84840.1	395439	58487	78339.5	192668	65102.7	81972.9	77322.6	41891.5	29771.4	62118.5	26277.2	31775.1	11017.4			38800.3			37704.7	20708.2		18397			28947.9
Q92481	P05549;Q6VUC0;Q92481	AP2B_HUMAN	TFAP2B	Transcription factor AP-2-beta	0	AANVTLLTSLVEGEAVHLAR	AANVTLLTSLVEGEAVHLAR	3	AANVTLLTSLVEGEAVHLAR3										21404.1			16041.4						17980			22933.1	26781
Q8ND04	Q8ND04	SMG8_HUMAN	SMG8	Nonsense-mediated mRNA decay factor SMG8	1	AANYDFYQLLEEK	AANYDFYQLLEEK	2	AANYDFYQLLEEK2	17358.8			12105.8	8304.23	8957.76	24393.7		16337	274456	223865	130641	224530	141707	195275	66472.1	28183.3	28542.3	178999	107137	119907	170961	147974	56416.5
Q8NCN4	Q8NCN4	RN169_HUMAN	RNF169	E3 ubiquitin-protein ligase RNF169	1	AAPAEPDFIFR	AAPAEPDFIFR	2	AAPAEPDFIFR2	19616.7							33256.1	37107.4	74889.8	85442	66685.2	84825.7	66193.9	68846.1	37302		42741.5	38043.1	46152.4	33301.5	30424.6	36364.5	36127.8	20529.8
CON_Q3SZ57	CON_Q3SZ57	FETA_BOVIN	AFP	Alpha-fetoprotein	1	AAPASIPPFPVLEPVTSCK	AAPASIPPFPVLEPVTSC(UniMod:4)K	2	AAPASIPPFPVLEPVTSC(UniMod:4)K2																30188.7	10774.9	28680.4	447955	96862	133627	368078	314547		76305	54248	14697.7	99726.7		20937.4
Q9UKV3	Q9UKV3	ACINU_HUMAN	ACIN1	Apoptotic chromatin condensation inducer in the nucleus	1	AAPCIYWLPLTDSQIVQK	AAPC(UniMod:4)IYWLPLTDSQIVQK	2	AAPC(UniMod:4)IYWLPLTDSQIVQK2													6704.25			4140.2			42726	9704.48	5829.48	44875.9	43232.1
Q96GQ7	Q96GQ7	DDX27_HUMAN	DDX27	Probable ATP-dependent RNA helicase DDX27	1	AAPDILIATPGR	AAPDILIATPGR	2	AAPDILIATPGR2	115860	120615	74389.3	174951		128185	106713	108275														35488.9
Q9Y639	Q9Y639	NPTN_HUMAN	NPTN	Neuroplastin	1	AAPDITGHK	AAPDITGHK	2	AAPDITGHK2	49485.8	83341.4	46658.7	53407.8	57027.9	45684.9	53913.5	46486.4	46540.2	83557.1	96182	77425	80799.4	83599.1	123905	339280	323931	529829	505817	699858	580986	623113	524472	538324	526836	585715	690707	516467	521839	545895
Q9Y639	Q9Y639	NPTN_HUMAN	NPTN	Neuroplastin	1	AAPDITGHK	AAPDITGHK	3	AAPDITGHK3	22393.5	28566.3	16470.2	11135.8	32423.1	15989.4	21273.9	14566.7	11612.5		13782.9	19023.7	11254.7	15025.6		81393.5	53146.2	39989.3		43867	36071			45058.3	128018	127779	98146.4	137441	147075	67996.1
P31146	P31146	COR1A_HUMAN	CORO1A	Coronin-1A	1	AAPEASGTPSSDAVSR	AAPEASGTPSSDAVSR	2	AAPEASGTPSSDAVSR2	31794.2			19121.7			6655.96			30148.8	7459.42		31869.2	7322.83	8587.72	10245			50491.8		3594.07	58028	55955.8
Q8IVP5	Q8IVP5	FUND1_HUMAN	FUNDC1	FUN14 domain-containing protein 1	1	AAPEINNLIEEATEFIK	AAPEINNLIEEATEFIK	2	AAPEINNLIEEATEFIK2									13381.1							20964.4			125000		22080.5	285529	128163		15426.9	7054.27		17119.7		4162.59
Q8IVP5	Q8IVP5	FUND1_HUMAN	FUNDC1	FUN14 domain-containing protein 1	1	AAPEINNLIEEATEFIK	AAPEINNLIEEATEFIK	3	AAPEINNLIEEATEFIK3																			44205.4		7525.06	147384	61426.4					7805.34
P51788	P51788	CLCN2_HUMAN	CLCN2	Chloride channel protein 2	1	AAPELLEYGR	AAPELLEYGR	2	AAPELLEYGR2	21084.2	20239.2	19037.9			22839										63777.8		68946.3		100549				72128.3	46656.5	72441.9	47661.3	63192.7	60916.8	72530.2
Q92947	Q92947	GCDH_HUMAN	GCDH	Glutaryl-CoA dehydrogenase, mitochondrial	1	AAPEMVSLLK	AAPEMVSLLK	2	AAPEMVSLLK2			8048.98			9965.45			15670.3		30754.2	27807.6		29994.5	31755.4	187503	177795	157197	133863	164868	149658	119671	153025	144262	309013	262445	286075	291190	221198	265184
Q96BH1	Q96BH1	RNF25_HUMAN	RNF25	E3 ubiquitin-protein ligase RNF25	1	AAPEPQQPMELYQPSAESLR	AAPEPQQPMELYQPSAESLR	2	AAPEPQQPMELYQPSAESLR2				8220.04			4432.38			25561.6	8182.37		44394	7805.96	13498.2	6764.11			97427.4	6082.31		144675	65882.6		23530.9			7363.86
Q15181	Q15181	IPYR_HUMAN	PPA1	Inorganic pyrophosphatase	1	AAPFSLEYR	AAPFSLEYR	2	AAPFSLEYR2	94750.7	198187	231912	172546	186699	248436	161863	232961	185809	287116	507378	658637	688588	983511	802268	861356	893479	1056990	239678	551332	739918	129342	164289	840530	885613	1083540	1050460	387127	461524	549034
Q15233	Q15233	NONO_HUMAN	NONO	Non-POU domain-containing octamer-binding protein	1	AAPGAEFAPNK	AAPGAEFAPNK	2	AAPGAEFAPNK2	347364	245388	155986	553100	269190	92362.3	1939330	851998	806778	2551280	2166500	1133860	2092460	1352300	1452120	1764290	583278	647403	2093440	1458850	1457470	1435770	1325820	498525			55517.6		47273.8	28120
Q8N612	Q8N612	FHI1B_HUMAN	FHIP1B	FHF complex subunit HOOK interacting protein 1B	1	AAPGGADDLSAVR	AAPGGADDLSAVR	2	AAPGGADDLSAVR2		31597.5		46138.3	33450.8	30049.6	80142.9	55046.8	53432.3	268906	283626	176352	272546	173896	250195	96255.7		39536.1	161820	77900.7	136563	177285	139827	49378.4
P11216	P06737;P11216;P11217	PYGB_HUMAN	PYGB	Glycogen phosphorylase, brain form	0	AAPGYHMAK	AAPGYHMAK	2	AAPGYHMAK2		36312.7			23486			24358.3	24988.6	430601	277727	110744	334579	197769	187333	148382	136544	336707	814153	344167	689858	587334	1335000	215660	115195	90510.5	68134.6	44046.6	30892.8	35029.8
Q5T6F2	Q5T6F2	UBAP2_HUMAN	UBAP2	Ubiquitin-associated protein 2	1	AAPLVTSGK	AAPLVTSGK	2	AAPLVTSGK2		15857.6		14009.5	10388.8											37219.7	29705.6	21191.6	12843.4	10522.4	17074.1			9246.79	64247.3	42810.6	27253.4	77945.8	46163.7	30621
P54619	P54619;Q9UGI9	AAKG1_HUMAN	PRKAG1	5'-AMP-activated protein kinase subunit gamma-1	0	AAPLWDSK	AAPLWDSK	2	AAPLWDSK2		70915.2	36904.2	47889.7	52036.9	44158.6	118936	73926.5	104520	90629.4	108600	139808	109924	163288	112274	178917		89362.3		85521.3	93491.4			99351.4	99066.3		75290.9
Q71SY5	Q71SY5	MED25_HUMAN	MED25	Mediator of RNA polymerase II transcription subunit 25	1	AAPPALLEPLQPPTDVSQDPR	AAPPALLEPLQPPTDVSQDPR	2	AAPPALLEPLQPPTDVSQDPR2										28049.5	15285.3		38141.4	4765.45	14897.3	9845.02			59990.2	6315.33	6609.56	55778.4	51454.7		7148.02
Q7L2J0	Q7L2J0	MEPCE_HUMAN	MEPCE	7SK snRNA methylphosphate capping enzyme	1	AAPPDVGEER	AAPPDVGEER	2	AAPPDVGEER2	454505	90115.4	74138.1	336570	70918.6	93885.8	454879	140758	210816	466743	234601	139361	496932	183631	197834	159909			537173	73296.5	111386	501390	277236
Q9HAF1	Q9HAF1	EAF6_HUMAN	MEAF6	Chromatin modification-related protein MEAF6	1	AAPPQIPDTR	AAPPQIPDTR	2	AAPPQIPDTR2	50033.6	42283.6		52024.7			69812.3	42009.7	48165.3		53166.5	53687.8				31978.6			74687.3	36467.4	57641.7	63109	82038.3		26268.4	24109.8	17388.1	58329	13725.3	21493.4
O75691	O75691	UTP20_HUMAN	UTP20	Small subunit processome component 20 homolog	1	AAPPTAGSMAIEK	AAPPTAGSMAIEK	2	AAPPTAGSMAIEK2	513624	59564.7	50511.3	274020		47072.5	149394	55034.4	46227.1	199866	127656		195447	97950.4	110061	73250.4			225017		104105	186794	240141
Q9BRP8	Q9BRP8	PYM1_HUMAN	PYM1	Partner of Y14 and mago	1	AAPTAASDQPDSAATTEK	AAPTAASDQPDSAATTEK	2	AAPTAASDQPDSAATTEK2	29004.6			23393.5			2957.59									3667.88			77770.9			75980.3	27042.1		34918.5			52179.8
Q13123	Q13123	RED_HUMAN	IK	Protein Red	1	AAPTSAPPSK	AAPTSAPPSK	2	AAPTSAPPSK2				17693.6			12536.2			18204.3		4876.93	18166.9	11482.7	5769.54	8567.27				12059.1	15523.6	8126.63	32500.8
P11586	P11586	C1TC_HUMAN	MTHFD1	C-1-tetrahydrofolate synthase, cytoplasmic	1	AAQAPSSFQLLYDLK	AAQAPSSFQLLYDLK	2	AAQAPSSFQLLYDLK2	44959.4		22266		12017.7	6323.9	16837	14022	18916.7	777118	479438	247379	606630	208729	312231	147804	57289.2	90190.5	854607	313095	478616	875807	995989	144769	26129.4	20515.5	19294.9		18974.1	24806
P11586	P11586	C1TC_HUMAN	MTHFD1	C-1-tetrahydrofolate synthase, cytoplasmic	1	AAQAPSSFQLLYDLK	AAQAPSSFQLLYDLK	3	AAQAPSSFQLLYDLK3																			16681.3		4657.63	13990.6	22240.6
P37837	P37837	TALDO_HUMAN	TALDO1	Transaldolase	1	AAQASDLEK	AAQASDLEK	2	AAQASDLEK2	80482.8	314045	236184	165973	229859	259146	357871	236651	229064	1850030	1905590	1380820	2318710	1658250	1942070	1769780	305539	293668	1903190	920103	1315130	1776190	1814120	491164	1241930	787952	422886	806753	222205	297536
O94906	O94906	PRP6_HUMAN	PRPF6	Pre-mRNA-processing factor 6	1	AAQDLCEEALR	AAQDLC(UniMod:4)EEALR	2	AAQDLC(UniMod:4)EEALR2																52244.1			108847	54445.5	59919.2	53528.5
Q9NV66	Q9NV66	TYW1_HUMAN	TYW1	S-adenosyl-L-methionine-dependent tRNA 4-demethylwyosine synthase TYW1	1	AAQDLMTNGYVSLQEK	AAQDLMTNGYVSLQEK	2	AAQDLMTNGYVSLQEK2	12840.8						11805.8			61007	39807.5	37170.5	40925.3	27085.5	33883.2	29960.8			72853.5		28285.8	92408.2	73900.2
P62995	P62995	TRA2B_HUMAN	TRA2B	Transformer-2 protein homolog beta	1	AAQDRDQIYR	AAQDRDQIYR	3	AAQDRDQIYR3			4766.55			4609.2						3473.42						6520.19			6953.12						11017.5			21116.4
Q9P2D3	Q9P2D3	HTR5B_HUMAN	HEATR5B	HEAT repeat-containing protein 5B	1	AAQDYLQEK	AAQDYLQEK	2	AAQDYLQEK2							52978.4			79351.5			79206.4						94227.4			68461.5	59631
P04075	P04075	ALDOA_HUMAN	ALDOA	Fructose-bisphosphate aldolase A	1	AAQEEYVK	AAQEEYVK	2	AAQEEYVK2	2903250	5105350	3803460	3179350	4939750	3648320	3831480	3313030	4064290	3072830	4384540	4275660	1895030	2577340	4128330	14918900	12500500	13746100	15603500	17713100	17500600	15505200	15906900	17072800	17816100	18930000	19367500	15823900	17398000	17725400
O95872	O95872	GPAN1_HUMAN	GPANK1	G patch domain and ankyrin repeat-containing protein 1	1	AAQEGDLPELR	AAQEGDLPELR	2	AAQEGDLPELR2				22418.6		8563.65	37881		25181.6						15909.2						6402.72
P35520	P35520	CBS_HUMAN	CBS	Cystathionine beta-synthase	1	AAQELQEGQR	AAQELQEGQR	2	AAQELQEGQR2	15837.6							2939.52		7986.58	4992.51		10006.3			7810.46			47702.3		6261.22	49379.5	34563.1		29220.9	5366.59		28385
Q99543	Q99543	DNJC2_HUMAN	DNAJC2	DnaJ homolog subfamily C member 2	1	AAQEQVLNASR	AAQEQVLNASR	2	AAQEQVLNASR2													6434.33						9096.84		9118.25		22710.7
Q9NW08	Q9NW08	RPC2_HUMAN	POLR3B	DNA-directed RNA polymerase III subunit RPC2	1	AAQFDVVK	AAQFDVVK	2	AAQFDVVK2	38383.3	37178.7		29000.9	37005.2	36570.3	70255.1	82774.3	77593.3	162211	184054	218414	168143	162154	171493	93019.2	124404	170031	76466.5	168499	110163	51809.3	74165.1	131853
Q5T4S7	Q5T4S7	UBR4_HUMAN	UBR4	E3 ubiquitin-protein ligase UBR4	1	AAQFVDLLGYFSLK	AAQFVDLLGYFSLK	2	AAQFVDLLGYFSLK2		11673.4	18797.4	12743.5		11929		12946.8	9552.17	65628	38427.6		57897.7	29146.1	62295.5	20458.7	21840.4	27630.4	82379.7	24683.4		105351	109759	21913.3			7484
Q13952	Q13952	NFYC_HUMAN	NFYC	Nuclear transcription factor Y subunit gamma	1	AAQIFITELTLR	AAQIFITELTLR	2	AAQIFITELTLR2	13694.7	14674.5	26225.9	19159.8	16189.2	15785.1	10277.6	10944.3	20572.5	33400.4	34272.3	23205.2	41966.2	24654.4	38361.1	43889.2	31985.5	42372	44347.6	38918.5	84683.9	27303.9	60411.4	51012	47337.1	50320.3	38279.6	28303.1	28534.7	30885.2
Q7Z5K2	Q7Z5K2	WAPL_HUMAN	WAPL	Wings apart-like protein homolog	1	AAQLAESK	AAQLAESK	2	AAQLAESK2				29412.3			54546.5			76711.6	69738.9	57722.2	77727.1	62164.9	53107	53164.6			65510.7	49343.3	59410.6	57465.9	62391.2	36818
P62910	P62910	RL32_HUMAN	RPL32	60S ribosomal protein L32	1	AAQLAIR	AAQLAIR	2	AAQLAIR2	684610	1501610	932203	587056	1059190	1004570	422857	630160	665655	108854	180808	392992	125720	364867	256243	115726	242338	240407	16579.5	109291	161784	18057.2	48502.8	216109	194285	262053	302429	115613	299320	310176
Q15075	Q15075	EEA1_HUMAN	EEA1	Early endosome antigen 1	1	AAQLATEIADIK	AAQLATEIADIK	2	AAQLATEIADIK2	90715.8	166428	83419.6	110591	124082	66097.7	144817	96735.4	140877	112076	138029	116247	112472	105419	77378.7	410102	332575	253551	329495	206696	206635	142762	160349	218202	672574	716069	667781	944810	752076	711231
P09622	P09622	DLDH_HUMAN	DLD	Dihydrolipoyl dehydrogenase, mitochondrial	1	AAQLGFK	AAQLGFK	2	AAQLGFK2	87406.7	108672	49825.6	105102	62657.6	64189.8	89145.2	57608.5	49639.8	92553.4	105136	97826.5	66728.3	89318.1	71002.1	818451	862205	1150080	736827	1015990	899476	510721	621148	869690	1417770	1306530	1203980	1604670	1205550	1174880
Q9UBV7	Q9UBV7	B4GT7_HUMAN	B4GALT7	Beta-1,4-galactosyltransferase 7	1	AAQLPWEDGR	AAQLPWEDGR	2	AAQLPWEDGR2																34331.5			54986	26068.4	32198	50485.1	50659.5		53847.1	32463.7	21258.7	48194.3		17438.8
P07942	P07942	LAMB1_HUMAN	LAMB1	Laminin subunit beta-1	1	AAQNSGEAEYIEK	AAQNSGEAEYIEK	2	AAQNSGEAEYIEK2	89662.2	9920.83	9959.89	70220.3	8145.17	7099.31	39035.9		9440.46	46034.4	14343.5	10304.2	76197	21264.3	22840.3	41703.8			307233		10188.3	341244	103838		129545	13616		100172
Q9Y4B4	Q9Y4B4	ARIP4_HUMAN	RAD54L2	Helicase ARIP4	1	AAQQEELER	AAQQEELER	2	AAQQEELER2				32050.9			47901.9												45394.2			32504.2	42896.5
P35716	P35716	SOX11_HUMAN	SOX11	Transcription factor SOX-11	1	AAQSGDYGGAGDDYVLGSLR	AAQSGDYGGAGDDYVLGSLR	2	AAQSGDYGGAGDDYVLGSLR2							13961.2			13969.6	12725.1								26133.1			15421.4
Q8TDY2	Q8TDY2	RBCC1_HUMAN	RB1CC1	RB1-inducible coiled-coil protein 1	1	AAQSLDEMSQTITDLLSEQK	AAQSLDEMSQTITDLLSEQK	2	AAQSLDEMSQTITDLLSEQK2										16838.5	3634.03								39350.3			57421.3	24037.1
Q8TDY2	Q8TDY2	RBCC1_HUMAN	RB1CC1	RB1-inducible coiled-coil protein 1	1	AAQSLDEMSQTITDLLSEQK	AAQSLDEMSQTITDLLSEQK	3	AAQSLDEMSQTITDLLSEQK3										15874.5									15376.9			21988.7
Q9NUU7	Q9NUU7;Q9UMR2	DD19A_HUMAN	DDX19A	ATP-dependent RNA helicase DDX19A	0	AAQSLLNK	AAQSLLNK	2	AAQSLLNK2		28662.2			22650.8	23192.9		21512.5		122110	137799	134229	77432.1	127729	161341	47094.4	49597.1	97011.6	46996.2	73796.6	138369	35915.9	75113.3	73302.8		16762.3
P30622	P30622	CLIP1_HUMAN	CLIP1	CAP-Gly domain-containing linker protein 1	1	AAQTAEDAMQIMEQMTK	AAQTAEDAMQIMEQMTK	2	AAQTAEDAMQIMEQMTK2		7011.67	6531.37	8569.62		4568.69				119893	103420	50525.8	173610	43230.4	96785.8	62647.2		14337.6	136199	125837	114960	154283	157989	35135.1	103562	57107.3	30196.7	78564.1	21002.4	20153
O94964	O94964	SOGA1_HUMAN	SOGA1	Protein SOGA1	1	AAQTGQVDGELIR	AAQTGQVDGELIR	2	AAQTGQVDGELIR2	73088.6	33791.1	24110.7	56824.9	34921.8	32474.4	142513	59198	73045.5	170378	206470	148524	212520	120037	150546	56749.9	18404.1		164505	68611.5	78371	165534	135785	31223.3
O94915	O94915	FRYL_HUMAN	FRYL	Protein furry homolog-like	1	AAQTTIETAIHSLIETLK	AAQTTIETAIHSLIETLK	3	AAQTTIETAIHSLIETLK3										11773.5			13668.2						27827.4			48502.4	34722.6
Q8IVM0	Q8IVM0	CCD50_HUMAN	CCDC50	Coiled-coil domain-containing protein 50	1	AAQVAQDEEIAR	AAQVAQDEEIAR	2	AAQVAQDEEIAR2	53524.7			39663.2			22277.7									24964.8			206609		17760.1	227468	130959		127513	20937.5		165368		14291.2
Q6NXR4	Q6NXR4	TTI2_HUMAN	TTI2	TELO2-interacting protein 2	1	AAQVGLLFLK	AAQVGLLFLK	2	AAQVGLLFLK2	22225.5	37037.4	19049.5	24659	22373.5	17842	24020.1		18818.2	45744.9						83540.5	98454.6		64069.6	61185.6		42723.2	45125.8			16544.8	17464.4
Q96I24	Q96I24	FUBP3_HUMAN	FUBP3	Far upstream element-binding protein 3	1	AAQVMGPPDR	AAQVMGPPDR	2	AAQVMGPPDR2	16964.4	16995.9		30862.2	16790.8	14633	48725.4	54991	59543.4	103163	87304.4	75930.3	83561.9	73825.6	97146.8	32878.9		13883.9	36638.3	30591.8	70371.4	30410.2	68520.2	14969
Q9BTW9	Q9BTW9	TBCD_HUMAN	TBCD	Tubulin-specific chaperone D	1	AASAAFQENVGR	AASAAFQENVGR	2	AASAAFQENVGR2									10039.1	27704.4	29044.4	26468.8	21426	25941.8	34179.9	8232.84			13200.7		30556.9	13980.5	35023.4	7024.74
Q9Y4F5	Q9Y4F5	C170B_HUMAN	CEP170B	Centrosomal protein of 170 kDa protein B	1	AASAAGVPLEASGEQVR	AASAAGVPLEASGEQVR	2	AASAAGVPLEASGEQVR2	6392.88			9594.46			14629.1	4993.77	11154.1	29346.2	18300.2	17491.6	24594.6	12548.4	23336.1	12056.8			31698.9	5622.73	17842.8	18888.5	22236.9	3494.9
O00116	O00116	ADAS_HUMAN	AGPS	Alkyldihydroxyacetonephosphate synthase, peroxisomal	1	AASAATAAPTATPAAQESGTIPK	AASAATAAPTATPAAQESGTIPK	2	AASAATAAPTATPAAQESGTIPK2	6884.54						3257.47			18942.9	7558.67		18547.5		14216.7	5778.55			39680	6357.66	13598.2	29060.3	59544.8
O75367	O75367	H2AY_HUMAN	MACROH2A1	Core histone macro-H2A.1	1	AASADSTTEGTPADGFTVLSTK	AASADSTTEGTPADGFTVLSTK	2	AASADSTTEGTPADGFTVLSTK2	7156620	1127230	750735	4602110	651626	655047	2921500	655800	830822	2990850	761407	400809	2853190	547185	695353	175420	9984	8995.92	1067720	87273.8	121432	2319570	986001	23753.1	337030	100037	26528.1	297147	17799.2	28707.5
O00154	O00154	BACH_HUMAN	ACOT7	Cytosolic acyl coenzyme A thioester hydrolase	1	AASAFFTYVSLSQEGR	AASAFFTYVSLSQEGR	2	AASAFFTYVSLSQEGR2	19844.8		19631.6		12008.7	15639.7	14271.7		16156	20601.9	14444.5	20314.8			14348.7	31986	20119.9	28529.6	43045.8	38621.9	121609	49089.7	102902	39918.5	59245	30735.7	42100.9	41042.2	18992.4	42247.7
Q96HY6	Q96HY6	DDRGK_HUMAN	DDRGK1	DDRGK domain-containing protein 1	1	AASAGQEPLHNEELAGAGR	AASAGQEPLHNEELAGAGR	3	AASAGQEPLHNEELAGAGR3	3174.66			8698.26				4220.79		7364.4		2204.73	8756.3			1953.26			29065.4	1519.24		32212.8	16427.4		8052.79			11920.9
P31323	P31323	KAP3_HUMAN	PRKAR2B	cAMP-dependent protein kinase type II-beta regulatory subunit	1	AASAHAIGTVK	AASAHAIGTVK	2	AASAHAIGTVK2						6724.03			5918.8	19058.9	32873.1	29556.4	28661.2	18005.3	25218.2		18652.1	32314.3	18265.2	25521	52869.7	18407.1	46639.4	21446.4
Q9UKM9	Q9UKM9	RALY_HUMAN	RALY	RNA-binding protein Raly	1	AASAIYSGYIFDYDYYR	AASAIYSGYIFDYDYYR	2	AASAIYSGYIFDYDYYR2	107979	59582.1	154808	76549.7	40925.1	106462	65374.2	32867.5	94078.2	370247	251812	195073	275245	200447	444827		41316.6		68663.5	50783.1	47499.2	78098.1	88830.9			40658.3	30258.4		71726.7	34050.7
Q9BSJ2	Q9BSJ2	GCP2_HUMAN	TUBGCP2	Gamma-tubulin complex component 2	1	AASAPYFEVLEK	AASAPYFEVLEK	2	AASAPYFEVLEK2	73594.5	45909.7	36767	67789.6	63969.8	43070.2	85786.4	68701	59341	468991	449983	333840	320372	285315	311729	164461	82096.6	111540	283395	198971	225159	196312	235755	105578	33294.2	35583.3	28810.7
P13861	P13861	KAP2_HUMAN	PRKAR2A	cAMP-dependent protein kinase type II-alpha regulatory subunit	1	AASAYAVGDVK	AASAYAVGDVK	2	AASAYAVGDVK2	176209	248580	165418	188654	194190	207072	236638	260851	196924	661748	747166	751272	835092	754358	880417	749545	877069	1229860	825143	1200260	1088700	794608	873044	1138330	546069	657118	628179	353029	309315	285286
P18206	P18206	VINC_HUMAN	VCL	Vinculin	1	AASDELSK	AASDELSK	2	AASDELSK2	62025.6	114812	93857.6	88123.6	113191	116158	91654.6	109260	96584	61317.7	84850.1	106582	37472.6	63774.8	97311.3	400079	251590	267629	312841	395441	430143	283151	335764	359948	679663	698594	590222	657243	714522	523506
P62258	P62258	1433E_HUMAN	YWHAE	14-3-3 protein epsilon	1	AASDIAMTELPPTHPIR	AASDIAMTELPPTHPIR	2	AASDIAMTELPPTHPIR2	79040.3	19711.8		55665.7		7835.68	38637.8	6900.45		65086.7	42185.9		53593	41242.5	30153.5	128981	14859.2		976039	118006	209907	1213730	961694	42984.1	400118	111364	47723.5	377904	22802	45289.5
P62258	P62258	1433E_HUMAN	YWHAE	14-3-3 protein epsilon	1	AASDIAMTELPPTHPIR	AASDIAMTELPPTHPIR	3	AASDIAMTELPPTHPIR3	565766	142906	113631	505571	100852	91377.6	310899	45000.1	97130.2	237650	111611	81427.6	227047	111537		577975	91134.6	93027.8	2126540	390437	672617	2194370	1905080	165141	1551000	593430	209171	1646980	157950	265072
P19532	P19532	TFE3_HUMAN	TFE3	Transcription factor E3	1	AASDPLLSSVSPAVSK	AASDPLLSSVSPAVSK	2	AASDPLLSSVSPAVSK2		7363.18				5867.32	21953.8	16572.9		99823.8	105238	54966.6	106456	65484.6	72512.8	21349.2	20011.8	15271.9	21616	28841.1	34549.7	46238.7	39317.1	29678.1	27995	15826.4	13520.4	18970.1	9498.14	9839.68
P28340	P28340	DPOD1_HUMAN	POLD1	DNA polymerase delta catalytic subunit	1	AASDYAGK	AASDYAGK	2	AASDYAGK2			17783.5		22199.6	21423.3	78112.7	55722	52500.3	67899.3	51332.9	57460	76339.5	51743.5	52715.5	66288.5	51457.2	62677.4	73479.6	89108.1	70019.1	72290.9	75474.3	58460.1	37744.4	33978.1	28840.2	35971		20176
O94985	O94985	CSTN1_HUMAN	CLSTN1	Calsyntenin-1	1	AASEFESSEGVFLFPELR	AASEFESSEGVFLFPELR	2	AASEFESSEGVFLFPELR2										41199.3			33192.8		14662.6				80385.1	13505.6		77806.9	65568.2		11245
Q8IXQ6	Q8IXQ6	PARP9_HUMAN	PARP9	Protein mono-ADP-ribosyltransferase PARP9	1	AASEFILGK	AASEFILGK	2	AASEFILGK2				23527.4		14164.5	51452.8	41191.4	48162.6	37147.3	46096.5	52618.3	33857.1	45567.6	44934.7	23936.1	41646	48095.1	15510.2	28165.5	39715.8			30804.8
P85037	P85037	FOXK1_HUMAN	FOXK1	Forkhead box protein K1	1	AASEQQADTSGGDSPK	AASEQQADTSGGDSPK	2	AASEQQADTSGGDSPK2	7886.03												3484.99			1849.21			20203			18546.7
Q9NZM3	Q9NZM3	ITSN2_HUMAN	ITSN2	Intersectin-2	1	AASEQYIDTEK	AASEQYIDTEK	2	AASEQYIDTEK2	12332.4		3815.85	6384.35			25705.9	10625.2	17188.7	44807.5	37258.9	22673.2	64354.9	18375.9	28553.5	19426.2			51671.6		7120.54	63997.4	40325.1
O14730	O14730	RIOK3_HUMAN	RIOK3	Serine/threonine-protein kinase RIO3	1	AASFLKDDGDPPLLYDE	AASFLKDDGDPPLLYDE	2	AASFLKDDGDPPLLYDE2																			25836.4			33589.6	17766.8		15037.4			22696.8
P09525	P09525	ANXA4_HUMAN	ANXA4	Annexin A4	1	AASGFNAMEDAQTLR	AASGFNAMEDAQTLR	2	AASGFNAMEDAQTLR2	133539	110878	64178	147677	91592.2	64502.8	124389	82188.5	93443.8	91239.8	361826	493655	216952	318932	189088	316119	136776	139979		199375	318512			189379	46233.3	42831.5	33764.5	29642.6	26544.9	31641.2
B2RTY4	B2RTY4	MYO9A_HUMAN	MYO9A	Unconventional myosin-IXa	1	AASGNEALGMEGPLGQTK	AASGNEALGMEGPLGQTK	2	AASGNEALGMEGPLGQTK2										29967.2	16739.3		26421.7	9294.58					20668.8	5000.82		30796.8	28578.4
O15015	O15015	ZN646_HUMAN	ZNF646	Zinc finger protein 646	1	AASGTWEDLPTR	AASGTWEDLPTR	2	AASGTWEDLPTR2																			22504.2	15765.2	14219.8	22726.5	18898.6
P26640	P26640	SYVC_HUMAN	VARS1	Valine--tRNA ligase	1	AASGYPVK	AASGYPVK	2	AASGYPVK2	29298.7	54748.3	32832.8	41704	38388.1	60189.2	49259.3	37220.2	51161.3	31113.6	85054.5	144017	62018.2	112893	95988	222834	337847	313630	76761.2	169951	105912	47753.2	47683.3	248031	61689.1	91602.7	77222.6	28654.6	35903.3	23645.3
Q8TEQ6	Q8TEQ6	GEMI5_HUMAN	GEMIN5	Gem-associated protein 5	1	AASHLLSIHK	AASHLLSIHK	3	AASHLLSIHK3				4488.95						68460.5	63110.8	54854.2	60489.1	43727.2	56357.2	19741.1	22724.9	62189.7	46690.4	77319.1	73333.7	25861.4	59411.1	67799.5
P23588	P23588	IF4B_HUMAN	EIF4B	Eukaryotic translation initiation factor 4B	1	AASIFGGAK	AASIFGGAK	2	AASIFGGAK2	40997.6	66988.6	48176.6	44822	64447.3	30681.2	38411.8	27423.1	37348.3		35051.5	39990.3	14975	25630.9	27250.3	127930	249464	292534	66113.4	222522	293663	39430	98232.2	353708	187681	303100	442092	203918	329591	379077
Q9Y5B9	Q9Y5B9	SP16H_HUMAN	SUPT16H	FACT complex subunit SPT16	1	AASITSEVFNK	AASITSEVFNK	2	AASITSEVFNK2	360676	171730	203220	368117	230070	219398	407201	243292	368924	326358	398842	378035	291616	351390	373978	199752	157565	208832	291037	201132	375273	213965	243319	164528			28330.6
Q92538	Q92538	GBF1_HUMAN	GBF1	Golgi-specific brefeldin A-resistance guanine nucleotide exchange factor 1	1	AASIYSSWAEEQR	AASIYSSWAEEQR	2	AASIYSSWAEEQR2										186840	176192	120225	203715	127777	150449					102844	140865	142261	161245	66715.8
Q08378	Q08378	GOGA3_HUMAN	GOLGA3	Golgin subfamily A member 3	1	AASLELSEVK	AASLELSEVK	2	AASLELSEVK2						19653.2				178845	159353	141951	142110	111750	129005	75891.6	101790	120171	66827	112390	84648.7		70564.5	132922
Q96N66	Q96N66	MBOA7_HUMAN	MBOAT7	Lysophospholipid acyltransferase 7	1	AASLEYDYETIR	AASLEYDYETIR	2	AASLEYDYETIR2	76397.5	93630.1	76547.7	69519.9	97298.1	65949.5	75340.3	57151.6	62331.4	160301	159313	135240	141649	131754	174167	385445	183773	206347	635730	624711	516382	642152	672805	349895	640881	572196	472556	726190	351588	410461
Q04637	Q04637	IF4G1_HUMAN	EIF4G1	Eukaryotic translation initiation factor 4 gamma 1	1	AASLTEDR	AASLTEDR	2	AASLTEDR2	166510	102037	63783.9	157699	107723	53204	275998	95484.5	142180	578658	620561	424916	520972	394385	504111	366595	100641	117063	614616	280372	417986	531990	478617	218312
P53041	P53041	PPP5_HUMAN	PPP5C	Serine/threonine-protein phosphatase 5	1	AASNMALGK	AASNMALGK	2	AASNMALGK2			36392.2							69793.3	111682	112553	70033.9	92832.9	120342	79888.1	144676	179309	99986.3	120012	184562		153738	190624	70048.7	92137.8	112255		46110.1
O15439	O15439	MRP4_HUMAN	ABCC4	ATP-binding cassette sub-family C member 4	1	AASQILILK	AASQILILK	2	AASQILILK2																	19889	21667.3		12564.6		11486.8	19574.5		22270.2	20852.3	22733	25766.3	20605.7	18210.8
Q96N66	Q96N66	MBOA7_HUMAN	MBOAT7	Lysophospholipid acyltransferase 7	1	AASQPTSLAPEK	AASQPTSLAPEK	2	AASQPTSLAPEK2	17197.4	15263.6	9252.97			6934.84	12765.2	8823.84		11441.8	16116.4	11752.1		7892.17		52594.6		12223.6	122822	39898.6	96739.2	123661	151713	17224.9	159167	69174.5	55329.2	169831	31190.7	45689.6
Q92616	Q92616	GCN1_HUMAN	GCN1	eIF-2-alpha kinase activator GCN1	1	AASQSTQVPTITEGVAAALLLLK	AASQSTQVPTITEGVAAALLLLK	3	AASQSTQVPTITEGVAAALLLLK3			3544.78	5881.3			8126.32		6551.94	19121.7	15879.2	7788.31	11523.5	6065.82	20953		6533.96		38208.2	9356.69	9107.53	59668.8	63558.5					3878.57
O15127	O15127	SCAM2_HUMAN	SCAMP2	Secretory carrier-associated membrane protein 2	1	AASSAAQGAFQGN	AASSAAQGAFQGN	2	AASSAAQGAFQGN2																91678.5	152169	182321		123142		74326.8		167306	274231	257899	214549	302509	269437	296952
Q9UDY2	Q9UDY2	ZO2_HUMAN	TJP2	Tight junction protein ZO-2	1	AASSDQLR	AASSDQLR	2	AASSDQLR2				240110						234314	332091	234433	302742	283085	297352			85577.4	142500		157020		157599	86665
Q9C0C2	Q9C0C2	TB182_HUMAN	TNKS1BP1	182 kDa tankyrase-1-binding protein	1	AASSELPADISK	AASSELPADISK	2	AASSELPADISK2																									15713.8		28980.1		26932.8
O95819	O95819	M4K4_HUMAN	MAP4K4	Mitogen-activated protein kinase kinase kinase kinase 4	1	AASSLNLSNGETESVK	AASSLNLSNGETESVK	2	AASSLNLSNGETESVK2	9689.78	12105.6		11730.4	5141.56			7122.77	9895.62	31918.6	31910.4	28161.6	54684	39228.1	42837.6	14291.4			54642.7	14587.5	25589.9	59476.8	49937.4		15734.4
Q66K74	Q66K74	MAP1S_HUMAN	MAP1S	Microtubule-associated protein 1S	1	AASSVPNLK	AASSVPNLK	2	AASSVPNLK2	14313.4					17096.9	28373.4		28861.9	73847.7	131805	126115	97694.7	107995	112151	69960.6	93928.1	117550	46062.8	102755	95019.8	51952.9	63899.8	95245.3
Q15032	Q15032	R3HD1_HUMAN	R3HDM1	R3H domain-containing protein 1	1	AASTDLGAGETVVGK	AASTDLGAGETVVGK	2	AASTDLGAGETVVGK2	15538.8	10642.5	5629.25	13535.6	9465.29		38005.3	17523.1	18801.2	66445.3	69181.5	40892.3	67993.7	47822.5	55877.7	27630.5	13137	10344.7	45831.5	35380.4	30616.3	42829.7	41179.9	11703.5		5881.93
Q13214	Q13214	SEM3B_HUMAN	SEMA3B	Semaphorin-3B	1	AASVLVGEELYSGVAADLMGR	AASVLVGEELYSGVAADLMGR	2	AASVLVGEELYSGVAADLMGR2										27915			36855.1						52263.7			116048	85606.3
Q13214	Q13214	SEM3B_HUMAN	SEMA3B	Semaphorin-3B	1	AASVLVGEELYSGVAADLMGR	AASVLVGEELYSGVAADLMGR	3	AASVLVGEELYSGVAADLMGR3										27657.3			36856.3						45232.1			56572.1	57669.1
O60885	O60885	BRD4_HUMAN	BRD4	Bromodomain-containing protein 4	1	AASVVQPQPLVVVK	AASVVQPQPLVVVK	2	AASVVQPQPLVVVK2		11015.2			8055.92		31149.3	28699.9	31950.1	11201.2	24512.5	24824.3	14033.1	21411.2	16964.7	24593	37005.8	59425.1	7226	33056.4	31890.7		10107.4	18489.4			2778.77		3460	5337.44
Q16363	Q16363	LAMA4_HUMAN	LAMA4	Laminin subunit alpha-4	1	AASYFFDGSGYAVVR	AASYFFDGSGYAVVR	2	AASYFFDGSGYAVVR2										26057.2	16343.2		23482.3	15470.6		19039	16815.1	26420.1	27465.7	31182.4	35177.4	39260.4	33614	24136.8	16185	15862.2	16917.7
O95470	O95470	SGPL1_HUMAN	SGPL1	Sphingosine-1-phosphate lyase 1	1	AASYFGMK	AASYFGMK	2	AASYFGMK2																23290.3	36656.2	39861.8		28111.6		30823.8		36824.8		26652.6	28377
Q14126	Q14126	DSG2_HUMAN	DSG2	Desmoglein-2	1	AASYTEEDENHTAK	AASYTEEDENHTAK	2	AASYTEEDENHTAK2	8162.3
Q14126	Q14126	DSG2_HUMAN	DSG2	Desmoglein-2	1	AASYTEEDENHTAK	AASYTEEDENHTAK	3	AASYTEEDENHTAK3	67362.2		6785.39	36119.8			17198.5												15113.3			17704			8579.58			10987.3
Q9Y3F4	Q9Y3F4	STRAP_HUMAN	STRAP	Serine-threonine kinase receptor-associated protein	1	AATAAADFTAK	AATAAADFTAK	2	AATAAADFTAK2	436680	669414	423355	505339	653849	420646	1518440	1379160	1163630	1625260	2356630	2309750	2045430	2331350	2129290	2669200	2843910	3050340	1627320	2936470	2459630	1278470	1560870	2749440	2247920	2517230	2465880	1827820	1757230	1847330
Q9H0E3	Q9H0E3	SP130_HUMAN	SAP130	Histone deacetylase complex subunit SAP130	1	AATDDDLHR	AATDDDLHR	2	AATDDDLHR2		17128.5	15472.7	35727.2	22700.7	18504.9	78852.6	45188.2	61701.9	224669	193126	127041	194708	105433	133009	74278.1	13097.9	16357.6	157982	54550.2	80944	149250	113261	20054.8
Q9H0E3	Q9H0E3	SP130_HUMAN	SAP130	Histone deacetylase complex subunit SAP130	1	AATDDDLHR	AATDDDLHR	3	AATDDDLHR3	9249.25			19975.6	15558.9		66271.6	31146.7	41434.2	69127.4	60378.4	49972.2	86788.4	50886.9	50408.2	34362.9			36043.3	22812	23345	30047.6	28905.1
P82094	P82094	TMF1_HUMAN	TMF1	TATA element modulatory factor	1	AATEELLANK	AATEELLANK	2	AATEELLANK2	43475.3	64633.1	33564.7	46094.5	50029.6	45458.5	54949.2	55381.6	49031.2	123497	140163	103911	148215	114753	85398.4	163964	92717.2	89472.4	173449	182476	173624	149680	204987	112519	195914	172397	149820	186475	127128	149824
Q6P1J9	Q6P1J9	CDC73_HUMAN	CDC73	Parafibromin	1	AATENIPVVR	AATENIPVVR	2	AATENIPVVR2	32171.4	24046.2	21230.4	63041	38871.7	35292.1	128765	92003.8	116954	105368	135915	104277	99485.7	92752.3	110968	71122.9	26094.6	45349	114387	58111.7	130120	77628.5	114921	28542.1
P35232	P35232	PHB1_HUMAN	PHB1	Prohibitin 1	1	AATFGLILDDVSLTHLTFGK	AATFGLILDDVSLTHLTFGK	3	AATFGLILDDVSLTHLTFGK3	401832	294595	362466	248546	297144	236994	221871	218998	185414	322560	218404	178686	308682	199816	164424	300229	668382	375792	2465010	622376	644376	3465140	3279470	351357	261452	578141	323348	237430	377484	299121
O15294	O15294	OGT1_HUMAN	OGT	UDP-N-acetylglucosamine--peptide N-acetylglucosaminyltransferase 110 kDa subunit	1	AATGEEVPR	AATGEEVPR	2	AATGEEVPR2	57115.2	46707.5	72237.7	57173.6	75270.6	97258.8	133189	172092	148212	170773	277718	318139	186103	329382	266045	245479	110296	130925	225051	275411	214082	200242	116392	182048	21283.3	20066.1	14213.4		8331.11	7394.72
Q9HCC0	Q9HCC0	MCCB_HUMAN	MCCC2	Methylcrotonoyl-CoA carboxylase beta chain, mitochondrial	1	AATGEEVSAEDLGGADLHCR	AATGEEVSAEDLGGADLHC(UniMod:4)R	3	AATGEEVSAEDLGGADLHC(UniMod:4)R3																21416.9			150356		6487.53	187773	60417.2		51151.3	11036.3		97968		4296.59
Q96GQ5	Q96GQ5	RUSF1_HUMAN	RUSF1	RUS family member 1	1	AATHGLMLGALQGDGPLPAELEELR	AATHGLMLGALQGDGPLPAELEELR	3	AATHGLMLGALQGDGPLPAELEELR3										3608.21									11854.5			18038.3	16622.5
Q02952	Q02952	AKA12_HUMAN	AKAP12	A-kinase anchor protein 12	1	AATIIEER	AATIIEER	2	AATIIEER2		67717.5	46917.4		73863.4		61162.3									241730			115960		109876	70269.4			503413	291027	169662	554529	165247	192427
Q15003	Q15003	CND2_HUMAN	NCAPH	Condensin complex subunit 2	1	AATILTK	AATILTK	2	AATILTK2	28241.7	33852.1		41894.1	31429.4	22452.7	33186.1	27428.7	29097.8	37269.3	49847.4	59551.4	53989.3	57482.4	23777	83629.4	114523	67895.3	27872.2	37854.2	38472.8	10351.4	15211.7	52048.5
P31323	P31323	KAP3_HUMAN	PRKAR2B	cAMP-dependent protein kinase type II-beta regulatory subunit	1	AATITATSPGALWGLDR	AATITATSPGALWGLDR	2	AATITATSPGALWGLDR2								5331.66		57085.8	57329.9	27534.8	36671.1	46207.6	48627.2			19468.3		37308	57160.7		41943.6	25477.1	6557.16
P13861	P13861	KAP2_HUMAN	PRKAR2A	cAMP-dependent protein kinase type II-alpha regulatory subunit	1	AATIVATSEGSLWGLDR	AATIVATSEGSLWGLDR	2	AATIVATSEGSLWGLDR2	70058.3	43670.2	17666.1	33351.6		15103.7	33340.5	24079.5	25887	296618	308984	138814	432799	130177	251484	113786	52565.6	110153	270414	212877	277466	265510	297003	117381	120365	91893.6	57779.5	46049.7	35020.6	42851.1
P50454	P50454	SERPH_HUMAN	SERPINH1	Serpin H1	1	AATLAER	AATLAER	2	AATLAER2		62764.6	63925	32448.6	36769	60806.2		49937.9	47667.3			116151		118845
Q14683	Q14683	SMC1A_HUMAN	SMC1A	Structural maintenance of chromosomes protein 1A	1	AATLAQELEK	AATLAQELEK	2	AATLAQELEK2	967413	507920	348296	597795	483712	324424	729502	341506	395145	573748	531717	482209	633022	499193	496255	250654	98422.9	81730.5	301726	122460	186010	276122	229253	121149	101468	77672.1	56232.7	48774.7		30064.8
Q9H8G2	Q9H8G2	CAAP1_HUMAN	CAAP1	Caspase activity and apoptosis inhibitor 1	1	AATLAVPPPEDVQPSAQQLELLELEMR	AATLAVPPPEDVQPSAQQLELLELEMR	3	AATLAVPPPEDVQPSAQQLELLELEMR3										5483.96			3957.91	3476.33					26404.2			72091.8	18495.6
P57740	P57740	NU107_HUMAN	NUP107	Nuclear pore complex protein Nup107	1	AATLEGWK	AATLEGWK	2	AATLEGWK2	134110	131169	113890	153255	169596	151605	298453	277802	261285	465305	492047	562009	437454	448395	485864	245219	317348	369248	201228	294532	267667	137125	178884	287669		29949.4
Q86TX2	Q3I5F7;Q86TX2	ACOT1_HUMAN	ACOT1	Acyl-coenzyme A thioesterase 1	0	AATLILEPAGR	AATLILEPAGR	2	AATLILEPAGR2											21765.6	23963.5	17194.8	17720.9	29954.3	24991.1	37507.7	49301.4	30355.4	35039.6	56217.7	19912.2	26796.4	33001.3
Q99615	Q99615	DNJC7_HUMAN	DNAJC7	DnaJ homolog subfamily C member 7	1	AATLMMLGR	AATLMMLGR	2	AATLMMLGR2		21351.4	20003.8			26140.7			38292.7	82138.4	121120	83265.5	81255	49133.6	93755.9	52811.6	116259	217074	58221.1	121761	212501	62393.5	83142	202792
Q6PD74	Q6PD74	AAGAB_HUMAN	AAGAB	Alpha- and gamma-adaptin-binding protein p34	1	AATLPHEQR	AATLPHEQR	2	AATLPHEQR2										36487.8	35651.1	18665.9	22467.4	16107.1	35027.9			6574.24	27207.5	19251.4	17968.5	29863.4	47531.9
P53365	P53365	ARFP2_HUMAN	ARFIP2	Arfaptin-2	1	AATMEIPIHGNGEAR	AATMEIPIHGNGEAR	3	AATMEIPIHGNGEAR3				10860.5		4901	9676.36	6334.6		20712	21881.2	14966.3	32520.8	22287	23743	11816.9			34131.6	7067.3	15668	22561.6	19801.2		21198.5	7979.08		10914.3
Q13895	Q13895	BYST_HUMAN	BYSL	Bystin	1	AATMTAAGHHAEVVVDPEDER	AATMTAAGHHAEVVVDPEDER	3	AATMTAAGHHAEVVVDPEDER3	8692.94			12604.3						18106.4			6725.51		4564.81				19736.7		3298.44	22640.3	11575.9	3387.71			1555.09
O95900	O95900	TRUB2_HUMAN	TRUB2	Pseudouridylate synthase TRUB2, mitochondrial	1	AATPQVAAELEK	AATPQVAAELEK	2	AATPQVAAELEK2	165247	67228.2	45331.5	120759	56327.5	51983.8	133738	59533.8	84261	123117	92507.6	67123.1	160071	88800.2	75047.7	69998.6			124240		61123.8	91270.4	84639.1
P13667	P13667	PDIA4_HUMAN	PDIA4	Protein disulfide-isomerase A4	1	AATQFWR	AATQFWR	2	AATQFWR2		39211.4	39642.1		42385.3	52549.1		28178.9	43891.8	99801.5	129503	165397	80938.5	166083	174244	90458.6	146122	300831	68267.1	168307	349731	47617.5	113804	262149	83402.9	95686.4	184708	44727.3	97698.6	105420
P80303	P80303	NUCB2_HUMAN	NUCB2	Nucleobindin-2	1	AATSDLEHYDK	AATSDLEHYDK	2	AATSDLEHYDK2	13345.4	7533.94	9153.36	11590.4	13204.5	11443.7	12295.1	11459.3	15549.6	23865.8	27376.5	13757.6	17577.8	19163.5	23457.7	73418.6	15938.8	18591.4	186722	82781.1	92539.4	286218	220044	42533.3	160730	120431	103245	147764	67021	97597
P80303	P80303	NUCB2_HUMAN	NUCB2	Nucleobindin-2	1	AATSDLEHYDK	AATSDLEHYDK	3	AATSDLEHYDK3	12887.4	21171	11158.6	10252.7	16350	12999	24002.4	14991.6	15513	14058.5	15209.5	11801.2		13426	15197	68624.3	19218.2	8940.44	91933.5	45769.6	47891.9	87060.6	73953.5	31202.3	131361	134169	82083.1	176196	72527.1	79488.5
P51608	P51608	MECP2_HUMAN	MECP2	Methyl-CpG-binding protein 2	1	AATSEGVQVK	AATSEGVQVK	2	AATSEGVQVK2	50466.8	40677.4	36539.5	54319.7	42214.4	29050.9	52184.4	23591.7	29542		45872.8	38823.3	66002.3	44941.2	56671.8	117682	47148.1	56355.5	153964	109379	128690	177909	153427	81930.1	247779	181108	161413	178315	98146.1	93952.4
Q9BXK5	Q9BXK5	B2L13_HUMAN	BCL2L13	Bcl-2-like protein 13	1	AATTEPTEVEEVVPALEPTETLLSEK	AATTEPTEVEEVVPALEPTETLLSEK	3	AATTEPTEVEEVVPALEPTETLLSEK3	3106.11																					32862.8
Q96GQ7	Q96GQ7	DDX27_HUMAN	DDX27	Probable ATP-dependent RNA helicase DDX27	1	AATTLDEK	AATTLDEK	2	AATTLDEK2	344692	584150	490643	380555	456996	468850	488348	420603	459079	702382	755487	670105	771346	782231	686482
Q5UIP0	Q5UIP0	RIF1_HUMAN	RIF1	Telomere-associated protein RIF1	1	AATVENAVLLETNTVEEK	AATVENAVLLETNTVEEK	2	AATVENAVLLETNTVEEK2	10225.2						18478.5		5457.15	80755.4	33411.1	18970.9	51394.6	19645.6	25704.3	14782.3			89032.3	8158.86	6822.75	93888.7	32493.6
Q6Y1H2	Q6Y1H2	HACD2_HUMAN	HACD2	Very-long-chain (3R)-3-hydroxyacyl-CoA dehydratase 2	1	AAVAATAAAK	AAVAATAAAK	2	AAVAATAAAK2																	38043.7	52012.1		31295.9	32343.3			28147.9	53758.7	60906.6	50663.5	33887.1
P07910	B2RXH8;B7ZW38;O60812;P07910;P0DMR1	HNRPC_HUMAN	HNRNPC	Heterogeneous nuclear ribonucleoproteins C1/C2	0	AAVAGEDGR	AAVAGEDGR	2	AAVAGEDGR2	16289500	15568800	14337200	18496500	14444200	16179300	17604200	13459900	13867100	8451180	7527480	7596220	8655910	8826350	6115830	2459390	493013	412234	2100610	1005810	1265360	1727680	1361810	661824	203089	166350	97813.1	107102	91228.7	85744.5
P22102	P22102	PUR2_HUMAN	GART	Trifunctional purine biosynthetic protein adenosine-3	1	AAVAGLDK	AAVAGLDK	2	AAVAGLDK2	50037.7	243308	175164	102475	251730	195988	191369	248899	250981	360680	693939	1274230	469235	1041840	750471	930514	1040470	1164820	280185	870355	648634	177590	241613	1014750	114252	108790	144537	49740	51322.3	72927.7
P22314	P22314	UBA1_HUMAN	UBA1	Ubiquitin-like modifier-activating enzyme 1	1	AAVATFLQSVQVPEFTPK	AAVATFLQSVQVPEFTPK	2	AAVATFLQSVQVPEFTPK2	13337.3		15893.2	8806.21	9669.25	13891.5	11972.9	3068.05	16338.3	137237	93184.6	42136.7	104996	28374	80121.2	14829.3	15484.1	26427	68492.3	61579.9	107802	85493.5	141628	29193	13683.5	10085.7	15583.4		13072.2	22643.6
O75152	O75152	ZC11A_HUMAN	ZC3H11A	Zinc finger CCCH domain-containing protein 11A	1	AAVAVVPLVSEDK	AAVAVVPLVSEDK	2	AAVAVVPLVSEDK2	498860	366551	296996	521380	494510	274536	791098	684592	590037	219948	256245	189560	221367	219395	149646	240924	116958	90393.6	143441	166096	123553	94978.4	71554.5	69864.9					35885.2
P11766	P11766	ADHX_HUMAN	ADH5	Alcohol dehydrogenase class-3	1	AAVAWEAGK	AAVAWEAGK	2	AAVAWEAGK2	43926.3	32244.2	38710.5	38994.8	44021.7		49896.4	20243.1	35177.1	31093.1	36492	28918.1		35206.3	34528.8	131032	90781.5	99653.4	83274	142362	80675	68901.1	70111.2	126507	193165	141734	141907	131139	143071	86253.1
P13804	P13804	ETFA_HUMAN	ETFA	Electron transfer flavoprotein subunit alpha, mitochondrial	1	AAVDAGFVPNDMQVGQTGK	AAVDAGFVPNDMQVGQTGK	2	AAVDAGFVPNDMQVGQTGK2	403512	113135	59543.5	385112	83516.3	50478.5	285352	46317.2	79031	966009	494342	155262	1431900	428188	492828	1326000	94121.4	73100.9	3514290	659515	789812	3950410	3301010	143091	2364980	796623	180422	1403780	114352	143691
P13804	P13804	ETFA_HUMAN	ETFA	Electron transfer flavoprotein subunit alpha, mitochondrial	1	AAVDAGFVPNDMQVGQTGK	AAVDAGFVPNDMQVGQTGK	3	AAVDAGFVPNDMQVGQTGK3													8167.12						12149				8306.76		12211.6			7656.22
Q9NUI1	Q9NUI1	DECR2_HUMAN	DECR2	Peroxisomal 2,4-dienoyl-CoA reductase [(3E)-enoyl-CoA-producing]	1	AAVDAMTR	AAVDAMTR	2	AAVDAMTR2										41826.8	70429.6		63580.4	98071.9	70538.3	55591.2		50402.3					38934.2	47343.5
Q13155	Q13155	AIMP2_HUMAN	AIMP2	Aminoacyl tRNA synthase complex-interacting multifunctional protein 2	1	AAVDGLSK	AAVDGLSK	2	AAVDGLSK2	188741	333091	252823	217035	323576	273954	453913	494477	532984	932771	1126250	1542890	1089120	1254730	964839	1012970	1365900	1378010	553584	1082220	893617	467746	521209	1318400	129644	162600	199543	62637.1	61722.1	55544.5
Q30154	P01911;Q30154	DRB5_HUMAN	HLA-DRB5	HLA class II histocompatibility antigen, DR beta 5 chain	0	AAVDTYCR	AAVDTYC(UniMod:4)R	2	AAVDTYC(UniMod:4)R2						10565.1										49557.9	46763.5	76825.1	183333	90641.4	107536	161203	124812	45905.1	79008.8	130183	72050.7	160147	76705.3	58080.1
P31153	P31153	METK2_HUMAN	MAT2A	S-adenosylmethionine synthase isoform type-2	1	AAVDYQK	AAVDYQK	2	AAVDYQK2	239569	359099	271911	301025	354404	239057	367130	275957	289927	268780	359995	320108	213155	277289	266221	1845890	1727860	1919870	1443440	2268770	1948700	1248390	1561280	1912910	3078490	3163550	3153680	3524670	3327320	3088460
Q05823	Q05823	RN5A_HUMAN	RNASEL	2-5A-dependent ribonuclease	1	AAVEDNHLLIK	AAVEDNHLLIK	2	AAVEDNHLLIK2	15950.7	22914.8	17353.7	18081.6	26564.2	19821.2	60125.2	58321.3	78828.3	148916	133855	180498	116568	110102	124035	38634.3	59753.9	100302	26490.3	75678.3	62204.7	22370.7	26476.9	74979.4
Q05823	Q05823	RN5A_HUMAN	RNASEL	2-5A-dependent ribonuclease	1	AAVEDNHLLIK	AAVEDNHLLIK	3	AAVEDNHLLIK3							47714.6		36051.7	94257.5	99710.1	84459.8	84566.8	61628.2	78949.9	42851.7	42105.5	45184.5	41655.2	83496.7			39484.5
Q8TBN0	Q8TBN0	R3GEF_HUMAN	RAB3IL1	Guanine nucleotide exchange factor for Rab-3A	1	AAVEDNTLTIEPVASQTLPTVK	AAVEDNTLTIEPVASQTLPTVK	2	AAVEDNTLTIEPVASQTLPTVK2										19125.8	9688.07	6860.12	33268.2	5903.6	8868.5	8773.97			36703.3	5675.7		42569.4	32769		4911.25
P36957	P36957	ODO2_HUMAN	DLST	Dihydrolipoyllysine-residue succinyltransferase component of 2-oxoglutarate dehydrogenase complex, mitochondrial	1	AAVEDPR	AAVEDPR	2	AAVEDPR2																397535	173932	179769		272358	194796			233643		529785	549790	851621	511234	617432
Q5VTR2	Q5VTR2	BRE1A_HUMAN	RNF20	E3 ubiquitin-protein ligase BRE1A	1	AAVEDSGTTVETIK	AAVEDSGTTVETIK	2	AAVEDSGTTVETIK2	118302	135241	86318.3	183860	116977	92473.1	734466	428592	538365	2054160	1467270	923653	1927520	969830	1372860	542263	126454	75815.5	1267830	620400	473856	1233040	948125	173032	32533	28879.6	17925.9	15497.1	13933.4	12521.2
Q9H0X9	Q9H0X9	OSBL5_HUMAN	OSBPL5	Oxysterol-binding protein-related protein 5	1	AAVEEDAYSR	AAVEEDAYSR	2	AAVEEDAYSR2							24274.9			60952.6	46780.6	41760.8	63722	39539.9	42714.7	27002.5			60812.9	22506.8	27249	75285.8	48572.3			10842.7
P10809	P10809	CH60_HUMAN	HSPD1	60 kDa heat shock protein, mitochondrial	1	AAVEEGIVLGGGCALLR	AAVEEGIVLGGGC(UniMod:4)ALLR	2	AAVEEGIVLGGGC(UniMod:4)ALLR2	22233.8		13774.8			13423.6							32149.4			97391.7	25281.1	24511.4	177608	71119	82133.3	104991	133672	30221.7	200877	116957	41541.8	250210	21896.8	51791
P10809	P10809	CH60_HUMAN	HSPD1	60 kDa heat shock protein, mitochondrial	1	AAVEEGIVLGGGCALLR	AAVEEGIVLGGGC(UniMod:4)ALLR	3	AAVEEGIVLGGGC(UniMod:4)ALLR3																			123232			89272.1	104897		41999.6	27037		35377.2
Q15814	Q15814	TBCC_HUMAN	TBCC	Tubulin-specific chaperone C	1	AAVEELLER	AAVEELLER	2	AAVEELLER2	57259.4		31654.1	50039.6	31683.9	35935.4	51361.8	38823.3		246067	180809	119932	332001	187013	230633	145167			255128	69540.9	114844	274017	197845		166064	66004.3	39579.8	61959.6
P49321	P49321	NASP_HUMAN	NASP	Nuclear autoantigenic sperm protein	1	AAVEGTVEAGATVESTAC	AAVEGTVEAGATVESTAC(UniMod:4)	2	AAVEGTVEAGATVESTAC(UniMod:4)2																36555.5	60841.2	108711	36087.4	85506	88178.5	30477	36491	68180.7	14632.3
O94906	O94906	PRP6_HUMAN	PRPF6	Pre-mRNA-processing factor 6	1	AAVELEEPEDAR	AAVELEEPEDAR	2	AAVELEEPEDAR2	135009	12969.3	20273.1	196168	16179.3	24005.2	566705	106235	144626	149376	36596.4	29829.2	172484	40289.1	35380.8	35114.9			224692			124728	27535.9
Q9HBG6	Q9HBG6	IF122_HUMAN	IFT122	Intraflagellar transport protein 122 homolog	1	AAVEMYISAGEHVK	AAVEMYISAGEHVK	2	AAVEMYISAGEHVK2								4848.71	3334.25			10776.4	23837.7							10067.2
Q9HBG6	Q9HBG6	IF122_HUMAN	IFT122	Intraflagellar transport protein 122 homolog	1	AAVEMYISAGEHVK	AAVEMYISAGEHVK	3	AAVEMYISAGEHVK3	6543.78	8637.78					10683.8	10361	9071.5	37456	32974.8	21093.3	27579.8	22810	29622.9	11173.8	7956.83		16064.6	13124.3	18523.4	14501.1	14282.3	8314.67
Q14974	Q14974	IMB1_HUMAN	KPNB1	Importin subunit beta-1	1	AAVENLPTFLVELSR	AAVENLPTFLVELSR	2	AAVENLPTFLVELSR2	216956	76337.4	126683	155785	70888.2	102492	131054	79907.8	104272	3543210	971899	472120	3110370	478773	885290	435680	139601	117310	4987880	458737	469752	6371650	5502210	163368	89829.2	83046.6	106921	42274.9	109391	147944
Q14974	Q14974	IMB1_HUMAN	KPNB1	Importin subunit beta-1	1	AAVENLPTFLVELSR	AAVENLPTFLVELSR	3	AAVENLPTFLVELSR3										109394	29678.5		72534.5	13937.9		14699.2			111688	16929.2		192020	174324
Q99460	Q99460	PSMD1_HUMAN	PSMD1	26S proteasome non-ATPase regulatory subunit 1	1	AAVESLGFILFR	AAVESLGFILFR	2	AAVESLGFILFR2	124749	104321	111975	88345.2	90867.6	76557.3	62285.7	70376.1	79580.5	219497	183294	119417	197621	162202	241213	315133	218510	218982	1491260	398549	443191	2169560	2034580	243951	353674	280069	208388	243694	129484	138190
Q14674	Q14674	ESPL1_HUMAN	ESPL1	Separin	1	AAVETSFLDYGENLVQK	AAVETSFLDYGENLVQK	2	AAVETSFLDYGENLVQK2	33859.6									566136	398989	199710	580990	179130	309207	100528			525076	237421	158692	625172	433940	36068.1
Q14674	Q14674	ESPL1_HUMAN	ESPL1	Separin	1	AAVETSFLDYGENLVQK	AAVETSFLDYGENLVQK	3	AAVETSFLDYGENLVQK3										26756.7	25715.7		23949.2	10083	13206.4				15553.5		8610.72	15967.3	10470.4
Q99871	Q99871	HAUS7_HUMAN	HAUS7	HAUS augmin-like complex subunit 7	1	AAVEVFGK	AAVEVFGK	2	AAVEVFGK2	575474			740113			987943	839126	958979	699395	1104860	1323180	887086	1128210	1090000	1095570				863142	858870
Q01844	Q01844	EWS_HUMAN	EWSR1	RNA-binding protein EWS	1	AAVEWFDGK	AAVEWFDGK	2	AAVEWFDGK2	474696	645236	548973	506263	670369	507421	613658	477048	524066	785478	1072270	934927	734313	816731	1189100	1906080	1714980	1901480	2062190	2848230	2606720	1604040	1811330	2431220	2577680	2871090	2995800	2451630	2703060	2534890
Q5VZE5	Q5VZE5	NAA35_HUMAN	NAA35	N-alpha-acetyltransferase 35, NatC auxiliary subunit	1	AAVFEEEDFQSMTYGFK	AAVFEEEDFQSMTYGFK	2	AAVFEEEDFQSMTYGFK2										107652	76143	62980.3	120095	57027.4	92881.6	25089.8		15338.5	96472.6	74079.7	58783.2	117459	107235
Q96F86	Q96F86	EDC3_HUMAN	EDC3	Enhancer of mRNA-decapping protein 3	1	AAVFEEIDTYER	AAVFEEIDTYER	2	AAVFEEIDTYER2	73534	58518.7	29710.3	93915.3	56051.2	35924	154780	73724.4	88464.3	367770	298910	203338	424025	187202	243389	223705	24053.5		369971	85047.2	117603	401687	227604	37367.3	84697.1	40069.4		66936.3	23921.3	17632.1
Q29RF7	Q29RF7	PDS5A_HUMAN	PDS5A	Sister chromatid cohesion protein PDS5 homolog A	1	AAVGQESPGGLEAGNAK	AAVGQESPGGLEAGNAK	2	AAVGQESPGGLEAGNAK2	38829.5			27934.8	3925.2	2999.38	45181	10486.1	10293.4	82813.1	20174	10146.8	84325.4	13349.5	14200.3	19645.3			227976	8010.61	13565.9	201825	100963
P18206	P18206	VINC_HUMAN	VCL	Vinculin	1	AAVHLEGK	AAVHLEGK	2	AAVHLEGK2		39624.8			31902.9	18620.3	35601.7				49292.9		35611.7			140081	115844	204856	305652	282068	300957	403364	361676	234655	276282	278033	309709	271863	225685	185911
Q86V81	Q86V81	THOC4_HUMAN	ALYREF	THO complex subunit 4	1	AAVHYDR	AAVHYDR	2	AAVHYDR2	364776	195803	150209	264965	147042	164373	197591	103499	124643	173830	139612	133307	210881	101322	166497	189219	120820	236789	618428	337057	698512		844198	291488	662709	419122	422692	695013	251552	388919
Q9NR30	Q9NR30	DDX21_HUMAN	DDX21	Nucleolar RNA helicase 2	1	AAVIGDVIR	AAVIGDVIR	2	AAVIGDVIR2	1083060	1346370	864490	1069730	1074310	1302060	1777990	1173000	1370850	3018600	4443020	5486160	3263300	3645160	3933740	4265420	4430330	5407660	2056830	3552920	4496780	1260700	1438340	4840860	28748.7	46658.2	38319.4		35585.2	74553.7
P13716	P13716	HEM2_HUMAN	ALAD	Delta-aminolevulinic acid dehydratase	1	AAVLEAMTAFR	AAVLEAMTAFR	2	AAVLEAMTAFR2								42007.4								115430			106090		183042	91384.7	95185.3	67118.8	72114	85960.4	66383.5	68133.6	57908.2	59560.1
Q13206	Q13206	DDX10_HUMAN	DDX10	Probable ATP-dependent RNA helicase DDX10	1	AAVLFATDIAAR	AAVLFATDIAAR	2	AAVLFATDIAAR2	204427	105259	84259.1	217602	93031.8	93011	126331	80162.4	109283	199152	186702	148475	178835	116950	162277				70949.6			86331.3
Q9UKM9	Q9UKM9	RALY_HUMAN	RALY	RNA-binding protein Raly	1	AAVLGENGR	AAVLGENGR	2	AAVLGENGR2	336134	102031	108541	317343	84522.7	124501	138415	87740	119461	103601	78983.4	82855.3	81381.8	73166	73166.5						47530.6		74645.1
Q13435	Q13435	SF3B2_HUMAN	SF3B2	Splicing factor 3B subunit 2	1	AAVLLEQER	AAVLLEQER	2	AAVLLEQER2	996599	316425	315496	951747	358234	373692	871421	430721	375999	1112920	1082110	759225	1301220	895211	1021690	504720	135388	158362	1361370	385332	706234	1184610	1009120	209259	615423	255277	139383	305564	74349.9	128066
Q6P2Q9	Q6P2Q9	PRP8_HUMAN	PRPF8	Pre-mRNA-processing-splicing factor 8	1	AAVMHDILDMMPEGIK	AAVMHDILDMMPEGIK	3	AAVMHDILDMMPEGIK3	127639	54513.1	95861	56717.8	52032.2	61045.9	75057.4	41393.2	67621.3	1840840	598123	267932	1416650	257743	394370	101467	60460	79492.1	968871	295687	233751	1172570	1010860	72418.4		47076.8	29251.3		69893.1	33102.1
Q8N8S7	Q8N8S7	ENAH_HUMAN	ENAH	Protein enabled homolog	1	AAVMVYDDANK	AAVMVYDDANK	2	AAVMVYDDANK2		31842		20355.5	36954.6		37342.9	29222.8	32298	67918.8	90415.2	95459	54135.7	128116	61235	116117	147172	170215	70556.1	128145	109113	45486.7	69007.4	144298	52280.6	83198.1	95895.7	51978.5	92284.7	71356.4
Q8N8S7	Q8N8S7	ENAH_HUMAN	ENAH	Protein enabled homolog	1	AAVMVYDDANKK	AAVMVYDDANKK	2	AAVMVYDDANKK2	20682.2			17363.5		3475.67	6797.1			35394.7	7492.45		42603.9		10273.8	22330.3			153017	10888.1	26843.2	142404	168103	4787.43	45075.8	8650.64		31874.6
Q8N8S7	Q8N8S7	ENAH_HUMAN	ENAH	Protein enabled homolog	1	AAVMVYDDANKK	AAVMVYDDANKK	3	AAVMVYDDANKK3				6153.15									11485.3			7297.57			55499.6			53046.1	56753.2		17055.3			16020.1
Q9UKB1	Q9UKB1;Q9Y297	FBW1B_HUMAN	FBXW11	F-box/WD repeat-containing protein 11	0	AAVNVVDFDDK	AAVNVVDFDDK	2	AAVNVVDFDDK2	35417.9	32062.5		33356.4	41355.1	26767.8	70692		52549.6							94733.1
P05023	P05023;P13637;P50993	AT1A1_HUMAN	ATP1A1	Sodium/potassium-transporting ATPase subunit alpha-1	0	AAVPDAVGK	AAVPDAVGK	2	AAVPDAVGK2	630379	768423	590646	665863	801733	792510	558494	632820	487989	46709.5	64296.2	181704	85822.6	180154	76279.1	701426	1635880	725805		174494	155163	37339.6	46271.8	532336	652853	1336380	1541450	952634	3229340	1896680
P06733	P06733;P09104;P13929	ENOA_HUMAN	ENO1	Alpha-enolase	0	AAVPSGASTGIYEALELR	AAVPSGASTGIYEALELR	2	AAVPSGASTGIYEALELR2	131176									7385000	5275400		9180870	2548660	4866330				10365900	3332320	2420090	9499800	9909540	828447	5846420	1201850	849043		529082	324060
P06733	P06733;P09104;P13929	ENOA_HUMAN	ENO1	Alpha-enolase	0	AAVPSGASTGIYEALELR	AAVPSGASTGIYEALELR	3	AAVPSGASTGIYEALELR3	135442	51403.4	18825	71114.5	39699.1	10455.6	72566.9	28612.1	23382	287415	290297	59254.9	488022	159104	100690	159991	43462.9		682863	187487	84801.1	935650	801890		510914	160758		226076	63578.5	15368.1
P00558	P00558	PGK1_HUMAN	PGK1	Phosphoglycerate kinase 1	1	AAVPSIK	AAVPSIK	2	AAVPSIK2							46718.6			20773.8	32735		125709	263119	91627.8	1620120	2052120	583616		96664	102083			207002	2205910	2218100	1582100	1198640	1842060	970264
Q71F56	Q71F56	MD13L_HUMAN	MED13L	Mediator of RNA polymerase II transcription subunit 13-like	1	AAVPYPPTVADLQR	AAVPYPPTVADLQR	2	AAVPYPPTVADLQR2	9726.73	10216.2					14897			32095	41741.6	19578.8	31908.3	26203.6	30248.4	15103.1	19185.3	16192.6	16416.1			9121.85
Q7Z3T8	Q7Z3T8	ZFY16_HUMAN	ZFYVE16	Zinc finger FYVE domain-containing protein 16	1	AAVSDLDK	AAVSDLDK	2	AAVSDLDK2			28749.3		39354.3	42339.6		31137	33957.2			58052.1	50068.3	57472.6	56923.2	72742.9	58079	59010.5	30376.1	47386.9	42635.9	29293.3	23291.2	62448.8	82134.1	100956	56682.2		60796.9	57790.4
Q9UKA4	Q9UKA4	AKA11_HUMAN	AKAP11	A-kinase anchor protein 11	1	AAVSVSTDNIK	AAVSVSTDNIK	2	AAVSVSTDNIK2	66181	31760.7	19664.3	51746.2	28745.8	24705.5	47438.6	22621.5	23196.2	102073	92861.2	66406.9	85584.2	66145.4	74054.4	65291.3	36468.3	36929.1	81061	68591.2	78610.6	74527.1	89213.3	44032.2		19673.3
Q6P6B7	Q6P6B7	ANR16_HUMAN	ANKRD16	Ankyrin repeat domain-containing protein 16	1	AAVTGQDEAIR	AAVTGQDEAIR	2	AAVTGQDEAIR2							51318.6	23934		78241.8	65042.4	42348.5	81411.1	53067.6	61078.5	48084	13287.8	13978.5	102774	35221.6	50359.5	68639	74162.1	16213.2				13012.5
P19338	P19338	NUCL_HUMAN	NCL	Nucleolin	1	AAVTPGK	AAVTPGK	2	AAVTPGK2	80915.6						111550	49500.9					78540	118616		386504	321335	303512	73020.9		153489		62285.8	147940
Q8NFQ8	Q8NFQ8	TOIP2_HUMAN	TOR1AIP2	Torsin-1A-interacting protein 2	1	AAVVHHFESFPAGSTLIFYK	AAVVHHFESFPAGSTLIFYK	3	AAVVHHFESFPAGSTLIFYK3	9722.81			6602.68	6099.82		7631.63			24653.2	12633.8		22566.6	9480.1		28810.1	9338.11	5801.16	108694	11449	18450.7	113815	134010		11199.5	11819.9	5617.78	10440.6	9741.94	7404.01
Q14978	Q14978	NOLC1_HUMAN	NOLC1	Nucleolar and coiled-body phosphoprotein 1	1	AAVVVSK	AAVVVSK	2	AAVVVSK2	163433	223121	94894.7	193208	207184	138819	272052	210339	151833	43530.6	69710.2	99004.2	99525.9	102069	53955.9	358675	666089	346678	27489.3	148003	93681.6	14945.9		262370	743174	770334	736302	910003	1221510	800853
P49916	P49916	DNLI3_HUMAN	LIG3	DNA ligase 3	1	AAVWEITGAEFSK	AAVWEITGAEFSK	2	AAVWEITGAEFSK2	52436.3	63484.1	48067.9	64473.5	57534.6	29421.2	342623	128949	219527	828479	736668	590062	570240	464655	616531	212436	229014	330276	242514	433414	344056	139360	150809	214285					18461.1
O60294	O60294	TYW4_HUMAN	LCMT2	tRNA wybutosine-synthesizing protein 4	1	AAVWEVDFPDVAR	AAVWEVDFPDVAR	2	AAVWEVDFPDVAR2	41136.2	34735.7	18642.6	14393.9	29336.7		40530.7		22764.4	388460	306657	179349	326036	162466	209653	86492.1	42331.6	47428.4	241960	145742	136805	261582	238325	66326.3
CON_Q2UVX4	CON_Q2UVX4	CO3_BOVIN	C3	Complement C3	1	AAVYNHFISDGVK	AAVYNHFISDGVK	2	AAVYNHFISDGVK2															12675.8	27827.5		29662.7	91485.9	38243.3	82227.7	107327	95513.3	38324.3	16631	34692.9	38293.7	25785.8		30597.1
P46100	P46100	ATRX_HUMAN	ATRX	Transcriptional regulator ATRX	1	AAWAEYEAEK	AAWAEYEAEK	2	AAWAEYEAEK2	41240.3		36497	36095.5			90599.7	30346.9	48173.5	35230.5	31089		31427.2		25854.1				47567.7
P24752	P24752	THIL_HUMAN	ACAT1	Acetyl-CoA acetyltransferase, mitochondrial	1	AAWEAGK	AAWEAGK	2	AAWEAGK2	57644.2	116983	64923.2	72224.2	119680	80693.1	109482	89712	78383.9	95536.9	132467	206708	128072	197482	187768	538415	323879	390878	346565	526824	523949	277217	335871	452541	854110	745386	722670	849709	517348	566857
P11172	P11172	UMPS_HUMAN	UMPS	Uridine 5'-monophosphate synthase	1	AAWEAYLSR	AAWEAYLSR	2	AAWEAYLSR2			12007.1							40136.9	33646.5	32883	38934.3	43850.9	47844.4	31191.3		39760.2	61735.4	40081.4	101005	50635.2	94716.8	21595.6	37985.4	43418.4	32208.9	35556		22094.1
Q8NEY1	Q8NEY1	NAV1_HUMAN	NAV1	Neuron navigator 1	1	AAWEDPVEWVR	AAWEDPVEWVR	2	AAWEDPVEWVR2			18362.6	22083.2			51253.8	26532.7	25028.5	100484	97476.5	57298.1	82490.6	55599.1	101838	58753	56240.1	68780.8	51904.9	96701.9	73031.9	53861.8	27394.5	49123.6					39112.4
P51659	P51659	DHB4_HUMAN	HSD17B4	Peroxisomal multifunctional enzyme type 2	1	AAWEHMK	AAWEHMK	2	AAWEHMK2	21862.9	27635.7	32537		25709.8	26626.2		26578.2	30733.7	153304	154122	100836	212721	140967	211995	175290	153306	234357	372190	282194	299543	466161	377082	211902	170389	140945	172092	97192.1	54997.3	59992.3
P11310	P11310	ACADM_HUMAN	ACADM	Medium-chain specific acyl-CoA dehydrogenase, mitochondrial	1	AAWEVDSGR	AAWEVDSGR	2	AAWEVDSGR2	34227			39731.4	22265.7		42117.9			40121.1	31847.9	31088.4	78372.5	63858.7	63406.3	101565	16638.1	16815.5	261048	51602.2	93874.1	219272	187772	32717.5	154023	71921.5	39915.2	129224	14159.9	30086
O94967	O94967	WDR47_HUMAN	WDR47	WD repeat-containing protein 47	1	AAYADLLTPLISK	AAYADLLTPLISK	2	AAYADLLTPLISK2																49031.5	51823	62849.9		63408.5				22642.6	79820.4	84078.2	60862.1	41693.8	30228.1	29024.4
O75955	O75955	FLOT1_HUMAN	FLOT1	Flotillin-1	1	AAYDIEVNTR	AAYDIEVNTR	2	AAYDIEVNTR2	613152	233436	158974	471710	178985	162245	318835	131798	142876	152910	130008		135727	88141.1	51934.7				144987		62490.8	152639	125728		171553	103402	58014.8	190205	50521.7	64858.3
O15498	O15498	YKT6_HUMAN	YKT6	Synaptobrevin homolog YKT6	1	AAYDVSSFSFFQR	AAYDVSSFSFFQR	2	AAYDVSSFSFFQR2																			33399.5	22851.2		46123.8	81718.2		19121.5
P02545	P02545	LMNA_HUMAN	LMNA	Prelamin-A/C	1	AAYEAELGDAR	AAYEAELGDAR	2	AAYEAELGDAR2	16845000	13736400	12935800	15949100	12926600	12022500	14771100	11123700	11941100	12181700	11633000	11152500	14041800	12368900	13053700	8154920	1437870	1227050	10283700	5056660	6413580	10628700	9730380	3035830	8525640	5362550	3617470	3059170	979415	1379890
P05141	P05141	ADT2_HUMAN	SLC25A5	ADP/ATP translocase 2	1	AAYFGIYDTAK	AAYFGIYDTAK	2	AAYFGIYDTAK2	915240	1612050	1239270	971548	937834	1572560	1182790	403532	769860	891048	750509	667154	440864	751524	422851	5676840	7519990	8551920	5375990	7243340	5862790	4896680	4425180	7512960	7606100	8598460	8008840	8656060	8595310	5792220
P12236	P12235;P12236	ADT3_HUMAN	SLC25A6	ADP/ATP translocase 3	0	AAYFGVYDTAK	AAYFGVYDTAK	2	AAYFGVYDTAK2	835446	1914130	1170730	1169840	1159380	2183000	1244660	635260	823290	385666	376087	369730	204220	442135	162012	6886110	10610900	7236390	3191580	6041340	3687070	3244750	2632000	2907000	9563230	12524200	8607030	13512500	11047700	8360720
Q14839	Q14839	CHD4_HUMAN	CHD4	Chromodomain-helicase-DNA-binding protein 4	1	AAYLNMSEDPSHPSMALNTR	AAYLNMSEDPSHPSMALNTR	3	AAYLNMSEDPSHPSMALNTR3	7271.55			10169.6			10324.1	1552.51		27411.9	7702.55	4227.54	17200.5	6400.61	7884.72	3864.07			30378.9	3648.73	8182.88	17731.5	44271.5
P04083	P04083	ANXA1_HUMAN	ANXA1	Annexin A1	1	AAYLQETGK	AAYLQETGK	2	AAYLQETGK2	53211.3	55543.1	43757.6	55735	62850.2		86213.2	29441.1	43987.1	460729	400331	217243	231154	274327	267354	243078	71373.3	171047	262321	202589	266518	211591	259708	173159
P04083	P04083	ANXA1_HUMAN	ANXA1	Annexin A1	1	AAYLQETGKPLDETLK	AAYLQETGKPLDETLK	2	AAYLQETGKPLDETLK2	226551			94225.8			48345.9		14420.1	447501			321810	74510.6	80763	52782			345599			220120	160492
P04083	P04083	ANXA1_HUMAN	ANXA1	Annexin A1	1	AAYLQETGKPLDETLK	AAYLQETGKPLDETLK	3	AAYLQETGKPLDETLK3	741520	52532.6	64004.8	505771	56108.2	23701.6	257229	41181.7	55622.6	1002440	335054	130506	616797	231640	204252	262515	25135.1	24016.4	1178870	104259	180976	1254640	943653	41213.9	30780.8	14136.9	30561.6	27218.5	25096.7	76761.1
P78527	P78527	PRKDC_HUMAN	PRKDC	DNA-dependent protein kinase catalytic subunit	1	AAYLSDPR	AAYLSDPR	2	AAYLSDPR2				75400.8	62307.6		68350.5	84534	56314.3	84191.4		44593.1	35009.6	64639.6		59665
Q9HBE1	Q9HBE1	PATZ1_HUMAN	PATZ1	POZ-, AT hook-, and zinc finger-containing protein 1	1	AAYMADHLK	AAYMADHLK	2	AAYMADHLK2					15185.1		29903.2	25720.6	23461.4	55359.8	57121.9	49011.8	42955.2	36345.4	53549.4			41370.9	27028	28593.4	32984.6
P08237	P08237	PFKAM_HUMAN	PFKM	ATP-dependent 6-phosphofructokinase, muscle type	1	AAYNLVK	AAYNLVK	2	AAYNLVK2		33077.6					41749.2	25322.4		22596.8					20740.7	234326	211715	213656	130623	147346	214595	104898	138091	182480	352031	339190	287237	389136	286155	235703
Q14019	Q14019	COTL1_HUMAN	COTL1	Coactosin-like protein	1	AAYNLVR	AAYNLVR	2	AAYNLVR2		46131.3				51301.9			67932.9	60044.4	82582.9	101532		74301.4	129949	212250	402741	811716	69788.4	250982	555770	63889.9	178154	514775	186230	299045	448813	88306.1	102606	251498
Q8N163	Q8N163	CCAR2_HUMAN	CCAR2	Cell cycle and apoptosis regulator protein 2	1	AAYNPGQAVPWNAVK	AAYNPGQAVPWNAVK	2	AAYNPGQAVPWNAVK2									7462.44	24549.4								14634.3			31796.8	13904.9	45967.9
P22695	P22695	QCR2_HUMAN	UQCRC2	Cytochrome b-c1 complex subunit 2, mitochondrial	1	AAYNQVK	AAYNQVK	2	AAYNQVK2		36630.3				26016			30904.6		43159		41838.1		30161.4	156197	106375	107447	210281	187310	253526	121742	252691	93715.3	232746	210095	218648	253553	135827	183842
Q9C0B1	Q9C0B1	FTO_HUMAN	FTO	Alpha-ketoglutarate-dependent dioxygenase FTO	1	AAYNVTLLNFMDPQK	AAYNVTLLNFMDPQK	2	AAYNVTLLNFMDPQK2										37668.2	29079.9		44788.6		22212.7	26219.7		16911.1	129131	50894.1	67827.7	126074	193250	19728.6	24294.2	13537.5	8949.95	17350.9
P54136	P54136	SYRC_HUMAN	RARS1	Arginine--tRNA ligase, cytoplasmic	1	AAYPDLENPPLLVTPSQQAK	AAYPDLENPPLLVTPSQQAK	2	AAYPDLENPPLLVTPSQQAK2	111541	8479.28	3511.08	42691.3	9189.04		56527.6	8967.22	5303.08	1058620	256532	72202.5	853695	97861.8	100011	153997	5265.21	13974	2119830	126053	141117	2301980	1482350	24447.2	38739.1	7931.18		8770.05	5437.62
P54136	P54136	SYRC_HUMAN	RARS1	Arginine--tRNA ligase, cytoplasmic	1	AAYPDLENPPLLVTPSQQAK	AAYPDLENPPLLVTPSQQAK	3	AAYPDLENPPLLVTPSQQAK3	49976.3			20913.9		3080.71	28039			122900	56815.6	13881.8	173198	24205	21363.5	45945.1			249206	23876.7	22344.3	205785	94210.6		13682.5
P52758	P52758	RIDA_HUMAN	RIDA	2-iminobutanoate/2-iminopropanoate deaminase	1	AAYQVAALPK	AAYQVAALPK	2	AAYQVAALPK2		21992		10573.9	18729.1	10200.5	18348.2	18297.1	13504.1				11352.2			78544.1	122888	108681	106545	140163	132217	83456.2	151363	85445.9	181346	258032	172942	267368	257473	225488
O15318	O15318	RPC7_HUMAN	POLR3G	DNA-directed RNA polymerase III subunit RPC7	1	AAYTFNIEAVGFSK	AAYTFNIEAVGFSK	2	AAYTFNIEAVGFSK2										83472.7	51467.1	25313.6	76842.9	21288.6	39415	40910.1		28493.5	128271	58814	67658	141248	134954	26981.4	47770.5	34028.7		33750.8
Q9Y6Y8	Q9Y6Y8	S23IP_HUMAN	SEC23IP	SEC23-interacting protein	1	AAYWEEEPAEVR	AAYWEEEPAEVR	2	AAYWEEEPAEVR2	67197.8	52328.9	59141.2	69007.5	51191.3	39180.6	103619	41221.4	62329.5	549104	344663	234319	524786	311313	375135	242256	19429.7	11756.8	368696	81045.2	126020	425404	325381	36550.8	54033.9	34257.1	13938.4	26791.2	16565.7
O95155	O95155	UBE4B_HUMAN	UBE4B	Ubiquitin conjugation factor E4 B	1	ACADAGLLDESFLR	AC(UniMod:4)ADAGLLDESFLR	2	AC(UniMod:4)ADAGLLDESFLR2																	11803.9		26281	32851	22317.3	29499.1	32871.9	14557.1
P62873	P62873	GBB1_HUMAN	GNB1	Guanine nucleotide-binding protein G(I)/G(S)/G(T) subunit beta-1	1	ACADATLSQITNNIDPVGR	AC(UniMod:4)ADATLSQITNNIDPVGR	2	AC(UniMod:4)ADATLSQITNNIDPVGR2																			33091.2	8672.02	13164.2	20687.7	40433.9		11065.9					4613.49
P00558	P00558	PGK1_HUMAN	PGK1	Phosphoglycerate kinase 1	1	ACANPAAGSVILLENLR	AC(UniMod:4)ANPAAGSVILLENLR	2	AC(UniMod:4)ANPAAGSVILLENLR2																		18172.9	116736	22033.5	90448.3	67060.9	380686	18872.5	22594.5	14506.3				42410.6
O00469	O00469	PLOD2_HUMAN	PLOD2	Procollagen-lysine,2-oxoglutarate 5-dioxygenase 2	1	ACDELVEEMEHYGK	AC(UniMod:4)DELVEEMEHYGK	3	AC(UniMod:4)DELVEEMEHYGK3																			17160.4	3131.18		16293.5	6653.16		5006.04
Q6Y7W6	Q6Y7W6	GGYF2_HUMAN	GIGYF2	GRB10-interacting GYF protein 2	1	ACDESFQPLGDIMK	AC(UniMod:4)DESFQPLGDIMK	2	AC(UniMod:4)DESFQPLGDIMK2											17237.5					36494.5	36981.4	45014.7	62915.9	71406.6	54551.6	37833.1	66502.5	41817	21666.6		6404.54
O00273	O00273	DFFA_HUMAN	DFFA	DNA fragmentation factor subunit alpha	1	ACDILAIDK	AC(UniMod:4)DILAIDK	2	AC(UniMod:4)DILAIDK2																	56526.4		42866.8	52611.2		45051.1	37196.1	40378		42495.4	35601.4	36130.1	55678.3
Q96T76	Q96T76	MMS19_HUMAN	MMS19	MMS19 nucleotide excision repair protein homolog	1	ACDSVTSNVLPLLLEQFHK	AC(UniMod:4)DSVTSNVLPLLLEQFHK	3	AC(UniMod:4)DSVTSNVLPLLLEQFHK3																			23933.2			30097.1	18461.2
CON_Q2UVX4	CON_Q2UVX4;P01024	CO3_BOVIN	C3	Complement C3	0	ACEPGVDYVYK	AC(UniMod:4)EPGVDYVYK	2	AC(UniMod:4)EPGVDYVYK2																	54275.3	143968	65387.1	67307.7	92201.4		50747.5	78195.6		79417.1	105840		86359.1	82365.4
P35658	P35658	NU214_HUMAN	NUP214	Nuclear pore complex protein Nup214	1	ACFQVGTSEEMK	AC(UniMod:4)FQVGTSEEMK	2	AC(UniMod:4)FQVGTSEEMK2																155052			388504	243768	226475	301753	343508
P26640	P26640	SYVC_HUMAN	VARS1	Valine--tRNA ligase	1	ACFTMDPK	AC(UniMod:4)FTMDPK	2	AC(UniMod:4)FTMDPK2													23019.4	23462.5		50679.7	73394.2	68826.6	78212.3	72017.5	56852	61240.4	59955.5	51190.4		31937
P62879	P62879	GBB2_HUMAN	GNB2	Guanine nucleotide-binding protein G(I)/G(S)/G(T) subunit beta-2	1	ACGDSTLTQITAGLDPVGR	AC(UniMod:4)GDSTLTQITAGLDPVGR	2	AC(UniMod:4)GDSTLTQITAGLDPVGR2										8938.77						19668		8808.9	211030	47188.6	36798.9	180565	197951		36922	19259.5	7287.07	30775.6
P62879	P62879	GBB2_HUMAN	GNB2	Guanine nucleotide-binding protein G(I)/G(S)/G(T) subunit beta-2	1	ACGDSTLTQITAGLDPVGR	AC(UniMod:4)GDSTLTQITAGLDPVGR	3	AC(UniMod:4)GDSTLTQITAGLDPVGR3																			60143.9	19651		44192.1	52551.6
Q9NZM1	Q9NZM1	MYOF_HUMAN	MYOF	Myoferlin	1	ACGDVLVTAELILR	AC(UniMod:4)GDVLVTAELILR	2	AC(UniMod:4)GDVLVTAELILR2																	10577.7	15224.2	60988.1		19641.4	75767	70371.6	11399.3
P29144	P29144	TPP2_HUMAN	TPP2	Tripeptidyl-peptidase 2	1	ACIDSNEDGDLSK	AC(UniMod:4)IDSNEDGDLSK	2	AC(UniMod:4)IDSNEDGDLSK2												3559.02				28292.3			110507	16003.2	20745.6	108619	64879.4	6063.42	44788.8	51213.9	18297.6	53608.6	8584.32	11854.7
P49327	P49327	FAS_HUMAN	FASN	Fatty acid synthase	1	ACLDTAVENMPSLK	AC(UniMod:4)LDTAVENMPSLK	2	AC(UniMod:4)LDTAVENMPSLK2											25263.9					46241.6	19091.5	27422	150773	66408.4	78269.6	135330	148660	21503.5		30515.7	10439.9
P53801	P53801	PTTG_HUMAN	PTTG1IP	Pituitary tumor-transforming gene 1 protein-interacting protein	1	ACLDYPVTSVLPPASLCK	AC(UniMod:4)LDYPVTSVLPPASLC(UniMod:4)K	2	AC(UniMod:4)LDYPVTSVLPPASLC(UniMod:4)K2																13961			155353	51599.5	29721.6	162749	147547					35314
P35998	P35998	PRS7_HUMAN	PSMC2	26S proteasome regulatory subunit 7	1	ACLIFFDEIDAIGGAR	AC(UniMod:4)LIFFDEIDAIGGAR	2	AC(UniMod:4)LIFFDEIDAIGGAR2															8636.63				59043.9			61404.8	52417.3
O43707	O43707	ACTN4_HUMAN	ACTN4	Alpha-actinin-4	1	ACLISLGYDVENDR	AC(UniMod:4)LISLGYDVENDR	2	AC(UniMod:4)LISLGYDVENDR2																12742			74461.1		20885.9	73533	52942.7		26732.7			39033.9
Q9NS87	Q9NS87	KIF15_HUMAN	KIF15	Kinesin-like protein KIF15	1	ACLQDSYDNLQEIMK	AC(UniMod:4)LQDSYDNLQEIMK	2	AC(UniMod:4)LQDSYDNLQEIMK2																6510.39			25817.3	14174	9930.38	16688.9	14863
Q9NRA2	Q9NRA2	S17A5_HUMAN	SLC17A5	Sialin	1	ACPEHSAPIK	AC(UniMod:4)PEHSAPIK	2	AC(UniMod:4)PEHSAPIK2																			13255.8			19520.3	15604.5			4576.9
P61247	P61247	RS3A_HUMAN	RPS3A	40S ribosomal protein S3a	1	ACQSIYPLHDVFVR	AC(UniMod:4)QSIYPLHDVFVR	2	AC(UniMod:4)QSIYPLHDVFVR2										22491.2	14418.6					14872.5		26785.1	142442	71561.9	89134	178971	260160	37556.5			18468.5	16947.1
P61247	P61247	RS3A_HUMAN	RPS3A	40S ribosomal protein S3a	1	ACQSIYPLHDVFVR	AC(UniMod:4)QSIYPLHDVFVR	3	AC(UniMod:4)QSIYPLHDVFVR3	14263.6	9770.73	25940.2		11772.4	25138.9		7653.84	20169.7	33421.1	38090.1	33584.2	26799.5	18359.4	28967.4	42052.3	36701.6	68160.2	280407	92616.6	182448	280640	426637	79742.5	59307.4	87947.3	53699.2	69345.8	32541.3	64295.6
P49915	P49915	GUAA_HUMAN	GMPS	GMP synthase [glutamine-hydrolyzing]	1	ACTTEEDQEK	AC(UniMod:4)TTEEDQEK	2	AC(UniMod:4)TTEEDQEK2																			79022.1			103010	18021.6
P05023	P05023;P50993	AT1A1_HUMAN	ATP1A1	Sodium/potassium-transporting ATPase subunit alpha-1	0	ACVVHGSDLK	AC(UniMod:4)VVHGSDLK	2	AC(UniMod:4)VVHGSDLK2																109202	110729	142047	100531	177541	113213	91501.3	158702	81171.8	160382	218990	126436	239861	151446	87561.1
P05023	P05023;P50993	AT1A1_HUMAN	ATP1A1	Sodium/potassium-transporting ATPase subunit alpha-1	0	ACVVHGSDLK	AC(UniMod:4)VVHGSDLK	3	AC(UniMod:4)VVHGSDLK3																		84618.6	240691	148851	111687	199932	191523	64098	146787	182878		203347	135169	58768.8
Q9HDC5	Q9HDC5	JPH1_HUMAN	JPH1	Junctophilin-1	1	ADAADQAALAAR	ADAADQAALAAR	2	ADAADQAALAAR2	17009		8399.89	10861.7	8173.46	7691.03	27569.5	8961.34	15612.1	97053	84393.9	44574.8	99094.4	55416.4	75765.1	42455.8	8267.58	10780.7	87807	32408.2	48774.5	107891	84261.7	18955.8	15680.4	12970		18047.8
P22681	P22681;Q13191	CBL_HUMAN	CBL	E3 ubiquitin-protein ligase CBL	0	ADAAEFWR	ADAAEFWR	2	ADAAEFWR2	25922	42664.4	47551	25362.8	41786.9	33298.9	36214.5	30088	37614.3	70563.9	102728	124716	138580	156447	179159	119103	125625	201265	91906.7	177583	201524	78018.5	74007.2	229230	153175	187443	144801	109339	110645	134159
Q9H8Y8	Q9H8Y8	GORS2_HUMAN	GORASP2	Golgi reassembly-stacking protein 2	1	ADAASSLTVDVTPPTAK	ADAASSLTVDVTPPTAK	2	ADAASSLTVDVTPPTAK2	37529.4	47512.1	21475.7	34795.1	33251.9	19325	90108.6	51229.1	45840.4	529151	404862	310917	513103	308721	354214	171125	72553.4	87931.9	311488	371628	287978	314646	320277	129492	29043.1	33747.8	17644	15892.3	21459.2	16169.1
Q9NZJ4	Q9NZJ4	SACS_HUMAN	SACS	Sacsin	1	ADADTVLLFLK	ADADTVLLFLK	2	ADADTVLLFLK2	23401.9	17366.7	18324.1	16617.6	19867.9	6473.92	22858.9	14464.2	15335.1	199081	184163	151835	157806	99692.1	131839	53561.5	56059.1	108407	137466	156882	112745	113555	140516	101930
Q13409	Q13409	DC1I2_HUMAN	DYNC1I2	Cytoplasmic dynein 1 intermediate chain 2	1	ADAEEEAATR	ADAEEEAATR	2	ADAEEEAATR2	90694.9		8632.11	42352.3		5099.28	31101		9441.49	31424.7	11437.6		71642		12521.7	32399.5			327287			421818	92689.2		173042	9858.94		123341
Q9Y490	Q9Y490	TLN1_HUMAN	TLN1	Talin-1	1	ADAEGESDLENSR	ADAEGESDLENSR	2	ADAEGESDLENSR2	139771			91481.8		2777.98	26689.8			51229.3			52563.4	9841.31		18802.9			301889			431172	38734.1
P52298	A6PVI3;P52298	NCBP2_HUMAN	NCBP2	Nuclear cap-binding protein subunit 2	0	ADAENAMR	ADAENAMR	2	ADAENAMR2	291056	862724	678089	385917	813179	692688	758155	626594	1213700	1657340	1473080	1465490	1606450	1362250	1522740	895568	294904	359339	1173000	803751	959499	1057050	1130510	564937	340292	282777	243258	126881	71115.1	113077
Q9H8V3	Q9H8V3	ECT2_HUMAN	ECT2	Protein ECT2	1	ADAENLIYTADPESFEVNTK	ADAENLIYTADPESFEVNTK	2	ADAENLIYTADPESFEVNTK2					2350.83		10761.6		4037.26	88253.5	34486	16498	103510	15988.1	34994.4	19419.6			100854	12920.5	12271	99462.8	56866	3366.37
O95243	O95243	MBD4_HUMAN	MBD4	Methyl-CpG-binding domain protein 4	1	ADAESEPVAQK	ADAESEPVAQK	2	ADAESEPVAQK2	8860.73			32174.9	7046.43	4541.42	69779.7	15912.2	18449.7	21360.2	6346.67		23266.3	4510.03	7857.29	17211.1			50157.8		7551.26	21058.4	6572.18
P08758	P08758	ANXA5_HUMAN	ANXA5	Annexin A5	1	ADAETLR	ADAETLR	2	ADAETLR2	1085450	1555900	1146610	1139360	1518960	892766	1846710	1335990	1637800	5750320	6650230	6126700	6147680	6731060	5145430	4495740	2987110	2290960	1455810	3926610	1415500	1713550	1586040	3240910	294514	435686	307749			156618
P08758	P08758	ANXA5_HUMAN	ANXA5	Annexin A5	1	ADAETLRK	ADAETLRK	2	ADAETLRK2																						2989.05								18731.4
O75477	O75477	ERLN1_HUMAN	ERLIN1	Erlin-1	1	ADAEYYAAHK	ADAEYYAAHK	2	ADAEYYAAHK2	190068	218112	93550.9	149469	180659	172493	189165	142656	153436	1916760	1469240	1448350	1775020	1665560	1818070	978177	431940	783613	1817290	1653060	1542590	2290520	2086980	1152890	541743	535536	702615	253555	141884	230090
O75477	O75477	ERLN1_HUMAN	ERLIN1	Erlin-1	1	ADAEYYAAHK	ADAEYYAAHK	3	ADAEYYAAHK3					8646.75				4465.78	35351.9	38198.9	17434.1	41873.4	28730.1	21725.1	21354.3	19316		30819.7	32775	14920.5	38259.7	36690.3	6937.86		13445	4887.74	7678.12
O14936	O14936	CSKP_HUMAN	CASK	Peripheral plasma membrane protein CASK	1	ADAGFVYSEAVASHYMR	ADAGFVYSEAVASHYMR	3	ADAGFVYSEAVASHYMR3					6185.57					42165.3	34164.1	28901.4	36740.9	19627	31000.1	12199.3		12642.1	21582.9	21887.2	16897.8	40302.4	30922.7	13436.7
Q7Z2K8	Q7Z2K8	GRIN1_HUMAN	GPRIN1	G protein-regulated inducer of neurite outgrowth 1	1	ADAGPSGQGDSVSIGK	ADAGPSGQGDSVSIGK	2	ADAGPSGQGDSVSIGK2															3812.04	3939.81			30317.1		2771.16	31590.9	15758.8		10594.5			15804.9
Q567U6	Q567U6	CCD93_HUMAN	CCDC93	Coiled-coil domain-containing protein 93	1	ADAHEEDELR	ADAHEEDELR	2	ADAHEEDELR2	22881.9		5306.6	17770		7855.74	19164.7		6129.12	37280.1	13631.3	9006.65	38024.7	10461.6		11281.3			57256.8			89042	22504.5
Q567U6	Q567U6	CCD93_HUMAN	CCDC93	Coiled-coil domain-containing protein 93	1	ADAHEEDELR	ADAHEEDELR	3	ADAHEEDELR3							22665.7	7773.43		35442.3			28348.5			12171.9			85131.6			109628	26413.3
Q8NFQ8	Q8NFQ8	TOIP2_HUMAN	TOR1AIP2	Torsin-1A-interacting protein 2	1	ADAHLGSSSVALPK	ADAHLGSSSVALPK	2	ADAHLGSSSVALPK2	13040.9	13446.7		9898.06	7964.37	8131.5	13001.5		6271.83	96857.4	81644.6	36843	79060.9	32586.7	59737.5	43009.4	19244	31209.6	151602	86820.6	105617	185980	196683	50563.9	78744.5	49591	36800	40605.4	20830.7	26626.5
Q8NFQ8	Q8NFQ8	TOIP2_HUMAN	TOR1AIP2	Torsin-1A-interacting protein 2	1	ADAHLGSSSVALPK	ADAHLGSSSVALPK	3	ADAHLGSSSVALPK3	35217.2	42724	24089.5	36362.8	41534.2	34052.9	43121.7	21809.1	22399	125705	174479	78516.6	180017	151302	164457	180554	84150.2	88569.5	222750	217927	168910	263977	287326	110182	211368	197815	137181	152621	93585.8	108629
O60566	O60566	BUB1B_HUMAN	BUB1B	Mitotic checkpoint serine/threonine-protein kinase BUB1 beta	1	ADAIFQEGIQQK	ADAIFQEGIQQK	2	ADAIFQEGIQQK2			15484.3				51784.2			117954	109491	63261.7	93634.4	61955.7	61643.1	53929.4		16000	77036.8	44095.8	58855.9	82979.1	78149.3
P42892	P42892	ECE1_HUMAN	ECE1	Endothelin-converting enzyme 1	1	ADAIYNMIGYPNFIMDPK	ADAIYNMIGYPNFIMDPK	2	ADAIYNMIGYPNFIMDPK2					5587.82	3750.39				29982.9	13600		31511.5			10231.7	11660.6		139614	89336.2	36401.7	177140	203768	14704.1	13323.7	10470.9	7639.28		7477.28	7332.88
Q15836	P63027;Q15836	VAMP3_HUMAN	VAMP3	Vesicle-associated membrane protein 3	0	ADALQAGASQFETSAAK	ADALQAGASQFETSAAK	2	ADALQAGASQFETSAAK2	279276	143600	74738.3	269247	95571.6	80881.7	195289	68607.8	79374.1	218408	125362	61059.5	160650	59236	105214	1010530	74469.2	61495.3	3541160	445703	656576	4607710	2766940	152211	2732880	997519	319528	2922440	229088	387105
Q15836	P63027;Q15836	VAMP3_HUMAN	VAMP3	Vesicle-associated membrane protein 3	0	ADALQAGASQFETSAAK	ADALQAGASQFETSAAK	3	ADALQAGASQFETSAAK3	26227.9	18082.4		31528.8	15119.1	9749.7	24957.5		7796.49							43689.5			60900.6	18762.6	14433.3	51180.4	35795.9		166749	66295.1	15610.4	228102	26778.7	22966.5
Q9BV73	Q9BV73	CP250_HUMAN	CEP250	Centrosome-associated protein CEP250	1	ADALQGALEQAHMTLK	ADALQGALEQAHMTLK	3	ADALQGALEQAHMTLK3							14247.6			57876.6	47918.7	27628.7	47755.8	29192	30118.9	12155.4		9257.15	25177.4	27640.3	22576	31322.7	29188.8	12778.6
Q6NYC1	Q6NYC1	JMJD6_HUMAN	JMJD6	Bifunctional arginine demethylase and lysyl-hydroxylase JMJD6	1	ADALQLSVEEFVER	ADALQLSVEEFVER	2	ADALQLSVEEFVER2	39860.2	25486.3	23864.4	26226.4	17933.5		59856.1	22979.1	24006.1	844141	275473	183983	732187	139084	232270	78741.1		31229.2	720870	111678	100942	868679	617202						34196.3	13693
Q6NYC1	Q6NYC1	JMJD6_HUMAN	JMJD6	Bifunctional arginine demethylase and lysyl-hydroxylase JMJD6	1	ADALQLSVEEFVER	ADALQLSVEEFVER	3	ADALQLSVEEFVER3										72932.8	27005.4		76538.2						67082.3			97825.2	66280.9
CON_Q2UVX4	CON_Q2UVX4	CO3_BOVIN	C3	Complement C3	1	ADALVGK	ADALVGK	2	ADALVGK2									33047.4								103182	130894		32197.7	32543.2	17067.1		98830.8	105048	124348	188735	129657	169055	257105
O75792	O75792	RNH2A_HUMAN	RNASEH2A	Ribonuclease H2 subunit A	1	ADALYPVVSAASICAK	ADALYPVVSAASIC(UniMod:4)AK	2	ADALYPVVSAASIC(UniMod:4)AK2																	12892.9	16376.7	39704.3	34396.5	25201.8	35272.5	31196.3
P03915	P03915	NU5M_HUMAN	MT-ND5	NADH-ubiquinone oxidoreductase chain 5	1	ADANTAAIQAILYNR	ADANTAAIQAILYNR	2	ADANTAAIQAILYNR2																27058.4		20049.1	38193.6	34939.1	35976.4	42358.4	40459.9	22200.5	27923.7	17963.3	15014.4	24027.7
Q96T58	Q96T58	MINT_HUMAN	SPEN	Msx2-interacting protein	1	ADAPEGLAPEDR	ADAPEGLAPEDR	2	ADAPEGLAPEDR2	45708.5	13476.4	12261.6	68704.2	17569.8	13236.4	88010.5	28066.4	31884.7	58195.8		35903.1	82312.4	39878.5	43269.2	33396.9			76614.3			66287.8	40468.8
Q7RTP6	Q7RTP6	MICA3_HUMAN	MICAL3	[F-actin]-monooxygenase MICAL3	1	ADAPSDLK	ADAPSDLK	2	ADAPSDLK2		22104.5			16291.4	15751.7		21191.8		39178.2	48883.9	57817.1	35343.1	58376.3	43390	52169.3	42108.5		30144.5	42937.3	31805.3	31799	25930	44522.6
Q9BQ52	Q9BQ52	RNZ2_HUMAN	ELAC2	Zinc phosphodiesterase ELAC protein 2	1	ADAPVALVVHMAPASVLVDSR	ADAPVALVVHMAPASVLVDSR	3	ADAPVALVVHMAPASVLVDSR3				5495.24	3933.72					39800.2	9100.87	5290.82	48145.8	5479.48	6280.28	14477.3		2592.63	154363	8519.47	10078.5	243625	192420	3741.71	25859.7	9857.05		12714.6
Q96L93	Q96L93	KI16B_HUMAN	KIF16B	Kinesin-like protein KIF16B	1	ADATGATGVR	ADATGATGVR	2	ADATGATGVR2		16828.5	9614.08	15407.5	15616.1	19769	42825.4	23213.7	29369.6	52287.3	58391.7	40125.2	47530.1	48106.6	60612.8	25723.7	20976.7	32049.3	29874	39521.7	57303	39482.7	50154.1	24789.3
O95433	O95433	AHSA1_HUMAN	AHSA1	Activator of 90 kDa heat shock protein ATPase homolog 1	1	ADATNVNNWHWTER	ADATNVNNWHWTER	2	ADATNVNNWHWTER2																			33549.9			35772	55563.3
O95433	O95433	AHSA1_HUMAN	AHSA1	Activator of 90 kDa heat shock protein ATPase homolog 1	1	ADATNVNNWHWTER	ADATNVNNWHWTER	3	ADATNVNNWHWTER3				11194.8						26626.5	10449.5	8250.99	22854.9		10054.6			4563.07	45073.1		13769.1	62892.7	67962.3							12177.3
Q99504	Q99504	EYA3_HUMAN	EYA3	Eyes absent homolog 3	1	ADATSSQDSELER	ADATSSQDSELER	2	ADATSSQDSELER2	22356.2	4504.05		33890.1			102337	14890.4	27170.1	43078.1	9191.33	6116.48	49998.7	8941.21	9138.31				77261.8			56460.3	16857.5
P49411	P49411	EFTU_HUMAN	TUFM	Elongation factor Tu, mitochondrial	1	ADAVQDSEMVELVELEIR	ADAVQDSEMVELVELEIR	2	ADAVQDSEMVELVELEIR2	161522	33578.8	35370.1	66474.1	37513.2	54744.4	62237.2	17726.6	39744.4	707524	273813	112919	651180	126644	366821	190892	38016.7	40931.6	1390300	66547.8	65270.5	2338100	831372	51964.5	15319	56733.2	48878.9	19768.6	95099.2	39303.3
P49411	P49411	EFTU_HUMAN	TUFM	Elongation factor Tu, mitochondrial	1	ADAVQDSEMVELVELEIR	ADAVQDSEMVELVELEIR	3	ADAVQDSEMVELVELEIR3	215121	106880	73506.9	137233	65686.2	55207.1	157480	62414.4	81790.3	1107550	563648	283062	1100340	229363	653845	486865	86517	80644.9	1946280	108624	110675	3571670	1370060	86608.9	34281.2	103367	58988.6	52974.3	213851	105729
P42704	P42704	LPPRC_HUMAN	LRPPRC	Leucine-rich PPR motif-containing protein, mitochondrial	1	ADAVWNK	ADAVWNK	2	ADAVWNK2	65761.1	105307	61385.1	80393.9	99700.7	58385.4	228165	261946	243261	1017870	962634	1005440	761388	797823	711027	507102	421476	465500	538218	659964	679775	332406	450219	577959				8665.56
Q9NX00	Q9NX00	TM160_HUMAN	TMEM160	Transmembrane protein 160	1	ADAWLLR	ADAWLLR	2	ADAWLLR2		35454.2	20209.1		26870.4	26667					50430.6	54090.5	49825.9	54342.9	51918.1	109429	127932	165919	76572.2	148333	114778	99067.8	82110.6	157786	153122	136016	175900	152322	108812	140562
Q8WXH0	Q8WXH0	SYNE2_HUMAN	SYNE2	Nesprin-2	1	ADAYTVELENAESR	ADAYTVELENAESR	2	ADAYTVELENAESR2	32811.1		14325	36550		10426.8	45213.8	17277.4	20999.6	27817.1
O43747	O43747	AP1G1_HUMAN	AP1G1	AP-1 complex subunit gamma-1	1	ADCASGIFLAAEK	ADC(UniMod:4)ASGIFLAAEK	2	ADC(UniMod:4)ASGIFLAAEK2																33210.4	23832.9		67214.8	32890.3	31046.2	55803.3	56085.9	18021.2
P46063	P46063	RECQ1_HUMAN	RECQL	ATP-dependent DNA helicase Q1	1	ADCILYYGFGDIFR	ADC(UniMod:4)ILYYGFGDIFR	2	ADC(UniMod:4)ILYYGFGDIFR2																	9135.8		36472.8	16498		37018.8	41105.7
Q9NZM1	Q9NZM1	MYOF_HUMAN	MYOF	Myoferlin	1	ADCLMGEFK	ADC(UniMod:4)LMGEFK	2	ADC(UniMod:4)LMGEFK2																21219.9	44583.3	54582.6	30371.2	39801.1	36906.5	26180.9	25902.4	38759.7	19697.2	38537.4	31572.9		29218.5	17225.9
Q13123	Q13123	RED_HUMAN	IK	Protein Red	1	ADCPTMEAQTTLTTNDIVISK	ADC(UniMod:4)PTMEAQTTLTTNDIVISK	2	ADC(UniMod:4)PTMEAQTTLTTNDIVISK2																12093.5			87475.3			108702	45335.2
P22307	P22307	SCP2_HUMAN	SCP2	Sterol carrier protein 2	1	ADCTITMADSDFLALMTGK	ADC(UniMod:4)TITMADSDFLALMTGK	2	ADC(UniMod:4)TITMADSDFLALMTGK2																			21843	6854.98		21467.6	27651.2
P22307	P22307	SCP2_HUMAN	SCP2	Sterol carrier protein 2	1	ADCTITMADSDFLALMTGK	ADC(UniMod:4)TITMADSDFLALMTGK	3	ADC(UniMod:4)TITMADSDFLALMTGK3																			32766		15705.3	39203.1	42275.4
Q7KZF4	Q7KZF4	SND1_HUMAN	SND1	Staphylococcal nuclease domain-containing protein 1	1	ADDADEFGYSR	ADDADEFGYSR	2	ADDADEFGYSR2	309748	200416	175337	325267	177392	202071	1670390	837163	1118190	3321740	2214730	1682620	3354750	1827300	1982910	1350750	69752.4	38983.5	2476910	425826	596156	2540300	1344880	119090	74300	43632.6	18296.8	37900.6	27904.8	16400.9
Q9NS00	Q9NS00	C1GLT_HUMAN	C1GALT1	Glycoprotein-N-acetylgalactosamine 3-beta-galactosyltransferase 1	1	ADDDTYVILDNLR	ADDDTYVILDNLR	2	ADDDTYVILDNLR2				15433.2			16660.7	5531.26		33987	29948.6	15124.2	72712.4	38228.5	52606.2	41994.7		13072.2	83519.9	24927.2	32673.2	100992	76327.2		40003.2	38726.5	14794.3	34032.1
Q9NS00	Q9NS00	C1GLT_HUMAN	C1GALT1	Glycoprotein-N-acetylgalactosamine 3-beta-galactosyltransferase 1	1	ADDDTYVILDNLR	ADDDTYVILDNLR	3	ADDDTYVILDNLR3													19361.1						18965.1			28596.7	22399.5		12891.4
Q86X52	Q70JA7;Q86X52	CHSS1_HUMAN	CHSY1	Chondroitin sulfate synthase 1	0	ADDDVYIK	ADDDVYIK	2	ADDDVYIK2	24072.9					26117.5		19826.2	28355.9	72430.9	64212	87379.5	66821.4	68031.1	83151.1					58491.2	57882.4		45148.5	44034.9
Q9H6R4	Q9H6R4	NOL6_HUMAN	NOL6	Nucleolar protein 6	1	ADDGFHLLLMTPK	ADDGFHLLLMTPK	3	ADDGFHLLLMTPK3	95240.3	100345	58395.7	67598.9	47486.9	45913.5	86681	67498.6	74535.5	827837	446696	291345	471494	247005	344208	98297.1	124191	185391	347023	315137	264061	385412	369865	153128					40197.6
O95202	O95202	LETM1_HUMAN	LETM1	Mitochondrial proton/calcium exchanger protein	1	ADDKLIAEEGVDSLNVK	ADDKLIAEEGVDSLNVK	2	ADDKLIAEEGVDSLNVK2													11216.6									40935.8			9375.23
O95202	O95202	LETM1_HUMAN	LETM1	Mitochondrial proton/calcium exchanger protein	1	ADDKLIAEEGVDSLNVK	ADDKLIAEEGVDSLNVK	3	ADDKLIAEEGVDSLNVK3	5548.74			5359.5									9722.76												29060.9			20952.6
P52564	P52564	MP2K6_HUMAN	MAP2K6	Dual specificity mitogen-activated protein kinase kinase 6	1	ADDLEPIMELGR	ADDLEPIMELGR	2	ADDLEPIMELGR2	35663.9	51106.2	36352.3	36852.7	43091.1	27924.2	57221.7	36548.7	32355.2	137600	160142	124624	294463	195646	230724	174268	35915.3	32130.5	277751	114576	176310	325004	306880	54530.9	339230	164868	119332	192925	39802.5	83195
Q53TQ3	Q53TQ3	IN80D_HUMAN	INO80D	INO80 complex subunit D	1	ADDLITSR	ADDLITSR	2	ADDLITSR2							455214	550766
O43290	O43290	SNUT1_HUMAN	SART1	U4/U6.U5 tri-snRNP-associated protein 1	1	ADDLLPLGDQTQDGDFGSR	ADDLLPLGDQTQDGDFGSR	2	ADDLLPLGDQTQDGDFGSR2	106499	29112.5	18877.2	82964.6	22418.9	11720.4	190350	53710.8	63096.6	520046	236331	126692	562864	163589	165743	194157		4576.27	439292	43079.8	58086.3	368501	295364	9041.96	151662	34295.5		125824	6628.46	14573.2
O43290	O43290	SNUT1_HUMAN	SART1	U4/U6.U5 tri-snRNP-associated protein 1	1	ADDLLPLGDQTQDGDFGSR	ADDLLPLGDQTQDGDFGSR	3	ADDLLPLGDQTQDGDFGSR3							19046.6			19002.4			21863						18232.3			13151.8
Q13111	Q13111	CAF1A_HUMAN	CHAF1A	Chromatin assembly factor 1 subunit A	1	ADDMSDDQGTSVQSK	ADDMSDDQGTSVQSK	2	ADDMSDDQGTSVQSK2	65566			39607			94961.9	7786.24	13942.3	23329.5	6460.35		29956.2	4567.83	6494.09	15726.4			73106.7			49368.8	8095.04
O75821	O75821	EIF3G_HUMAN	EIF3G	Eukaryotic translation initiation factor 3 subunit G	1	ADDNATIR	ADDNATIR	2	ADDNATIR2	305566	190101	179561	292206	118457	139264	504301	269045	292642	2060220	1602830	1082190	2063570	1409210	1529690	1276870	169057	176533	2081310	667976	997515	2075740	1694540	366666	331486	186848	110202	144608	40784.5	53970.7
Q96C86	Q96C86	DCPS_HUMAN	DCPS	m7GpppX diphosphatase	1	ADDPLLK	ADDPLLK	2	ADDPLLK2	75166.6	198032	161819	141084	201877	168092	130540	170584	187737	107817	108566	235591	116561	179596	213256	646633	812525	1203540	513426	950012	826707	507342	539191	1115190	1021540	1401180	1735990	1370530	1479870	1611880
Q00610	Q00610	CLH1_HUMAN	CLTC	Clathrin heavy chain 1	1	ADDPSSYMEVVQAANTSGNWEELVK	ADDPSSYMEVVQAANTSGNWEELVK	4	ADDPSSYMEVVQAANTSGNWEELVK4										20072.1			19742.4						22494.1			42765.4	20878.6
P61764	P61764	STXB1_HUMAN	STXBP1	Syntaxin-binding protein 1	1	ADDPTMGEGPDK	ADDPTMGEGPDK	2	ADDPTMGEGPDK2	70167.7	65945.9	38728.8	74426.7	60122	32625.7	100933	51325.6	71492	744787	540857	372932	752692	333515	441694	257420	18568.2	17700.4	534599	131226	176632	594912	472081	48215.7	24967.2	17487.9		13361.6
Q8NE71	Q8NE71	ABCF1_HUMAN	ABCF1	ATP-binding cassette sub-family F member 1	1	ADDPYAHLSK	ADDPYAHLSK	2	ADDPYAHLSK2	72351.3	91120.5	67575.3	57033	84296.2	59916.5	81133.1	65501.7	71263.3	751808	752143	478481	707407	770528	1022140	276199	347954	698066	568554	895359	729190	661335	742273	864640	221653	293480	382971	37269.7	63558.4	73102.8
Q8NE71	Q8NE71	ABCF1_HUMAN	ABCF1	ATP-binding cassette sub-family F member 1	1	ADDPYAHLSK	ADDPYAHLSK	3	ADDPYAHLSK3	148680	208072	145810	117489	205241	118120	219526	176475	178198	1189250	1137900	911004	1576060	1312270	1539710	772154	799102	866707	1104740	1372880	1083390	1101120	1187330	1157610	431461	552116	564064	110096	168058	138004
P22681	P22681	CBL_HUMAN	CBL	E3 ubiquitin-protein ligase CBL	1	ADDTLFMMK	ADDTLFMMK	2	ADDTLFMMK2																	24915.6	27004.9		27923.6	24903.1	17302.8	26264.1	28108.8	13585	19992.8	21800.6
Q9Y2W2	Q9Y2W2	WBP11_HUMAN	WBP11	WW domain-binding protein 11	1	ADDTSAATIEK	ADDTSAATIEK	2	ADDTSAATIEK2	93199.5	117823	94001.9	93056.3	107384	101089	110457	111535	88682.4	542199	380262	250460	685345	349810	422683	699982	76109.4	51415.8	862005	398271	431808	962916	904489	118940	885873	675523	323766	725497	244143	343907
P61421	P61421	VA0D1_HUMAN	ATP6V0D1	V-type proton ATPase subunit d 1	1	ADDYEQVK	ADDYEQVK	2	ADDYEQVK2	157320	186758	171908	156439	214545	159037	223963	209505	255609	295676	344410	280193	262667	233455	296235	337910	177255	143995	480588	419854	417777	544027	527861	222042	522240	535855	560970	528725	452383	551941
Q9Y3Z3	Q9Y3Z3	SAMH1_HUMAN	SAMHD1	Deoxynucleoside triphosphate triphosphohydrolase SAMHD1	1	ADDYIEITGAGGK	ADDYIEITGAGGK	2	ADDYIEITGAGGK2											55428.4		87094.5	88170.6		178978	69176.1	71388.2	229962	259643	225956	216713	270730	136440	159678	230192	203858	152914	105365	148304
P52701	P52701	MSH6_HUMAN	MSH6	DNA mismatch repair protein Msh6	1	ADEALNK	ADEALNK	2	ADEALNK2			40051.1		74937.9	54418	80737.7	120492	144029	252494	328148	487962	212499	439383	345190	331204	317866	313404	275077	529023	448425	255240	245005	399934
P49327	P49327	FAS_HUMAN	FASN	Fatty acid synthase	1	ADEASELACPTPK	ADEASELAC(UniMod:4)PTPK	2	ADEASELAC(UniMod:4)PTPK2					12136	17932.5	12776.5	8383.04		87980.9	106702	72592.1	88248.5	76955.1	58061.4	345886	92721.1	65034	672691	362826	263988	508157	632101	107199	83443.2	171424	75421.2	19628.1	11448.6
P11498	P11498	PYC_HUMAN	PC	Pyruvate carboxylase, mitochondrial	1	ADEAYLIGR	ADEAYLIGR	2	ADEAYLIGR2	33924	60357.5	53452	40765.6	56802.6	41481.3	55364.8	37367.4	38044	185146	255928	267175	166522	255626	217714	169339	160509	146459	84516.1	157329	134949	69600.5	62346.7	180572	16387.4	17661.2	20605.1
P48739	P48739	PIPNB_HUMAN	PITPNB	Phosphatidylinositol transfer protein beta isoform	1	ADEDPALFQSVK	ADEDPALFQSVK	2	ADEDPALFQSVK2	233408	177762	151721	236186	178596	123766	250165	116995	157354	600635	512382	376279	1018230	809778	997349	923190	72775.4		533784	264383		1329980	406245	149598	1040780	639564	294354	389563	107565	115429
P61970	P61970	NTF2_HUMAN	NUTF2	Nuclear transport factor 2	1	ADEDPIMGFHQMFLLK	ADEDPIMGFHQMFLLK	2	ADEDPIMGFHQMFLLK2																18557.9			226985	72488.3	47153.7	296429	304119		31015.4		12407.9		8456.93	7767.73
P61970	P61970	NTF2_HUMAN	NUTF2	Nuclear transport factor 2	1	ADEDPIMGFHQMFLLK	ADEDPIMGFHQMFLLK	3	ADEDPIMGFHQMFLLK3	82183.9	57044.7	48204.5	27815.5	49383.3	29786.6	40054.2	35705.2	30917.2	186246	93977.3	73239	147785	74174	121801	219647	139902	166340	795648	710629	458334	1325470		152229	326937	235562	113324	159571	91831.2	86343.8
Q9NPD8	Q9NPD8	UBE2T_HUMAN	UBE2T	Ubiquitin-conjugating enzyme E2 T	1	ADEEEMLDNLPEAGDSR	ADEEEMLDNLPEAGDSR	2	ADEEEMLDNLPEAGDSR2	32308.6			26041.3			12858.3			16304.9			14218.9	9315.92	11126.9				64451.7			65657.9
Q96AT1	Q96AT1	K1143_HUMAN	KIAA1143	Uncharacterized protein KIAA1143	1	ADEEPTPADGR	ADEEPTPADGR	2	ADEEPTPADGR2	50524.4		8029.61	54015.9		6837.63	27702.5	8791.36		24171	18900.3		27377.7			31294.6			265580		13398.5	394157	85956.3		164500	8970.29		308407
Q8WUJ3	Q8WUJ3	CEMIP_HUMAN	CEMIP	Cell migration-inducing and hyaluronan-binding protein	1	ADEGIQPDPYYGLK	ADEGIQPDPYYGLK	2	ADEGIQPDPYYGLK2	62057.1	57721.9	47004.3	30645.4	49038.7	42114.4	62048.6	47871.3	60559.3	202361	177029	158137	186051	179134	175264	121274	129706	187642	152279	270784	203377	231228	227919	155701	124220	119514	129334	70957.3	71950.2	61530.6
Q06830	Q06830	PRDX1_HUMAN	PRDX1	Peroxiredoxin-1	1	ADEGISFR	ADEGISFR	2	ADEGISFR2	2533660	1683870	1717440	2905630	1632770	2116970	2721340	1597950	1638940	6972500	6817990	5856250	9847310	8014510	7661040	8764880	1171740	1135590	9005520	3601090	5780640	7981120	7052960	2388790	10541800	5943020	2865100	7137590	1090250	2231720
Q96BI3	Q96BI3	APH1A_HUMAN	APH1A	Gamma-secretase subunit APH-1A	1	ADEGLASLSEDGR	ADEGLASLSEDGR	2	ADEGLASLSEDGR2	26005.2	27153.9	16043.9			14686.3	19953.4	11033.1	13135	47619.9	31312.6	32045.7	45187.2	27961.1	42271.5	80196.9			120967	28882	37907	145463	96118.4		122886	63061.4	19277.6	122361		27383.5
P13861	P13861	KAP2_HUMAN	PRKAR2A	cAMP-dependent protein kinase type II-alpha regulatory subunit	1	ADEHVIDQGDDGDNFYVIER	ADEHVIDQGDDGDNFYVIER	3	ADEHVIDQGDDGDNFYVIER3	24100.1			18300.7						17152.6			19940.4					1815.88	78343.3			177361	13017.8		12997.3	1871.87		10315.1	2720.28	3829.09
Q149N8	Q149N8	SHPRH_HUMAN	SHPRH	E3 ubiquitin-protein ligase SHPRH	1	ADELFTEYESK	ADELFTEYESK	2	ADELFTEYESK2								20398.6		46043	39760	47532.6	35303.1		39169.2					23956		24197.4
P46939	P46939	UTRN_HUMAN	UTRN	Utrophin	1	ADELNQTGQILVEQMGK	ADELNQTGQILVEQMGK	2	ADELNQTGQILVEQMGK2	13119.7	4773.24		11156.9			14667.1	8082.83	8009.42	179176	114186	65910.6	187143	70597.4	103640	46577.8	5972.53		155346	66216.7	65306.6	151181	139423	11136				7342.27
O94826	O94826	TOM70_HUMAN	TOMM70	Mitochondrial import receptor subunit TOM70	1	ADEMYDK	ADEMYDK	2	ADEMYDK2	30254.1	99848.7	76706.8	41248.1	97706.9	61496.2	51665	47993.5	78104.8	971685	1040470	971147	806599	782952	1024350	420908	395149	456506	510671	712819	607352	602090	608511	637124	24777.8	37744.8	41969			21600.1
Q08379	Q08379	GOGA2_HUMAN	GOLGA2	Golgin subfamily A member 2	1	ADENDEVK	ADENDEVK	2	ADENDEVK2		13052.2			18460.4	20419.5	60149.6	30953.1	53173.7	108140	55790.8	57414.2	157661	50210	125304				101227	23519.8		130318	63801.6
P25786	P25786	PSA1_HUMAN	PSMA1	Proteasome subunit alpha type-1	1	ADEPMEH	ADEPMEH	2	ADEPMEH2	135178	281964	238205	149119	237982	161820	246112	159103	301445	234313	282101	279204	162363	243771	324882	1122120	1387840	1711010	885438	1573370	1233230	829386	1052120	1943970	1429560	1836970	2430750	1619140	2521450	2571700
Q92547	Q92547	TOPB1_HUMAN	TOPBP1	DNA topoisomerase 2-binding protein 1	1	ADESHFLIENSTK	ADESHFLIENSTK	3	ADESHFLIENSTK3			5244.02	14016.7	13286.1		52767.2	25270.2	35167.9	72988.6	40879.3	34674.6	55058.7	37531.7	27955.1	25440.2			46149.3	22504	17709.5	32673.3	23580.9	5632.36
P53396	P53396	ACLY_HUMAN	ACLY	ATP-citrate synthase	1	ADEVAPAK	ADEVAPAK	2	ADEVAPAK2	132918	174220	146302	122598	158812		169509	97172.6	96745.7	424193	534921	414750	644906	608684	721421	633623	294187		219133	417920		171874	157594	166899	334456	351152	225414
O75643	O75643	U520_HUMAN	SNRNP200	U5 small nuclear ribonucleoprotein 200 kDa helicase	1	ADEVLEILK	ADEVLEILK	2	ADEVLEILK2	228449	272310	196282	219402	240509	117486	312718	144282	294353	473014	531090	448289	425458	381388	450174	161756	175965	274275	190696	293008	245499	170017	162535	240740		57144.5	30487.6
Q8IY37	Q8IY37	DHX37_HUMAN	DHX37	Probable ATP-dependent RNA helicase DHX37	1	ADEVVAPGQEK	ADEVVAPGQEK	2	ADEVVAPGQEK2	67374.7	32956.8	29170.8	55121.7	22443.4	21798.2	73028.2	18905.9	43446.7	109796	81996.7	38008.9	104996	40764.8	68504.8	46201			87694.7	20053.6	22857.4	94342.6	60083.6
P14868	P14868	SYDC_HUMAN	DARS1	Aspartate--tRNA ligase, cytoplasmic	1	ADEVVWVR	ADEVVWVR	2	ADEVVWVR2	256658	380751	310975	231362	269585	311447	499675	419820	464623	711479	818594	639100	600098	758340	394292	741465	562406	296447	371125	472776	362755	299587	317188	378640	105442	117148	88694.6	101123	136387	129312
P35579	P35579;P35580	MYH9_HUMAN	MYH9	Myosin-9	0	ADEWLMK	ADEWLMK	2	ADEWLMK2	288305	397454	369510	246550	326145	406379	271655	271063	341797	1883240	1395210	2149130	2308080	2514410	2757730	1527960	1756570	2952540	1957270	2598140	2676320	2004000	2165990	2748370	1029660	1140360	1462500	168381	248092	266367
Q13017	Q13017	RHG05_HUMAN	ARHGAP5	Rho GTPase-activating protein 5	1	ADEYYPEHTSVLSTIDFGGR	ADEYYPEHTSVLSTIDFGGR	3	ADEYYPEHTSVLSTIDFGGR3										27053.3	12078.1		22121.8	5249.47	7035.31				46081.3			48223.5	25081.5
P11498	P11498	PYC_HUMAN	PC	Pyruvate carboxylase, mitochondrial	1	ADFAQACQDAGVR	ADFAQAC(UniMod:4)QDAGVR	2	ADFAQAC(UniMod:4)QDAGVR2																			81488.1	11664.2	19373.2	70475.7	63660.9							4590.9
P35579	P35579;P35580	MYH9_HUMAN	MYH9	Myosin-9	0	ADFCIIHYAGK	ADFC(UniMod:4)IIHYAGK	3	ADFC(UniMod:4)IIHYAGK3										11206.9			7961.82				14198.5		40970.9	24349.5		36239.1	33676.3	12471
Q12802	Q12802	AKP13_HUMAN	AKAP13	A-kinase anchor protein 13	1	ADFCPFK	ADFC(UniMod:4)PFK	2	ADFC(UniMod:4)PFK2																25368.9	61932.3	58637		51066.5	46900.1	31111.5	50435.9	42108.9			13123.2
Q86SQ0	Q86SQ0	PHLB2_HUMAN	PHLDB2	Pleckstrin homology-like domain family B member 2	1	ADFDHYTGR	ADFDHYTGR	2	ADFDHYTGR2						18824.5	44646.8	18539.2		146644	133080	109422	145742	98135	88323.3	36565.2	16024.3	26216.7	72886.3	50331	62265.6	74636.8	65395.7	38051
Q86SQ0	Q86SQ0	PHLB2_HUMAN	PHLDB2	Pleckstrin homology-like domain family B member 2	1	ADFDHYTGR	ADFDHYTGR	3	ADFDHYTGR3	29613.2	17925		29770	17349.1	17402.8	69273.5	46913.4	39467.6	172590	161636	112468	190215	119344	123688	59028	27042.2	33205.2	123962	85566.2	82915.2	120251	94905.8	32103.8
P00390	P00390	GSHR_HUMAN	GSR	Glutathione reductase, mitochondrial	1	ADFDNTVAIHPTSSEELVTLR	ADFDNTVAIHPTSSEELVTLR	3	ADFDNTVAIHPTSSEELVTLR3	35800.9	6534.77	8537.95	7851.05		4875.73	11763.2	4495		29228	18691.3	5719.78	17562.9	8054.44	13848.5	86531.6	4145.47		417227	53348.8	63955.2	570800	342044	11661	303413	91178.4	15431.7	269461	10502.3	20452.3
O95613	O95613	PCNT_HUMAN	PCNT	Pericentrin	1	ADFEEQLWK	ADFEEQLWK	2	ADFEEQLWK2		31246.9		28050	22266.6	20721.8	36087.8	22523.4	24133	44335.3	40294.4	41690.8	46436.1	29568	42959.2	25764.8		44033.2		30536	34357.9		28282.9	21624.6
O95573	O95573	ACSL3_HUMAN	ACSL3	Fatty acid CoA ligase Acsl3	1	ADFFEDENGQR	ADFFEDENGQR	2	ADFFEDENGQR2	330111	118362	126110	265419	123228	110606	218809	90855.7	88450.7	1787190	946674	727131	1734430	925541	847074	632601	33380.4	24543.2	1554230	171498	254161	2020810	1090590	53892.2	137287	50992.6	17734.2	56644.7	23610.7	19068.7
Q8IZA0	Q8IZA0	K319L_HUMAN	KIAA0319L	Dyslexia-associated protein KIAA0319-like protein	1	ADFLIFR	ADFLIFR	2	ADFLIFR2														19122.2	29685.5		57495.1		127368	96907	107138	112755	133417	76320.6	57320.7		68001.4	65183.3	62043.3	48433.2
O95714	O95714	HERC2_HUMAN	HERC2	E3 ubiquitin-protein ligase HERC2	1	ADFLSNDDYAVYVR	ADFLSNDDYAVYVR	2	ADFLSNDDYAVYVR2		11734.2	10329.2					13682.3		57106.3	49437.4	61674.7	59761.2	55499.3	57203.3	15648.2	26515.4		38954	39172.9	40631.9	44135.9	52393.4	21709.3
P26640	P26640	SYVC_HUMAN	VARS1	Valine--tRNA ligase	1	ADFPAGIPECGTDALR	ADFPAGIPEC(UniMod:4)GTDALR	2	ADFPAGIPEC(UniMod:4)GTDALR2										39289.1						66780.8			277495	118248	104527	269753	222716	35890.5
Q8TEU8	Q8TEU8	WFKN2_HUMAN	WFIKKN2	WAP, Kazal, immunoglobulin, Kunitz and NTR domain-containing protein 2	1	ADFPLSVVR	ADFPLSVVR	2	ADFPLSVVR2	47015.2	20533.8	15853.7	53856.6	18228.2		61460.6	27029.1	29162.5		80628.6	62232.1	85879.6	104620	79292.7	37718.8				31642.6	86169.8	44842			37811.3
Q9Y6K9	Q9Y6K9	NEMO_HUMAN	IKBKG	NF-kappa-B essential modulator	1	ADFQAER	ADFQAER	2	ADFQAER2	28569.3		18945.1	33608	18908.4		68200	35809.7	43104.1	71062.5	58992.7	58344.3	76818.4	58078.2	57617.2	60431.4			107987	37608.4	56839.7	90464.4	77083	21922.9	71888.3	30718.7		80409.8		23324.9
P61803	P61803	DAD1_HUMAN	DAD1	Dolichyl-diphosphooligosaccharide--protein glycosyltransferase subunit DAD1	1	ADFQGISPER	ADFQGISPER	2	ADFQGISPER2	133701	103040	93681.9	121565	96448.9	105641	126210	74161.3	74879.4	356489	331881	209042	559580	393567	495820	792960	141796	141305	1901210	577256	934690	2019450	1713890	285491	1845840	867397	423964	1344120	212075	315453
Q5HYJ3	Q5HYJ3	FA76B_HUMAN	FAM76B	Protein FAM76B	1	ADFQYQESNLR	ADFQYQESNLR	2	ADFQYQESNLR2	37350.2			28988			35338.9			83126.4	50990.1	40991.3	91077.1	54270.2	52939.9	33968.4			86894.1	27566.5	42730.3	111297	85999.1		32198
Q8TAV0	Q8TAV0	FA76A_HUMAN	FAM76A	Protein FAM76A	1	ADFQYQESQMR	ADFQYQESQMR	2	ADFQYQESQMR2										77916.3	57855.4	35439.6	68343.1	32334.9	52220.9	24537.6			71864.5	18973.9	29961	99195.4	61637.2
Q9HBD1	Q9HBD1	RC3H2_HUMAN	RC3H2	Roquin-2	1	ADFSESVSGTK	ADFSESVSGTK	2	ADFSESVSGTK2		14516.6		22584.9	18103.7	14662.7	33108.4	29469.2	26384.5	44834.5	37586.7	36239.7	39164.7	39707.5	31488.9	20587.3	22117.3		30373.2	30347.6	26293.3	24013.2	26696.3	20953.6		23632.9
P35237	P35237	SPB6_HUMAN	SERPINB6	Serpin B6	1	ADFSGMSQTDLSLSK	ADFSGMSQTDLSLSK	2	ADFSGMSQTDLSLSK2	271855	470150	259041	282369	445269	329414	326344	327417	281838	278675	299814	354840	369330	601362	470308	1731500	2382230	2850670	955977	3023860	1578870	1067660	1180830	2442960	2984730	3586270	3460880	3024710	3033570	3159740
P50452	P50452	SPB8_HUMAN	SERPINB8	Serpin B8	1	ADFSGMSTEK	ADFSGMSTEK	2	ADFSGMSTEK2	33238	83802.4	47251.7	47107.6	65280.1	51282.5	57174	57566.6	70066.1	198060	225022	217315	314560	321016	355682	293245	338303	454069	335890	537085	475616	372336	421213	494582	367834	405629	535399	205861	322910	307165
Q01201	Q01201	RELB_HUMAN	RELB	Transcription factor RelB	1	ADFSQADVHR	ADFSQADVHR	2	ADFSQADVHR2								15912.6		47822.3	42278	33130.2	39321.7	30352.9	39745.8	16364.9			30619.4		25598.3	27943.8	26706
Q01201	Q01201	RELB_HUMAN	RELB	Transcription factor RelB	1	ADFSQADVHR	ADFSQADVHR	3	ADFSQADVHR3	8014.81	6864.2		14585.8	9840.5	6780.69	48914.2	32475.4	38045.3	88223.7	84686.6	58434.3	82058.3	57264.2	52696.1	30359.9	14446.8	25964.7	60700.1	47170.2	47690.4	54324.9	48019.3	22535.3			4695.51
Q155Q3	Q155Q3	DIXC1_HUMAN	DIXDC1	Dixin	1	ADFVIIPAEGIENR	ADFVIIPAEGIENR	2	ADFVIIPAEGIENR2							104146	45417	56821.8	228430	220065	150448	267758	151164	194959	77295.9			163128	115260	91073.4	130260	87031.8	48838.6
Q14318	Q14318	FKBP8_HUMAN	FKBP8	Peptidyl-prolyl cis-trans isomerase FKBP8	1	ADFVLAANSYDLAIK	ADFVLAANSYDLAIK	2	ADFVLAANSYDLAIK2	72430.7	79564	71225.2	46634.5	44846.6	47502.8	91883.7	60806.5	77351.9	1049130	647913	493423	1019410	527729	533427	256729	244711	413633	283852	514109	255889	282988	305992	331545			21867.4		62186
Q96QE5	Q96QE5	TEFM_HUMAN	TEFM	Transcription elongation factor, mitochondrial	1	ADFYVLEK	ADFYVLEK	2	ADFYVLEK2										38969.9	66361.8	66118	52924	47490.9	55218.4	38886.2	51543.8	57853.4		44176.2	58513.1			34172.9
Q9NRA0	Q9NRA0	SPHK2_HUMAN	SPHK2	Sphingosine kinase 2	1	ADGAATYEENR	ADGAATYEENR	2	ADGAATYEENR2	19530	7612.62		15931.7	6531.52	10353.7	18202.2	9385.44		44837.7	27020.6	18434.2	76369.9	31482.6	40303.4	22435.2			71895.6		10038.6	88234.5	36812.6		20690.8	9166.99		7857.58
P35579	P35579	MYH9_HUMAN	MYH9	Myosin-9	1	ADGAEAKPAE	ADGAEAKPAE	2	ADGAEAKPAE2	94034.7	155837	134332	116921	119851	105123	129786	77111.1	116083	944432	695235	607524	1522990	1043770	1165570	1051790	142934	108106	1327110	522961	710910	1447820	1192030	307009	851431	705620	471930	115853	53317.9	79483.2
P17535	P17535	JUND_HUMAN	JUND	Transcription factor JunD	1	ADGAPSAAPPDGLLASPDLGLLK	ADGAPSAAPPDGLLASPDLGLLK	2	ADGAPSAAPPDGLLASPDLGLLK2										44048.4	19409.9	9633.4	43596.9	4929.44		13779.3			113722	77503.2	33378.5	122562	124079	13902.6	24464.4	15442.6		18876.2
Q07157	Q07157	ZO1_HUMAN	TJP1	Tight junction protein ZO-1	1	ADGATSDDLDLHDDR	ADGATSDDLDLHDDR	3	ADGATSDDLDLHDDR3				24065.3			36756.2			41688.9			50982.4						46984.2			75864.2
Q15020	Q15020	SART3_HUMAN	SART3	Squamous cell carcinoma antigen recognized by T-cells 3	1	ADGEEDEVK	ADGEEDEVK	2	ADGEEDEVK2	69907.6	28979.9	29147.5	83659.4		29765.8	198289	61383.6	89934.1	243692	96522	67659.5	391024	100101	104818	143960			462480		23286.2	571179	149823
P52788	P52788	SPSY_HUMAN	SMS	Spermine synthase	1	ADGETILK	ADGETILK	2	ADGETILK2	89559.2	225275	146903	143493	250787	210098	165784	249635	265556	340208	524225	713427	722317	871503	854864	751715	1064660	1060650	404617	836344	723172	394116	408975	1132460	883140	1065870	1066010	528238	833775	951777
Q6ICG6	Q6ICG6	K0930_HUMAN	KIAA0930	Uncharacterized protein KIAA0930	1	ADGGDIHIHK	ADGGDIHIHK	3	ADGGDIHIHK3					4715.06					18778		12349.2	19309.5			21343.4				19345.7	23395.7		29165.1	16500.2	10456.4		21978.1
Q8NDF8	Q8NDF8	PAPD5_HUMAN	TENT4B	Terminal nucleotidyltransferase 4B	1	ADGGGVVYSGTPWK	ADGGGVVYSGTPWK	2	ADGGGVVYSGTPWK2	94555.3	87871.4	56375.1	126362	99625.8	92027.2	267624	209591	208575	149202	154916	135310		130689		137819	96697.7	101483	93731.9	105265	104692						26305
P09622	P09622	DLDH_HUMAN	DLD	Dihydrolipoyl dehydrogenase, mitochondrial	1	ADGGTQVIDTK	ADGGTQVIDTK	2	ADGGTQVIDTK2	414972	543024	300515	296914	415220	374140	465856	310211	310165	621204	807518	627032	493110	491842	623328	2812450	1098410	1320710	3986930	3413040	3250160	4688660	4054610	2307810	4737690	4727780	3921400	5128120	3208740	3861440
P83436	P83436	COG7_HUMAN	COG7	Conserved oligomeric Golgi complex subunit 7	1	ADGHAATLVMK	ADGHAATLVMK	2	ADGHAATLVMK2		14649.3	10466.9	10333.6	9423.32		24626.1	13051.2	24609.9	131045	114242	118156	88036.7	86747.6	108340	29867.3	39461.9	68768.4	62383.2	64653.7	102621	70489.7	71772.1	81416.9
Q9NRF8	Q9NRF8	PYRG2_HUMAN	CTPS2	CTP synthase 2	1	ADGILVPGGFGIR	ADGILVPGGFGIR	2	ADGILVPGGFGIR2	35154.1										92958.5					77373.1		79338.3	128972	137379	175506	186927	253773	81542.5	118922	74729.5	54184.8	112702	44439.3	52811.4
Q96A35	Q96A35	RM24_HUMAN	MRPL24	39S ribosomal protein L24, mitochondrial	1	ADGIVPETWIDGPK	ADGIVPETWIDGPK	2	ADGIVPETWIDGPK2	357814	283149	147295	270837	262745	107687	492938	266697	344156	860960	1077020	981512	999588	934369	920730	444697	387524	463222	484233	791666	646269	490736	508224	565412	112971	111079	99018.3
P63220	P63220	RS21_HUMAN	RPS21	40S ribosomal protein S21	1	ADGIVSK	ADGIVSK	2	ADGIVSK2	12977900	13515700	12296100	10681900	12670700	10372400	8242420	8140900	8228710	1906370	2054800	3333870	2270860	3176240	2403200	3289010	4661200	2280330	758624	2585560	1320510	655191	942197	3469400	4971710	6075050	4508710	4805600	5853960	4881670
P54253	P54253	ATX1_HUMAN	ATXN1	Ataxin-1	1	ADGLAGSR	ADGLAGSR	2	ADGLAGSR2	79985.5	74780.8		80985		48023.5	77440.4		66020.6	165099	204482	194418	185895	179429	138173				128970				163044
Q9Y2L9	Q9Y2L9	LRCH1_HUMAN	LRCH1	Leucine-rich repeat and calponin homology domain-containing protein 1	1	ADGLHSEFMNYK	ADGLHSEFMNYK	2	ADGLHSEFMNYK2										57336.3	68757.6	48093.4	53411.3	40739.8	61991.6		21761.1	44076.5	40247.7	56412	37196.5	41817.5	40940.4	30741.9
Q9Y2L9	Q9Y2L9	LRCH1_HUMAN	LRCH1	Leucine-rich repeat and calponin homology domain-containing protein 1	1	ADGLHSEFMNYK	ADGLHSEFMNYK	3	ADGLHSEFMNYK3					10640.5			19930.1	17372.6	87560.9	72372.3	47533.3	74610	47939.5	47092.6	26377.9	18729.2	30920	50691.6	49504.4	41456	41794.5	47155.3	28222.3
Q8N766	Q8N766	EMC1_HUMAN	EMC1	ER membrane protein complex subunit 1	1	ADGLLGMFLK	ADGLLGMFLK	2	ADGLLGMFLK2	30403.7	32180.6	33907.3		24710.2	13271.4	18636.7		19751.7	164821	122575	67753.2	212218	124313	169873	138002	82520.9	156439	537800	222290	199533	685712	533003	179775	127260	76832.4	57875.8	64533.9	44694.2	29810.4
Q6YHK3	Q6YHK3	CD109_HUMAN	CD109	CD109 antigen	1	ADGNQLTLEER	ADGNQLTLEER	2	ADGNQLTLEER2	320193	63360.1	99241.8	237157	48882.8	98463.4	211621	46218.7	77665.6	150303	80882.6	88314.6	150141	71683.1	100827	211470	22804.7	25910.3	426105	57458.3	87908.7	527196	185260	35842.7	311807	81853.7	58734.4	396531	23398.5	74486.2
Q9H930	Q9H930	SP14L_HUMAN	SP140L	Nuclear body protein SP140-like protein	1	ADGQLVSSEK	ADGQLVSSEK	2	ADGQLVSSEK2	570732	236032	174318	370687	289696	293481	479098	253763	385016	617738	531678	372297	642452	360234	413158				331407			398398	345856
Q14627	Q14627	I13R2_HUMAN	IL13RA2	Interleukin-13 receptor subunit alpha-2	1	ADGQNIGCR	ADGQNIGC(UniMod:4)R	2	ADGQNIGC(UniMod:4)R2																24061.2	9790.22	15459.4	74390.7	35754.8	62248.6		77133.8		33236.9	28959.9	16028.3	41039.8	14038.7
Q07954	Q07954	LRP1_HUMAN	LRP1	Prolow-density lipoprotein receptor-related protein 1	1	ADGSGSVVLR	ADGSGSVVLR	2	ADGSGSVVLR2		24310.7			13615	15942	18737.6								27234.2	30106.1	38237	40549.2	26640.1	43284.5	44153.7	32035.5	39129	34009.5	50793.2	53458.8	42491.1	45307.9	37613.1	68517.1
Q5VZE5	Q5VZE5	NAA35_HUMAN	NAA35	N-alpha-acetyltransferase 35, NatC auxiliary subunit	1	ADGSQMAEER	ADGSQMAEER	2	ADGSQMAEER2		15035.6	13194.3	18420.1	12023.3		33113.6	15280.4	19556.1	130758	97230.5	82076.8	140830	67571.2	82667.7	58375.9			166663	19944.2	43039.9	215212	106971	13708.6	33452.7
CON_A4IFI0	CON_A4IFI0	A4IFI0_BOVIN	IGLL1	IGLL1 protein	1	ADGSTITR	ADGSTITR	2	ADGSTITR2	48829.9	43795.9	99618.6	37400.7	51634.3	87890.7	60542.4	33712.6	54054.5		19745.8	61808.6	38302.5		49886	160803	177185	411653	167474	230594	359623	154368	209433	465189	333568	347117	539140	336418	256305	569246
Q7Z6Z7	Q7Z6Z7	HUWE1_HUMAN	HUWE1	E3 ubiquitin-protein ligase HUWE1	1	ADGTATAPPPR	ADGTATAPPPR	2	ADGTATAPPPR2	68066.3	51247.6	46929.4	50926.3	42984.8	37287.6	46064.2	36277.6	45848.3	305079	371673	280131	330277	242943	394154	144759	64094	144752	390355	202956	378866	333972	540153	153564	69301.7	54087.9	60247.2	19022		17542.3
Q96T21	Q96T21	SEBP2_HUMAN	SECISBP2	Selenocysteine insertion sequence-binding protein 2	1	ADGTISSEIK	ADGTISSEIK	2	ADGTISSEIK2		30129.1	12656.7		26784.7	23678.7		43726	46239.8	66499.6	69623.2	73889.5	47710.2	55774.6	72393.9	32794.2	65569.6	64881.1	29154.5	72781.5	48562.1		34140	48944.3
Q8NG31	Q8NG31	KNL1_HUMAN	KNL1	Kinetochore scaffold 1	1	ADGTSLDFSTYR	ADGTSLDFSTYR	2	ADGTSLDFSTYR2	31984.9	39908	34844.4	29328.9	37134.1	46247.9	67430.1	87425.9	77964.2	100414	100290	145371	99646.6	103662	109432	40295.7	50229.4	80098	46180.9	57391.4	69197.6	45700.2	41693	39070.4
Q6Q0C0	Q6Q0C0	TRAF7_HUMAN	TRAF7	E3 ubiquitin-protein ligase TRAF7	1	ADGTSTYK	ADGTSTYK	2	ADGTSTYK2							18844.5	18488.3	30270.6	34145.2	41925.5	43280.6	47704.9	27986.7	47197.5		36551.6	54023.3		62970.1	34661.5			35480.1
Q9BPZ7	Q9BPZ7	SIN1_HUMAN	MAPKAP1	Target of rapamycin complex 2 subunit MAPKAP1	1	ADGVFEEDSQIDIATVQDMLSSHHYK	ADGVFEEDSQIDIATVQDMLSSHHYK	4	ADGVFEEDSQIDIATVQDMLSSHHYK4										5049.36									14958.3			28426.9	9067.47
Q8NEC7	Q8NEC7	GSTCD_HUMAN	GSTCD	Glutathione S-transferase C-terminal domain-containing protein	1	ADGVGPPLTK	ADGVGPPLTK	2	ADGVGPPLTK2											28928.2	30088.7		35552	36369.4	32586.7	30750.1	30328.6	32176.6	40292.5	43576.8		32574.4	35892.9
Q13445	Q13445	TMED1_HUMAN	TMED1	Transmembrane emp24 domain-containing protein 1	1	ADGVHTVEPTEAGDYK	ADGVHTVEPTEAGDYK	3	ADGVHTVEPTEAGDYK3	17246.1	16941.3	8422.56	17666.3	14690.3		16805.8	9120.44	12480.3	12764.7	9178.76	5953.18	13633.6	6540.52	9321.45	46597.8	3333.91		68401.7	15990.3	14959	107460	65618.4	6091.2	81362.7	46460.4	23138.4	87252.2	18821.4	25741.5
O14548	O14548	COX7R_HUMAN	COX7A2L	Cytochrome c oxidase subunit 7A-related protein, mitochondrial	1	ADGVPVYLK	ADGVPVYLK	2	ADGVPVYLK2	33286.5	63006.8	48149	45139.5	58450.8	44232.7	52486.1	43881	62801.1		45427.9	46634.8		87080.9		293198	356343	353665	109730	214130	241045	81852.6	83947.9	341516	463339	461726	547273	381622	486111	546517
O94888	O94888	UBXN7_HUMAN	UBXN7	UBX domain-containing protein 7	1	ADGVVEGIDVNGPK	ADGVVEGIDVNGPK	2	ADGVVEGIDVNGPK2		95583.5	48616.4	53328.8	76421.2	46497.9	95727.7	83817.8	74425	435687	458285	360451	302623	476931	357695	286249	240415	170815	243362	426752	223848	218420	254904	310314	273563	257525	322362	121289	109640	106945
P61247	P61247	RS3A_HUMAN	RPS3A	40S ribosomal protein S3a	1	ADGYEPPVQESV	ADGYEPPVQESV	2	ADGYEPPVQESV2	7448450	6932010	2893120	4898000	4901780		4550940	3119320	3273230	2477140	3673140	4095840	3109340	4009050	3862730	1883790	3085280	3922810	535837	2639270	2187130	255712	394331	4156780	2746420	3794540	4256260	2282010	2431580	2082120
O60506	O43390;O60506	HNRPQ_HUMAN	SYNCRIP	Heterogeneous nuclear ribonucleoprotein Q	0	ADGYNQPDSK	ADGYNQPDSK	2	ADGYNQPDSK2	347503	197270	183843	296885	182401	145262	568010	172712	320817	2210380	1484970	876622	2107730	1028340	1187930	966093	80991.2	91209.4	2180170	392651	685344	2532550	1565700	187009	55221.7	35150.1	14791.1	20652.8		10708.3
Q9H008	Q9H008	LHPP_HUMAN	LHPP	Phospholysine phosphohistidine inorganic pyrophosphate phosphatase	1	ADGYVDNLAEAVDLLLQHADK	ADGYVDNLAEAVDLLLQHADK	3	ADGYVDNLAEAVDLLLQHADK3																						39457.3
P62241	P62241	RS8_HUMAN	RPS8	40S ribosomal protein S8	1	ADGYVLEGK	ADGYVLEGK	2	ADGYVLEGK2	11542200	12031300	10865600	9547840	10250100	10411300	7753020	7293720	7669330	6016360	5943440	8610510	7054530	7143120	7977870	3944760	5129540	5804690	3659550	6283310	5869620	4156770	4583140	8439420	6988160	7985280	8598120	5579850	6915680	6768110
P62333	P62333	PRS10_HUMAN	PSMC6	26S proteasome regulatory subunit 10B	1	ADHDFVVQEDFMK	ADHDFVVQEDFMK	2	ADHDFVVQEDFMK2	30850.9	39864.5	23746.8	27295.3	31571.9	19312.2	34243.4	22938.1	25165.1	183947	164985	116880	185156	119390	157234	161601	98359.7	144531	419047	413344	376313	525700	510796	253250	250707	198473	219027	202511	155835	161934
P62333	P62333	PRS10_HUMAN	PSMC6	26S proteasome regulatory subunit 10B	1	ADHDFVVQEDFMK	ADHDFVVQEDFMK	3	ADHDFVVQEDFMK3	208626	270248	194201	174250	185838	125428	226615	170257	192108	544107	565308	466181	590775	480985	551043	905816	460570	478486	1373400	1380050	1122750	1413910	1530650	725900	1483790	1480400	1121220	1438650	978357	1030110
Q9Y6D9	Q9Y6D9	MD1L1_HUMAN	MAD1L1	Mitotic spindle assembly checkpoint protein MAD1	1	ADHEQQIK	ADHEQQIK	2	ADHEQQIK2							26875.7	14820				19236.8		48912.3					48170.3			38276.4	22250
P08238	P08238	HS90B_HUMAN	HSP90AB1	Heat shock protein HSP 90-beta	1	ADHGEPIGR	ADHGEPIGR	2	ADHGEPIGR2	2350990	328956	302362	1760720	288907	407711	976678	268044	339272	7610060	4062570	2453180	7302510	3316130	3903730	2669920	183690	290309	13489900	1116760	3290380	15019000	11566900	497929	1438050	344475	195705	363074	82527.1	158196
P08238	P08238	HS90B_HUMAN	HSP90AB1	Heat shock protein HSP 90-beta	1	ADHGEPIGR	ADHGEPIGR	3	ADHGEPIGR3	791077	126121	142533	731995	150655	148326	410951	145157	133871	1076870	900533	716814	1832100	918239	793411	887795	80295.5	58423.6	1401970	326342	417041	1000600	1408410	110659	500197	122450	43320.2	127303	48401.3	34533.9
Q9UPN4	Q9UPN4	CP131_HUMAN	CEP131	Centrosomal protein of 131 kDa	1	ADHLEELLEQHR	ADHLEELLEQHR	3	ADHLEELLEQHR3										40445						17971.2			37760.1			39717.2	24565.6
Q9UHB6	Q9UHB6	LIMA1_HUMAN	LIMA1	LIM domain and actin-binding protein 1	1	ADHPPAEVTSHAASGAK	ADHPPAEVTSHAASGAK	3	ADHPPAEVTSHAASGAK3	12532.9																		41318.2			27084.1	21518.6
Q5VW32	Q5VW32	BROX_HUMAN	BROX	BRO1 domain-containing protein BROX	1	ADHTLSSLEPAYSAK	ADHTLSSLEPAYSAK	2	ADHTLSSLEPAYSAK2	31144.8		15899.9	19637.7	19281.8					402663	288892	162195	330855	188704	171788	126441	39151.1	54379.5	305336	205532	182596	361945	294571	89601.7	21272.3	13466.1				8090.02
Q5VW32	Q5VW32	BROX_HUMAN	BROX	BRO1 domain-containing protein BROX	1	ADHTLSSLEPAYSAK	ADHTLSSLEPAYSAK	3	ADHTLSSLEPAYSAK3	35705.7	50745.2	39069.1	50914.7	57556.3	50391.8	71723.5	52039.6	54481.3	145256	144142	68750.2	145375	117581	142256	78280.1	56491.2	52851.8	44417.4	62738	94093.2	41609.9	66057.8	61000.7	15310.1	17420	13360.7
Q9NW15	Q9NW15	ANO10_HUMAN	ANO10	Anoctamin-10	1	ADIDATLYEQVILEK	ADIDATLYEQVILEK	2	ADIDATLYEQVILEK2										57493.8		16491.4	63487.9	8898.61	16924.1				54966.4		15032	68565.7	67622.3
Q09666	Q09666	AHNK_HUMAN	AHNAK	Neuroblast differentiation-associated protein AHNAK	1	ADIDISGPNVDVDVPDVNIEGPDAK	ADIDISGPNVDVDVPDVNIEGPDAK	3	ADIDISGPNVDVDVPDVNIEGPDAK3													6615.89						30997
P62269	P62269	RS18_HUMAN	RPS18	40S ribosomal protein S18	1	ADIDLTK	ADIDLTK	2	ADIDLTK2	3006460	2868840	3457940	2243520	2547440	2692310	1213830	1260420	1845660	1073670	928650	2042200	1014970	1724790	1812450	1137210	1361530	1538890	604740	1463470	1019060	922022	716168	1995250	1208350	2030590	1881360	1018550	1762740	1669590
Q09666	Q09666	AHNK_HUMAN	AHNAK	Neuroblast differentiation-associated protein AHNAK	1	ADIDVSGPK	ADIDVSGPK	2	ADIDVSGPK2	1495620	2135750		1561370	1836960	1624880	1860860	1807870	1674070	3575640	3983570	4168140	3686280	4054790	3541940	2996110	3858490	3963530	2225550	3731070	3233310	2159420	2559610	3976690	2317960	2587000	3042240	2201930	2854340	3461080
Q09666	Q09666	AHNK_HUMAN	AHNAK	Neuroblast differentiation-associated protein AHNAK	1	ADIDVSGPSVDTDAPDLDIEGPEGK	ADIDVSGPSVDTDAPDLDIEGPEGK	3	ADIDVSGPSVDTDAPDLDIEGPEGK3																			34104.1			24292.3	6341.62
Q6UB99	Q6UB99	ANR11_HUMAN	ANKRD11	Ankyrin repeat domain-containing protein 11	1	ADIEDELDK	ADIEDELDK	2	ADIEDELDK2				22315.6			60976.6		60353	28930.7	41819.5	24506.2	39707.6		28615.2	19868.7
P80303	P80303	NUCB2_HUMAN	NUCB2	Nucleobindin-2	1	ADIEEIK	ADIEEIK	2	ADIEEIK2										25288.5						98642.7	119743	71642.4		111216			64748.8	78529.7	170923	178421	154746	181144	197347	202708
Q09666	Q09666	AHNK_HUMAN	AHNAK	Neuroblast differentiation-associated protein AHNAK	1	ADIEISGPK	ADIEISGPK	2	ADIEISGPK2	395380	389387	323700	305443	386065	402592	384050	372869	356203	1195380	1215790	1102560	1155430	1102020	1005680	956974	795543	828292	1046340	1401830	1201310	1076270	1166250	1152020	910826	962290	1089600	553596	884290	1074730
O75369	O75369	FLNB_HUMAN	FLNB	Filamin-B	1	ADIEMPFDPSK	ADIEMPFDPSK	2	ADIEMPFDPSK2	259193	433864	320622	229970	373068	324087	268766	318155	401436	1955710	2046930	2214470	1921760	1953750	2214690	959144	1349310	1793350	1071130	1714570	1579040	1037200	1314210	1843810	263043	321559	410388	74479.4	113617	134978
Q13439	Q13439	GOGA4_HUMAN	GOLGA4	Golgin subfamily A member 4	1	ADIESLVTEK	ADIESLVTEK	2	ADIESLVTEK2										186023	205373	224539	193687	171610	175915	127383	83937.2	72075.2	118014	146814	113071	80014	79352.4	90741.8	15018.3
P05198	P05198	IF2A_HUMAN	EIF2S1	Eukaryotic translation initiation factor 2 subunit 1	1	ADIEVACYGYEGIDAVK	ADIEVAC(UniMod:4)YGYEGIDAVK	2	ADIEVAC(UniMod:4)YGYEGIDAVK2																11106.2	10516.1	14217	36348.8	47106.8	28351.3	36439.4	41313.8	20546.2	16198	28508	14016.4	13255	11866.3	11271
P61221	P61221	ABCE1_HUMAN	ABCE1	ATP-binding cassette sub-family E member 1	1	ADIFMFDEPSSYLDVK	ADIFMFDEPSSYLDVK	2	ADIFMFDEPSSYLDVK2	54321.6	63696.7	67763.3	26858.9	56675.8	53285.2	28571.4	26267.5	23303.4	494859	164640	154609	315444	112392	193568	278020	163929	367912	2723960	1975180	744930	3662270	3580650	453090	299219	331384	175487	344770	216993	162447
Q92896	Q92896	GSLG1_HUMAN	GLG1	Golgi apparatus protein 1	1	ADIFVDPVLHTACALDIK	ADIFVDPVLHTAC(UniMod:4)ALDIK	3	ADIFVDPVLHTAC(UniMod:4)ALDIK3																5222.01		10974.3	30903.2	15330.1	15086.6	32174.8	38297.2			13878.5	9900.71		4275.7
Q2NKX8	Q2NKX8	ERC6L_HUMAN	ERCC6L	DNA excision repair protein ERCC-6-like	1	ADIGPNLDQLKDDEILR	ADIGPNLDQLKDDEILR	3	ADIGPNLDQLKDDEILR3	15752.7			9150.43			8370.09			25957.9			23670.7		3661.61				56930.5			64647	22838.9
P05023	P05023;P13637	AT1A1_HUMAN	ATP1A1	Sodium/potassium-transporting ATPase subunit alpha-1	0	ADIGVAMGIAGSDVSK	ADIGVAMGIAGSDVSK	2	ADIGVAMGIAGSDVSK2	1176330	1682500	1126880	1005860	1510000	612898	1300900	838002	947881	425176	626903	668201	463691	822229	513745	3367260	4411570	4021140	1102230	4035320	1556410	918430	1028710	3647140	5841180	7106200	6097980	6716520	7562120	6790480
Q99707	Q99707	METH_HUMAN	MTR	Methionine synthase	1	ADIIGLSGLITPSLDEMIFVAK	ADIIGLSGLITPSLDEMIFVAK	2	ADIIGLSGLITPSLDEMIFVAK2	6455.61				3818.29	4603.79	3913.8	4393.02		3959.34	7644.15	11331.8			13434.6	4357.86		7204.65	7698.44	7453.53		6118.49			2116.12	1970.85
Q53H82	Q53H82	LACB2_HUMAN	LACTB2	Endoribonuclease LACTB2	1	ADIIYPGHGPVIHNAEAK	ADIIYPGHGPVIHNAEAK	2	ADIIYPGHGPVIHNAEAK2													5921.8						33294.6	3844.99		37443.1	18283.9		4586
Q53H82	Q53H82	LACB2_HUMAN	LACTB2	Endoribonuclease LACTB2	1	ADIIYPGHGPVIHNAEAK	ADIIYPGHGPVIHNAEAK	3	ADIIYPGHGPVIHNAEAK3	40495.3	10419.4	10653	38143.9	16980		39050.9		11889.3	90441.8	40573.4	21737.3	70414.3	30358.3	37974	134618	8300.61	24800.2	469083	87154.7	94319.1	628353	429912	17890.8	235294	89887.5	28979.9	323453	15389.8	34925.6
Q53H82	Q53H82	LACB2_HUMAN	LACTB2	Endoribonuclease LACTB2	1	ADIIYPGHGPVIHNAEAK	ADIIYPGHGPVIHNAEAK	4	ADIIYPGHGPVIHNAEAK4																31416.4			88209.8	19955.8		104805	74827.9		48794.1	22109.3		71002.9
P36542	P36542	ATPG_HUMAN	ATP5F1C	ATP synthase subunit gamma, mitochondrial	1	ADIKGPEDK	ADIKGPEDK	2	ADIKGPEDK2																14372.9			109995		10691.9	156279	53110.9		105365			150464
P52272	P52272	HNRPM_HUMAN	HNRNPM	Heterogeneous nuclear ribonucleoprotein M	1	ADILEDK	ADILEDK	2	ADILEDK2	711162	449976	492898	592833	513128	311345	1406960	659177	1003350	724900	736067	837656	547563	813738	655274	404500	235939	138367	210077	299682	227597	97135.6	112466	155971
P52272	P52272	HNRPM_HUMAN	HNRNPM	Heterogeneous nuclear ribonucleoprotein M	1	ADILEDKDGK	ADILEDKDGK	2	ADILEDKDGK2	1940820	44894	85145.8	1664850	50719.2	100367	955048	126406	173763	548795	126164	95797.1	544789	105220	103374	136619			1315710		56903.4	1010760	305082
P52272	P52272	HNRPM_HUMAN	HNRNPM	Heterogeneous nuclear ribonucleoprotein M	1	ADILEDKDGK	ADILEDKDGK	3	ADILEDKDGK3	341394			292531	12887.6		163190	23131.9	18087.2	50442.2			60354.7		7358.75	25927.6			154091			106417	36679.6
Q9H074	Q9H074	PAIP1_HUMAN	PAIP1	Polyadenylate-binding protein-interacting protein 1	1	ADILQVGLR	ADILQVGLR	2	ADILQVGLR2	120252	177148	195592	138690	165940	64752.4	116875	120666	83828.2	554031	688629	802347	675404	1205060	994158	727058	539786	994763	1136700	1036840	1349570	1130590	1396970	773458	927887	608912	560995	209080	140883	151562
P78357	P78357	CNTP1_HUMAN	CNTNAP1	Contactin-associated protein 1	1	ADILYFDGDDAISYR	ADILYFDGDDAISYR	2	ADILYFDGDDAISYR2										69156.7	36452.9	24791.1	67629.9	25151.9	43090.6	19082.9		17216.2	71307.8	60743.1	42023.9	101227	90687.8	27184.9	15306.4	18079.7	11045.6	9619.76
Q9Y487	Q9Y487	VPP2_HUMAN	ATP6V0A2	V-type proton ATPase 116 kDa subunit a 2	1	ADIPLPEGEASPPAPPLK	ADIPLPEGEASPPAPPLK	2	ADIPLPEGEASPPAPPLK2	43124			26230.6			36109.3			18012.7			34815.2			46791.2			63395.9			82457	59951.9		88806.8	31428.9		117714	20644.2
Q9NUJ1	Q9NUJ1	ABHDA_HUMAN	ABHD10	Palmitoyl-protein thioesterase ABHD10, mitochondrial	1	ADIQLLVYTIDDLIDK	ADIQLLVYTIDDLIDK	2	ADIQLLVYTIDDLIDK2										8289.93	15348.7		7739.37	13769.8					28083.2	17427.7	20199.1	43121.1	26687.2	15219.2			12365.4		11114.5
Q9NUJ1	Q9NUJ1	ABHDA_HUMAN	ABHD10	Palmitoyl-protein thioesterase ABHD10, mitochondrial	1	ADIQLLVYTIDDLIDK	ADIQLLVYTIDDLIDK	3	ADIQLLVYTIDDLIDK3	13914.5	13319	19036.1		9176.38	13627.8	8697.16	8167.25	13235.8		14464.2	16122.6		7998.19	29734.3	18798.6		25642.6	38164.6	29042.4	21877.2	59343.9	35993	23853.1		14171.4	15150.9	5048.17	13762.7	14724
Q9NZD2	Q9NZD2	GLTP_HUMAN	GLTP	Glycolipid transfer protein	1	ADISGNITK	ADISGNITK	2	ADISGNITK2	14530.1	36771.9		22282.4	25671.9	31519.4	36625.1	45396.7	41624.6	227051	238096	210132	258607	262737	276454	179998	232402	288662	147924	290816	227045	158854	193961	282158	141907	150435	164819	43651.9	55345.4	59320.4
P12111	P12111	CO6A3_HUMAN	COL6A3	Collagen alpha-3(VI) chain	1	ADIVFLLDGSINFR	ADIVFLLDGSINFR	2	ADIVFLLDGSINFR2	29346.4					30301	26156.7	22907	19179												25849				15512.1		20048.1		25257	19136.6
Q99715	Q99715	COCA1_HUMAN	COL12A1	Collagen alpha-1(XII) chain	1	ADIVFLTDASWSIGDDNFNK	ADIVFLTDASWSIGDDNFNK	2	ADIVFLTDASWSIGDDNFNK2												3432.79			9952.77							42996.4	24556.1
P51157	P51157	RAB28_HUMAN	RAB28	Ras-related protein Rab-28	1	ADIVNYNQEPMSR	ADIVNYNQEPMSR	2	ADIVNYNQEPMSR2										45958.9	34214.1	24186.8	44798.7	20157.1	30019.7				53233.9		16211.3	72529	34787.3
O95747	O95747	OXSR1_HUMAN	OXSR1	Serine/threonine-protein kinase OSR1	1	ADIWSFGITAIELATGAAPYHK	ADIWSFGITAIELATGAAPYHK	3	ADIWSFGITAIELATGAAPYHK3	40562.2	39948.5	10627.7	25317.1	25358.4		25233.4	27405.5		41439	147844	21493.6	45405.2	79644.2	39229.1	71175.3	54364.5		128324	110106	16392.3	306662	181175		16548.3	20086		17605.8	25777.8
Q9P289	O00506;Q9P289	STK26_HUMAN	STK26	Serine/threonine-protein kinase 26	0	ADIWSLGITAIELAK	ADIWSLGITAIELAK	2	ADIWSLGITAIELAK2	13351.4		21325.7			14473.6			14061.3	134768	118326	49334.5	105763	35893.7	116385	27280	27237	54110.7	116260	64542	55040.8	172115	167100	48526.6					11486
Q9Y6E0	Q9Y6E0	STK24_HUMAN	STK24	Serine/threonine-protein kinase 24	1	ADIWSLGITAIELAR	ADIWSLGITAIELAR	2	ADIWSLGITAIELAR2	51491.9	58845	79260.7	35676.3	39275.5	55890.6	31102.9	44605.7	51098.7	183690	159152	132757	201528	127889	312639	115409	96144	144955	603516	197709	134432	1127570	886314	108774	37557.4	55685.2	74938.1	27952.9	46414.4	68046.7
Q9Y6E0	Q9Y6E0	STK24_HUMAN	STK24	Serine/threonine-protein kinase 24	1	ADIWSLGITAIELAR	ADIWSLGITAIELAR	3	ADIWSLGITAIELAR3	20801.5	37005	35599.9		25125.9	20339.4	13570.8	18036.6	26485.2	87178.1	75224.2	58512.9	107687	63318.6	128276	51060.4	66805.7	62992	266925	83326.5	82896.9	587268	436406	58157.7	20239.5	32594.7	29875	12060.2	27942.4	28989.4
O94804	O94804	STK10_HUMAN	STK10	Serine/threonine-protein kinase 10	1	ADIWSLGITLIEMAQIEPPHHELNPMR	ADIWSLGITLIEMAQIEPPHHELNPMR	4	ADIWSLGITLIEMAQIEPPHHELNPMR4	13076		3077.66	8895.19	4765.76		6540.36	4383.63		17434.3	33211.4	14006.3	18301.4	29484.6	23521.2	15427.2	12329.3		58239.6	9441.58	4824.19	84811.9	21314.5	3017.34	4344.42	12191.8
Q06190	Q06190	P2R3A_HUMAN	PPP2R3A	Serine/threonine-protein phosphatase 2A regulatory subunit B'' subunit alpha	1	ADIYEMGK	ADIYEMGK	2	ADIYEMGK2			6295.43				14268.7	9912.8	16405.5	40577.8	46524.7	42235.1	32106.3	36439	42247.2	20908.5	34561.3	53449.2	16594.2	34036.3	28548.4	25857.6	19214.2	42082.8
P06748	P06748	NPM_HUMAN	NPM1	Nucleophosmin	1	ADKDYHFK	ADKDYHFK	2	ADKDYHFK2	71727	80606.8	44636.9	102171	48415.1	41418.3	119252	73753.2	93925.2	464837	328569	191988	449759	285064	381828	123776	33475.3	81603.7	606544	121907	303332		551186	68029.7	150436	60593.4	80548.2	150555	35295	69708.4
P06748	P06748	NPM_HUMAN	NPM1	Nucleophosmin	1	ADKDYHFK	ADKDYHFK	3	ADKDYHFK3	794571	366123	168378	709890	293340	150347	538691	371660	304224	1972550	1124840	818232	1992700	1175000	1415150	561097	166476	214329	2838690	540567	1055610	2756080	2328100	286581	869091	325127	230977	881015	165307	266004
P06576	P06576	ATPB_HUMAN	ATP5F1B	ATP synthase subunit beta, mitochondrial	1	ADKLAEEHSS	ADKLAEEHSS	2	ADKLAEEHSS2						7488.82		4818.32													6353.8	28211.8			45747	10766.4	9853.58	75711.5		34967.9
P56192	P56192	SYMC_HUMAN	MARS1	Methionine--tRNA ligase, cytoplasmic	1	ADKNEVAAEVAK	ADKNEVAAEVAK	2	ADKNEVAAEVAK2	9446.59			6052.89						10390.7			8330.15						40974.3			34687.7	17162.6
Q14204	Q14204	DYHC1_HUMAN	DYNC1H1	Cytoplasmic dynein 1 heavy chain 1	1	ADLAAVEAK	ADLAAVEAK	2	ADLAAVEAK2	205015	239471	186744	247142	268598	209622	252955	262139	236786	354214	397266	422680	380837	561057	412592	315760	427182	330731	171668	293752	215146	217977	175845	261590	187972	249206
P68036	P68036	UB2L3_HUMAN	UBE2L3	Ubiquitin-conjugating enzyme E2 L3	1	ADLAEEYSK	ADLAEEYSK	2	ADLAEEYSK2	304836	487714	427301	334241	537586	450911	424289	345962	406206	518553	645073	750018	932426	1042080	1006560	2108330	1591550	1602370	1728400	2525090	2088230	1589990	1901380	2476340	3416640	3835530	3955770	3274570	3231890	3425180
Q8N1G4	Q8N1G4	LRC47_HUMAN	LRRC47	Leucine-rich repeat-containing protein 47	1	ADLATAPPHVTVVR	ADLATAPPHVTVVR	2	ADLATAPPHVTVVR2	46892.2	21321.3	20949.1	46758.4	22979.4	18509.1	27835.9	11847.8	12509.1	79663.1	73439.5	44747.8	121219	66989.3	109204	75916.3	35292.7	70302	272034	117599	233657	211783	313699	91911.4	171398	115178	75655.9	103684	31563.3	46967.1
Q8N1G4	Q8N1G4	LRC47_HUMAN	LRRC47	Leucine-rich repeat-containing protein 47	1	ADLATAPPHVTVVR	ADLATAPPHVTVVR	3	ADLATAPPHVTVVR3	61803.4	42676.8	24877	62590.8	25376.3	22446.6	46532.3	23512	21754.7	29645	34360.3	30987.7	85614.5	53672.1	48373.8	101090	43307.4	30674.8	133599	69231.5	82103.1	111206	178567	28269.1	282392	203692	92735.9	187499	56581.1	63102.3
Q13895	Q13895	BYST_HUMAN	BYSL	Bystin	1	ADLATDQK	ADLATDQK	2	ADLATDQK2		154877	112208	108856	181031	78070.5	271949	223512	273372	706518	697672	479615	541874	579510	625377	387199	279694	281609	339465	496030	425754	310802	321346	351372
P62070	P62070	RRAS2_HUMAN	RRAS2	Ras-related protein R-Ras2	1	ADLDHQR	ADLDHQR	2	ADLDHQR2	28213.7	19615	20727.5	22535.9	19908.5	16748.3	20746.5	13273.3	17509.9	51499.8	39792.6	32617.1	51474.5	35238.7	55578.6	63960.5		49010.4	113406	50026.3	68437.5	119499	82981.2	53223.6	82925.1	70219.5	45651.6	76520.7	29930.2	41783.2
Q9BZE2	Q9BZE2	PUS3_HUMAN	PUS3	tRNA pseudouridine(38/39) synthase	1	ADLDIVTMDYAAQK	ADLDIVTMDYAAQK	2	ADLDIVTMDYAAQK2		42278	28101.7	29155.8	37150.8	22516.8	41556	33434	44765.8	159540	136404	157187	277917	226294	264739	178302	171862	198575	270091	372521	353874	227104	302790	313809	200556	257600	183786	72183.7	81683.3	80072.6
Q9HCK8	Q9HCK8	CHD8_HUMAN	CHD8	Chromodomain-helicase-DNA-binding protein 8	1	ADLDMDLLNSK	ADLDMDLLNSK	2	ADLDMDLLNSK2					25651.8		55094.7	21921.4	43849.5	55707.5	46367.9	43112.7	35407.7	30152.1	46816.5
Q09666	Q09666	AHNK_HUMAN	AHNAK	Neuroblast differentiation-associated protein AHNAK	1	ADLDVSGPK	ADLDVSGPK	2	ADLDVSGPK2		1790630	1517600	1409580	1693220	1637990	1551580	1633390	1729600	2535740	3084740	3462580	2967990	3204250	3090270	2825830	4673180	4990820	1875630	3814510	3081890	1586840	1999490	4696910	1990110	2648080	3377620	1883660	3159710	3714310
P61106	P61106	RAB14_HUMAN	RAB14	Ras-related protein Rab-14	1	ADLEAQR	ADLEAQR	2	ADLEAQR2	100143	254985	190177	174112	238952	233139	226112	156652	144260	119928	153954	138093	111333	123082	165658	712066	144576	74480.1	310644	227896	290851	299370	268587	157785	898875	558945	331781	1015380	312940	376353
Q9NS87	Q9NS87	KIF15_HUMAN	KIF15	Kinesin-like protein KIF15	1	ADLEEVQSALYNK	ADLEEVQSALYNK	2	ADLEEVQSALYNK2	22966.9	22098.5	14203.7	21752.5	20570.6	15500.6	110870	74641	90741.3	222328	178856	139187	200410	120497	135024	109777	25720.5		109203	55363	52713.2	57414.1	72678.5	16771.9		13493.9
Q15031	Q15031	SYLM_HUMAN	LARS2	Leucine--tRNA ligase, mitochondrial	1	ADLEGSLDSK	ADLEGSLDSK	2	ADLEGSLDSK2	30946	53558.1	49174.9	38856	56902.1	41841.4	79258.7	73851.1	76729.8	378127	406860	372231	366149	345956	342623	220749	139630	141461	232382	274999	269853	231727	233381	210019
CON_Q04695;Q04695	CON_Q04695;Q04695	K1C17_HUMAN	KRT17	Keratin, type I cytoskeletal 17	1	ADLEMQIENLK	ADLEMQIENLK	2	ADLEMQIENLK2												55913.8																		45589.5
CON_P13645;P13645	CON_P13645;P13645	K1C10_HUMAN	KRT10	Keratin, type I cytoskeletal 10	1	ADLEMQIESLTEELAYLK	ADLEMQIESLTEELAYLK	2	ADLEMQIESLTEELAYLK2	81146.9	73221	190307	119595	52422.1	123594	61037.8	30886.4	142030	103621	67849.1	192372	102180	70296.4	287850	43001.4	31354.7	99186.2	99307.8	39337.9	155118	209736	94178.7	103597	41045.9	44103.5	142950	33610.2	41258	206106
CON_P13645;P13645	CON_P13645;P13645	K1C10_HUMAN	KRT10	Keratin, type I cytoskeletal 10	1	ADLEMQIESLTEELAYLK	ADLEMQIESLTEELAYLK	3	ADLEMQIESLTEELAYLK3	73954.8	52742.9	167421	84864.3	55039.8	126157	82205.1	46668.7	115517	103059	71193.3	140894	116538	71190.9	267313	38550.6	42614.8	73284.2	80514.1	44440.5	109179	181237	90048.9	80963.6	40825.2	44968.2	95505.3	43207.2	52547	157100
CON_P13645;P13645	CON_P13645;P13645	K1C10_HUMAN	KRT10	Keratin, type I cytoskeletal 10	1	ADLEMQIESLTEELAYLKK	ADLEMQIESLTEELAYLKK	3	ADLEMQIESLTEELAYLKK3	28229.1																					170074
Q86XI2	Q86XI2	CNDG2_HUMAN	NCAPG2	Condensin-2 complex subunit G2	1	ADLESLLQTPGGK	ADLESLLQTPGGK	2	ADLESLLQTPGGK2		71745.7					120269	51607.7		245920	160475	166225	207947	163931	179156	88820	107959		131405	138059	118976	118573	173385	98816.5
O75691	O75691	UTP20_HUMAN	UTP20	Small subunit processome component 20 homolog	1	ADLFPILMR	ADLFPILMR	2	ADLFPILMR2	336401	188853	112175	263238	159924	48946.8	261626	126123	109930	1324200	1086440	614972	941488	418870	738902	170407	139291	202437	593474	448705	335045	602823	556421	232246					52023.1
Q14669	Q14669	TRIPC_HUMAN	TRIP12	E3 ubiquitin-protein ligase TRIP12	1	ADLGLWR	ADLGLWR	2	ADLGLWR2	37898.6	69807.2	61199.4	58032.9	69156.4	66203.2	233862	153783	140265	647366	666885	470212	515428	462081	559634	235855	275520	427952	388570	485112	543993	302194	332065	287158					41237.3
Q09666	Q09666	AHNK_HUMAN	AHNAK	Neuroblast differentiation-associated protein AHNAK	1	ADLGVSGPK	ADLGVSGPK	2	ADLGVSGPK2	239630	370653	262886	277865	372214	374246	291883	314553	339578	598212	702568	909648	784563	889581	743762	830841	996552	1046050	544312	983072	759725	438449	460835	1062650	550095	659104	775684	495196	640311	771509
O95707	O95707	RPP29_HUMAN	POP4	Ribonuclease P protein subunit p29	1	ADLHGAIISVTK	ADLHGAIISVTK	2	ADLHGAIISVTK2		15297.7				10107.2	19515.8		11504	76999.1	79400.5	58333.2	61822.9	45110.4	57475.8	28984.6	28569.8	51789.3	47973.3	56937.9	54983.1	55042.9	53727.1	43572.4			11563.6
O95707	O95707	RPP29_HUMAN	POP4	Ribonuclease P protein subunit p29	1	ADLHGAIISVTK	ADLHGAIISVTK	3	ADLHGAIISVTK3	32799.6	32447		26874.3	31270	30077.2	61636.2	40489	41057.8	119345	168055	103035	174579	147153	121705	96080.5	91742.9	101960	80094.5	105710	91442.9	58799.1	62353.3	80854.1	18397	31873.5	21743.9	9674.33	15942.4	7451.42
P99999	P99999	CYC_HUMAN	CYCS	Cytochrome c	1	ADLIAYLK	ADLIAYLK	2	ADLIAYLK2	68019.8	151695	239658	83747.3	94429.6	136921	66444.7	74865.6	102168	83474.7	102685	131761	71792.6	91575.2	133246	1559510	2024860	2860000	1330760	2022660	2184660	1220200	1051500	2570670	2940610	2538990	2682380	2653500	2583380	3187840
Q14204	Q14204	DYHC1_HUMAN	DYNC1H1	Cytoplasmic dynein 1 heavy chain 1	1	ADLIFTVDFEIATK	ADLIFTVDFEIATK	2	ADLIFTVDFEIATK2		28658.2	40121.1	42522.8	13455.5	49619.3	23376.6	34126.1	34885.3	57971.2	79815.2	65292.9	58756.2	93833.9	106430	42950.8	21171.2	47790	112260	51736.7	30885	153430	103542	36710.9	15549.1	24494.5	40580.9	16833.8	16592.8	51637.6
P07900	P07900;P08238;Q14568;Q58FF8	HS90A_HUMAN	HSP90AA1	Heat shock protein HSP 90-alpha	0	ADLINNLGTIAK	ADLINNLGTIAK	2	ADLINNLGTIAK2	15966600	18252900	12912300	14892000	15551400	11791400	16387200	12898500	12922800	29551100	30625600	29407400	29893400	28953500	29663000	27387800	28498800	27980300	29069500	26466600	27582700	28309400	28982400	991399	17246900	18748300	19049400	6417150	7828950	7823980
Q8WUA4	Q8WUA4	TF3C2_HUMAN	GTF3C2	General transcription factor 3C polypeptide 2	1	ADLIPYQDSPEGPDHSSASSGVPNPPK	ADLIPYQDSPEGPDHSSASSGVPNPPK	3	ADLIPYQDSPEGPDHSSASSGVPNPPK3																			39733.9			15654.6
Q92888	Q92888	ARHG1_HUMAN	ARHGEF1	Rho guanine nucleotide exchange factor 1	1	ADLISEDVQR	ADLISEDVQR	2	ADLISEDVQR2		462281	358115	289352	469808	356490	872384	811096	828737	1682540	1701420	920477	1251400	1098990	716138	1082730	245963	78892.4	1064390	523519	316961	1211920	881344	145901	92191.2	110696	53826.5	54580	51159.9	44771.5
Q8N3C0	Q8N3C0	ASCC3_HUMAN	ASCC3	Activating signal cointegrator 1 complex subunit 3	1	ADLIVTTPEK	ADLIVTTPEK	2	ADLIVTTPEK2	64075.2	74053.6	57183.4	72175.1	79656.7	63992.6	166108	142926	164634	347225	449627	379381	365486	361973	317343	215217	197562	180372	135355	249969	158347	60920.3	76062	185241			25079.1
O95822	O95822	DCMC_HUMAN	MLYCD	Malonyl-CoA decarboxylase, mitochondrial	1	ADLLEAQALK	ADLLEAQALK	2	ADLLEAQALK2														47531.4			110474			85840.1			49537.6	81998.1		94769.5	94518.6	57342.6	54443.6	61733.1
P08195	P08195	4F2_HUMAN	SLC3A2	4F2 cell-surface antigen heavy chain	1	ADLLLSTQPGR	ADLLLSTQPGR	2	ADLLLSTQPGR2	360237	628023	345294	567998	386677	245169	410422	262726	253434		183431	216727		150516	122609	760085	746256	523381	312144	456085	486348	240419	269534	531328	974643	1231180	1381360	1351060	1291290	1351030
P08195	P08195	4F2_HUMAN	SLC3A2	4F2 cell-surface antigen heavy chain	1	ADLLLSTQPGREEGSPLELER	ADLLLSTQPGREEGSPLELER	3	ADLLLSTQPGREEGSPLELER3	8123.51					6283.12													40688.3		6234.35	45848.9	23398.8		14889.1		10131.6	19436.6		23368.1
Q9H089	Q9H089	LSG1_HUMAN	LSG1	Large subunit GTPase 1 homolog	1	ADLLTAEQR	ADLLTAEQR	2	ADLLTAEQR2		67236.7	48600.9		60905.8	54943.2	67372.1	83131.6	79400.2	196094	217725	280851	200942	241312	214370	293020	239287	289402	323191	383222	367303	275959	299690	312974
Q9BQG0	Q9BQG0	MBB1A_HUMAN	MYBBP1A	Myb-binding protein 1A	1	ADLNIILSSPEQLELFLLAQQK	ADLNIILSSPEQLELFLLAQQK	3	ADLNIILSSPEQLELFLLAQQK3	209249	155685	315870	106993	127840	172015	130551	173802	217264	237941	3148390	1307830	409939	1453370	2348550	336336	188119	366669	1124110	402956	337747	1245420	633622	200004		59943.4	126836	17235.5	63557.6	148656
Q96C19	Q96C19	EFHD2_HUMAN	EFHD2	EF-hand domain-containing protein D2	1	ADLNQGIGEPQSPSR	ADLNQGIGEPQSPSR	2	ADLNQGIGEPQSPSR2	42659.6			36792.9	3285.41	3510.94	12616.1		5203.59	48546.6	12375.2	9173.68	48194.4	16716.2	13601.2	20485			157011		13483.3	196623	162056		19796			7553.1
Q5T6C5	Q5T6C5	AT7L2_HUMAN	ATXN7L2	Ataxin-7-like protein 2	1	ADLPAADGAELEESSK	ADLPAADGAELEESSK	2	ADLPAADGAELEESSK2				21636.4			38880.1			25203.2			30431.3			9591.59			45807.8			48517.9	19588.7
Q8IXI1	Q8IXI1	MIRO2_HUMAN	RHOT2	Mitochondrial Rho GTPase 2	1	ADLPEGVAVSGPSPAEFCR	ADLPEGVAVSGPSPAEFC(UniMod:4)R	2	ADLPEGVAVSGPSPAEFC(UniMod:4)R2																11824			77340.3			59301.1	50302.4
O14727	O14727	APAF_HUMAN	APAF1	Apoptotic protease-activating factor 1	1	ADLPEQAHSIIK	ADLPEQAHSIIK	3	ADLPEQAHSIIK3							27794.7			46300.9	45484.4	31289.7	49740.7	25082.7	35863.9				22488.3			29290.5	29366.6
Q9BTY7	Q9BTY7	HGH1_HUMAN	HGH1	Protein HGH1 homolog	1	ADLQAAAVR	ADLQAAAVR	2	ADLQAAAVR2	64460.8	50553.5	40028.3	83412.1	57562	44300.2	253665	178025	192675			89545.9		224287	119577	113037	54290.3			48139.1				54100.1
P01011	P01011	AACT_HUMAN	SERPINA3	Alpha-1-antichymotrypsin	1	ADLSGITGAR	ADLSGITGAR	2	ADLSGITGAR2	109512	168699	112878	109443	97315.4	112838	125969	112987	126396	104011	156900	196076	154331	249112	184638	396637	494070	521310	334309	537388	495858	303032	337407	446517	758280	805729	571697	581012	654471	517724
CON_P34955	CON_P34955	A1AT_BOVIN	SERPINA1	Alpha-1-antiproteinase	1	ADLSGITK	ADLSGITK	2	ADLSGITK2	1559490	2670050	3069290	1861670	2390380	3224260	1761190	1913370	3145850	610175	1155390	2318920	446629	865098	1748700	9201940	11477300	15111300	4602730	7934700	10757100	4129800	4482610	14577900	14150900	14418200	18463600	14977000	15920000	18978500
P30740	P30740	ILEU_HUMAN	SERPINB1	Leukocyte elastase inhibitor	1	ADLSGMSGAR	ADLSGMSGAR	2	ADLSGMSGAR2	103204	183854	153427	111901	151100	169758	157602	104607	102151	967478	751049	777303	941630	1041820	1168980	673205	668396	949020	1036280	1236610	1005010	965042	1185520	946138	647979	781933	623295	176529	146182	178599
Q86X10	Q86X10	RLGPB_HUMAN	RALGAPB	Ral GTPase-activating protein subunit beta	1	ADLSIPDLHEIVTEELEER	ADLSIPDLHEIVTEELEER	3	ADLSIPDLHEIVTEELEER3																			28473.4			56656.9
Q63HN8	Q63HN8	RN213_HUMAN	RNF213	E3 ubiquitin-protein ligase RNF213	1	ADLSPENAK	ADLSPENAK	2	ADLSPENAK2			41098		37132.1		79479.6	56566.9	78559.2	257760	236688	249573	236975	259292	238001	104825	51290.8	51260.7	146896	125885	104574	149216	111273	80692.4
Q9H3Q1	Q9H3Q1	BORG4_HUMAN	CDC42EP4	Cdc42 effector protein 4	1	ADLTAEMISAPLGDFR	ADLTAEMISAPLGDFR	2	ADLTAEMISAPLGDFR2	23725.2	22409.3	12835.6		16724.1					376721	242899	116859	320028	128611	186415	111000	74391.3	158584	386898	484357	228469	443806	562541	193000	118743	77206.4	45097.6	77432.5	48850	43043.5
Q13045	Q13045	FLII_HUMAN	FLII	Protein flightless-1 homolog	1	ADLTALFLPR	ADLTALFLPR	2	ADLTALFLPR2	53317.1	81723.2	77361.9	40388.4	64820.7	40832.3	62264.2	45839.1	53700.4	1400090	1156810	602030	1074340	684066	815398	279769	345318	616706	872398	952712	648703	1104350	1090810	623689	32411.3	66182.7	51786.3	15978.6	45778.1	38608.4
P31930	P31930	QCR1_HUMAN	UQCRC1	Cytochrome b-c1 complex subunit 1, mitochondrial	1	ADLTEYLSTHYK	ADLTEYLSTHYK	2	ADLTEYLSTHYK2		110185	120860	66595.7		78984.4	110464	118404	82539.2					89628.3		252547	551930	352296						223015	410472	419696	398073	592778	592809	577546
P31930	P31930	QCR1_HUMAN	UQCRC1	Cytochrome b-c1 complex subunit 1, mitochondrial	1	ADLTEYLSTHYK	ADLTEYLSTHYK	3	ADLTEYLSTHYK3	169027	211374	196534	140199	206407	122504	177003	156506	146860	578763	519030	458070	548019	377769	537013	1049780	986031	1297890	2169350	2136600	1725430	2458790	2497790	1498540	1604790	1621300	1327130	1567990	1214680	1074160
Q9C0E2	Q9C0E2	XPO4_HUMAN	XPO4	Exportin-4	1	ADLTHLLSPQMGK	ADLTHLLSPQMGK	2	ADLTHLLSPQMGK2		15233.9					16360.6			75824.5	72614.9	65422.1	67727.4	62544.7	57237.5	19095.5	25669.1	47374.2	43701.9	54863	48582.3	45478.7	39384.4	49368.1		12129.4	12039.6
Q9C0E2	Q9C0E2	XPO4_HUMAN	XPO4	Exportin-4	1	ADLTHLLSPQMGK	ADLTHLLSPQMGK	3	ADLTHLLSPQMGK3	29551.2	40395.7	18932.8	27707.5	20083.9	13713.3	27715.2	18834	23165.3	284401	254917	180327	262984	204581	236083	106940	85440.3	131903	158220	181158	138540	115561	139637	120934	45134.4	52584	39127.2		18673
Q8NB46	Q8NB46	ANR52_HUMAN	ANKRD52	Serine/threonine-protein phosphatase 6 regulatory ankyrin repeat subunit C	1	ADLTVLDENK	ADLTVLDENK	2	ADLTVLDENK2		51050.1	47275.7	40620.4	30034.4		115597	72103.4	105562	183150	171997	201384	125663	141310		109793	96869.6	112612		132909	141860	95555.7		100263
Q14232	Q14232	EI2BA_HUMAN	EIF2B1	Translation initiation factor eIF-2B subunit alpha	1	ADLVIVGAEGVVENGGIINK	ADLVIVGAEGVVENGGIINK	2	ADLVIVGAEGVVENGGIINK2	84974.3	52436.8	19045	50344.1	28072.8	26614.1	42808.8		31150		238080	119699	562646	148043	94290.1	349860	91794	69127.7	2794610	759382	432521	2128020	1799810	183536	513212	329193	130022	259063	77552.2	50266.5
Q14232	Q14232	EI2BA_HUMAN	EIF2B1	Translation initiation factor eIF-2B subunit alpha	1	ADLVIVGAEGVVENGGIINK	ADLVIVGAEGVVENGGIINK	3	ADLVIVGAEGVVENGGIINK3	27123.1									33738.5	21446	23309.6	50298.6	27303.9	31760.3	94856.4	43760.2	34894.8	654406	153487	105620	579761	546644	40094.5	228441	109008	45439.5	126366	39010.2	41708.5
O75165	O75165	DJC13_HUMAN	DNAJC13	DnaJ homolog subfamily C member 13	1	ADLVPYLLK	ADLVPYLLK	2	ADLVPYLLK2		11406.4						12062.4		86033.3	57295.2	66691.5	121379	59342.1		36844.9	55856.3	68912.9	62462.9	79780.1	89513.5	95171.3	88341.2	44465
Q6PJG2	Q6PJG2	MDEAS_HUMAN	MIDEAS	Mitotic deacetylase-associated SANT domain protein	1	ADLVWQPWEDLESSR	ADLVWQPWEDLESSR	2	ADLVWQPWEDLESSR2						5501.15	24741.7			202354	134039	57260.3	161658	48510.7	77312.8	31053.1			165316	59418	41057.5	125128	89519.9						13490.7
Q9NX62	Q9NX62	IMPA3_HUMAN	BPNT2	Golgi-resident adenosine 3',5'-bisphosphate 3'-phosphatase	1	ADLYIHVTYIK	ADLYIHVTYIK	2	ADLYIHVTYIK2	26943.8	42118.8	58646.8	19851.6	31667.1	45158.3		24912.6	34743.3		37787.8					101522	97140.1	87820.8				82043.8		73493.4	68710.1	80303.1	80321.8	86478.1	115479	61722.3
Q9NSE4	Q9NSE4	SYIM_HUMAN	IARS2	Isoleucine--tRNA ligase, mitochondrial	1	ADLYLEGK	ADLYLEGK	2	ADLYLEGK2	85873.9	135890	106747	85760.5	124323	120715	94499.5	130722	116230	81030.5	75372.1	197963	116378	164995	177273	400655	525213	627343	206609	364423	374053	201485	209754	562181	620740	777187	881753	742316	828193	844234
Q06481	Q06481	APLP2_HUMAN	APLP2	Amyloid beta precursor like protein 2	1	ADMDQFTASISETPVDVR	ADMDQFTASISETPVDVR	2	ADMDQFTASISETPVDVR2	16060	5772.53	5064.26		7159.25		9866.69			71325.3	57028.3	32215.7	79055.8	29295.1	44688.5	29114	11652.4	11350.9	73973.9	65996.4	44171.6	62978.2	61261.9	24652.9	39543.1	32793.6	15110.2	36552.8	7506.83	16451.3
P35580	P35580	MYH10_HUMAN	MYH10	Myosin-10	1	ADMEDLMSSK	ADMEDLMSSK	2	ADMEDLMSSK2	58400.2	117735	83383.4	88859.4	134505	97141.9	101320	99588.9	99348.5	688503	780041	778703	635632	738215	745660	479731	381861	487388	438342	682186	633342	510884	551434	580598	100923	123507	158565	51046.3	60360.6	68847.8
P26639	P26639	SYTC_HUMAN	TARS1	Threonine--tRNA ligase 1, cytoplasmic	1	ADMETLQR	ADMETLQR	2	ADMETLQR2	256473	491293	391820	329372	371988	399399	413641	387036	432168	3429260	3433540	3177010	3599010	3260280	3747740	2292370	1265430	1501910	3011110	2869600	2937130	3135560	3251360	2248490	1199600	1039680	996899	328522	255637	262981
Q9Y6D9	Q9Y6D9	MD1L1_HUMAN	MAD1L1	Mitotic spindle assembly checkpoint protein MAD1	1	ADMLEMELK	ADMLEMELK	2	ADMLEMELK2		57291.3	50442.4	51693.1	57790	25547.4	112563	111361	125005	322860	380333	342791	304223	274381	277206	113134	163772	192253	145688	191725	146236	107834	122913	142392
Q86X52	Q86X52	CHSS1_HUMAN	CHSY1	Chondroitin sulfate synthase 1	1	ADMQILPVSGEFSR	ADMQILPVSGEFSR	2	ADMQILPVSGEFSR2	48184.5	33306.7	18723.5	33691.2	28203.8	14830.8	32850	19627.5	20052.6	184338	143683	115230	177935	79541.4	152843	112137	32973.4		179751	130027	116082	209861	183758	65665.9	80296.9	46823	55478.4	57014.9		20055.6
Q01543	Q01543	FLI1_HUMAN	FLI1	Friend leukemia integration 1 transcription factor	1	ADMTASGSPDYGQPHK	ADMTASGSPDYGQPHK	3	ADMTASGSPDYGQPHK3							10700.2	6045.06	6314.99	19390.2	14762.7	11895.1	24610.6	11925.6	14163.5	6009.37			19347.9	9608.5	10113.5	17343.1	11908
Q9NZN4	Q9NZN4	EHD2_HUMAN	EHD2	EH domain-containing protein 2	1	ADMVETQQLMR	ADMVETQQLMR	2	ADMVETQQLMR2	56821.8	56276.4	47900.8	56119.4	49845.6	42329.3	80862.5	58050.9	54027	385316	376491	286034	265517	301273	344922	143287	55296.8	64688.2	209478	140833	190391	220556	214757	101391	22063.8	21269.4	21204.2			7243.15
P40939	P40939	ECHA_HUMAN	HADHA	Trifunctional enzyme subunit alpha, mitochondrial	1	ADMVIEAVFEDLSLK	ADMVIEAVFEDLSLK	2	ADMVIEAVFEDLSLK2	216920	228313	253710	109850	150260	211564	153056	143959	189268	1865150	1367740	1277650	1539700	807516	2761900	496225	360665	590011	2241250	953499	745790	3923070	2468830	471845	68732.1	109049	189749	85885.7	229289	140707
P40939	P40939	ECHA_HUMAN	HADHA	Trifunctional enzyme subunit alpha, mitochondrial	1	ADMVIEAVFEDLSLK	ADMVIEAVFEDLSLK	3	ADMVIEAVFEDLSLK3	64472.3	39413.6	46847.2	53158.8	53992.1	50537.3	62294.2	46168.5	57357.3	613297	499192	277757	513723	274237	544477	126472	103503	108284	697820	269748	154049	1425170	895221	103638	31308.2	42816.7	55287.3	25006.1	79772.8	37955.6
Q9NYU2	Q9NYU2	UGGG1_HUMAN	UGGT1	UDP-glucose:glycoprotein glucosyltransferase 1	1	ADMVNEDLLSDGTSENESGFWDSFK	ADMVNEDLLSDGTSENESGFWDSFK	3	ADMVNEDLLSDGTSENESGFWDSFK3										4294.4			5247.11						10708.4			12553.2	6232.12
P42226	P42226	STAT6_HUMAN	STAT6	Signal transducer and activator of transcription 6	1	ADMVTEK	ADMVTEK	2	ADMVTEK2								53527.7	54724.6	145410	156091	148717	131037	132379	136577	75824.9	80301.7	91279.3		108895	116528	49683	63832.5	76652.7
Q9UEW8	Q9UEW8	STK39_HUMAN	STK39	STE20/SPS1-related proline-alanine-rich protein kinase	1	ADMWSFGITAIELATGAAPYHK	ADMWSFGITAIELATGAAPYHK	3	ADMWSFGITAIELATGAAPYHK3	10219.3		11061.8				7499.08				34538.6	13678.9		23298.9	25043.9	16428	12822	14465.8	34826.6	16468.6		59126.6	39456.4		7176.27
Q9H0C5	Q9BX70;Q9H0C5	BTBD1_HUMAN	BTBD1	BTB/POZ domain-containing protein 1	0	ADNAFMLLTQAR	ADNAFMLLTQAR	2	ADNAFMLLTQAR2	22920.3	17673.9	13413.3	19654.9			17730.9	18610.5	20729.1	35761.4	40460.1	30150	43764	27142	35309.2	20360.5		20274.9	30332.5	27991.3	39672.6	27953.5	38726.9
O75027	O75027	ABCB7_HUMAN	ABCB7	Iron-sulfur clusters transporter ABCB7, mitochondrial	1	ADNDAGNAAIDSLLNYETVK	ADNDAGNAAIDSLLNYETVK	2	ADNDAGNAAIDSLLNYETVK2										58016.6	22351.1	10714.8	55521.1	15677.5	27782.9	20310.6			57164.6	15557.1	9747.17	52377.4	51968.3		13773.2
P60484	P60484	PTEN_HUMAN	PTEN	Phosphatidylinositol 3,4,5-trisphosphate 3-phosphatase and dual-specificity protein phosphatase PTEN	1	ADNDKEYLVLTLTK	ADNDKEYLVLTLTK	3	ADNDKEYLVLTLTK3	5148.69									7552.53			8399.77		3853.76				26313.6			21068.5
P36871	P36871	PGM1_HUMAN	PGM1	Phosphoglucomutase-1	1	ADNFEYSDPVDGSISR	ADNFEYSDPVDGSISR	2	ADNFEYSDPVDGSISR2	177848	77611.6	49678.9	136284	79155.6	70279.9	145311	59349.3	78644.8	171143	160127	94305.8	195613	107148	170955	749613	38647.3	23971.1	1292340	395225	488245	2324830	1798680	118124	1824310	804930	314985	1394420	157477	412314
P29144	P29144	TPP2_HUMAN	TPP2	Tripeptidyl-peptidase 2	1	ADNIEVFAQGHGIIQVDK	ADNIEVFAQGHGIIQVDK	2	ADNIEVFAQGHGIIQVDK2													12937.7						67972.6			89980.9	70489.6
P29144	P29144	TPP2_HUMAN	TPP2	Tripeptidyl-peptidase 2	1	ADNIEVFAQGHGIIQVDK	ADNIEVFAQGHGIIQVDK	3	ADNIEVFAQGHGIIQVDK3	24180.3		11689.2	18198.7	7370.97	4990.96	8140.13	7821.46	5922.79	26839.8	14195.6	8774.22	51262.3	12470.2	14948.2	38954.1			116506	12513.5	15639.9	167726	94368.9		60649.2	26846.5		32768.7
Q9NPH2	Q9NPH2	INO1_HUMAN	ISYNA1	Inositol-3-phosphate synthase 1	1	ADNLIPGSR	ADNLIPGSR	2	ADNLIPGSR2																175709	100676			79137.2	161434		91393.8		318381	281436	158576	256415	161333	253098
P17301	P17301	ITA2_HUMAN	ITGA2	Integrin alpha-2	1	ADNLVNLK	ADNLVNLK	2	ADNLVNLK2			27616.3		28894.1		34214.3									41736	48140.8	26092	31290.7	31439.3	26783.1	20325.7	42360		66106.5	72491.9	57154.7	90352.8	139584	89268.1
Q5VWN6	Q5VWN6	TASO2_HUMAN	TASOR2	Protein TASOR 2	1	ADNSSDSPTTLK	ADNSSDSPTTLK	2	ADNSSDSPTTLK2	105799	29337.8	19458.9	59151.2	19249.9	25507.4	55078.1	24235.2	23471.8	58052.3	19939.8		45878.2	19697.4	22847.5	6337.44							9424.34
Q8WU10	Q8WU10	PYRD1_HUMAN	PYROXD1	Pyridine nucleotide-disulfide oxidoreductase domain-containing protein 1	1	ADNVGSALGPDWHEGLNLK	ADNVGSALGPDWHEGLNLK	3	ADNVGSALGPDWHEGLNLK3	15095.9	6572.16		13034			38027.2		11939.6	117230	77322.1	37460.5	98613	40468.7	43355.3	36263.9			123379	27491.7	29096.6	102933	71526.1
Q9UJS0	Q9UJS0	S2513_HUMAN	SLC25A13	Electrogenic aspartate/glutamate antiporter SLC25A13, mitochondrial	1	ADPAELR	ADPAELR	2	ADPAELR2																	39657.4								83256.2	99193.2	79563	109289	169085	148659
Q8TAQ2	Q8TAQ2	SMRC2_HUMAN	SMARCC2	SWI/SNF complex subunit SMARCC2	1	ADPAFGLESSGIAGTTSDEPER	ADPAFGLESSGIAGTTSDEPER	2	ADPAFGLESSGIAGTTSDEPER2				13980.5			48968.9		8790.99	59923.7	10889	5235.23	49985.5			18829.4			153335	4232.62		132921	42684
O15484	O15484	CAN5_HUMAN	CAPN5	Calpain-5	1	ADPDNLQALHTLHLR	ADPDNLQALHTLHLR	4	ADPDNLQALHTLHLR4										26832.4			25669.1	11683.6	12255.9	21492.1			80674.5	22805.9	16726.4	82377	57374		32930.6			35278.8
Q9NR33	Q9NR33	DPOE4_HUMAN	POLE4	DNA polymerase epsilon subunit 4	1	ADPDVTLAGQEAIFILAR	ADPDVTLAGQEAIFILAR	2	ADPDVTLAGQEAIFILAR2		9062.91								150942	77555.2	47225.2	117301	31670.5	66230.7	22851.4	10493.1		189290	55623.7	32372	275200	227449	18966.2		10780.3			12092.5
Q9NR33	Q9NR33	DPOE4_HUMAN	POLE4	DNA polymerase epsilon subunit 4	1	ADPDVTLAGQEAIFILAR	ADPDVTLAGQEAIFILAR	3	ADPDVTLAGQEAIFILAR3										92656.1	54732.8	28971.8	83345.8	23956.7	45418.1		14500.7	12865	94715.9	38164.8	23592.2	168232	118761	13916.1		10122.2			14598.7
Q9UBT2	Q9UBT2	SAE2_HUMAN	UBA2	SUMO-activating enzyme subunit 2	1	ADPEAAWEPTEAEAR	ADPEAAWEPTEAEAR	2	ADPEAAWEPTEAEAR2	278456	32269	43883.3	240443	20825.4	33888.7	283714	35431.8	84706.8	924784	268899	118963	1418160	255623	230942	399091			2417180	40720.1	64410	3090980	931602	8530.43	353424	36239.4		70247.2	7583.2	5309.09
P51530	P51530	DNA2_HUMAN	DNA2	DNA replication ATP-dependent helicase/nuclease DNA2	1	ADPEAGLLLYLK	ADPEAGLLLYLK	2	ADPEAGLLLYLK2										34443.2	14487.5	22182.5	23220.6	17430.8	19044.1			16221.5	11253.2			10400.7	9864.67	12876.7
Q9Y4B6	Q9Y4B6	DCAF1_HUMAN	DCAF1	DDB1- and CUL4-associated factor 1	1	ADPECMLGHLLR	ADPEC(UniMod:4)MLGHLLR	3	ADPEC(UniMod:4)MLGHLLR3																11215.1	5811.41		66682.2	22090	23040.5	53570.2	54244.2	10804.1
Q9Y6E0	Q9Y6E0	STK24_HUMAN	STK24	Serine/threonine-protein kinase 24	1	ADPEELFTK	ADPEELFTK	2	ADPEELFTK2	124794	183558	156337	137258	198887	149412	161067	148817	157443	128972	255811	396970	291686	611555	439965	609720	645093	639877	223729	518803	540620	159591	192056	764585	745766	1012960	1136080	668921	625285	869667
Q07864	Q07864	DPOE1_HUMAN	POLE	DNA polymerase epsilon catalytic subunit A	1	ADPGADGEASR	ADPGADGEASR	2	ADPGADGEASR2										73071.7	36378.7		47547.6		25151.2	41819.1			243093			131684	101779
Q96NT5	Q96NT5	PCFT_HUMAN	SLC46A1	Proton-coupled folate transporter	1	ADPHLEFQQFPQSP	ADPHLEFQQFPQSP	2	ADPHLEFQQFPQSP2																		70622.1	37987.7	53385.1	49325.7	37350.9	45365.9			45227.8	52651.3	54451.8	49023.5	50859.9
Q96KP1	Q96KP1	EXOC2_HUMAN	EXOC2	Exocyst complex component 2	1	ADPIVGSLEPGIYAGYFDWK	ADPIVGSLEPGIYAGYFDWK	2	ADPIVGSLEPGIYAGYFDWK2													31523.4		27833.4				64464.5			113867	79651.3
Q7Z2K8	Q7Z2K8	GRIN1_HUMAN	GPRIN1	G protein-regulated inducer of neurite outgrowth 1	1	ADPMPLESMDSASTGK	ADPMPLESMDSASTGK	2	ADPMPLESMDSASTGK2				5353.65	3812.76	2496.3			5940.63	30393.4	23395.9	9666.7	33561.6	4964.82	12896.3	24122.7			49544.1	22233.2	27809.1	61841.6			35881.7	23789.2		31993		10458.1
P46199	P46199	IF2M_HUMAN	MTIF2	Translation initiation factor IF-2, mitochondrial	1	ADPNGPVEGTVIESFTDK	ADPNGPVEGTVIESFTDK	2	ADPNGPVEGTVIESFTDK2	36922.3			35143.5	8654.47		83456.1	23983	27879.4	219190	116387	73672.7	215194	71719.8	90309.1	69027.5			258410	39859	46777.3	146592	86721.9						6365.04
Q5VVJ2	Q5VVJ2	MYSM1_HUMAN	MYSM1	Deubiquitinase MYSM1	1	ADPNLNAVK	ADPNLNAVK	2	ADPNLNAVK2	9946.76	7415.64					23689.6		19871.1	33375.8	41204	42593.7	29495.4	37747.2	33928.8	15466.2	28796.1	35410.1	16273.3	31016.9	22525.8			23509.3
Q9HAV7	Q9HAV7	GRPE1_HUMAN	GRPEL1	GrpE protein homolog 1, mitochondrial	1	ADPPATEK	ADPPATEK	2	ADPPATEK2	59679.3	50995.1	32917	128349	49780.6	27012	119815	40139	34961.3	626245	285687	135509	704197	276467	169193	507279	41299.3	42989.5	799662	137110	209798	691126	570674	54148.7	160023	57617.8	26249	43232.7
O60303	O60303	KATIP_HUMAN	KATNIP	Katanin-interacting protein	1	ADPPDINILPAYGK	ADPPDINILPAYGK	2	ADPPDINILPAYGK2	20138.7		9843.87	15870.5	9007.67		35449.4	19695.6	17739.1	59083.9	39844.3	30467.6	52057.9	25339.9	33311.9	26440.1	16484		30716.8	23361.1	21620.4	26144.4	29765.3
O95785	O95785	WIZ_HUMAN	WIZ	Protein Wiz	1	ADPPPEESQAPQAQTAAAEAP	ADPPPEESQAPQAQTAAAEAP	2	ADPPPEESQAPQAQTAAAEAP2	16115.8			15923.2		4879.77	31615.1		5621.89	21188	10380.7		60343.7		74700.9	12902.2		7970.82	51869.4			114671	20931.1		21503.4			28732.9		1015.04
Q12929	Q12929	EPS8_HUMAN	EPS8	Epidermal growth factor receptor kinase substrate 8	1	ADPPYTHTIQK	ADPPYTHTIQK	2	ADPPYTHTIQK2	56275.8			36736.8			29119.7	8874.14		139338	54885.8	27265.9	119302	27769.8	34021	41644.8	4925.13	9365.37	254260	32006.8	52216.4	252121	195497	12302.7
Q92696	Q92696	PGTA_HUMAN	RABGGTA	Geranylgeranyl transferase type-2 subunit alpha	1	ADPQDALR	ADPQDALR	2	ADPQDALR2	25221.6	30126.5	30507.2	24631.6	35374.5	39582.9	32361.3	38340	44554.7	83504.3	89633.9	131285	166434	211162	130781	155207	201229	208394	100884	169154	178614	59696.7	84974.9	215576	148750	170827	164256	42024.2	52821.2	58687.7
P54920	P54920	SNAA_HUMAN	NAPA	Alpha-soluble NSF attachment protein	1	ADPQEAINCLMR	ADPQEAINC(UniMod:4)LMR	2	ADPQEAINC(UniMod:4)LMR2											9159.8					27519.8	24132.9	29982.5	68533.4	43036.3	40950.7	52377.7	45976.9	22265.4		14395.4
Q15418	Q15418	KS6A1_HUMAN	RPS6KA1	Ribosomal protein S6 kinase alpha-1	1	ADPSHFELLK	ADPSHFELLK	2	ADPSHFELLK2	21497.4	30272.2	28733.8	17824.5	22605.4	29410.4	25316.2	27929.5	40809.7	99507.1	97575.5	115817	91840.6	127012	115886	43926.3	66158.4	80927.9	16156.6	27890.6			25740.9	39972.1			12347.1		14415.2	10945.5
Q15418	Q15418	KS6A1_HUMAN	RPS6KA1	Ribosomal protein S6 kinase alpha-1	1	ADPSHFELLK	ADPSHFELLK	3	ADPSHFELLK3								31063.4		128851	140366	154206	146320	161557	98594.4	116353	163467	127360	118304	197120	133809	124937	127946	136798
Q567U6	Q567U6	CCD93_HUMAN	CCDC93	Coiled-coil domain-containing protein 93	1	ADPSILQNLR	ADPSILQNLR	2	ADPSILQNLR2	44329.4	30952.1	27320.1	42224.2	26039	29016.7	37667.7		27487.5	177351	175433	103290	172952	125165	125399	50499.1	33583	57098.1	61161.9	67141.1	55689.2	77818.3	84185.6	42880.3
Q6Y7W6	Q6Y7W6	GGYF2_HUMAN	GIGYF2	GRB10-interacting GYF protein 2	1	ADPSLLGFSVNASSER	ADPSLLGFSVNASSER	2	ADPSLLGFSVNASSER2	24664.7						26499.5	17675		206675	146630	85440.8	204843	85547.7	108601	61277.9			225840	56591.5	89084.5	238310	178940
Q9UNF0	Q9UNF0	PACN2_HUMAN	PACSIN2	Protein kinase C and casein kinase substrate in neurons protein 2	1	ADPSLNPEQLK	ADPSLNPEQLK	2	ADPSLNPEQLK2	121186	230543	116059	129634	205201	121098	207354	196749	191579	1477470	1723950	1531200	1378090	1396130	1607430	756811	1056060	1454080	759353	1402180	1195330	772570	823976	1546090	70374.7	97217.8	114042	36975.9	50496.3	54995.4
P51812	P51812;Q15349	KS6A3_HUMAN	RPS6KA3	Ribosomal protein S6 kinase alpha-3	0	ADPSQFELLK	ADPSQFELLK	2	ADPSQFELLK2	153961	249142	157656	151298	189528	174378	264458	237164	332310	1445510	1470860	1519690	1288250	1198850	1523120	421076	909156	1383000	795198	1212360	1166560	914047	971255	1306900	51672.6	63158.7	83113		40148.6	40395.1
Q9UPV0	Q9UPV0	CE164_HUMAN	CEP164	Centrosomal protein of 164 kDa	1	ADPTGSEPAK	ADPTGSEPAK	2	ADPTGSEPAK2		16438	19091.1	27331	25715.1	17074.2	38795	23847.3	55273.5	55747.9	62620.1	60379.5	51257.6	60453.8	52660.4	23223	24016.5			43758.1	46424.1		26025	24523.3						7052.06
Q16254	Q16254	E2F4_HUMAN	E2F4	Transcription factor E2F4	1	ADPTGVLELPK	ADPTGVLELPK	2	ADPTGVLELPK2	42647.8	55156.3	43496.9	38351.6	55988.2	40790.4	92672.2	90694.6	100206	332145	327072	205485	301322	262140	363176	143427	210946	244389	186195	297831	242872	148555	178430	244034		25146.3	29478.5	16192.2	20845.4	26597.9
Q15014	Q15014	MO4L2_HUMAN	MORF4L2	Mortality factor 4-like protein 2	1	ADPTVESEEAFK	ADPTVESEEAFK	2	ADPTVESEEAFK2	89959.4	147210	121742	77940	158704	82219.9	152697	176829	143942	701332	682295	521279	849085	759278	942188	533165	333445	287466	692082	789652	738832	746396	824164	567230	618244	540026	623909	354494	431806	442731
Q8WUM9	Q8WUM9	S20A1_HUMAN	SLC20A1	Sodium-dependent phosphate transporter 1	1	ADPVPNGLR	ADPVPNGLR	2	ADPVPNGLR2	63693.4	30866.7	22250.7	59823.4	23975.3	27306.3	37460.9		17008.2					8921.03	11953.7	28691.6			21013	23576.8			20550.6		65815.9	42769.9		69511.5
P31146	P31146	COR1A_HUMAN	CORO1A	Coronin-1A	1	ADQCYEDVR	ADQC(UniMod:4)YEDVR	2	ADQC(UniMod:4)YEDVR2																			51495.5			37854.4	35937.1
Q9Y490	Q9Y490	TLN1_HUMAN	TLN1	Talin-1	1	ADQDSEAMK	ADQDSEAMK	2	ADQDSEAMK2	70736.8	87899.9	82032.6	52552.2	83729.8	38889.3	107698	43918.6	79115.1	943875	778457	500846	648952	491297	579651	377070	43060.9	50630	455191	223324	261635	437802	394706	115568	25102.7	19808.1	21370.3		10230	9872.74
Q9Y4G6	Q9Y4G6	TLN2_HUMAN	TLN2	Talin-2	1	ADQDSEAMR	ADQDSEAMR	2	ADQDSEAMR2							10482.6			28388.7	19208.3		25639.3		14317.5	8035.78			22969.8			34026.2	17604.8
Q9UHB6	Q9UHB6	LIMA1_HUMAN	LIMA1	LIM domain and actin-binding protein 1	1	ADQEEQIHPR	ADQEEQIHPR	2	ADQEEQIHPR2	10293.9									8775.86		3416.97	11265.6						30534.4			40846.3	14326					6834.4
Q9UHB6	Q9UHB6	LIMA1_HUMAN	LIMA1	LIM domain and actin-binding protein 1	1	ADQEEQIHPR	ADQEEQIHPR	3	ADQEEQIHPR3	13244.5			9661.57			6041.64			10367.9			15789.9		4220.06	3777.59			52218			68457.2	19261.8		12101.1			10014.3
P52434	P52434	RPAB3_HUMAN	POLR2H	DNA-directed RNA polymerases I, II, and III subunit RPABC3	1	ADQFEYVMYGK	ADQFEYVMYGK	2	ADQFEYVMYGK2	325902	375909	302671	258233	322852	313624	315037	372781	440362	1306520	1334250	1500050	1073610	1247980	1354930	551609	844416	1440420	674166	1193950	1087480	482737	705479	1286820	170562	217857	282997	123364	136114	156371
Q9HC35	Q9HC35	EMAL4_HUMAN	EML4	Echinoderm microtubule-associated protein-like 4	1	ADQFLVGTSR	ADQFLVGTSR	2	ADQFLVGTSR2				13384.3	14065.3		14342.4						56693.1			63620.8	54702.3	52541.1	72976.3	71160.5	62385	65319.7	55059.3	41969.4	33428.5		26905.4
Q9H4M9	Q9H4M9;Q9NZN3	EHD1_HUMAN	EHD1	EH domain-containing protein 1	0	ADQIETQQLMR	ADQIETQQLMR	2	ADQIETQQLMR2		124376	44164.2	50765.1	89197.4	110807	108389	86087.9	88093.1	504441	611358	457674	720926	533110	697230	480172	72639.2	76326.2	920381	262532	485260	930217	725022	163249	284224	159167	87467.8	51789.6	12615.8	30051.7
Q8NI27	Q8NI27	THOC2_HUMAN	THOC2	THO complex subunit 2	1	ADQLDYENFR	ADQLDYENFR	2	ADQLDYENFR2	65760.8	87480.1	56554.2	86577.6	113578	67030.1	235524	141416	192987	843267	781615	690936	604280	601712	633446	278111	140092	137902	450409	364318	310885	412592	372996	187313
Q6KC79	Q6KC79	NIPBL_HUMAN	NIPBL	Nipped-B-like protein	1	ADQQLVEIDKK	ADQQLVEIDKK	3	ADQQLVEIDKK3										3414.72			2212.7						16174.3			10656.6	6513.68
Q00534	Q00534	CDK6_HUMAN	CDK6	Cyclin-dependent kinase 6	1	ADQQYECVAEIGEGAYGK	ADQQYEC(UniMod:4)VAEIGEGAYGK	2	ADQQYEC(UniMod:4)VAEIGEGAYGK2																18597.1	3198.98		132622	4955.36	5603.62	123393	36118.4		15633.5			17315.2
Q9H223	Q9H223	EHD4_HUMAN	EHD4	EH domain-containing protein 4	1	ADQVDTQQLMR	ADQVDTQQLMR	2	ADQVDTQQLMR2	226458	152446	137933	202800	173979	135095	300641	161201	220054	1936390	1779090	1274370	1869150	1280460	1579020	823393	172647	151898	1567000	822881	1083240	1731600	1465540	434097	206606	144216	122426	53690.3	28932.5	33059.7
Q9UKS6	Q9UKS6	PACN3_HUMAN	PACSIN3	Protein kinase C and casein kinase substrate in neurons protein 3	1	ADSAVSQEQLR	ADSAVSQEQLR	2	ADSAVSQEQLR2	241963	146649	97200.6	221666	108753	113322	247879	81316.9	162906	913122	766847	623065	1034360	641299	873836	219555	48367	41719.7	896970	228994	396568	881941	628157	111499	102741	62955.4	47945.7	93968.3	19492	43578.6
Q2M3G4	Q2M3G4	SHRM1_HUMAN	SHROOM1	Protein Shroom1	1	ADSAYSSFSAASGGPEPR	ADSAYSSFSAASGGPEPR	2	ADSAYSSFSAASGGPEPR2										6528.65	3864.69	6782.72	5930.06	5013.73					10408.4		6129.21		10995.4
Q709C8	Q709C8	VP13C_HUMAN	VPS13C	Intermembrane lipid transfer protein VPS13C	1	ADSDGPEFK	ADSDGPEFK	2	ADSDGPEFK2			14089.3	11089.1	14033.7		18127.7	11318.8	15800.9	25054.2	28180.5		42249.1	35179.4	43639	28752.8			28367.5		18565.9	26755.4			23692.6			18057.3
Q9H1P3	Q9H1P3	OSBL2_HUMAN	OSBPL2	Oxysterol-binding protein-related protein 2	1	ADSDVADDVPVAQETVQVIPGSK	ADSDVADDVPVAQETVQVIPGSK	2	ADSDVADDVPVAQETVQVIPGSK2										8010.56			4204.88			1227.51			55274.9			37106	7880.59
Q7Z6B7	Q7Z6B7	SRGP1_HUMAN	SRGAP1	SLIT-ROBO Rho GTPase-activating protein 1	1	ADSEASSGPVTEDK	ADSEASSGPVTEDK	2	ADSEASSGPVTEDK2														1953.35					12688.1			12218.4
Q5T1V6	Q5T1V6	DDX59_HUMAN	DDX59	Probable ATP-dependent RNA helicase DDX59	1	ADSEPESPLNASYVYK	ADSEPESPLNASYVYK	2	ADSEPESPLNASYVYK2	13045.7	15632.3			8073.01		27283.6		15857.4	223022	111965	73118.1	253867	99219.2	101738	62725.7	5970.36		202919	33655.6	52269.6	225691	172085	15237.6	11364.5
O75116	O75116	ROCK2_HUMAN	ROCK2	Rho-associated protein kinase 2	1	ADSEQLAR	ADSEQLAR	2	ADSEQLAR2	87823.1	71607.1	51439.6	115544	65794.1	52431.4	100637	67127.5	76782.3	473525	367322	326679	486784	323927	403447	191824		30025.9	292362	90894.6	138513	310779	235756	65504.2
Q9UPN9	Q9UPN9	TRI33_HUMAN	TRIM33	E3 ubiquitin-protein ligase TRIM33	1	ADSEVAQAGK	ADSEVAQAGK	2	ADSEVAQAGK2	15614			30486	11457.5		82084.4	31087.8	38750.4	112940	66287.8	50846.2	105752	59930.4	73076.8	61675.3			126769	38010.2	53711.9	102348	76451.9
P13861	P13861	KAP2_HUMAN	PRKAR2A	cAMP-dependent protein kinase type II-alpha regulatory subunit	1	ADSFYIIESGEVSILIR	ADSFYIIESGEVSILIR	2	ADSFYIIESGEVSILIR2	27507.2	16559.5		30631	12646.3	18629.9	15431.2	16587.5	26024.1	25242.4	26950.8	20686.8	33773	31138.1	60136.1	26497.9	16255.8	23629.6	60049.5	26854.3	21167.2	68720.1	43378.6	26873.9		18859.2			11898.6	29968.3
O15027	O15027	SC16A_HUMAN	SEC16A	Protein transport protein Sec16A	1	ADSGPTQPPLSLSPAPETK	ADSGPTQPPLSLSPAPETK	2	ADSGPTQPPLSLSPAPETK2	113125			74087.1						26520.3	7143.45		21871.1			7958.18			35118.2			49153.6
Q5H9F3	Q5H9F3	BCORL_HUMAN	BCORL1	BCL-6 corepressor-like protein 1	1	ADSHEEGSLEK	ADSHEEGSLEK	2	ADSHEEGSLEK2							19062.9		7284.76				12060.4						15457.5			12355.5
P35240	P35240	MERL_HUMAN	NF2	Merlin	1	ADSLEVQQMK	ADSLEVQQMK	2	ADSLEVQQMK2	140245	99161.2		98467.8	53270.3		146290		42498.5	159246	176474	105848	140502	117938	150200	75137.2		68480.4		91138.8	91012.3		76066.7	86058.4
Q15424	Q14151;Q15424	SAFB1_HUMAN	SAFB	Scaffold attachment factor B1	0	ADSLLAVVK	ADSLLAVVK	2	ADSLLAVVK2	1954350	1907950	1287320	1591490	2086610	1544820	1285320	1237350	1579740	856632	1077730	946435	1063150	1077090	1096330	1230060	1670990	2233030	1205710	1684780	1489220	1185950	1175910	1935390	2348540	2392610	2609690	2189540	2453080	2573010
Q9BQL6	Q9BQL6	FERM1_HUMAN	FERMT1	Fermitin family homolog 1	1	ADSLLEDITDIPK	ADSLLEDITDIPK	2	ADSLLEDITDIPK2		13393.4		11039			16700			349885	286345	176920	276319	142995	201538	75810.9	36465.5	60388.8	205047	172640	143986	245816	246930	110249
P36956	P36956	SRBP1_HUMAN	SREBF1	Sterol regulatory element-binding protein 1	1	ADSLLLTAMK	ADSLLLTAMK	2	ADSLLLTAMK2	19507.6	32382.9		25309.7	32248.8	25179.5	52293	35678.1	51558.9	132810	118369	104925	116283	123013	92725.5	53768.6	79431.2	86579.1	74100.6	99744.6	78361.4	58057.1	63006.4	72359.9		24586.4	20899.1		19078.6
Q8N1G2	Q8N1G2	CMTR1_HUMAN	CMTR1	Cap-specific mRNA (nucleoside-2'-O-)-methyltransferase 1	1	ADSLVEGTSSR	ADSLVEGTSSR	2	ADSLVEGTSSR2	41681.2	18806.6	12365	44183			41904.4	15043.4	22993.5	91983.5	92436.8	73699.8	113769	64745.2	74671	42293			83329.3		45156.2	75023.9	69793	10923.1
Q08AM6	Q08AM6	VAC14_HUMAN	VAC14	Protein VAC14 homolog	1	ADSPSIDYAELLQHFEK	ADSPSIDYAELLQHFEK	3	ADSPSIDYAELLQHFEK3										28286.1	10280		51876.8		11368.1	14625.3			93287.9	5206.85	6969.22	136193	70118.3					9251.05
Q02952	Q02952	AKA12_HUMAN	AKAP12	A-kinase anchor protein 12	1	ADSQDAGQETEK	ADSQDAGQETEK	2	ADSQDAGQETEK2	48734.6						9684.76												91260.7			133869	21089.1		33098.1			36361.4
Q66K14	Q66K14	TBC9B_HUMAN	TBC1D9B	TBC1 domain family member 9B	1	ADSSSVLPSPLSISTK	ADSSSVLPSPLSISTK	2	ADSSSVLPSPLSISTK2	21262.6			18746.9			16628.9		9579.98	70601.8	53737.1	32286.4	54625.1	45487.4	35634.3	30782.3			50164.5	22014.8	21426.6	41594.5	50758.9
Q9P2E9	Q9P2E9	RRBP1_HUMAN	RRBP1	Ribosome-binding protein 1	1	ADSVANQGTK	ADSVANQGTK	2	ADSVANQGTK2							19123.7				57841.7			38543	23344.8				141250			93496.2	101166		42965.4
Q53F19	Q53F19	NCBP3_HUMAN	NCBP3	Nuclear cap-binding protein subunit 3	1	ADSVSSSNIK	ADSVSSSNIK	2	ADSVSSSNIK2	425709	254016	193863	358046	239591	234897	476110	257013	255822	381831	357073	247656	367844	236879	271473	113369	40694.3	48580.9	149673	105242	137435	107749	81597.3	32081.7				13589.6
Q9UKM7	Q9UKM7	MA1B1_HUMAN	MAN1B1	Endoplasmic reticulum mannosyl-oligosaccharide 1,2-alpha-mannosidase	1	ADSYYEYLLK	ADSYYEYLLK	2	ADSYYEYLLK2		60623.3	45831.1			53033.6	60643.2		42541.4	170710	188463	164882	220375	212378	139422	118545	165846	221315	124142	209337	179767	121946	113711	160805	72959.7	92881.1	89758.6
P08582	P08582	TRFM_HUMAN	MELTF	Melanotransferrin	1	ADTDGGLIFR	ADTDGGLIFR	2	ADTDGGLIFR2	170801	167096	115730	154473	118368	101026	126390	81472.2	82143.1	126209	144138	95720.5	165407	142833	130138	165180	93617.2	63326.1	234348	187598	158621	229814	199199	97366.2	311154	241686	186142	250551	107301	168682
Q9UNH6	Q9UNH6	SNX7_HUMAN	SNX7	Sorting nexin-7	1	ADTDLLPEEIGK	ADTDLLPEEIGK	2	ADTDLLPEEIGK2										30260.3	41071.5	28976.3	37454.4	26181.8	35370.2
P46013	P46013	KI67_HUMAN	MKI67	Proliferation marker protein Ki-67	1	ADTEEEFLAFR	ADTEEEFLAFR	2	ADTEEEFLAFR2	28300.9	20879.2	13446.5	51727	45173	14181.5	224327	51687.1	84753.9	225859	187488	120219	154736	107953	133998	81965.4			78088.8	39507.1	30008.6	51152.1	35741.8
Q13454	Q13454	TUSC3_HUMAN	TUSC3	Tumor suppressor candidate 3	1	ADTFDLQR	ADTFDLQR	2	ADTFDLQR2		254930	175480		184129							337623	442784	528558	753316	284631	279914	308454		513840	469050	362172	347994	463845		199150	286453	137711	179694	190993
Q8IV48	Q8IV48	ERI1_HUMAN	ERI1	3'-5' exoribonuclease 1	1	ADTFPQVLK	ADTFPQVLK	2	ADTFPQVLK2		77843	43384.1	270415	183597		492242	179833	298411	412388	447067	288142	354266	327368	358218	153736	182845	178835	118471	173237	183152	67846.7	91907.8	123793
O95235	O95235	KI20A_HUMAN	KIF20A	Kinesin-like protein KIF20A	1	ADTGLDDDIENEADISMYGK	ADTGLDDDIENEADISMYGK	2	ADTGLDDDIENEADISMYGK2	9964.16			11564.1			24819.6		8355.77	65093.5	21361.9	13281.9	84823	13387.8	23482.8	18172			130304			186034	38440.3
P49959	P49959	MRE11_HUMAN	MRE11	Double-strand break repair protein MRE11	1	ADTGLETSTR	ADTGLETSTR	2	ADTGLETSTR2	84056.1	49063.7	42327.1	78088.5	44762.5	62256.1	173676	77718.9	104881	421465	344180	224775	416709	260290	261947	259709	40678.6	43121.5	506887	148861	230570	585076	463356	70533	217432	139536	75518.6	178344	35098.5	69141.6
Q13107	Q13107	UBP4_HUMAN	USP4	Ubiquitin carboxyl-terminal hydrolase 4	1	ADTIATIEK	ADTIATIEK	2	ADTIATIEK2	23329.3	41674	35948.3	40702.4	53940.3	44920.1	163130	163508	186438	87421.1	129441	182193	115580	161458	133266	121777	85520.6	71391.4	75788	75612	98887.9	36536.8	43232.8	36251.5
Q9Y4E8	Q9Y4E8	UBP15_HUMAN	USP15	Ubiquitin carboxyl-terminal hydrolase 15	1	ADTIDTIEK	ADTIDTIEK	2	ADTIDTIEK2			79445							347960	387077	402672	331936	419171	389601	228403	167895	154018	222464	264059	292183	187756	243574	240009			45883.7
P43686	P43686	PRS6B_HUMAN	PSMC4	26S proteasome regulatory subunit 6B	1	ADTLDPALLR	ADTLDPALLR	2	ADTLDPALLR2	76160.8	132350	113885	79921.5	148783	65228	154814	99203.2	127751	131164	107640	111942	134897	150369	121290	372330	453336	412955	243790	402087	230427	174508	168628	287503	365206	369753	534791	356485	544155	477314
Q86TX2	P49753;Q86TX2	ACOT1_HUMAN	ACOT1	Acyl-coenzyme A thioesterase 1	0	ADTLGELDLER	ADTLGELDLER	2	ADTLGELDLER2	21456.6			36289.3	34018.7		55720.2	31343.5	44453.7	245462	220442	148891	205922	125161	160370	109001	42771.9		172368	103659	91224.2	176461	155381	47672.2	29278.8
CON_P02538;P02538	CON_P02538;CON_P04259;CON_P48668;P02538;P04259;P48668	K2C6A_HUMAN	KRT6A	Keratin, type II cytoskeletal 6A	0	ADTLTDEINFLR	ADTLTDEINFLR	2	ADTLTDEINFLR2	514435	231585	203100	273756	190727	152540	249373	103087	169014	465488	340418	601779	389473	264082	401681										39086.3		23620.6		40375	180057
Q9UHD8	Q9UHD8	SEPT9_HUMAN	SEPTIN9	Septin-9	1	ADTLTLEER	ADTLTLEER	2	ADTLTLEER2	293070	548522	361161	398706	509924	425601	636369	624192	773799	1484390	1653920	1529380	2151960	2121970	2340700	1620380	723774	682606	1808980	1718620	1805230	1515180	1686420	1338780	2084460	2106560	1965100	1140650	708338	957949
Q15019	Q15019	SEPT2_HUMAN	SEPTIN2	Septin-2	1	ADTLTLK	ADTLTLK	2	ADTLTLK2	48995.4	142124	142405	101250	159193	177139	125097	161338	189661	57257.4	96067.8	225774	121953	241874	203735	770339	1102810	1214850	424816	768028	740723	282078	344536	926624	1257560	856932	1675140	1335770	1113310	1662740
Q16181	Q16181	SEPT7_HUMAN	SEPTIN7	Septin-7	1	ADTLTPEECQQFK	ADTLTPEEC(UniMod:4)QQFK	2	ADTLTPEEC(UniMod:4)QQFK2											18973.4		47028.5			161362	45132.9	39922.4	531219	166277	172824	535895	441930	56351.9	146058	220623	79672.2	81062.3	53268.7	43016.8
Q9NUU7	Q9NUU7	DD19A_HUMAN	DDX19A	ATP-dependent RNA helicase DDX19A	1	ADTNGIIK	ADTNGIIK	2	ADTNGIIK2	94467.5	126723	94039.3	82837.5	121769	57223.2	114292	110664	110493	646746	699841	723326	574045	697952	652551	339838	421509	443018	263208	421448	319255	194885	216705	397664	49726.3	50385.9	75207.6
O43493	O43493	TGON2_HUMAN	TGOLN2	Trans-Golgi network integral membrane protein 2	1	ADTNQLADK	ADTNQLADK	2	ADTNQLADK2		53787.2	43774.4		54282.3	51766.3	60359.1	43305.2	50965.8	35923	45049	46325.4		24676.5	38833.7	347985	74572.3	73943.2	472099	280607	327662	550372	485393	145321	722245	502393	374556	833120	270450	446393
O14686	O14686	KMT2D_HUMAN	KMT2D	Histone-lysine N-methyltransferase 2D	1	ADTPGPEDGGVK	ADTPGPEDGGVK	2	ADTPGPEDGGVK2			10140.4		8703.87	7809.73	18735.7	11328.5	14794	52754.3	36630.6	32795.9	54938.8	29272.8	37147.2	26113.6			53285.6	19760.6	16932.4	50126.4	31509.8					7480.71
P84090	P84090	ERH_HUMAN	ERH	Enhancer of rudimentary homolog	1	ADTQTYQPYNK	ADTQTYQPYNK	2	ADTQTYQPYNK2	5162900	1826000	1589610	5255800	1527920	264350	2578250	1663040	1605500	1111470	1278950	528505	1207000	616198	1150690	572351	134429	155841	2107350	437271	661093	2809080	1701470	124811	2375330	1114340	628688	2540970	479508	690551
P52948	P52948	NUP98_HUMAN	NUP98	Nuclear pore complex protein Nup98-Nup96	1	ADTSQEICSPR	ADTSQEIC(UniMod:4)SPR	2	ADTSQEIC(UniMod:4)SPR2																11176.2			54739.8			48611.2	34922.1
Q96Q89	Q96Q89	KI20B_HUMAN	KIF20B	Kinesin-like protein KIF20B	1	ADTSSLIINNK	ADTSSLIINNK	2	ADTSSLIINNK2		16884.5		15935.8	22327.7		71905.9	38801.6	31435.8				44110.3	39519		49770.4	26607.1	18217.4	31911.4	41114.1	25440.3	29091.6
Q7Z417	Q7Z417	NUFP2_HUMAN	NUFIP2	FMR1-interacting protein NUFIP2	1	ADTSSQGALVFLSK	ADTSSQGALVFLSK	2	ADTSSQGALVFLSK2	198204	148593	88001.7	203376	102439	86518.2	272213	164890	106395	254240	257849	185793	382675	236843	274002	274070	112493	151263	367182	217692	354690	388989	328518	179809	373778	254504	150733	251571	112174	140454
Q9H9B1	Q9H9B1	EHMT1_HUMAN	EHMT1	Histone-lysine N-methyltransferase EHMT1	1	ADTTSTVTPVPGQEK	ADTTSTVTPVPGQEK	2	ADTTSTVTPVPGQEK2	46536.8	20533.8	15855.6	52527.2	15828.8	21453.5	105046	48877.8	55504.4	299638	147619	88475.6	292889	84871	147723	132980	10950.5	10895	351893	62025.5	73540.6	345549	220867	15381.5	16674.2	5629.62	1686.26	9491.87
Q14669	Q14669	TRIPC_HUMAN	TRIP12	E3 ubiquitin-protein ligase TRIP12	1	ADTWDAK	ADTWDAK	2	ADTWDAK2		21356	14825.9	15628.5	25591.8	17961.5	110381	114642	142435	85311.8	129772	170270	106926	110885	88663.4	50564	66180.2	83744.6	35772	86180.6	75178			65369.7
Q8IZ52	Q8IZ52	CHSS2_HUMAN	CHPF	Chondroitin sulfate synthase 2	1	ADVADVLGTALEELNR	ADVADVLGTALEELNR	2	ADVADVLGTALEELNR2			6716.59	9154.75						88849.9	32662	22979	62239.8	12950	26374.7				83131.1	23865.8		156224	123043							7141.9
O00214	O00214	LEG8_HUMAN	LGALS8	Galectin-8	1	ADVAFHFNPR	ADVAFHFNPR	3	ADVAFHFNPR3	27727			29630						58049.1	51510	29536.1	60226	41696.1	36539.3	22893.5			39258.4	28489	33555	24159	48720.8
Q96E29	Q96E29	MTEF3_HUMAN	MTERF3	Transcription termination factor 3, mitochondrial	1	ADVAQMVR	ADVAQMVR	2	ADVAQMVR2	356026		312708	336913	385358	337322	810009	675319	765020	1077990	1091170	1237550	934191	987245	1246000
Q09666	Q09666	AHNK_HUMAN	AHNAK	Neuroblast differentiation-associated protein AHNAK	1	ADVDISGPK	ADVDISGPK	2	ADVDISGPK2	1508150	2102380	1765390		1958470					3072010				3758290				5529410		4435790				5237140	1973920		3856380			4031440
Q9P2R3	Q9P2R3	ANFY1_HUMAN	ANKFY1	Rabankyrin-5	1	ADVDMVDK	ADVDMVDK	2	ADVDMVDK2		61551.9	43939.5	39653	45609.7	43405.6	78304.6	96186.7	97509	296301	339429	354842	246928	319730	333760	167560	157247			222487	214789	151753		211529
Q9Y2L5	Q9Y2L5	TPPC8_HUMAN	TRAPPC8	Trafficking protein particle complex subunit 8	1	ADVDVIVDLR	ADVDVIVDLR	2	ADVDVIVDLR2										26206.8		24119.7	20474	26189.1				20841.9	32541			44086.9	39191.7	16328.7
Q9BZE4	Q9BZE4	GTPB4_HUMAN	GTPBP4	GTP-binding protein 4	1	ADVDVQPYAFTTK	ADVDVQPYAFTTK	2	ADVDVQPYAFTTK2	1222250	955459	1240730	1413610	996172	2312780	1286100	1874670	1832560	1461400	1318970	958643	1166060	1019020	1182650	310802	150600	97730.9	405361	334380	357787	232055	220288	114243	64408.2	51793.4	37296.8		46279.9
Q09666	Q09666	AHNK_HUMAN	AHNAK	Neuroblast differentiation-associated protein AHNAK	1	ADVDVSGPK	ADVDVSGPK	2	ADVDVSGPK2	819732	1505310	1173090	1187900	1313340	1301440	1237350	1255040	1397380	1737380	1888220	2609790	1859100	2065490	2336440	1926220	2435230	2533880	1534210	2368270	2127180	1507420	1697220	2840040	1864250	2135080	2425080	1751690	2245510	2606980
Q9NW97	Q9NW97	TMM51_HUMAN	TMEM51	Transmembrane protein 51	1	ADVEASPGNPPDR	ADVEASPGNPPDR	2	ADVEASPGNPPDR2																			29547.4			34191.1	12638.6		15672.2			14035.2
P46013	P46013	KI67_HUMAN	MKI67	Proliferation marker protein Ki-67	1	ADVEEEFLAFR	ADVEEEFLAFR	2	ADVEEEFLAFR2	13054.6	11270.2					93211.6	14367.2	41984	202078	191979	105963	162123	103837	136148	94819.6	25073.5	22669.6	174594	129554	115969	140148	116223	35499.7	32710	19717.1	14773.9	23781.9	18899.1	15440.4
P46013	P46013	KI67_HUMAN	MKI67	Proliferation marker protein Ki-67	1	ADVEEEFLALR	ADVEEEFLALR	2	ADVEEEFLALR2	74848.8	50880.7	24695	93153	56954.5	24717.1	314824	71577	125394	573283	528465	265043	398707	299859	334520	134185	36402.4	37522.7	252930	162589	140926	139658	117599	48361	21179.2	27403.6	17828.3	13274.6	16247.3	24526.6
P46013	P46013	KI67_HUMAN	MKI67	Proliferation marker protein Ki-67	1	ADVEEESLALR	ADVEEESLALR	2	ADVEEESLALR2	42999.7	24384.6	23214.4	69979.8	40898.5	22793.4	294368	53713	109977	114775	81975.6	58127.9	92207.7	62684	65874.7	46813.6			61121.7		22328.3	35459	22052.2					13537.3
P46013	P46013	KI67_HUMAN	MKI67	Proliferation marker protein Ki-67	1	ADVEGELLACR	ADVEGELLAC(UniMod:4)R	2	ADVEGELLAC(UniMod:4)R2																36477.7			50061.6	27501	39631.7		19819.1
Q86VP6	Q86VP6	CAND1_HUMAN	CAND1	Cullin-associated NEDD8-dissociated protein 1	1	ADVFHAYLSLLK	ADVFHAYLSLLK	3	ADVFHAYLSLLK3		35237.1	32505.5	23606	29240.4			28926.9	26304.7	100600			101763			98947.2	94748.2	130537	593840	155839	197047	1201280	1196760	88106.9	126642	148875	78874.2	106753	57572	41591.2
P48723	P48723	HSP13_HUMAN	HSPA13	Heat shock 70 kDa protein 13	1	ADVFHVLVIDLGGGTLDVSLLNK	ADVFHVLVIDLGGGTLDVSLLNK	3	ADVFHVLVIDLGGGTLDVSLLNK3	15563.1	13916.3	13514.9		8805.36	8572.11	12018.3	9912.51	7831	13276.9	39934.2	37619.7	17095.1	31251.7	18079.5	19577.9		17554.6	60239	26836.4	15578.1	61858.5	26009.6	12868.6	17765.3	18733.4	9459.79			8990.2
P26374	P24386;P26374	RAE2_HUMAN	CHML	Rab proteins geranylgeranyltransferase component A 2	0	ADVFNSK	ADVFNSK	2	ADVFNSK2	90539.5	104662	54359.1	72622.2	111180	83142.7	115165		80430.1	305085	199841	406848	422375	468648	437227	330074	326598	426003	277193	423731	399524	280583	210575	374455	226526	241839	288079	100809	99547.1	115869
Q9P2E5	Q9P2E5	CHPF2_HUMAN	CHPF2	Chondroitin sulfate glucuronyltransferase	1	ADVGDALETALEQLNR	ADVGDALETALEQLNR	2	ADVGDALETALEQLNR2																			17013.5			26389.2	15531.6
P20020	P20020;P23634;Q01814;Q16720	AT2B1_HUMAN	ATP2B1	Plasma membrane calcium-transporting ATPase 1	0	ADVGFAMGIAGTDVAK	ADVGFAMGIAGTDVAK	2	ADVGFAMGIAGTDVAK2	159121	128518	113745	96540.5	127231	66037.3	102788	77482	86194.5	355899	383463	281766	445703	368046	445208	484092	463871	667180	901965	1298770	551561	864362	1045100	899124	421818	596057	564996	398129	459494	437577
Q5THK1	Q5THK1	PR14L_HUMAN	PRR14L	Protein PRR14L	1	ADVIADIQTIPIQTK	ADVIADIQTIPIQTK	2	ADVIADIQTIPIQTK2	6613	6094.4	5091.83	7873.09		2663.07	16056	7491.52	6733.61	70485	47372.9	27525.3	53619.8	21813.3	28767.2	15782.6	8948.17	9141.49	33651.7	29096.8	20287.2	24829.3	19194.3	8583.4	7878.46	7285.4		7974.5
Q9NQX3	Q9NQX3	GEPH_HUMAN	GPHN	Gephyrin	1	ADVIITSGGVSMGEK	ADVIITSGGVSMGEK	2	ADVIITSGGVSMGEK2		30064.7	18240.6		31428.6	17991.2	30417	30174	40579	131324	126593	129410	113589	96491.5	156686	134106	88787.1	97725.7	173035	236650	237895	194260	213879	139860	162567	183700	137077	158064	95936.1	102647
Q9UI43	Q9UI43	MRM2_HUMAN	MRM2	rRNA methyltransferase 2, mitochondrial	1	ADVILSDMAPNATGFR	ADVILSDMAPNATGFR	2	ADVILSDMAPNATGFR2								40360.2		566287	396632	214675	462339	280090	330528	143743	79310.4	58811.2	284083	168455	194344	228785	205446	109526					35492.7
P29144	P29144	TPP2_HUMAN	TPP2	Tripeptidyl-peptidase 2	1	ADVIPVHYYLIPPPTK	ADVIPVHYYLIPPPTK	2	ADVIPVHYYLIPPPTK2										9706.69			25909.3	7022.33	21284.4	9779.17		12616.6	55558.3	56611	39932.2	49812.4	46264.2	19754.7		19050
P29144	P29144	TPP2_HUMAN	TPP2	Tripeptidyl-peptidase 2	1	ADVIPVHYYLIPPPTK	ADVIPVHYYLIPPPTK	3	ADVIPVHYYLIPPPTK3										24333.7	23311.4	17281.9	57507.9	28844.8	32179	34957.6	18807.4	24779.2	81823.4	87533.8	57380.5	88864.9	109958	34989.9	63404.7	53397.5	18450.7	33488.5	13719	18172.5
Q08945	Q08945	SSRP1_HUMAN	SSRP1	FACT complex subunit SSRP1	1	ADVIQATGDAICIFR	ADVIQATGDAIC(UniMod:4)IFR	2	ADVIQATGDAIC(UniMod:4)IFR2																41325.3	24242.5	24563.9	116803	67530.9	71966.2	59194.3	69076	18544
Q08945	Q08945	SSRP1_HUMAN	SSRP1	FACT complex subunit SSRP1	1	ADVIQATGDAICIFR	ADVIQATGDAIC(UniMod:4)IFR	3	ADVIQATGDAIC(UniMod:4)IFR3																			32716.8	14157.8
Q8IY17	Q8IY17	PLPL6_HUMAN	PNPLA6	Patatin-like phospholipase domain-containing protein 6	1	ADVLAFPSSGFTDLAEIVSR	ADVLAFPSSGFTDLAEIVSR	2	ADVLAFPSSGFTDLAEIVSR2										82988.8	37892.4		60651.7			22273.1			148038			363135	206262
Q9UGL1	Q9UGL1	KDM5B_HUMAN	KDM5B	Lysine-specific demethylase 5B	1	ADVLDVVVASTVQK	ADVLDVVVASTVQK	2	ADVLDVVVASTVQK2							26425	25276.7	36612.1
Q9UGL1	Q9UGL1	KDM5B_HUMAN	KDM5B	Lysine-specific demethylase 5B	1	ADVLDVVVASTVQK	ADVLDVVVASTVQK	3	ADVLDVVVASTVQK3		15731.4		14962.1			21579.8		20560	75717.8	33956	36682.4	58284.6	24913.4	29605.6	14638.4		19936.1	28362.6	25261.8	22993.4	18824.4
Q92542	Q92542	NICA_HUMAN	NCSTN	Nicastrin	1	ADVLFIAPR	ADVLFIAPR	2	ADVLFIAPR2	42673.3	58119.3	34843.5	50111.8	46498.1	37056.3		27129.4	42961.8	124598	152690	123273	122084	125571	162824	193518	230174	354362	182859	312563	270384	145908	174486	337636	194383	215288	240399	181161	210695	157298
Q9UHV7	Q9UHV7	MED13_HUMAN	MED13	Mediator of RNA polymerase II transcription subunit 13	1	ADVLGVWR	ADVLGVWR	2	ADVLGVWR2	15190.7						18282.7			107976	109260	98086.3	82644.4	99761.2	103121	57569.1	67283.3	71994.7	66292.4	101621	80935.2	66542.8	73909.4	78774.8
Q9Y6E2	Q9Y6E2	5MP1_HUMAN	BZW2	eIF5-mimic protein 1	1	ADVLSEEAILK	ADVLSEEAILK	2	ADVLSEEAILK2	200328	379867	237944	274632	302412	339117	283586	132762	201005	92849.3	238926	538916	277883	769473	364921	490623	720742	189184		256614			94102.7	340240	101571	124142
Q9P275	Q9P275	UBP36_HUMAN	USP36	Ubiquitin carboxyl-terminal hydrolase 36	1	ADVLSGENAYMCAK	ADVLSGENAYMC(UniMod:4)AK	2	ADVLSGENAYMC(UniMod:4)AK2																	22152.7		36508.1	31424.5	33997.4	41644.9	42457.5	21037.1
Q9H0K6	Q9H0K6	PUS7L_HUMAN	PUS7L	Pseudouridylate synthase PUS7L	1	ADVLSSFLDEK	ADVLSSFLDEK	2	ADVLSSFLDEK2							34648.6			121242	132791	110128	140647	117041	119388	69597	49243.4	50933.4	84909.8	95586	91594.7	87882.7	90851.2	71256.1		37594.8
P04040	P04040	CATA_HUMAN	CAT	Catalase	1	ADVLTTGAGNPVGDK	ADVLTTGAGNPVGDK	2	ADVLTTGAGNPVGDK2	267496	429678	194847	314396	340100	222762	452547	297772	330850	678731	710937	461482	560837	397859	557403	1976880	444748	661860	3401590	2729840	2212140	3830000	3740670	1297240	3405410	1522550	1126620	3691500	1170580	968745
A2AJT9	A2AJT9	BCLA3_HUMAN	BCLAF3	BCLAF1 and THRAP3 family member 3	1	ADVNEIPLNSDPEIHR	ADVNEIPLNSDPEIHR	3	ADVNEIPLNSDPEIHR3	44736.7	6957.19	9108.97	23134.5		5749.33	33863.7	7757.7	8452.25	25230.6	14276.1	10033.5	31240.4	6088.57	7878.93
O95613	O95613	PCNT_HUMAN	PCNT	Pericentrin	1	ADVNLSHSER	ADVNLSHSER	2	ADVNLSHSER2	45452.1			48320.6			25820.2			17712.5	8903.97		15169.6		7213.59				16709.2			10841.6	12884.3
O14578	O14578	CTRO_HUMAN	CIT	Citron Rho-interacting kinase	1	ADVPYILK	ADVPYILK	2	ADVPYILK2			25213.8			24507.2	25550.2	36737.5	35984.9	20932.5	25894.9	27090.1							6925.37				10314.3
Q14146	Q14146	URB2_HUMAN	URB2	Unhealthy ribosome biogenesis protein 2 homolog	1	ADVQAVVSAVTLLR	ADVQAVVSAVTLLR	2	ADVQAVVSAVTLLR2	6800.4								4486.59		16830.1	20628.7		15330.8	10395.1	5729.5					7639.1
Q14146	Q14146	URB2_HUMAN	URB2	Unhealthy ribosome biogenesis protein 2 homolog	1	ADVQAVVSAVTLLR	ADVQAVVSAVTLLR	3	ADVQAVVSAVTLLR3							6036.78			76702.7	39286.7	21912.2	56768.1	18615		9757.62			48972.8	16235.9		45269.3	47988.2
Q53EZ4	Q53EZ4	CEP55_HUMAN	CEP55	Centrosomal protein of 55 kDa	1	ADVQHLEDDR	ADVQHLEDDR	3	ADVQHLEDDR3	27433.3			28906.6			39825.6	16286.3	20176.2	25902.2			30835	12374.3		7941.23			30250.5			24712	17470.2
Q13263	Q13263	TIF1B_HUMAN	TRIM28	Transcription intermediary factor 1-beta	1	ADVQSIIGLQR	ADVQSIIGLQR	2	ADVQSIIGLQR2	591541	288445	189112	552856	259297	129772	743937	347580	469020	2633550	2244350	1279730	2101780	1468650	1728860	968206	310357	602810	2505900	1020640	2002600	2068340	2849340	601615	229172	145637	111580	104629	42605.9	80229.4
Q9GZR7	Q9GZR7	DDX24_HUMAN	DDX24	ATP-dependent RNA helicase DDX24	1	ADVSAWK	ADVSAWK	2	ADVSAWK2	97707.2	115210	93687.4	100450	114197	48840.2	149124	142902	182436	327326	433740	578680	328276	415734	455213	237450	340572	299364	107453	273648	277560	94010.5	111138	316366	44632.6	54903.6	46391.1		11368.7	10564.8
Q9Y6Q9	Q9Y6Q9	NCOA3_HUMAN	NCOA3	Nuclear receptor coactivator 3	1	ADVSSTGQGVIDK	ADVSSTGQGVIDK	2	ADVSSTGQGVIDK2	17004.3			18076.4			35143.7		14672.2	75310.1	62410.6	24989.2	59525.3	27691.5	50484.2	47416.4	12227.3	7664.57	54391.1	42166.5	30944	50334.4	57410.7	12474.6
P08582	P08582	TRFM_HUMAN	MELTF	Melanotransferrin	1	ADVTEWR	ADVTEWR	2	ADVTEWR2	22310.4	48438.2	69518.1	27405.5	42316.8	75534.9	34413.3	53054.5	57269.3	39895.3	47784.3	80079	57352.6	93774	92008.6	141281	152687	149708	150529	206590	198499	137174	131988	196981	235995	253482	272701	208576	199392	216748
O60306	O60306	AQR_HUMAN	AQR	RNA helicase aquarius	1	ADVTINLNVR	ADVTINLNVR	2	ADVTINLNVR2	36626.9			23158.8				24682		44338.1	34683.3		40872.4	34190	33579.2	37578.3		26220.8	66603.6	47638.2	57219.2	43223.3	37291.6	18600.5	13967.3		9511.88
O75362	O75362	ZN217_HUMAN	ZNF217	Zinc finger protein 217	1	ADVTPPPDGSTTHNLEVSPK	ADVTPPPDGSTTHNLEVSPK	3	ADVTPPPDGSTTHNLEVSPK3	11481.4			9460.1			21773.5	3442.43		53932.7	20865.1	11801	56462.3	19933.3	17272.1	25985.2			55613.3	9189.88	8716.83	64102	43291.6	2810.46	15767.5			8515.6
P41214	P41214	EIF2D_HUMAN	EIF2D	Eukaryotic translation initiation factor 2D	1	ADVTTAFPTLGTDQVSELVPGK	ADVTTAFPTLGTDQVSELVPGK	2	ADVTTAFPTLGTDQVSELVPGK2										102209	42533.4	12173.5	77236.1	8012.73	26384.3	6015.7			94026	40860.5	10943.4	82760.3	94858.7
P41214	P41214	EIF2D_HUMAN	EIF2D	Eukaryotic translation initiation factor 2D	1	ADVTTAFPTLGTDQVSELVPGKEELNIVK	ADVTTAFPTLGTDQVSELVPGKEELNIVK	3	ADVTTAFPTLGTDQVSELVPGKEELNIVK3							3123.42			39422.7	2172.3		20798.9						82159.4			121097	61373.4
Q13813	Q13813	SPTN1_HUMAN	SPTAN1	Spectrin alpha chain, non-erythrocytic 1	1	ADVVESWIGEK	ADVVESWIGEK	2	ADVVESWIGEK2	611898	474166	342611	564948	398994	381060	567722	318636	341108	1577550	1370530	1103220	1738670	1330640	1359650	772665	180439	168556	1172310	755968	748418	1301840	1063460	369062	592424	430772	291325	123111	71690.7	101800
Q12882	Q12882	DPYD_HUMAN	DPYD	Dihydropyrimidine dehydrogenase [NADP(+)]	1	ADVVISAFGSVLSDPK	ADVVISAFGSVLSDPK	2	ADVVISAFGSVLSDPK2			6985.94			5177.54	9344.62	4706.72	5261.04	40945.9	32618	23174.6	47738.1	29572.7	35706.4	18597.7	12351.7	17604.1	20823.2	27449.6	27485.4			17505.4	13373.8	15282.8		6089.31
Q6UW63	Q6UW63	PLGT2_HUMAN	POGLUT2	Protein O-glucosyltransferase 2	1	ADVVLPAR	ADVVLPAR	2	ADVVLPAR2	27216.4	38111.8	15270.1	30222	22635.6	30378.4	21715.4	20811.7	23370.5	11978.7	24031.1	54273.5	23011.1	44141.4	19895.5	86640.7	49468.4	29324.1	10449.4	20188.7	22692.5		9449	28148.7	84660.7	62910.1	61759.3	66062.2	35121.8	42438.7
Q5T5Y3	Q5T5Y3	CAMP1_HUMAN	CAMSAP1	Calmodulin-regulated spectrin-associated protein 1	1	ADVVPQQADPEFPR	ADVVPQQADPEFPR	2	ADVVPQQADPEFPR2	19644.2			13317.5		9454.71	22736.5			70888.2	50643.6	34269.4	72896.8	33114	38669.6	31280.7			69983.7	14681.5	21139.7	69221.9	52817.1
Q9HAW4	Q9HAW4	CLSPN_HUMAN	CLSPN	Claspin	1	ADVVPVTLAPK	ADVVPVTLAPK	2	ADVVPVTLAPK2								43743.9	67618.8		48498.4	82970.5		64555.6	67070.2	44683	50342.9	99789.2	44021.6	68486.3	76763.1			79354.3				25322.8	35863.5	19565
Q09666	Q09666	AHNK_HUMAN	AHNAK	Neuroblast differentiation-associated protein AHNAK	1	ADVVVSGPK	ADVVVSGPK	2	ADVVVSGPK2	571016	841670	726855	705354	765459	796267	973818	878534	933588	1309650	1516400	1779800	1339300	1416450	1154690	1485260	1718850	1148160	773437	1049530	1009250	486504	569926	1325690	1103770	1120020	1219350	1109720	1273390	1440260
O14733	O14733	MP2K7_HUMAN	MAP2K7	Dual specificity mitogen-activated protein kinase kinase 7	1	ADVWSLGISLVELATGQFPYK	ADVWSLGISLVELATGQFPYK	3	ADVWSLGISLVELATGQFPYK3											59506.9		38093	57466.9	59135.2													15267.6
Q9H2G2	Q9H2G2	SLK_HUMAN	SLK	STE20-like serine/threonine-protein kinase	1	ADVWSLGITLIEMAEIEPPHHELNPMR	ADVWSLGITLIEMAEIEPPHHELNPMR	4	ADVWSLGITLIEMAEIEPPHHELNPMR4		6047.67	8612.99	8790.71			13987.7			9207.04	26285.7	9428.01	19049	19243.7	17611.3	26708.2	7693.27		56815.9		4527.87	64517.2	23067.3	5236.12		8717.47			14637.1
P08243	P08243	ASNS_HUMAN	ASNS	Asparagine synthetase [glutamine-hydrolyzing]	1	ADWLSHYWMPK	ADWLSHYWMPK	2	ADWLSHYWMPK2		17216.9	15186.9				14893			43770.2	39505.6	25771.1	55613.2	17909.3	29743.2	32348	25636	31198.8	79650.8	55808.8	59909.1	109608	107048	38366.3	25241.3		17242.8		13328.3
P08243	P08243	ASNS_HUMAN	ASNS	Asparagine synthetase [glutamine-hydrolyzing]	1	ADWLSHYWMPK	ADWLSHYWMPK	3	ADWLSHYWMPK3	32598.5	38100	37300.3				20808.5			141292	127553	33749.2	175973	64568	97148.2	67834.7	75477.8	104190	327088	182173	144347	370379	355454	125052	81123.1	68726.7	42887.7	22701.6	40402.6
Q6P2Q9	Q6P2Q9	PRP8_HUMAN	PRPF8	Pre-mRNA-processing-splicing factor 8	1	ADWWTNTAHYNR	ADWWTNTAHYNR	2	ADWWTNTAHYNR2										11068													25773
Q6P2Q9	Q6P2Q9	PRP8_HUMAN	PRPF8	Pre-mRNA-processing-splicing factor 8	1	ADWWTNTAHYNR	ADWWTNTAHYNR	3	ADWWTNTAHYNR3							4568.75			15564.6	11700.6		11603.2			7360.02			13476.4	6355.37		10772.5	29216.7	9211.12
Q02224	Q02224	CENPE_HUMAN	CENPE	Centromere-associated protein E	1	ADYDNLVLDYEQLR	ADYDNLVLDYEQLR	2	ADYDNLVLDYEQLR2		5194.49					11224.9		11388.6	97063	68352.4	40520.3	94183.4	32690.7	49935.8	17382.7			59027.6	33285.6	29837.8	64425.2	57226.9	13019.3
Q9Y446	Q9Y446	PKP3_HUMAN	PKP3	Plakophilin-3	1	ADYDTLSLR	ADYDTLSLR	2	ADYDTLSLR2		20540.7	23025.3	17994.7	26781.7	25315.6		45859.2	41071	55328	64075.1	83943.4	46430.5	70399.3	54736	27231	31772.4	27578	32681.9	41253.3	33691.7	19393.5	25649.6
Q9Y383	Q9NQ29;Q9Y383	LC7L2_HUMAN	LUC7L2	Putative RNA-binding protein Luc7-like 2	0	ADYEIASK	ADYEIASK	2	ADYEIASK2	142061	258463	201047	214542	324841	252442	493017	282196	472548	1986980	1878890	2089070	1918660	1818720	1826070	939830	883196	890171	572650	1035630	879427	471786	543155	989408	117706	145133	161276	63712.2	84745	104973
Q9BPZ7	Q9BPZ7	SIN1_HUMAN	MAPKAP1	Target of rapamycin complex 2 subunit MAPKAP1	1	ADYFAQK	ADYFAQK	2	ADYFAQK2									33477.9	68979.4	76449	64407.1	59691.4	65694	68989.5	35104.8	41299.3	42217.9	26063.8	48147.6		31488.5		37785
P41229	P41229	KDM5C_HUMAN	KDM5C	Lysine-specific demethylase 5C	1	ADYFNMPVHMVPTELVEK	ADYFNMPVHMVPTELVEK	3	ADYFNMPVHMVPTELVEK3			8399.77						6832.51	270900	139195	51370.4	233311	54585.2	71366		14215.6	12420.7	170956	92240.8	46964.6	173962	182026	11179.2					15272.5
Q96RU3	Q96RU3	FNBP1_HUMAN	FNBP1	Formin-binding protein 1	1	ADYSSILQK	ADYSSILQK	2	ADYSSILQK2		308774			252106	191223	359672	399527	337647	887496	1025730	1026280	866272	933781	868967	599636	544729	763261	620892	752248	734519	440885	524375	746749
Q92616	Q92616	GCN1_HUMAN	GCN1	eIF-2-alpha kinase activator GCN1	1	ADYTSHLR	ADYTSHLR	2	ADYTSHLR2	36387.1	69794.2	58861.1	55420.5	65463.2	47844	244920	179470	123586	566533	734180	640667	522011	594194	507256	180269	186584	429310	124514	312789	218855	129146	138180	341806		19794.2	16716.3		28478	17747.6
Q92616	Q92616	GCN1_HUMAN	GCN1	eIF-2-alpha kinase activator GCN1	1	ADYTSHLR	ADYTSHLR	3	ADYTSHLR3	57262.8	91129.1	52078	55048.1	73208.8	40617.4	230650	174297	152255	546885	516967	408595	548094	484927	384949	247449	187850	312571	236725	396288	287912	138960	186713	269332		22474.6			26782.7	23076.6
O15439	O15439	MRP4_HUMAN	ABCC4	ATP-binding cassette sub-family C member 4	1	AEAAALTETAK	AEAAALTETAK	2	AEAAALTETAK2	22828	31458.5	15865	26378.1	28436.8	21555.6	28382	20088	23759.3	27314.3	30176.9	24027.3	27640.4	25498.5	27793.8	95243	45003.7	42854.2	91134.7	121909	88156.2	96195.5	112507	73205.4	134951	155225	141818	198807	110643	118101
O43633	O43633	CHM2A_HUMAN	CHMP2A	Charged multivesicular body protein 2a	1	AEAAASALADADADLEER	AEAAASALADADADLEER	2	AEAAASALADADADLEER2	56822.8			34533.7			21395.9			20359.9			31876.3			17248.1			144383			258065	40030.4		117350			87809.3
O60287	O60287	NPA1P_HUMAN	URB1	Nucleolar pre-ribosomal-associated protein 1	1	AEAAGLIGWLK	AEAAGLIGWLK	2	AEAAGLIGWLK2	76186.4	59338.3		75507.3	59726.4	21426.9	157967	66931.2	64447.8	438770	399916	198978	321691	219652	292819	128591	70241.1	116258	173155	169365	178343	113244		79352.1
Q969G3	Q969G3	SMCE1_HUMAN	SMARCE1	SWI/SNF-related matrix-associated actin-dependent regulator of chromatin subfamily E member 1	1	AEAALEEESR	AEAALEEESR	2	AEAALEEESR2	69117.5	26933.4	26164	103966	23786.6	26277.5	362795	85238.8	145414	287905	138730	85038.2	357133	115189	123068	123317			587101	15973.2	27920	535048	176260					20963.7
Q9UHJ6	Q9UHJ6	SHPK_HUMAN	SHPK	Sedoheptulokinase	1	AEAAVESAVAGPQGR	AEAAVESAVAGPQGR	2	AEAAVESAVAGPQGR2										3420.57			4207.38									5781.15	8444.28
Q8IZQ5	Q8IZQ5	SELH_HUMAN	SELENOH	Selenoprotein H	1	AEAAVVAVAEK	AEAAVVAVAEK	2	AEAAVVAVAEK2	29405.4	32103.2	20078.1	30122.3	35193	22953	42183.6	22948.8	24493.4	66210.5	65616.4	47767	82604.1	69599.3	74994.7	181581	49023.7	49290.5	143121	145966	124313	110036	115310	77972.3	215341	187385	119279	203032	92644.1	90623.8
P46821	P46821	MAP1B_HUMAN	MAP1B	Microtubule-associated protein 1B	1	AEADAYIR	AEADAYIR	2	AEADAYIR2	115354	103611	92656.7	106428	128298	79445.9	99103.1	71835.6	111201	107155	157920	173518	164515	215157	187070	255695	301832	331179	213150	338493	309298		187209	353506	315754	358188	535995	279080	385794	463098
Q6NS38	Q6NS38	ALKB2_HUMAN	ALKBH2	DNA oxidative demethylase ALKBH2	1	AEADEIFQELEK	AEADEIFQELEK	2	AEADEIFQELEK2	21032.6	14225.3		22003.7	15958.3		47728.9	16453	20072.8	56491.4	43849.9	37885.9	53716.2	33713.1	38268.9	69955.4			104829	23487.3		110886	74133.7		72442	34616		62080.5		15999.9
P51608	P51608	MECP2_HUMAN	MECP2	Methyl-CpG-binding protein 2	1	AEADPQAIPK	AEADPQAIPK	2	AEADPQAIPK2		17167.9			17168.4	13764.3			13504	27861.7	25034.2		26764.2			38491.1	23288.8	32008.1	25610.1	41317.1	29639.2		26520.5	27686.5	44995.7	51887.7	43278.5	33246	61324.6	48479.9
Q5T8P6	Q5T8P6	RBM26_HUMAN	RBM26	RNA-binding protein 26	1	AEAEAAAVHGAR	AEAEAAAVHGAR	3	AEAEAAAVHGAR3	32917.2			33571.9			70137.4	22882.2	25043.5	64380.2	42145.4	23537.4	81642.9	27089.8	36407.5	24959.8			43764.3	15841.2	16633.6	18193.7	32118.2
CON_Q8N1N4;Q8N1N4	CON_P12035;CON_P19013;CON_Q3SY84;CON_Q86Y46;CON_Q7RTS7;CON_Q8N1N4;P12035;P19013;Q3SY84;Q7RTS7;Q86Y46;Q8N1N4	K2C78_HUMAN	KRT78	Keratin, type II cytoskeletal 78	0	AEAEALYQTK	AEAEALYQTK	2	AEAEALYQTK2	24449.7	29867.4	13577.7	22609.5		21605.1		13468.8	20993.2																				26091.2	41623.2
P11498	P11498	PYC_HUMAN	PC	Pyruvate carboxylase, mitochondrial	1	AEAEAQAEELSFPR	AEAEAQAEELSFPR	2	AEAEAQAEELSFPR2	38421.9	12048.1	11285.8	41990.8	10423.1	15154	34529.8	16609.8	19368.8	137148	58293.4	41377.6	159043	50313.5	68332.8	59656.6			212273			279252	115884
Q7Z7A1	Q7Z7A1	CNTRL_HUMAN	CNTRL	Centriolin	1	AEAEIELLQNLLR	AEAEIELLQNLLR	2	AEAEIELLQNLLR2										29033.1		7566.76	16771						22110.3		8262.44	27874.7	22723
Q15149	Q15149	PLEC_HUMAN	PLEC	Plectin	1	AEAELLQQQK	AEAELLQQQK	2	AEAELLQQQK2	3942260	1785850	1390770	2285430	1406140	631921	2536080	576496	1075150	1151020	890434	391447	816688	517243	575412	51802			68507.9	28352.9	35336.3	96467.3	85561.5		21561.4	19449.3	12972.5	11410.8
Q16512	Q16512	PKN1_HUMAN	PKN1	Serine/threonine-protein kinase N1	1	AEAENTSEVSTVLK	AEAENTSEVSTVLK	2	AEAENTSEVSTVLK2	24851.2	12842.1	10862.2	17822.5	7852.27	10733.4	30589.4	10666.7	13299.1	107303	39853	23499.8	113789	37435.8	46183.1	35567.5			67490.5	8482.82	15790.8	69668.9	50693.7		5801.36
O75955	O75955	FLOT1_HUMAN	FLOT1	Flotillin-1	1	AEAEQMAK	AEAEQMAK	2	AEAEQMAK2	294411	223933	197041	218872	223140	150445	251610		190997	219697	194094	145881	190663	166840		130497					107978	140579	167223		143936	152677	149828	157872	134465
Q02952	Q02952	AKA12_HUMAN	AKAP12	A-kinase anchor protein 12	1	AEAERPEEQAEASGLK	AEAERPEEQAEASGLK	3	AEAERPEEQAEASGLK3	41619.7			22184.9			4898.18			2437.26			1471.15			3009.61			53967.4			45030.3	7688.12		13543.7			34035.5
P04264	CON_P04264;P04264	K2C1_HUMAN	KRT1	Keratin, type II cytoskeletal 1	1	AEAESLYQSK	AEAESLYQSK	2	AEAESLYQSK2	2764430	1787990	1039460	1888820	534337	1105790	616547	703302	381503	638369	444690	724238	1036330	403642	827059	41409.6	22014.9	23930.7	373276			485205	184265	61221.2	1179960	54025.6	140406	69774.3	180855	1242730
CON_P05787;P05787	CON_P05787;P05787	K2C8_HUMAN	KRT8	Keratin, type II cytoskeletal 8	1	AEAESMYQIK	AEAESMYQIK	2	AEAESMYQIK2	313246	312983	271876	240633	253288	181043	248804	181035	245636	264476	227954	174034	208366	163334	166806	34160.2														65244.8
CON_P02538;P02538	CON_P02538;CON_P04259;CON_P48668;CON_O95678;O95678;P02538;P04259;P48668	K2C6A_HUMAN	KRT6A	Keratin, type II cytoskeletal 6A	0	AEAESWYQTK	AEAESWYQTK	2	AEAESWYQTK2	499726	283097	165618	356936	207368	217939	306769	108339	193757	168045	145521	228517	133557	108264	125424														49345.9	100218
O95340	O95340	PAPS2_HUMAN	PAPSS2	Bifunctional 3'-phosphoadenosine 5'-phosphosulfate synthase 2	1	AEAETLPSLSITK	AEAETLPSLSITK	2	AEAETLPSLSITK2	170672	114592	55898.8	127139	67787	57178.1	174907	55061.4	67897.4	329209	234969	112773	609074	295339	280167	616983	92229.9	76466.7	1222620	358237	431437	1449660	1053620	144928	1225140	651100	230260	430170	110431	83465.1
Q5T7V8	Q5T7V8	GORAB_HUMAN	GORAB	RAB6-interacting golgin	1	AEAEYIAAK	AEAEYIAAK	2	AEAEYIAAK2	22317.3	22372.6	17221	23249.5	18549.4	21331	31237.1	23986.4	24696.3	183198	197367	153354	184551	170334	182153	93114.3	69708.4	59254.2	99495.2	131783	111970	65657.1	106215	84786.7	27894.5	24567.7	20100.8
Q9Y6G5	Q9Y6G5	COMDA_HUMAN	COMMD10	COMM domain-containing protein 10	1	AEAFVNTWSSMGQETVEK	AEAFVNTWSSMGQETVEK	2	AEAFVNTWSSMGQETVEK2	21860.9		4778.25							59729.3	26292.4	12600.1	90060.6	13882					115849		16406.6	255931	153323		47136.7			32127.2
Q96AY2	Q96AY2	EME1_HUMAN	EME1	Crossover junction endonuclease EME1	1	AEAFVSMIDNGK	AEAFVSMIDNGK	2	AEAFVSMIDNGK2							71706.4	48607.7	44886.3					49461.6
P46783	P46783;Q9NQ39	RS10_HUMAN	RPS10	40S ribosomal protein S10	0	AEAGAGSATEFQFR	AEAGAGSATEFQFR	2	AEAGAGSATEFQFR2	7518950	1045260	1183530	4620270	620872	721874	1673390	373313	475329	1007350	574447	373958	1096460	481477	561921	346676	59230.4	53049.4	1453180	200671	537372	1459490	1812880	113527	1358000	352459	134733	1214500	106322	179205
Q9BSF4	Q9BSF4	TIM29_HUMAN	TIMM29	Mitochondrial import inner membrane translocase subunit Tim29	1	AEAGDAVVAK	AEAGDAVVAK	2	AEAGDAVVAK2		42292.2	42180.6		44767.8							159763			91295.8	250055	93412	88433.8	281581	220105	190653	189393	179473	121070	204717	192540	168039	141367	136682	105041
P49411	P49411	EFTU_HUMAN	TUFM	Elongation factor Tu, mitochondrial	1	AEAGDNLGALVR	AEAGDNLGALVR	2	AEAGDNLGALVR2	609151	312736	279391	661939	284481	272693	836657	427010	430275	3446430	2737390	1797860	3437270	2054630	2498610	1727360	248685	281837	3160590	952874	1734230	3842320	3009720	578639	318153	115031	89275	71623.5	45239.9	50800.5
P56182	P56182	RRP1_HUMAN	RRP1	Ribosomal RNA processing protein 1 homolog A	1	AEAGEQPGTAER	AEAGEQPGTAER	2	AEAGEQPGTAER2	868154	8155.13	24964.4	425556	6591.09	17355.8	77690.5	8995.62	18052.5	28946	3739.2	4133.78	27132.8	5516.53	3738.44	3168.7			37468.3		1944.1	37978.3	11738.3		4566.45			9464.7
Q969T9	Q969T9	WBP2_HUMAN	WBP2	WW domain-binding protein 2	1	AEAGGGWEGSASYK	AEAGGGWEGSASYK	2	AEAGGGWEGSASYK2	81022.7	34584	29710.5	53485.8	32082.6	35839.6	79401.6	27911.5	29257.8	120218	70539	67736.5	208792	121870	119385	238860	23631.2	20776.2	374059	105976	149873	404100	288481	55389.6	410303	164671	91205.6	343064	58342	70912
Q9NR77	Q9NR77	PXMP2_HUMAN	PXMP2	Peroxisomal membrane protein 2	1	AEAGLGALPR	AEAGLGALPR	2	AEAGLGALPR2	12075.1	16063.5										24826.4				48412.3	42906.7	49626.8	87702	66019.6	92468.9	85713.9	89601.4	47206.2	110523	88198.3	74073.2	122218	60834.3	77171
Q9Y4L1	Q9Y4L1	HYOU1_HUMAN	HYOU1	Hypoxia up-regulated protein 1	1	AEAGPEGVAPAPEGEK	AEAGPEGVAPAPEGEK	2	AEAGPEGVAPAPEGEK2	447817	20066.7	31710.8	368180	13979.5	18697.1	157796	19627.1	32963.3	367174	59863.9	32403.1	498312	63877.9	40804	200465		3145.62	1912070	16776.1	27894.5	2351940	562662	3705.82	595096	28009.7	5211.25	516652	6577.05	9925.73
Q99996	Q99996	AKAP9_HUMAN	AKAP9	A-kinase anchor protein 9	1	AEAGPVEQQLLQETEK	AEAGPVEQQLLQETEK	2	AEAGPVEQQLLQETEK2	118875		9760.38	69831			61063.6	9051.04	11502.4	56157.1			54639.4		16320.7	16548.6			89227.9			95814.7	33757
Q8N4X5	Q8N4X5	AF1L2_HUMAN	AFAP1L2	Actin filament-associated protein 1-like 2	1	AEAGPVTLGTTVDTTHLENVSPR	AEAGPVTLGTTVDTTHLENVSPR	3	AEAGPVTLGTTVDTTHLENVSPR3										4071.36									10345			9960.36	7506.36
Q5VWN6	Q5VWN6	TASO2_HUMAN	TASOR2	Protein TASOR 2	1	AEAGSETLGR	AEAGSETLGR	2	AEAGSETLGR2	145173		38293.9	117364	25565	35993.7	77764	33200.5	38620.9	42992.5		22329.4	45444.3	21526.5					31017.6			26736.5	25722.7
P21333	P21333	FLNA_HUMAN	FLNA	Filamin-A	1	AEAGVPAEFSIWTR	AEAGVPAEFSIWTR	2	AEAGVPAEFSIWTR2	184711	71745	52976.5	124901	59058.6	42643.5	108483	44287.8	48126.1	2713110	1771330	744166	2969820	796643	1187630	608905	77129.2	96281	2899960	643453	520036	3354590	2561530	150602	123103	57947.7	30904.4	52400.7	49410.6	41458.6
Q99470	Q99470	SDF2_HUMAN	SDF2	Stromal cell-derived factor 2	1	AEAHHAEL	AEAHHAEL	2	AEAHHAEL2	64506	113042	92904.2	62535.1	96610.7	56238.5	78142.6	78968.3	103018	354051	391050	269578	336977	379351	344179	305139	577623	1052730	553523	995800	724505	594562	747078	854156	483272	496119	700858	345132	477205	609254
Q9HC77	Q9HC77	CENPJ_HUMAN	CENPJ	Centromere protein J	1	AEAIESSLEVEK	AEAIESSLEVEK	2	AEAIESSLEVEK2				24512.8	22091.1	15901.6	45873.6	21804.7	24483.7			30754		30584.2
Q8TC07	Q8TC07	TBC15_HUMAN	TBC1D15	TBC1 domain family member 15	1	AEAISLQMVK	AEAISLQMVK	2	AEAISLQMVK2	90345.2	96384.8	114882	79131.8	126569	48815.6	61047.3	99693.8	104200	159620	186543	176071	102014	136003
P82933	P82933	RT09_HUMAN	MRPS9	28S ribosomal protein S9, mitochondrial	1	AEAIVYK	AEAIVYK	2	AEAIVYK2	114776	200174	154340	141416	199158	174540	190569	167253	235927	236882	249616	258715	226830	256643	241247	87761.9	133187	131208	59810.6	95777.2	100606	47721.9	39893.7	133275
Q9NVT9	Q9NVT9	ARMC1_HUMAN	ARMC1	Armadillo repeat-containing protein 1	1	AEALASAIASTK	AEALASAIASTK	2	AEALASAIASTK2		11732.7		10374.4		18391.4	18046.5			27226.4		38309		27754.6	42837.5	141274	83062.3	65898.4	113539	53511.2	89844.4	79868.6	94594.9	51822.9	21419.6		20510.6	12935.4
P46013	P46013	KI67_HUMAN	MKI67	Proliferation marker protein Ki-67	1	AEALEDLVGFK	AEALEDLVGFK	2	AEALEDLVGFK2	90362.7	98816	57974.4	158006	186418	55907.3	616017	300926	402830	218963	371248	400722	207232	424816	301202	295382	260795	180206	104279	208856	174757	70066		139283			128022	85763.3	94971.7	98022.4
O43502	O43502	RA51C_HUMAN	RAD51C	DNA repair protein RAD51 homolog 3	1	AEALETLQIIR	AEALETLQIIR	2	AEALETLQIIR2	16896.8	14092.3	11775	21075.8	21372.8	9801.58	45786.3	30243	30326.5	87516.8	82471.6	69807.3	77040.8	82283.6	86749.3	49320.7	23570.4	36922.4	58992.4	65074.5	70852.3	60976.5	57360.3	31409.7	34816.4	34449.2	27508	18055.2	15134.4	13798.4
Q52LR7	Q52LR7	EPC2_HUMAN	EPC2	Enhancer of polycomb homolog 2	1	AEALITSQQPTPETLPVINK	AEALITSQQPTPETLPVINK	2	AEALITSQQPTPETLPVINK2	8415.81						5565.95			22268.6	8325.22	3347.23	22215.1	4837.59		6528.29			26076.1		8051.2	27423.3	14690.7
Q9H583	Q9H583	HEAT1_HUMAN	HEATR1	HEAT repeat-containing protein 1	1	AEALMMPLVDQLENR	AEALMMPLVDQLENR	2	AEALMMPLVDQLENR2	46293	26463.7	29744.6	37062.5	18701.6	14588	36421.5	17271.2	29452.7	363923	205620	82084.1	273426	70759.9	106766	19840.6			101334	46610.4	40078.4	107879	95105.8	20874
O14802	O14802	RPC1_HUMAN	POLR3A	DNA-directed RNA polymerase III subunit RPC1	1	AEALVLMGTK	AEALVLMGTK	2	AEALVLMGTK2	22672.6	43934.1	38612.2	32058.5	48068.5	26831.9	70285.7	69607.4	74496	208106	262945	346052	209806	246966	199258	103469	155426	205421	103156	181422	172992	51028.1	85240.7	158129
Q86XZ4	Q86XZ4	SPAS2_HUMAN	SPATS2	Spermatogenesis-associated serine-rich protein 2	1	AEAMEILLSR	AEAMEILLSR	2	AEAMEILLSR2	20403.4	21757.8	13059.2	16576.8	15620.1		36364.1	24457.8		159100	146466	106489	140668	110661	118747	64526.9	33339.3	21797.2	101754	56724.6	69443.8	111035	90554.7	37492.4
O75962	O75962	TRIO_HUMAN	TRIO	Triple functional domain protein	1	AEAMLQANHYDMDMIR	AEAMLQANHYDMDMIR	3	AEAMLQANHYDMDMIR3		8411.47	5101		5708.52				6499.6	71084.2	61593.1	38323.1	60034.9	37616.8	52191.5	18964.3	19858.6	14020.7	27179.7	38258.6	28210.8	35755.8	30338.9	18660.2	3273.97	5491.06			6011.47	4630.36
Q53F19	Q53F19	NCBP3_HUMAN	NCBP3	Nuclear cap-binding protein subunit 3	1	AEAPAGPALGLPSPEAESGVDR	AEAPAGPALGLPSPEAESGVDR	2	AEAPAGPALGLPSPEAESGVDR2	61168.1			20918.3									11895.8						21894.6				4523.43
Q9BY89	Q9BY89	K1671_HUMAN	KIAA1671	Uncharacterized protein KIAA1671	1	AEAPLHDPDLDFLEVAK	AEAPLHDPDLDFLEVAK	3	AEAPLHDPDLDFLEVAK3										36732.9	27427.8	14822.7	32320.9	8546.22	15313				18223.4	13547		14457.2	14607
Q09666	Q09666	AHNK_HUMAN	AHNAK	Neuroblast differentiation-associated protein AHNAK	1	AEAPLPSPK	AEAPLPSPK	2	AEAPLPSPK2	155119	94327.7	66339.9	114542	101754	40133.5	133932	52625.7	52081.3	148715	189808	93932.2	143822	152569	117016	216115	96286.9	91522.2	132075	124348	129188	70604.7	93299.8	78278.2	121815	131665	126532	107728	126482	91661
O75569	O75569	PRKRA_HUMAN	PRKRA	Interferon-inducible double-stranded RNA-dependent protein kinase activator A	1	AEAPPLER	AEAPPLER	2	AEAPPLER2	262900	60016.2	59680.1	167390	37215	31691.2	129068	34556.9	52163.8	67600.6	50705.1	42616	71095.7	57658.6	42398.2	40534.7			45131.1			28728.4	29264.7
Q9P1Y6	Q9P1Y6	PHRF1_HUMAN	PHRF1	PHD and RING finger domain-containing protein 1	1	AEAPSSPDVAPAGK	AEAPSSPDVAPAGK	2	AEAPSSPDVAPAGK2	27700.4			25038			20366.6			13494.2	6806.28		14800.5						23060.9		5004.48	17654.4						6527.2
P00505	P00505	AATM_HUMAN	GOT2	Aspartate aminotransferase, mitochondrial	1	AEAQIAAK	AEAQIAAK	2	AEAQIAAK2																69842.7	37921.7	37425.9	51066.9	71095.3	63880	53017.8	58323.2	37695.6	147889	109860	105126	166653	102313	92544.6
Q66PJ3	Q66PJ3	AR6P4_HUMAN	ARL6IP4	ADP-ribosylation factor-like protein 6-interacting protein 4	1	AEAQQVEALPGPSLDQWHR	AEAQQVEALPGPSLDQWHR	3	AEAQQVEALPGPSLDQWHR3	44856.2			27420.9		5314.24	12837.1									6023.15			22766			34492.3	18868.5		23307.9			20055.6
P31350	P31350	RIR2_HUMAN	RRM2	Ribonucleoside-diphosphate reductase subunit M2	1	AEASFWTAEEVDLSK	AEASFWTAEEVDLSK	2	AEASFWTAEEVDLSK2	55939.6	39390.5	20260.8	23831.2	27896.1	14248.3	29423.6		22799	131376	110874	48004	103769	56745.8	68169.9	152068	57228.8	86505.9	345502	267007	264102	273951	325260	170688	156739	166277	178989	182272	91171.8	108930
Q09666	Q09666	AHNK_HUMAN	AHNAK	Neuroblast differentiation-associated protein AHNAK	1	AEASIQAGAGDGEWEESEVK	AEASIQAGAGDGEWEESEVK	2	AEASIQAGAGDGEWEESEVK2	248701		16264.3	112470	3017.6	15112.9	73549.3		14883	103621	12424.5	9470.25	127193	13682.1	11322	58420.8			592448		5016.41	932544	125732		162425	11047.1		187182		9206.73
Q9UBE0	Q9UBE0	SAE1_HUMAN	SAE1	SUMO-activating enzyme subunit 1	1	AEASLER	AEASLER	2	AEASLER2												686626		820063	755695	611549	121651		370063			329925			336163	166612	103707	82863		36576.1
Q9Y490	Q9Y490	TLN1_HUMAN	TLN1	Talin-1	1	AEASQLGHK	AEASQLGHK	2	AEASQLGHK2	41101.9	23641.6	18149	33458.9	18456	25043.3	33413.6	17496.6	22733.2	254959	198147	137315	234661	131092	175136	113341		50129.1	183526	99794.3	173520	224682	178773	61410.6	11817.8	9752.35	7093.11			6909.09
Q9Y490	Q9Y490	TLN1_HUMAN	TLN1	Talin-1	1	AEASQLGHK	AEASQLGHK	3	AEASQLGHK3										78025.3	171310	39799.1	211606	34882.8		95381.4			340225		76796.1	385570	279799
Q02790	Q02790	FKBP4_HUMAN	FKBP4	Peptidyl-prolyl cis-trans isomerase FKBP4	1	AEASSGDHPTDTEMK	AEASSGDHPTDTEMK	2	AEASSGDHPTDTEMK2	14316.6			9008.95			13048.6			39572.9	10823.6			7892.2	10366.8	10711.5			87467.5			94324.1	26959.1
Q02790	Q02790	FKBP4_HUMAN	FKBP4	Peptidyl-prolyl cis-trans isomerase FKBP4	1	AEASSGDHPTDTEMK	AEASSGDHPTDTEMK	3	AEASSGDHPTDTEMK3	192758	30092.2	55069.5	122103	19855	14899	140589	15083.3	30942.1	365445	105694	48239.9	338546	74936.8	87979.8	171959			594598	12267	28131.5		214736		33302.3			12786.9		12144.2
Q15149	Q15149	PLEC_HUMAN	PLEC	Plectin	1	AEATEAAR	AEATEAAR	2	AEATEAAR2	330506	70082.5	116887	192378	47905.5	99355.8	167160	38784.2	80601.6		44770.4	35329.8	38549.3		51076
P49848	P49848	TAF6_HUMAN	TAF6	Transcription initiation factor TFIID subunit 6	1	AEATEPLK	AEATEPLK	2	AEATEPLK2					145346	117143		420104	391199	476060	582114	602811	491208	381176	453433	461684	332390	430574	293279	578294	495168	253365	317898	350853
Q9BT67	Q9BT67	NFIP1_HUMAN	NDFIP1	NEDD4 family-interacting protein 1	1	AEATIPLVPGR	AEATIPLVPGR	2	AEATIPLVPGR2	173209	44436.8	49666	83311.4	47208.9	21862.9	54221.5	21586.4	29809.1	21724.8	21872.8	17376.5	17865.1	12877.5		24556		29543	33509.6	19164	38217.2	17511.7	36031.6	16270.4	44299.8	26742.2	23373.4	47432.9	24390.4	25800
Q9H5N1	Q9H5N1	RABE2_HUMAN	RABEP2	Rab GTPase-binding effector protein 2	1	AEAVAAVQR	AEAVAAVQR	2	AEAVAAVQR2				13904.7			19883.8	9173.27	15132.7	27707.7	26644.7	27272.4	30088.3	25004.7	29160.9	12828		10828.9	29325.2	11639	22380.2	17247.2	28590.8
Q14566	Q14566	MCM6_HUMAN	MCM6	DNA replication licensing factor MCM6	1	AEAVESAQAGDK	AEAVESAQAGDK	2	AEAVESAQAGDK2	243000	48039.4	80778.2	145740	47504.4	59575.6	166841	53420.4	71980.1	901385	302414	106994	1243530	329150	355541	494412	10660.1	9364.02	2432200	66031	134969	3321930	1174490	24382.8	412036	52710.2	19161.8	33096.9
P28340	P28340	DPOD1_HUMAN	POLD1	DNA polymerase delta catalytic subunit	1	AEAVLLR	AEAVLLR	2	AEAVLLR2		87138.6	57202.6	105211	91365.6	97591.1	216569	231651	220668	105560	160398	104874	110396	175936	84681.6	114853			31996
Q8IY81	Q8IY81	SPB1_HUMAN	FTSJ3	pre-rRNA 2'-O-ribose RNA methyltransferase FTSJ3	1	AEAVVNTVDISER	AEAVVNTVDISER	2	AEAVVNTVDISER2	2586940	601373	580193	1915830	417669	391195	2131850	406916	735901	774952	484150	306404	688322	332469	407549	126486	13330.6		260806	40983.4	66562.3	123430	89931.8		10301.8	9266.82
Q9P0K7	Q9P0K7	RAI14_HUMAN	RAI14	Ankycorbin	1	AEDALSEMK	AEDALSEMK	2	AEDALSEMK2								23783	38080.4	88026	88680.8	90227.3	79748	88672.6	84858.7	49350.2				42533	58169.6
Q9BWF3	Q9BQ04;Q9BWF3	RBM4_HUMAN	RBM4	RNA-binding protein 4	0	AEDAVEAIR	AEDAVEAIR	2	AEDAVEAIR2	552422	457597	362138	597974	548524	435565	1472470	1157750	1124090	1528460	1324900	1249820	1480840	1089930	1185070	719111	125232	89043	631440	363808	416071	481681	396724	140132	70965.8			42216.7	21329.1	27400.7
O75153	O75153	CLU_HUMAN	CLUH	Clustered mitochondria protein homolog	1	AEDAYTSR	AEDAYTSR	2	AEDAYTSR2	82933.1	71407.4	66791.2	105409	62891.8	71438	111313	67202.5	68650.1	480217	411834	343426	529134	357150	418727	272694	36410.8	39662.1	319652	148693	151398	395146	300005	80367.7	53237.7	35730.4		29711
Q96RE7	Q96RE7	NACC1_HUMAN	NACC1	Nucleus accumbens-associated protein 1	1	AEDDAYTTFISETGK	AEDDAYTTFISETGK	2	AEDDAYTTFISETGK2	24314.6	36319.1	19690.2	47139.8	38979.5	25521.9	158834	115348	106865	442630	272468	173599	459013	251043	277517	178545	18496.7	14392.1	293832	91147.5	68204.4	277033	210739	34706.5	9640.04
Q04721	Q04721	NOTC2_HUMAN	NOTCH2	Neurogenic locus notch homolog protein 2	1	AEDEALLSEEDDPIDR	AEDEALLSEEDDPIDR	2	AEDEALLSEEDDPIDR2	96299.4			52174.5			19530.8												50190.4			54622.4						9838.25
Q8TEW0	Q8TEW0	PARD3_HUMAN	PARD3	Partitioning defective 3 homolog	1	AEDEDIVLTPDGTR	AEDEDIVLTPDGTR	2	AEDEDIVLTPDGTR2	34611.7	17985.1	18747.7	36012.6	14456.5	10924.4	93128.6	20971.9	32633.5	110516	61872	38933.4	120298	51045.4	60180.2	56140.8			100216	20039	13267.8	95616.4	52520.6
Q27J81	Q27J81	INF2_HUMAN	INF2	Inverted formin-2	1	AEDEEELLR	AEDEEELLR	2	AEDEEELLR2	44516.8	40914.9			31689.1		49187.3	28576.2	31622.8	121641	79700.8	74806	114663	79431.7	76026.1	71487.4			129438		25656.9	117290	64100.3
Q8ND04	Q8ND04	SMG8_HUMAN	SMG8	Nonsense-mediated mRNA decay factor SMG8	1	AEDEGDLDTNSWPAPNK	AEDEGDLDTNSWPAPNK	2	AEDEGDLDTNSWPAPNK2	15731.4			7674.12			6971.85												30561.5			33050.3
Q86V48	Q86V48	LUZP1_HUMAN	LUZP1	Leucine zipper protein 1	1	AEDELLDLQDK	AEDELLDLQDK	2	AEDELLDLQDK2	172549	146663	107210	165273	145080	96106.5	357825	224794	253634	171269	207679	174527	209340	150574	91653.9	176610			93849.2			77187.6	76994.7
Q12802	Q12802	AKP13_HUMAN	AKAP13	A-kinase anchor protein 13	1	AEDEVDFR	AEDEVDFR	2	AEDEVDFR2										61254.7	56979.8	101996	88326.5	74721.4		62295.4			90758.1	50491.8	44893.2	76958.9	65336.9
P0DMV8;P0DMV9	P0DMV8;P0DMV9;P34931	HS71A_HUMAN;HS71B_HUMAN	HSPA1A;HSPA1B	Heat shock 70 kDa protein 1A	0	AEDEVQR	AEDEVQR	2	AEDEVQR2	722607	193763	274905	639361	238463	143332	1020250	221746	376570	654742	495297	292836	754757	354222	469227	653349		98658.7	1623130	161166	294258	1861430	776564	123583	935568	247099	105338	949076	70891.1	148544
Q9Y3Z3	Q9Y3Z3	SAMH1_HUMAN	SAMHD1	Deoxynucleoside triphosphate triphosphohydrolase SAMHD1	1	AEDFIVDVINMDYGMQEK	AEDFIVDVINMDYGMQEK	2	AEDFIVDVINMDYGMQEK2										35309.3					18996.1				73916.5	17847.9		103328	74151.7
Q9Y3Z3	Q9Y3Z3	SAMH1_HUMAN	SAMHD1	Deoxynucleoside triphosphate triphosphohydrolase SAMHD1	1	AEDFIVDVINMDYGMQEK	AEDFIVDVINMDYGMQEK	3	AEDFIVDVINMDYGMQEK3																			9006.29			11580.3	10844.4
Q16385	Q16385	SSX2_HUMAN	SSX2B	Protein SSX2	1	AEDFQGNDLDNDPNR	AEDFQGNDLDNDPNR	2	AEDFQGNDLDNDPNR2	64502	14355.7	8192.05	54410.8	12814.9		41137.5	14107.1	19821.6	77955.3	22907.3	12999.2	89785	25785.6	26931.7	29021.7			126800	6855.67		191505	67309.5		32017.2	5842.47		23120.7
P04818	P04818	TYSY_HUMAN	TYMS	Thymidylate synthase	1	AEDFQIEGYNPHPTIK	AEDFQIEGYNPHPTIK	2	AEDFQIEGYNPHPTIK2	15412.1					3441.45	17651.8			196149	125035	39052.4	194465	60800.1	79178.8	59536.1	6382.12		249778	35995.1	29329.9	301079	164077	7641.68		6135.98
P04818	P04818	TYSY_HUMAN	TYMS	Thymidylate synthase	1	AEDFQIEGYNPHPTIK	AEDFQIEGYNPHPTIK	3	AEDFQIEGYNPHPTIK3	153025	69317.7	50002.5	115828	61954.6	29165.7	369802	71629.9	111483	1379090	749848	282375	1027310	445100	487940	367817	30621.4	24580.7	945312	201611	191553	1004610	629288	52947.1	16896.6	18209	6664.36	10898	24291.3	6318.19
Q8N9Z2	Q8N9Z2	CC71L_HUMAN	CCDC71L	Coiled-coil domain-containing protein 71L	1	AEDGAGLEAR	AEDGAGLEAR	2	AEDGAGLEAR2	73181.8	54880.1	56225.5	76931	63148.4	51756.9	128092	64903.4	91746.3	118739	101888	82629.6	111831	90967.5	94964.4	34978	11650.5		49925.8	28535.4	43448.5	58766.1
P29966	P29966	MARCS_HUMAN	MARCKS	Myristoylated alanine-rich C-kinase substrate	1	AEDGATPSPSNETPK	AEDGATPSPSNETPK	2	AEDGATPSPSNETPK2	51745.6	3289.11		42193.9	3505.21	5939.95	16131.2	3291.44	5265.77	4677.86				1367.15		29240.3	1553		281703		4422.38	423239	107978	1466.31	209994	15710		302380	2395.26	3504.16
O75347	O75347	TBCA_HUMAN	TBCA	Tubulin-specific chaperone A	1	AEDGENYDIK	AEDGENYDIK	2	AEDGENYDIK2	441304	735455	589462	496144	658833	529522	694667	313209	564262	763707	770847	426703	447211	564768	726962	3950560	356821	211612	5504490	2105200	2253820	5510300	4870620	897142	5287310	4619740	2798290	6360140	2110820	2388680
O75347	O75347	TBCA_HUMAN	TBCA	Tubulin-specific chaperone A	1	AEDGENYDIKK	AEDGENYDIKK	2	AEDGENYDIKK2													15295.6						89808.2			105751			32049.8			42303.1
O75347	O75347	TBCA_HUMAN	TBCA	Tubulin-specific chaperone A	1	AEDGENYDIKK	AEDGENYDIKK	3	AEDGENYDIKK3																			62950			103842	13956.8		53366.6			106876
Q03252	Q03252	LMNB2_HUMAN	LMNB2	Lamin-B2	1	AEDGHAVAK	AEDGHAVAK	2	AEDGHAVAK2	24346.7					33544.9	32627.7	15664.1											12596.7
P07355	P07355	ANXA2_HUMAN	ANXA2	Annexin A2	1	AEDGSVIDYELIDQDAR	AEDGSVIDYELIDQDAR	2	AEDGSVIDYELIDQDAR2	1190650	286298	217375	708248	241992	108963	844438	181591	155005	4837750	1953400	1012280	7890480	2312820	3005890	2668730	36155.6	45087.7	8838750	472313	520257	144332	5772240	107386	3996790	661607	101534	826465	107409	96628.6
P07355	P07355	ANXA2_HUMAN	ANXA2	Annexin A2	1	AEDGSVIDYELIDQDAR	AEDGSVIDYELIDQDAR	3	AEDGSVIDYELIDQDAR3	129430	35309	24714.7	99341.2	31396.8	17481	55828.1	26130.6	22376.3	275057	105471	65529.2	562608	167775	156945	159661			502313		24108.4	536090	208886		352905	60192.7		73313.9	12441.5	14415.8
Q66K14	Q66K14	TBC9B_HUMAN	TBC1D9B	TBC1 domain family member 9B	1	AEDIEQMR	AEDIEQMR	2	AEDIEQMR2						103884				441244	489440		460524	358925	431445	309261	131074		388415	248447	269932	396783	350576
Q9NZM1	Q9NZM1	MYOF_HUMAN	MYOF	Myoferlin	1	AEDIPQMDDAFSQTVK	AEDIPQMDDAFSQTVK	2	AEDIPQMDDAFSQTVK2	324817	269857	118412	231518	224094	135434	301439	145087	184994	1338450	1079170	847584	1844300	1411240	1196960	1597270	302130	236409	2458180	1912870	1345290	2654770	2724580	885174	1938000	1717190	914392	905998	442101	500040
Q9ULL5	Q9ULL5	PRR12_HUMAN	PRR12	Proline-rich protein 12	1	AEDIPSLK	AEDIPSLK	2	AEDIPSLK2				42561.3			117656	123010	131586				54027.2
P15880	P15880	RS2_HUMAN	RPS2	40S ribosomal protein S2	1	AEDKEWMPVTK	AEDKEWMPVTK	2	AEDKEWMPVTK2	3162650			1229390						271603			286371						1261290			1095250	816409		311521			331355
P15880	P15880	RS2_HUMAN	RPS2	40S ribosomal protein S2	1	AEDKEWMPVTK	AEDKEWMPVTK	3	AEDKEWMPVTK3	2636620			1448720			173152			130590			139507			48826.1			551513			636339	291723		256972			282512
O95671	O95671	ASML_HUMAN	ASMTL	Probable bifunctional dTTP/UTP pyrophosphatase/methyltransferase protein	1	AEDLFQDAYYQSPETR	AEDLFQDAYYQSPETR	2	AEDLFQDAYYQSPETR2										29949.4	26243.2	23709.5	31268.7	15182.5	20804.6	15470.4			23472.6			25146.7	17475.4
Q8TBA6	Q8TBA6	GOGA5_HUMAN	GOLGA5	Golgin subfamily A member 5	1	AEDLLNR	AEDLLNR	2	AEDLLNR2											95538.7	82779.6	98788.8	28924.1	67211.9	79540.2	52520.6	82394.4		92250.9	98682.8	82755.6		95765.6	77437.8	83880.3	102016	52533.8	54934.7	76701.7
A0JNW5	A0JNW5	BLT3B_HUMAN	BLTP3B	Bridge-like lipid transfer protein family member 3B	1	AEDLLPEAASLSENLDISK	AEDLLPEAASLSENLDISK	2	AEDLLPEAASLSENLDISK2													37792.2						60646.8			59603.8	54253.7
Q9Y3B3	Q9Y3B3	TMED7_HUMAN	TMED7	Transmembrane emp24 domain-containing protein 7	1	AEDLNTR	AEDLNTR	2	AEDLNTR2	163205	182541	107764	188559	119956	140641	172458	86483.8	111451	79221	122998	94870.4	186017	151317	151784	721567	96166.3	92575	731489	287508	322732	678920	582636	175719	1159740	739767	357000	1147100	258782	187205
P15336	P15336	ATF2_HUMAN	ATF2	Cyclic AMP-dependent transcription factor ATF-2	1	AEDLSSLNGQLQSEVTLLR	AEDLSSLNGQLQSEVTLLR	2	AEDLSSLNGQLQSEVTLLR2																			24328.2			26291.4	19080.4
Q8IZ69	Q8IZ69	TRM2A_HUMAN	TRMT2A	tRNA (uracil-5-)-methyltransferase homolog A	1	AEDLVPTLVSR	AEDLVPTLVSR	2	AEDLVPTLVSR2	42571				20250.4		108850	49225.9	43734.1	143199	131420	87822.6	167415	114278	116612	70885.1	25776.8		130680	47453.1	72944.2	126173	113962	33948.8
P12004	P12004	PCNA_HUMAN	PCNA	Proliferating cell nuclear antigen	1	AEDNADTLALVFEAPNQEK	AEDNADTLALVFEAPNQEK	2	AEDNADTLALVFEAPNQEK2	948610	38082.3	45435	477108	32619.8	29522.7	521333	49624	68612.3	563551	131105	56508.7	1507890	134924	130465	558019	13039.7		1123970	60283.8	55966.3	3039970	1342270		2171720	124318	17381	1612260	38954.5	41154.5
P12004	P12004	PCNA_HUMAN	PCNA	Proliferating cell nuclear antigen	1	AEDNADTLALVFEAPNQEK	AEDNADTLALVFEAPNQEK	3	AEDNADTLALVFEAPNQEK3	131069			102896	13160.4		107557	14998.6	12955.6	103021	28709.7		185267	28621.9	23555.9	78125.5			685583			862330	196941		361648	30340.6		341547
O94964	O94964	SOGA1_HUMAN	SOGA1	Protein SOGA1	1	AEDNDSYASEIK	AEDNDSYASEIK	2	AEDNDSYASEIK2	43447.4	18556.5	18761.8	51016	21196.3	21891.6	73443.3	27918.2	50212.4	118769	55223.6	44965.6	150693	53468	49785.1	34266.8			100282	13766.6		107956	53078.2
Q86U86	Q86U86	PB1_HUMAN	PBRM1	Protein polybromo-1	1	AEDNFNLEK	AEDNFNLEK	2	AEDNFNLEK2		32368.8	23022.1	51465.8	52981.8	25074.3	306393	198126	255284	268418	248129	181959	234510	190216	217887	157282			167751	96307.4	112030	98661.5	71620.3
Q3T8J9	Q3T8J9	GON4L_HUMAN	GON4L	GON-4-like protein	1	AEDNLLALGLK	AEDNLLALGLK	2	AEDNLLALGLK2	15684.5	24203.5	17242.2	30498	47878.9	24835.3	152337	68965.4	139061	42708	53011.1	71723.2		69460.7	27709.6	50666.1	66424.9	50822.6		52660.2
O76075	O76075	DFFB_HUMAN	DFFB	DNA fragmentation factor subunit beta	1	AEDPPWFEGLESR	AEDPPWFEGLESR	2	AEDPPWFEGLESR2										22254.7	13159		41108.1	16897.4	13016	10474			68368.5			69363.5	34786.5
Q53RE8	Q53RE8	ANR39_HUMAN	ANKRD39	Ankyrin repeat domain-containing protein 39	1	AEDPSQPDSAGYTALHYASR	AEDPSQPDSAGYTALHYASR	3	AEDPSQPDSAGYTALHYASR3				4831.77			11140.3			10129.3			5696.16						19898.7		2216.91	14252.5	5778.11
P30622	P30622	CLIP1_HUMAN	CLIP1	CAP-Gly domain-containing linker protein 1	1	AEDQHLVEMEDTLNK	AEDQHLVEMEDTLNK	2	AEDQHLVEMEDTLNK2	14295.9									11799.5	14173.3		37634.3		15382.6				85047.6		12723.8	119737	51889.7		40031.1	17304.9
P30622	P30622	CLIP1_HUMAN	CLIP1	CAP-Gly domain-containing linker protein 1	1	AEDQHLVEMEDTLNK	AEDQHLVEMEDTLNK	3	AEDQHLVEMEDTLNK3	19400.6	10592.3	9387.01	16214.7	6104.16		21437.9	8594.46	9360.68	53177.3	28603	19920.9	63851.3	30328.1	34027.2	70793			137576	18466.8	16383.3	207102	74603.8		94320.1	36244.3		91127.7	8676.62	13566.8
Q8IXQ5	Q8IXQ5	KLHL7_HUMAN	KLHL7	Kelch-like protein 7	1	AEDQVYDAAVR	AEDQVYDAAVR	2	AEDQVYDAAVR2	13856.6		14804.6	10767.2	14476.8		28751.6	19723.8		78600.7	86998.6	51902.7	71516	68982.5	82442.3	58505.8	12745.9	19790.7	61483.9	56545.9	65771.5	58463	74143.6	30846.6
Q8WUH1	Q8WUH1	CHUR_HUMAN	CHURC1	Protein Churchill	1	AEDTISILPDDPR	AEDTISILPDDPR	2	AEDTISILPDDPR2	47896.8	47894.8	40608.2	43989.4	52842.9	29524	77012.6	60523.7	57251	315976	208943	248718	333993	248024	229710	192747	28701.6	29549.7	296607	122997	161282	361862	257392	59631	204056	121286	63657.9	128117		47595.4
Q9BVJ6	Q9BVJ6	UT14A_HUMAN	UTP14A	U3 small nucleolar RNA-associated protein 14 homolog A	1	AEDVGYR	AEDVGYR	2	AEDVGYR2	708214	626250	573242	454366	555656	569515	671763	508401	600892	593804	658745	628716	550469	509493	533875	177192	77793.4	93254.3	92510.4	183084	160903	67891.2	67356.7	134932	56022.6	83123.5	82123.3	41095.9	63125.5	69976.8
O75116	O75116	ROCK2_HUMAN	ROCK2	Rho-associated protein kinase 2	1	AEDYDVVK	AEDYDVVK	2	AEDYDVVK2		50140.7	50666.1	42777.8	60406	32452.8	51087.5	41788.3	64272.5	243237	265708	340784	232625	296651	211890	199676	219355	281224	149442	278677	217406	125639	165800	305522
Q02241	Q02241	KIF23_HUMAN	KIF23	Kinesin-like protein KIF23	1	AEDYEENLQVMR	AEDYEENLQVMR	2	AEDYEENLQVMR2	341689	101573	106883	258271	81315.1	85084.8	328245	123815	163051	224606	112157	102932	227055	136477	85864.7	87797.1			144995	45130	43830.5	136382	86712.9
P05556	P05556	ITB1_HUMAN	ITGB1	Integrin beta-1	1	AEDYPIDLYYLMDLSYSMK	AEDYPIDLYYLMDLSYSMK	2	AEDYPIDLYYLMDLSYSMK2	7477.03		9464.43		11079.4	13571.4		8679.04	7448.44			17360.7			21299.2	9746.9	15818.1	19957.1	34819	19400.6	17009.7	115305	55798.7	10699.5		12199.2	9476.17			8335.42
P05556	P05556	ITB1_HUMAN	ITGB1	Integrin beta-1	1	AEDYPIDLYYLMDLSYSMK	AEDYPIDLYYLMDLSYSMK	3	AEDYPIDLYYLMDLSYSMK3											11387.5	7229.92		8539.32			9177.06	15659.9	28470.4	17277.9		54259.1	31881.9			10118.7			6360.36
P05556	P05556	ITB1_HUMAN	ITGB1	Integrin beta-1	1	AEDYPIDLYYLMDLSYSMKDDLENVK	AEDYPIDLYYLMDLSYSMKDDLENVK	3	AEDYPIDLYYLMDLSYSMKDDLENVK3	10154.2	9791.7	4901.77	14269.1	9230.58			15359.9		15139.9				15959.9		11764.5	6617.69	3419.69	30781.3		10647.5		20416.7					16971
Q9HBH5	Q9HBH5	RDH14_HUMAN	RDH14	Retinol dehydrogenase 14	1	AEEAAGQLR	AEEAAGQLR	2	AEEAAGQLR2			16371.4	25473.6		22317				56142.6	54790.5	59368.9	59978	59967.4	64148.6	61662.4		11444.3	103174	34421.5	40296.6	92751.7	78443.1	23075.4
Q13214	Q13214	SEM3B_HUMAN	SEMA3B	Semaphorin-3B	1	AEEAAPAAPPGPK	AEEAAPAAPPGPK	2	AEEAAPAAPPGPK2	51808.7	4634.99	6654.48	47470		3440.39	29780.9			19016.6	16644.3	5610.85	43197.9		14755.4	17594.3			81846.7		15683.6	65938	47176.5		33817.9	10220.1		33842.2
Q09019	Q09019	DMWD_HUMAN	DMWD	Dystrophia myotonica WD repeat-containing protein	1	AEEAATAAGADGER	AEEAATAAGADGER	2	AEEAATAAGADGER2							13953.1		3870.84	9861.19			10683.7		3588.62				49261.8			41309.3	17095.3
Q92805	Q92805	GOGA1_HUMAN	GOLGA1	Golgin subfamily A member 1	1	AEEAAVVAEQEDLLR	AEEAAVVAEQEDLLR	2	AEEAAVVAEQEDLLR2	19607.1	12968.5	9129.44	15876.2			46340.1	24710.1	25238.1	211669	149401	96087.8	221884	103628	140506	85870.1			151308	28282.2	41673	174721	105259		12378.9
P82094	P82094	TMF1_HUMAN	TMF1	TATA element modulatory factor	1	AEEAEELRLDLEDVK	AEEAEELRLDLEDVK	3	AEEAEELRLDLEDVK3																			14858.4			15574.3
Q9BV73	Q9BV73	CP250_HUMAN	CEP250	Centrosome-associated protein CEP250	1	AEEAGAELQADLR	AEEAGAELQADLR	2	AEEAGAELQADLR2	56742.4	33354		38353.7		27512.1	62211.4	32145	41567.6	117845	98033.1	66169.5	148083		67530.6
Q5TZA2	Q5TZA2;Q86T23	CROCC_HUMAN	CROCC	Rootletin	0	AEEASLQDSLSK	AEEASLQDSLSK	2	AEEASLQDSLSK2	21258.9	17318.7	12028.6	16176.2	12591.1		19372.4		20360	76996.5	58304.2	42671.5	73800.2	32700.7	53922.4	23571.2			43600.4		19346.3	36998.5	34424.9		10319.3
Q13428	Q13428	TCOF_HUMAN	TCOF1	Treacle protein	1	AEEDAALQAK	AEEDAALQAK	2	AEEDAALQAK2	68565.7	81587.2	63047.7	68817.4	84328.5	53045.8	134982	83246.9	86040.5	526850	377900	250613	630999	316835	298899	452391	43424.9	29627.8	618024	221290	230011	685626	545739	81877.7	448187	315872	151760	398153	99175.5	140386
Q15149	Q15149	PLEC_HUMAN	PLEC	Plectin	1	AEEDAQR	AEEDAQR	2	AEEDAQR2				42005.5			22854.4												12545.1
P27824	P27824	CALX_HUMAN	CANX	Calnexin	1	AEEDEILNR	AEEDEILNR	2	AEEDEILNR2	611268	158437	273381	557338	209650	187193	596648	184389	173335	550913	380324	247449	1038180	524783	473413	1370720	35456.9		2253290	133430	269168	2851090	1393210	54662.5	3344590	697480	160837	2623730	94210	281133
P13674	P13674	P4HA1_HUMAN	P4HA1	Prolyl 4-hydroxylase subunit alpha-1	1	AEEDKLEQIK	AEEDKLEQIK	2	AEEDKLEQIK2	36336.9			18441.6															50376.9			44180.9			17496.4
Q14683	Q14683	SMC1A_HUMAN	SMC1A	Structural maintenance of chromosomes protein 1A	1	AEEDTQFNYHR	AEEDTQFNYHR	2	AEEDTQFNYHR2	93023.4			42804.5			20659.3			20573.8	6418.5	5837.1	22640.3		5850.76	3510.8			49474.5			64044.8	23272.8		5086.43
Q14683	Q14683	SMC1A_HUMAN	SMC1A	Structural maintenance of chromosomes protein 1A	1	AEEDTQFNYHR	AEEDTQFNYHR	3	AEEDTQFNYHR3	327480	8463.99	20759.3	216608	5826.28	12127.4	68569.2	14276.3	12477.8	48420.9	14190.6	11321.2	70764.9	15224.1	14793.6	12610.1			88033.8			112139	42286.8		17342.5		4515.26			7886.3
Q9UJU6	Q9UJU6	DBNL_HUMAN	DBNL	Drebrin-like protein	1	AEEDVEPECIMEK	AEEDVEPEC(UniMod:4)IMEK	2	AEEDVEPEC(UniMod:4)IMEK2																			202918			178975	31582.3
O15417	O15417	TNC18_HUMAN	TNRC18	Trinucleotide repeat-containing gene 18 protein	1	AEEEAAVVAASSSK	AEEEAAVVAASSSK	2	AEEEAAVVAASSSK2	13491.4	7514.33		16533.3	10332.6	7477.26	45313.9	17972.9	15500.5	24192.9	14219.3	8491.54	27129.5	12058.4	8407.57	14322			22094.4
P36543	P36543;Q96A05	VATE1_HUMAN	ATP6V1E1	V-type proton ATPase subunit E 1	0	AEEEFNIEK	AEEEFNIEK	2	AEEEFNIEK2	113367	78148.5	72381.8	133391	88217.5	76600.7	225091	114596	66525.3	475239	293870	220152	679450	375345	380075	490973			674989	93243.4	150968	835438	418268	40532.2	450937	221690	62333.5	232455
Q7L3B6	Q7L3B6	CD37L_HUMAN	CDC37L1	Hsp90 co-chaperone Cdc37-like 1	1	AEEEGYFEAFK	AEEEGYFEAFK	2	AEEEGYFEAFK2	28286	25630.5	16714		15327.8		29251.6			137169	130836	74822	94099.6	99495.4	104188	48166.2	19755.7		62862	42878.1	42876.9	63849.8	60993	24286	18004.6
O00425	O00425	IF2B3_HUMAN	IGF2BP3	Insulin-like growth factor 2 mRNA-binding protein 3	1	AEEEIMK	AEEEIMK	2	AEEEIMK2	122364	238143	211411	142869	252594	158467	317827	289345	348738	435025	469747	429488	312024	340462	348324		198281	224037	119923	274825		109453	106817	205968
Q9UQE7	Q9UQE7	SMC3_HUMAN	SMC3	Structural maintenance of chromosomes protein 3	1	AEEELGELEAK	AEEELGELEAK	2	AEEELGELEAK2	66709.2		30869.5	58408	31067.1		70038.9		29405.6				75796.5						84834			52762.5
Q9BZL4	Q9BZL4	PP12C_HUMAN	PPP1R12C	Protein phosphatase 1 regulatory subunit 12C	1	AEEELLLHDTR	AEEELLLHDTR	2	AEEELLLHDTR2										25026.9	16620.6	13615	23925.7	13545.1	18213.3	6727.12						10409.7
O43432	O43432	IF4G3_HUMAN	EIF4G3	Eukaryotic translation initiation factor 4 gamma 3	1	AEEELSIDK	AEEELSIDK	2	AEEELSIDK2	23055.5	27979.1	22655	28635.7	32719.5		86247.2	51651.6	67440.9	116604	109376	113453	92107.3	96626.2	109562	113622			103915	72278.7	64922.9	91127.8	74431.5
Q8N0X7	Q8N0X7	SPART_HUMAN	SPART	Spartin	1	AEEENEFQIPGR	AEEENEFQIPGR	2	AEEENEFQIPGR2	28445			28264.2						9711.41			25211.1						55663.7			54221.9	25406
Q8N3C0	Q8N3C0	ASCC3_HUMAN	ASCC3	Activating signal cointegrator 1 complex subunit 3	1	AEEFDQIK	AEEFDQIK	2	AEEFDQIK2	19810.7	32342.9	32705.6		32908.6	37158.9	60647.5	61155.3	73359.7	109254	92487.9	159777	101030	127298	128723	79425.3	99693.7	79560.5	94745.3	108811	123278	78198.5	83795.6	97041.2
Q9P2E5	Q9P2E5	CHPF2_HUMAN	CHPF2	Chondroitin sulfate glucuronyltransferase	1	AEEFIGAGEQAR	AEEFIGAGEQAR	2	AEEFIGAGEQAR2				18363.1		8498.23	20835.5	10137.6		51137.8	31719.3	24171.3	54363.6	28067.4	33821.1	29350.3			68690.1	15467.7	21460.2	75012.5	50708.2		28340.4	18483.2
Q9NZM3	Q9NZM3	ITSN2_HUMAN	ITSN2	Intersectin-2	1	AEEFILAMHLTDMAK	AEEFILAMHLTDMAK	3	AEEFILAMHLTDMAK3										30849.2					16828.8				29223.1	12053.9		36355.1	32180
Q15771	Q15771	RAB30_HUMAN	RAB30	Ras-related protein Rab-30	1	AEEFSEAQDMYYLETSAK	AEEFSEAQDMYYLETSAK	2	AEEFSEAQDMYYLETSAK2										41992	25123.1	16096	38608.3		20269.3				30058.5			42847.7	29218.8
Q96L91	Q96L91	EP400_HUMAN	EP400	E1A-binding protein p400	1	AEEFVVLSQEPSVTETIAPK	AEEFVVLSQEPSVTETIAPK	2	AEEFVVLSQEPSVTETIAPK2	10948	2192.78	1571.26	4413.61	1940.71		11886.7	6853.61	6533.78	224948	104530	46437.9	182827	36932.3	77453.4	18456.7		4148.69	147289	42871.1	32192.9	117251	100357	6291.99
Q96L91	Q96L91	EP400_HUMAN	EP400	E1A-binding protein p400	1	AEEFVVLSQEPSVTETIAPK	AEEFVVLSQEPSVTETIAPK	3	AEEFVVLSQEPSVTETIAPK3										25720.9	20942.4	12620.5	25323	15956.1	10820.5				17773.4
Q9UBB9	Q9UBB9	TFP11_HUMAN	TFIP11	Tuftelin-interacting protein 11	1	AEEHNIVFMPVIGK	AEEHNIVFMPVIGK	2	AEEHNIVFMPVIGK2					6982.46		19862	8947.64	9839.81	74713	53671.9	28566.4	68910.4	29431.3	47263	18869.8			49077.3	33360.9	37549.9	42181.6	35678.5	11585.6
Q9UBB9	Q9UBB9	TFP11_HUMAN	TFIP11	Tuftelin-interacting protein 11	1	AEEHNIVFMPVIGK	AEEHNIVFMPVIGK	3	AEEHNIVFMPVIGK3	29889.2	27006.2	15081.5	36331.6	32279.6	12982.2	127136	50148.5	53975.2	292960	202038	145668	274944	169257	172770	107049	47884.6	44728.6	160242	134803	109563	80454.9	98459.7	40510.6
P49588	P49588	SYAC_HUMAN	AARS1	Alanine--tRNA ligase, cytoplasmic	1	AEEIANEMIEAAK	AEEIANEMIEAAK	2	AEEIANEMIEAAK2	104199	93608.5	92153.8	119516	114701	52574.9	125522	103760	123371	422430	424928	355694	571663	335010	676577	553894	113693	104323	820206	492927	480724	966978	823601	276103	527646	595461	493259	423181	247605	329855
A2RRP1	A2RRP1	NBAS_HUMAN	NBAS	NBAS subunit of NRZ tethering complex	1	AEEIEHYAR	AEEIEHYAR	2	AEEIEHYAR2										56388.8	43365.8	28413.5	73182.6	33352.8	42710.1	20040.6					21951.6
A2RRP1	A2RRP1	NBAS_HUMAN	NBAS	NBAS subunit of NRZ tethering complex	1	AEEIEHYAR	AEEIEHYAR	3	AEEIEHYAR3	18105.8			19349.5			40196.7	21443.6	20174.1	50790.9	26134.8	18591.3	55834.8	24097.1	32651.5	16188.5			43460.8	14010.5	10600.4	43621.8	27660.1
O95613	O95613	PCNT_HUMAN	PCNT	Pericentrin	1	AEEIEQLHEVIEK	AEEIEQLHEVIEK	2	AEEIEQLHEVIEK2	16312.6						13016.9		6568	16972.9
O95613	O95613	PCNT_HUMAN	PCNT	Pericentrin	1	AEEIEQLHEVIEK	AEEIEQLHEVIEK	3	AEEIEQLHEVIEK3	16684.3	5006.94		16526.6			22288.5			10980.4			10188.2
P62913	P62913	RL11_HUMAN	RPL11	60S ribosomal protein L11	1	AEEILEK	AEEILEK	2	AEEILEK2	7531680	7943340	9347340	6658820	7280740	9134670	5226800	6397020	6916040	4748550	5025590	6778060	5607450	5297570	6532860	2151080	1100030	755740	2237250	1834430	2636200	2075080	2366030	2218400	3176400	3419900	2945200	2256640	2377210	2323680
Q8IXI1	Q8IXI1	MIRO2_HUMAN	RHOT2	Mitochondrial Rho GTPase 2	1	AEEITIPADVTPEK	AEEITIPADVTPEK	2	AEEITIPADVTPEK2	91271.4	98957.7	49846.6	125812	81010.1	25360.9	180851	73466.4	80896.4	971371	607870	393607	994474	429140	533169	445402	24089.4	12079.9	837987	165020	182455	903421	686822	23794.2	31843.7	18262.9	8971.88	17167.7	10110.3
Q8IXI2	Q8IXI2	MIRO1_HUMAN	RHOT1	Mitochondrial Rho GTPase 1	1	AEEITIPADVTPER	AEEITIPADVTPER	2	AEEITIPADVTPER2	32265.4	16590.8	13489.7	34142.8		6729.99	27299.1			101952	41254.9	28673.1	135734	47365.4	51136.2	63909.5			157414		26254.4	130967	59489.3		63632.2	19219.3		24974.4
Q9Y4A5	Q9Y4A5	TRRAP_HUMAN	TRRAP	Transformation/transcription domain-associated protein	1	AEEIVAAQEK	AEEIVAAQEK	2	AEEIVAAQEK2	24094	19734.3	20820.2	29410.3	25456.7	23476.5	104066	63079	67516.3	130413	92402.6	66961.6	128391	65918.7	81523.9	68535.1			53966.2	22928.4	26606.1	52678.1	37223.9	16408.9	28099	24073.3		32362	10039.1	13947.8
P17480	P17480	UBF1_HUMAN	UBTF	Nucleolar transcription factor 1	1	AEEIWQQSVIGDYLAR	AEEIWQQSVIGDYLAR	2	AEEIWQQSVIGDYLAR2	32316.5	15655	27828.4	35760.9	21834.5	13150.1	102128	31677.8	40760.5	977182	560815	190828	741681	151066	192334	103532	23009.3	21915.5	539401	184152	146624	219670	185656	29007.1		16356.2	13274.3		23600.6	15978
P17480	P17480	UBF1_HUMAN	UBTF	Nucleolar transcription factor 1	1	AEEIWQQSVIGDYLAR	AEEIWQQSVIGDYLAR	3	AEEIWQQSVIGDYLAR3			12288				38864.3	12637.9	16235.6	247621	180934	50958.2	201200	56596.5	87593.3	32335.4	9623.86		154053	43024.6	24889.2	49663.8	44740
P49662	P49662	CASP4_HUMAN	CASP4	Caspase-4	1	AEEIYPIK	AEEIYPIK	2	AEEIYPIK2			17705			27820.7		30648.4		112282	128424	160554	122904	143249	166589	61609.3	90581.5	130909	55641.6	113668	92793.9	38170.3	49239.6	129436
Q04323	Q04323	UBXN1_HUMAN	UBXN1	UBX domain-containing protein 1	1	AEELAAR	AEELAAR	2	AEELAAR2	104445	123016	94515.9	99887.6	126688	45994.8	223606	140785	186685	310456	470277	501127	422728	584135	457420	449109	192041	156620	212075	324985	355326	186915	168452	293548	193628	166204	143349	105257	74556.6	81512.8
Q96LZ7	Q96LZ7	RMD2_HUMAN	RMDN2	Regulator of microtubule dynamics protein 2	1	AEELCPGYSNPNYMYLAK	AEELC(UniMod:4)PGYSNPNYMYLAK	2	AEELC(UniMod:4)PGYSNPNYMYLAK2																7879.54			25999.4			19589	20599.9
Q9UEE9	Q9UEE9	CFDP1_HUMAN	CFDP1	Craniofacial development protein 1	1	AEELEKPK	AEELEKPK	2	AEELEKPK2	7001.62			4668.21												3353.95			29358.9			33459.8	12709.5		24875.3			32760.2
Q3V6T2	Q3V6T2	GRDN_HUMAN	CCDC88A	Girdin	1	AEELENELHHLEK	AEELENELHHLEK	3	AEELENELHHLEK3	9445.72			9923.49			11895.7			42811.4	8296.04	7548.12	36536.8	8057.07	8390.1	10866.7			51197.2			60325.7	23271.3
Q86TU7	Q86TU7	SETD3_HUMAN	SETD3	Actin-histidine N-methyltransferase	1	AEELFLWVPR	AEELFLWVPR	2	AEELFLWVPR2	36061.8	55109.9	59608.6	17432.2	35263.1	47398.9	26172.7	36881.6	41563.1	295376	259774	150389	420530	175947	322467	125265	121894	191252	430812	278861	317616	540868	587216	212948	109450	137243	83292.7	43594.4	51280.1	47733.7
P09110	P09110	THIK_HUMAN	ACAA1	3-ketoacyl-CoA thiolase, peroxisomal	1	AEELGLPILGVLR	AEELGLPILGVLR	2	AEELGLPILGVLR2	28739.7	29108.1	16732.9	16235.2	18008.6	17675.4	19081.1	12248.3	14979.1	167696	114929	55407.9	150878	58984.9	80270.7	90156	45988.1	82846.6	313218	291710	185876	244243	378238	122556	125708	114161	90369.8	96551.7	50898.1	60102.9
Q14980	Q14980	NUMA1_HUMAN	NUMA1	Nuclear mitotic apparatus protein 1	1	AEELGQELK	AEELGQELK	2	AEELGQELK2	360843	431363	316523	444061	606114	434473	999212	971283	1113770	1559880	1562530	1832560	1462210	1317100	1623160	794117	695823	611355	695384	945886	916441	625840	723941	728432			45014.4			44956.5
Q14257	Q14257	RCN2_HUMAN	RCN2	Reticulocalbin-2	1	AEELHYPLGER	AEELHYPLGER	2	AEELHYPLGER2	55690	26163.3	10186	39206.8	25725.1		57906		16382.2	164835	145061	61416.8	164954	96578	94442.3	58856.7	16739.8	15353.8	173109	71052.6	65697	163226	144641	33916.5	51858.4	39595.7	27450	30835.8	15612.1	15043.2
Q14257	Q14257	RCN2_HUMAN	RCN2	Reticulocalbin-2	1	AEELHYPLGER	AEELHYPLGER	3	AEELHYPLGER3	668165	310005	193317	543210	319171	141318	702872	263537	192251	1198050	662483	424132	1242370	706932	728339	472296	84071.9	80756.1	1055670	385909	413459	1146470	834430	189886	423139	278632	174682	294745	109093	151423
Q9H5N1	Q9H5N1	RABE2_HUMAN	RABEP2	Rab GTPase-binding effector protein 2	1	AEELIQEIQR	AEELIQEIQR	2	AEELIQEIQR2	38262.1	38886.1	18244	39367.4	36381	28534.6	109611	74578.8	100507	262744	245104	205332	271199	168330	245884	82456	24407.5	21915.6	144813	50883.3	97942.7	147335	101674	23950.3	18459.5	24221.1			12229.9
O00429	O00429	DNM1L_HUMAN	DNM1L	Dynamin-1-like protein	1	AEELLAEEK	AEELLAEEK	2	AEELLAEEK2	143367	208504	161539	122066	177347	168705	174507	165290	127417	1083430	1066220	1017280	1156120	1040630	981068	751923	149388	99750.4	862532	486805	532689	937787	800126	308766	118669	151939	103176	36432.4
Q9UPR3	Q9UPR3	SMG5_HUMAN	SMG5	Nonsense-mediated mRNA decay factor SMG5	1	AEELLWR	AEELLWR	2	AEELLWR2	17780.4	13966.6	16363.7	10858.3	10630.3	7868.66	22457.3	22117.7	20482.6	45683.8	35235.5	74684.6	38061.6	59509.4	64076.4		15227.5	24413.7	12843.6	17420.9	13551	14361.3	8519.36	15645.6
Q8WYA0	Q8WYA0	IFT81_HUMAN	IFT81	Intraflagellar transport protein 81 homolog	1	AEELQEAK	AEELQEAK	2	AEELQEAK2							77610.4	48482.9	68372.6	83481.1	66279.8	55007.6		38323	53049.4						19832
Q96TC7	Q96TC7	RMD3_HUMAN	RMDN3	Regulator of microtubule dynamics protein 3	1	AEELQPGFSK	AEELQPGFSK	2	AEELQPGFSK2		26281.4		30450.8	28556.8	31005.1	37695.7	34438	32591.4	381373	328733	230996	328674	232343	284798	223346	60964.1	48968.6	249453	188849	145466	244453	258015	91250.6		24600.1
Q9H8W3	Q9H8W3	F204A_HUMAN	FAM204A	Protein FAM204A	1	AEELSNQLATR	AEELSNQLATR	2	AEELSNQLATR2				15236.1			20982.3	7525.84	10292.1	18617.7	25455		22084.2		18469.6				52944.8		21723.8	65589.9	51981.3		52881.8	18201.8		55826.8		15503.7
P17544	P17544	ATF7_HUMAN	ATF7	Cyclic AMP-dependent transcription factor ATF-7	1	AEELTSQNIQLSNEVTLLR	AEELTSQNIQLSNEVTLLR	2	AEELTSQNIQLSNEVTLLR2										18757.8			24000.9						26357.4			18874.3	14374.7
P53816	P53816	PLAT3_HUMAN	PLAAT3	Phospholipase A and acyltransferase 3	1	AEELVGQEVLYK	AEELVGQEVLYK	2	AEELVGQEVLYK2				64026.2			147195	131611	152475		212254	233494	154391	213486		196607	259401	256653						190551					134296
Q9BYM8	Q9BYM8	HOIL1_HUMAN	RBCK1	RanBP-type and C3HC4-type zinc finger-containing protein 1	1	AEEMALSLTR	AEEMALSLTR	2	AEEMALSLTR2							31778.4			66134.4	70705.3	72911.1	71165.3	67031.1	64924.9	32264.5		35376
P62993	P62993	GRB2_HUMAN	GRB2	Growth factor receptor-bound protein 2	1	AEEMLSK	AEEMLSK	2	AEEMLSK2			77396							217615	337611	409506		338860	356909	258448	304871	322611	147504	297552	291313		161454	380008	118725	184867	185193		84770.8
P15924	P15924	DESP_HUMAN	DSP	Desmoplakin	1	AEENALQQK	AEENALQQK	2	AEENALQQK2	29090.7	9752.53		25520.6
Q9H9E3	Q9H9E3	COG4_HUMAN	COG4	Conserved oligomeric Golgi complex subunit 4	1	AEENLLMVLGTDMSDR	AEENLLMVLGTDMSDR	2	AEENLLMVLGTDMSDR2							11240.4			280213	119540	69303.5	176661	47666.9	82886.2	24767.1		11549.6	142381	55767.6	45190.7	162625	149323	14512.4
Q9H9E3	Q9H9E3	COG4_HUMAN	COG4	Conserved oligomeric Golgi complex subunit 4	1	AEENLLMVLGTDMSDR	AEENLLMVLGTDMSDR	3	AEENLLMVLGTDMSDR3				3257.61						70843.7	34439.2	15204.9	47582.7	14597.5	24126.2	11005		5911.46	39400.4	17256.3	13072.1	52640.3	44997.3
Q9NPE2	Q9NPE2	NGRN_HUMAN	NGRN	Neugrin	1	AEEPDNFSSK	AEEPDNFSSK	2	AEEPDNFSSK2										21236.4			21372.3			11779.8			31018.8			32652.1
Q8N5F7	Q8N5F7	NKAP_HUMAN	NKAP	NF-kappa-B-activating protein	1	AEEPSDLIGPEAPK	AEEPSDLIGPEAPK	2	AEEPSDLIGPEAPK2	105053	66587.8	62736.4	95614.6	64522	40145.6	315998	101448	158622	274982	185568	107917	264233	144286	166652	110926			149907	46133.8	51642.4	140166	97657.4		42908.7	33766.9	12325.7	35718.7	13561.8	14073.8
Q15149	Q15149	PLEC_HUMAN	PLEC	Plectin	1	AEEQAVR	AEEQAVR	2	AEEQAVR2	951343	436419	571731	691979	546365	376506	828687	267246	864041	305179	173282	179555	278422	123016	411616				33244.5
Q96EZ8	Q96EZ8	MCRS1_HUMAN	MCRS1	Microspherule protein 1	1	AEEQLLSK	AEEQLLSK	2	AEEQLLSK2							94910.7	73214.3	115477		88039.8				77392.8
Q14152	Q14152	EIF3A_HUMAN	EIF3A	Eukaryotic translation initiation factor 3 subunit A	1	AEEQMLK	AEEQMLK	2	AEEQMLK2	99953.4	119311	117915	85425.5	129142	70997.4	127979	86831	122484	559761	450538	535107	453527	513709	405195	309141	411030	435728	327292	428178	354502	252440	338901	497584
Q86VP1	Q86VP1	TAXB1_HUMAN	TAX1BP1	Tax1-binding protein 1	1	AEEQVQATR	AEEQVQATR	2	AEEQVQATR2	36950			23873
Q9HCJ6	Q9HCJ6	VAT1L_HUMAN	VAT1L	Synaptic vesicle membrane protein VAT-1 homolog-like	1	AEETEQMIEK	AEETEQMIEK	2	AEETEQMIEK2		10757.9		20203.9	11758.2		22426.1									41864.9			141000			172712	77268.7		118373	31210		156164		20330.5
Q99487	Q99487	PAFA2_HUMAN	PAFAH2	Platelet-activating factor acetylhydrolase 2, cytoplasmic	1	AEETMEQPLWIPR	AEETMEQPLWIPR	2	AEETMEQPLWIPR2										22533.4	13087.9	12084.4	22501.4	12536.7	13300.1	15125.5			21042.8	4358.95		24901	16881.7		8732.98
P11387	P11387	TOP1_HUMAN	TOP1	DNA topoisomerase 1	1	AEEVATFFAK	AEEVATFFAK	2	AEEVATFFAK2	256940	408861	310720	269558	414784	371834	792118	1110360	1047690	3026940	3133520	3189670	3143390	2960600	3046670	1161770	1020270	1032590	1037010	1389220	1384030	766566	623716	1087590
Q8NBN3	Q8NBN3	TM87A_HUMAN	TMEM87A	Transmembrane protein 87A	1	AEEVELYLEK	AEEVELYLEK	2	AEEVELYLEK2	31272.4	38400.3	22575	28064.3	41529.8	26445.3		34905.5	32088.4	40802.8	43209.6					195450	79153	65937.6	208331	204503	197785	204520	210887	115903	282460	317911	242733	315036	263765	308625
Q9H0B6	Q9H0B6	KLC2_HUMAN	KLC2	Kinesin light chain 2	1	AEEVEYYYR	AEEVEYYYR	2	AEEVEYYYR2		72807.3	63555.5	46497.7	71271	53750.5	66027.4	75051.4	78917	588765	614699	708047	535725	550057	670009	275604	194612	279061	418293	446574	422784	465720	422901	407804			34501.1		25146.5
Q9BWH2	Q9BWH2	FUND2_HUMAN	FUNDC2	FUN14 domain-containing protein 2	1	AEEVVSFVK	AEEVVSFVK	2	AEEVVSFVK2	31813.5	51564.8	39720.7	41558.3	59718.6	18990.6	48341.1	30178.2	39675	28254.7	30459	32316.6	23474.8	21814.8	32673.6	154374	235960	194116	94648.6	180306	168324	63239.5	77222.8	227468	265539	299253	256689	269339	407730	239921
Q5T0F9	Q5T0F9	C2D1B_HUMAN	CC2D1B	Coiled-coil and C2 domain-containing protein 1B	1	AEEVYAQLQK	AEEVYAQLQK	2	AEEVYAQLQK2		44140		28014.4	45689.3	33039.3	50265.7	48289.8	57621.2		101053	127330	83209.3	183430		167307	145151	127895	67840.3	179925	128881	56442.4	51272.3	153888		17572.9		11967.3	13678.8
Q8IU81	Q8IU81	I2BP1_HUMAN	IRF2BP1	Interferon regulatory factor 2-binding protein 1	1	AEEWHGR	AEEWHGR	2	AEEWHGR2		8900.45		13474.6	9153.46		32043.4			44901.1	30756	24345.3	29679.1	26288.9	19167.2	19621			43620		25652.2	31988.8	31932.4							12521.3
P52565	P52565	GDIR1_HUMAN	ARHGDIA	Rho GDP-dissociation inhibitor 1	1	AEEYEFLTPVEEAPK	AEEYEFLTPVEEAPK	2	AEEYEFLTPVEEAPK2	2559120	2231110	928661	1759480	1618590	709580	2581510	1257730	1321930		3133490		2003570			4724070	1012620	875355	154417	3448120	2769710	145914		3205650	4092510	3807740	2164520	1116850	522272	699693
P52565	P52565	GDIR1_HUMAN	ARHGDIA	Rho GDP-dissociation inhibitor 1	1	AEEYEFLTPVEEAPK	AEEYEFLTPVEEAPK	3	AEEYEFLTPVEEAPK3	32008.9			38255.1						99865.4		85930.1	134574	109046	100744	80435.7									49502.5	50548.8
Q9Y2W1	Q9Y2W1	TR150_HUMAN	THRAP3	Thyroid hormone receptor-associated protein 3	1	AEEYTEETEER	AEEYTEETEER	2	AEEYTEETEER2	79897.7			30004.3						4709.27	1058.38
Q9Y2W1	Q9Y2W1	TR150_HUMAN	THRAP3	Thyroid hormone receptor-associated protein 3	1	AEEYTEETEEREESTTGFDK	AEEYTEETEEREESTTGFDK	3	AEEYTEETEEREESTTGFDK3	14726.5
Q96B26	Q96B26	EXOS8_HUMAN	EXOSC8	Exosome complex component RRP43	1	AEFAAPSTDAPDK	AEFAAPSTDAPDK	2	AEFAAPSTDAPDK2	255892	116390	115159	260927	110277	95763	300387	145887	162726	81759.1	69553.1	134484	105539	88219.5	99308.8	315064	25530.1	16940.5	478270	149031	186450	362413	416101	37030.6	878887	297168	96247.5	646016	48001.4	117267
Q9NWQ8	Q9NWQ8	PHAG1_HUMAN	PAG1	Phosphoprotein associated with glycosphingolipid-enriched microdomains 1	1	AEFAEYASVDR	AEFAEYASVDR	2	AEFAEYASVDR2	32875.3	30888		26122.8	20751.6	26896.5	31357.6	22611.9								35763.5			46001.3	33409.8	37171.1	62418.1	48092.9		46157.7			61105.2		28500.2
Q14692	Q14692	BMS1_HUMAN	BMS1	Ribosome biogenesis protein BMS1 homolog	1	AEFEDQDDEAR	AEFEDQDDEAR	2	AEFEDQDDEAR2	794847	11113.7	40369	445249	8074.86	20597.4	134405	13573.9	25847.5	41819.2	14613.2		55334.1	9760.95	10900.2				52160.4			118849	18588.4		10400.2
Q9UFW8	Q9UFW8	CGBP1_HUMAN	CGGBP1	CGG triplet repeat-binding protein 1	1	AEFEEQNVR	AEFEEQNVR	2	AEFEEQNVR2			11667.1	29264.4						102009	71265.4	54379.7	84002.2	59125.3	75574.1	56131.7			171116	55833.4	61346.9	147137	113988		61436	34856.5		67639.6		25323.6
Q16831	Q16831	UPP1_HUMAN	UPP1	Uridine phosphorylase 1	1	AEFEQIVLGK	AEFEQIVLGK	2	AEFEQIVLGK2	27890.7	39645.3	44789.5	29709	51187.1	38195.8	39141.9	39004.1		53121.8	67054	81148.3	51456	56773.4	58906.3	183738	209950	264455	190811	293901	261052	217668	245922	279187	262637	296444	320088	312654	274227	318349
Q9UHY7	Q9UHY7	ENOPH_HUMAN	ENOPH1	Enolase-phosphatase E1	1	AEFFADVVPAVR	AEFFADVVPAVR	2	AEFFADVVPAVR2	88631.1	111487	71815.3	112299	104970	59679	168455	96084	103430	1580490	1304470	1111790	1251010	963181	1173890	678628	323527	443457	1030180	1024530	905767	1072330	1070290	629906	74058.4	79217.1	57592.9	40360.1	48886.5	40949.4
Q96EU7	Q96EU7	C1GLC_HUMAN	C1GALT1C1	C1GALT1-specific chaperone 1	1	AEFFSSENVK	AEFFSSENVK	2	AEFFSSENVK2										42355.5	26125.3		42993.7	43473.2	34198.4	74659.4	27489.7		75937.4	51186.9	51109.2	82480.3	69451.4	26935.1	86756.7	69367.7	37352.7	49370.6	28307.2
Q8IWS0	Q8IWS0	PHF6_HUMAN	PHF6	PHD finger protein 6	1	AEFGDFDIK	AEFGDFDIK	2	AEFGDFDIK2	60241.9	114854	99171.3	113572	119299	159171	283285	280159	258841	835873	861698	954401	627405	731680	766822	459732	525283	724785	441774	762798	708147	444160	489776	644865		21350.7	30573.2
Q86XA9	Q86XA9	HTR5A_HUMAN	HEATR5A	HEAT repeat-containing protein 5A	1	AEFIFEWLR	AEFIFEWLR	2	AEFIFEWLR2										21784.1	30201.7	30910.3	21607.4		37645.1				35092.9			39665.8	34040.6
Q7Z7G8	Q7Z7G8	VP13B_HUMAN	VPS13B	Intermembrane lipid transfer protein VPS13B	1	AEFILDSTHHK	AEFILDSTHHK	3	AEFILDSTHHK3								3393.48		36217.9	23402.1	20142.5	26253.2	22915.5	23264.2	14283.2	7519.93	4976.05	37931.6	22866.2	21595.6	41512.1	41894	16065.9	8155.64	9158.45
P48729	P48729	KC1A_HUMAN	CSNK1A1	Casein kinase I isoform alpha	1	AEFIVGGK	AEFIVGGK	2	AEFIVGGK2	135552	178445	132476	110254	177110	137297	167031	140139	167468	164238	169995	203719	252361	352359	215822	163690	337391	354906	202212	315837	267525	156854	212171	302688	350951	595496	568275	210436	171013	277575
Q06190	Q06190	P2R3A_HUMAN	PPP2R3A	Serine/threonine-protein phosphatase 2A regulatory subunit B'' subunit alpha	1	AEFPEHATHLK	AEFPEHATHLK	3	AEFPEHATHLK3			5603.49			4432.58	18400.7	6330.58		96021.8	46578	30148	90737.5	29002.5	44071.6	27441.9		9557.72	75915.5	39999.5	22593.7	83702.8	67224.3	11814.1
Q8N5U6	Q8N5U6	RNF10_HUMAN	RNF10	RING finger protein 10	1	AEFSPAQFSGPK	AEFSPAQFSGPK	2	AEFSPAQFSGPK2								9863.93		17370.2	13960.1		28647.7		14316.9				57798.8	25695.4	33582.1	39806.5
Q6UN15	Q6UN15	FIP1_HUMAN	FIP1L1	Pre-mRNA 3'-end-processing factor FIP1	1	AEFTSPPSLFK	AEFTSPPSLFK	2	AEFTSPPSLFK2				43813	58053	61024.9	75879.4	91982.4	46653.5	177611	189844	68712.2	200961	117657	143926	227812	57218	76845.8	286880	173893	143427	192679	182545	78310.4	143283	107133	87279.3	167699	96592	84614.2
P21333	P21333	FLNA_HUMAN	FLNA	Filamin-A	1	AEFTVETR	AEFTVETR	2	AEFTVETR2	174080	289816	361439		330235		396595	399155	310649	757683	1003610	1829720	1018730	1642000	1343530	1312270	512753	520148	1228700	964471	1287380	907617	913630	865524	217464
CON_P02769	CON_P02769	ALBU_BOVIN	ALB	Serum albumin	1	AEFVEVTK	AEFVEVTK	2	AEFVEVTK2	5035200	5909300	7836730	5354220	6106840	7944440	5112820	5112060	7570800	2490160	3377760	5533290	1521670	2533150	4302260	9677850	11238100	11746000	6876580	8134520	8247650	5441480	5497700	9916340	9421280	11167200		11426600	12234400
O95219	O95219	SNX4_HUMAN	SNX4	Sorting nexin-4	1	AEFVWHK	AEFVWHK	2	AEFVWHK2										120627	127632	69831.8	120185	94248.7	110531			93614.2	92886.2	91843.6	111949	130225	119338
Q05655	Q05655	KPCD_HUMAN	PRKCD	Protein kinase C delta type	1	AEFWLDLQPQAK	AEFWLDLQPQAK	2	AEFWLDLQPQAK2	37048	47246.2	41524.6		47017.3	33636.3	20759.1	24199.1	26454.6	494425	318013	193578	487144	247596	303905	108709	113664	139731	441040	249497	265079	511904	438959	193144	108616	74437.9	64609.7	15339.6	41213.8	24027.2
Q9H6E5	Q9H6E5	STPAP_HUMAN	TUT1	Speckle targeted PIP5K1A-regulated poly(A) polymerase	1	AEGAAMLELVGSILR	AEGAAMLELVGSILR	2	AEGAAMLELVGSILR2	10772.8		18324.9			10441.5	14342.3		11503.1	148112	60599.2	42336.8	133902		48950	26069.8		22021.6	258980	27998.9	58898.2	342398	184941	18520.6			12996.3		10712.1
Q9H4M7	Q9H4M7	PKHA4_HUMAN	PLEKHA4	Pleckstrin homology domain-containing family A member 4	1	AEGDDYGQPR	AEGDDYGQPR	2	AEGDDYGQPR2	19870.4	18144	8994.82	28494.8	15502.6		72539.4	38422.8	53390.5	134257	91799.5	59346.7	127222	63069.3	86053.3	49536.4		6294.94	95922.9	18392.6	29782.3		55663.1
Q9UBB4	Q9UBB4	ATX10_HUMAN	ATXN10	Ataxin-10	1	AEGDISNVANGFK	AEGDISNVANGFK	2	AEGDISNVANGFK2	82429.4	122201	76033.5	87550.6	103210	28297	136484	49015.2	81409.6													139280			252853	230770	229278	44161.1	34041.2	39924.7
Q92925	Q92925	SMRD2_HUMAN	SMARCD2	SWI/SNF-related matrix-associated actin-dependent regulator of chromatin subfamily D member 2	1	AEGDSAGTAGTPGGTPAGDK	AEGDSAGTAGTPGGTPAGDK	2	AEGDSAGTAGTPGGTPAGDK2	6975.14			12911.7			6975.45			4030.68			6292.08						26216.9			27253.9	5207.72
P67936	P67936	TPM4_HUMAN	TPM4	Tropomyosin alpha-4 chain	1	AEGDVAALNR	AEGDVAALNR	2	AEGDVAALNR2	297958	258966	231368	360237	241699	169319	327720	149792	178931	151965	180828	114497	112173	94382.5	158000	1352660	187119	154541	2505200	740805	1153730	2820260	2161840	425242	3024960	1669470	894456	3550160	619951	1069880
Q9NYF8	Q9NYF8	BCLF1_HUMAN	BCLAF1	Bcl-2-associated transcription factor 1	1	AEGEPQEESPLK	AEGEPQEESPLK	2	AEGEPQEESPLK2	121169	12955.5	21064.6	87090.9		10386	65178.3		16498.4	29223.7	12390.8		29561.3						14516.5
Q9NYF8	Q9NYF8	BCLF1_HUMAN	BCLAF1	Bcl-2-associated transcription factor 1	1	AEGEWEDQEALDYFSDK	AEGEWEDQEALDYFSDK	2	AEGEWEDQEALDYFSDK2	82261.6	14675.9	13914.4	54855.4			68290.7	8533.7	14960.7	298386	88716.3	34487	291025	71759.4	64738.6				12929.9
Q96I24	Q96I24	FUBP3_HUMAN	FUBP3	Far upstream element-binding protein 3	1	AEGFVDALHR	AEGFVDALHR	2	AEGFVDALHR2	107545	99288.2	86033	158651	115963	81773.1	412403	224068	260542	1041730	945741	712033	946904	609408	863660	360099	122179	176760	645290	406440	579225	713236	490576	264416	44857.7	50392.1	59690.1	14141.2	47951.8	38200.4
Q96I24	Q96I24	FUBP3_HUMAN	FUBP3	Far upstream element-binding protein 3	1	AEGFVDALHR	AEGFVDALHR	3	AEGFVDALHR3	215688	191490	79636.7	317088	258398	114412	819118	454763	362340	1245560	1215400	836228	1486650	974903	1098180	704348	278373	266641	871791	678529	632035	630061	669342	307039	79565.1	91395.1	84318.2	23769.7	81338.2	57130.4
Q10570	Q10570	CPSF1_HUMAN	CPSF1	Cleavage and polyadenylation specificity factor subunit 1	1	AEGGGAEEGAGAR	AEGGGAEEGAGAR	2	AEGGGAEEGAGAR2													13433.7						29885.3			42359.1
P51608	P51608	MECP2_HUMAN	MECP2	Methyl-CpG-binding protein 2	1	AEGGGATTSTQVMVIK	AEGGGATTSTQVMVIK	2	AEGGGATTSTQVMVIK2	29639	12399.4		21477.9	10138.3	7099.1	21710.7	6244.45	5602.84	14097.8	14070.3	13906.7	33412.3	12319.8	19123.8	37669.2		7786.53	112856	28515.2	52209	83395.8	98543.9	20843.2	88317.8	53020.3	29237	81054.4	18840.9	29087.9
Q9UDR5	Q9UDR5	AASS_HUMAN	AASS	Alpha-aminoadipic semialdehyde synthase, mitochondrial	1	AEGIIYTTQSTIKP	AEGIIYTTQSTIKP	2	AEGIIYTTQSTIKP2	20760.5		7026.39	16409.4	12030.9		14491.6	12296.7		145937	123503	58875.7	147227	92115.1	114618	66278.6	30131.1	47854	174000	106331	127526	158988	163204	33749.8	24782.4	18753.9	13922.7	8603.58
P18433	P18433	PTPRA_HUMAN	PTPRA	Receptor-type tyrosine-protein phosphatase alpha	1	AEGILDVFQTVK	AEGILDVFQTVK	2	AEGILDVFQTVK2	18278.6	19865.3	9326.74	11475.9	15570.4		10378.6	7134.83	14017.5	211894	149331	130913	166074	104088	145855	50487.7	37362.6	62981.9	106302	145770	103858	106191	135883	77517.1		24016.1
Q9UKK3	Q9UKK3	PARP4_HUMAN	PARP4	Protein mono-ADP-ribosyltransferase PARP4	1	AEGILLLVK	AEGILLLVK	2	AEGILLLVK2	62344.8	73779.4	56724.1	72929.8	66128.7	39537.6	136704	83100.3	100697	463367	341191	250464	413841	195636	280449	104603	134724	195363	246278	179944	196759	221852	208002	124449	33132.3	56615.8	47973	14537	32435.1	21725.7
Q3LXA3	Q3LXA3	TKFC_HUMAN	TKFC	Triokinase/FMN cyclase	1	AEGIPVEMVVIGDDSAFTVLK	AEGIPVEMVVIGDDSAFTVLK	2	AEGIPVEMVVIGDDSAFTVLK2	31279.1	29621	34761.3	16267.6		19070.5	9465.68		13271.8	138061	91368.9	47033	160537	32088.3	70834.8	62514.2	68143.2	80819.6	873519	215230	108691	1678150	1387310	86306		59988.5	51054.1	29204.3	33679.8	34157.4
Q3LXA3	Q3LXA3	TKFC_HUMAN	TKFC	Triokinase/FMN cyclase	1	AEGIPVEMVVIGDDSAFTVLK	AEGIPVEMVVIGDDSAFTVLK	3	AEGIPVEMVVIGDDSAFTVLK3		4555.9	7253.03									8232.06	12197.6			9805.71	13111.2		64091.8	25704.2		89792.1	68440.6				7346.93
Q9BX68	Q9BX68	HINT2_HUMAN	HINT2	Adenosine 5'-monophosphoramidase HINT2	1	AEGLGDGYR	AEGLGDGYR	2	AEGLGDGYR2	98848.3	106619	93058.7	83557.5	123307	105023	101400	85482.7	100600	173030	180592	211628	254155	197134	302507	257456	193038	288786	286107	335993	366619	297222	304438	351779	290762	379097	424950	224615	235928	328349
Q8WWM7	Q8WWM7	ATX2L_HUMAN	ATXN2L	Ataxin-2-like protein	1	AEGLQVGQDAR	AEGLQVGQDAR	2	AEGLQVGQDAR2	65997.6	26604.5	19799.1	59244.1	21076.3	25674.8		23946.1	36420.6	104819	74040	55314.5	131038	61836.3	83205.3	68230.9			168777	33020.4	86052	203058	204660	18866.6	112554	45372.6	20891.6	85164.1		18394.6
Q15155	P69849;Q15155;Q5JPE7	NOMO1_HUMAN	NOMO1	BOS complex subunit NOMO1	0	AEGNDHIER	AEGNDHIER	3	AEGNDHIER3																			90900.2			78644.5	30319.4
Q09666	Q09666	AHNK_HUMAN	AHNAK	Neuroblast differentiation-associated protein AHNAK	1	AEGPDVAVDLPK	AEGPDVAVDLPK	2	AEGPDVAVDLPK2	43288.8	108459	91216.7	95070.4	97201.8	97631	110154	104776	117720			96224.3	45485.9	91474.2	93216.5	82866.9	97836.6	61648.4	23881.5	60230.8	41022.7	44416.6		52255.6	89304.8	91382.5	136704	116259	157054	193269
Q09666	Q09666	AHNK_HUMAN	AHNAK	Neuroblast differentiation-associated protein AHNAK	1	AEGPEVDVNLPK	AEGPEVDVNLPK	2	AEGPEVDVNLPK2	1993140	2346780	1798530	2196120	2286540	1840790	2629700	2236290	2053900	4163700	4036210	3252520	4632530	3671460	3213600	5369380	1777200	1336910	5587180	4393500	3954440	6540530	5543280	2643780	4661220	4252870	3459900	4582590	2373500	3398830
O75369	O75369	FLNB_HUMAN	FLNB	Filamin-B	1	AEGPGLSK	AEGPGLSK	2	AEGPGLSK2	163233		62062.1	174424			132012	60422.1		360298	326735	174802	399395	259894	209572	283157	61235.9	60501.4	404436	135073	258638	432532	401824	80384.6	126987	46445.5		32245
P21333	P21333	FLNA_HUMAN	FLNA	Filamin-A	1	AEGPGLSR	AEGPGLSR	2	AEGPGLSR2	33894.4			27827.7		14285.7			22709.3	128133	85070.4	70746.4	95864.3	76287	73305.2	34134.8			59274.4		67817.9	76055.8	192431
P14735	P14735	IDE_HUMAN	IDE	Insulin-degrading enzyme	1	AEGPQEWVFQECK	AEGPQEWVFQEC(UniMod:4)K	2	AEGPQEWVFQEC(UniMod:4)K2																19138.1			61772.3		9429.75	65209.9	40089.2
P14618	P14618	KPYM_HUMAN	PKM	Pyruvate kinase PKM	1	AEGSDVANAVLDGADCIMLSGETAK	AEGSDVANAVLDGADC(UniMod:4)IMLSGETAK	3	AEGSDVANAVLDGADC(UniMod:4)IMLSGETAK3	48922.7	20769					22389.5			33905.8	17100.3		35096.2			324887	28730.6		5237070	171727	69221.7	6020330	3744360	16722.3	462342	145152	34977.6	615160		47349.8
P14618	P14618	KPYM_HUMAN	PKM	Pyruvate kinase PKM	1	AEGSDVANAVLDGADCIMLSGETAK	AEGSDVANAVLDGADC(UniMod:4)IMLSGETAK	4	AEGSDVANAVLDGADC(UniMod:4)IMLSGETAK4																14261.5			234470	12784.3		309868	144094		14401.3			19031.8
Q9NUQ8	Q9NUQ8	ABCF3_HUMAN	ABCF3	ATP-binding cassette sub-family F member 3	1	AEGSEAAELAEIYAK	AEGSEAAELAEIYAK	2	AEGSEAAELAEIYAK2	58643.2	65564.2	30385	35539.9	70580.5	32590.1	245790	115771	163461	452377	421389	330916	509167	349543	346893	216935	31122.3	23660.1	326235	132370	152765	299195	229051	48209.1		17018.5				10114.8
P07237	P07237	PDIA1_HUMAN	P4HB	Protein disulfide-isomerase	1	AEGSEIR	AEGSEIR	2	AEGSEIR2	673193	735734	526524	594020	640831	465712	699281	435251	579976	653937	741695	794804	1016540	1392140	971789	2798140	1007750	1062500	2155210	1989820	1673800	1848290	1384930	1863940	3819030	3563270	3527230	3569730	2191610	2828530
Q07954	Q07954	LRP1_HUMAN	LRP1	Prolow-density lipoprotein receptor-related protein 1	1	AEGSEYQVLYIADDNEIR	AEGSEYQVLYIADDNEIR	2	AEGSEYQVLYIADDNEIR2													25343.9		14495.5				64242			83375.6	57245.2		27702.2			21092.3
Q9NYV4	Q9NYV4	CDK12_HUMAN	CDK12	Cyclin-dependent kinase 12	1	AEGSSNSVVHAETK	AEGSSNSVVHAETK	2	AEGSSNSVVHAETK2							2420.22						2460.51			1082.71			5566.2			7753.99	2856.11		2597.32
Q9NYV4	Q9NYV4	CDK12_HUMAN	CDK12	Cyclin-dependent kinase 12	1	AEGSSNSVVHAETK	AEGSSNSVVHAETK	3	AEGSSNSVVHAETK3	11226.6			19666.9		2630.17	13936		5027.29	5745.15			11231.5			5419.6			20203.6			22158.5	12456.3		7265.07			4015.61
Q9NZB2	Q9NZB2	F120A_HUMAN	FAM120A	Constitutive coactivator of PPAR-gamma-like protein 1	1	AEGSSTASSGSQLAEGK	AEGSSTASSGSQLAEGK	2	AEGSSTASSGSQLAEGK2	33263.3	2492.96		23498.8			9258.44	2241.47	2349.22	3965.1			6708.65	2464.22		4071.96			26817.7		2045.2	27609.1	12132.5		12726.2			10261.9
P14854	P14854	CX6B1_HUMAN	COX6B1	Cytochrome c oxidase subunit 6B1	1	AEGTFPGK	AEGTFPGK	2	AEGTFPGK2	124982	184883	122162	117541	161023	94108.6	178798	81240.7	124780	542912	637488	424199	910142	799138	736170	734545	457820	512947	656663	822604	749723	433830	698690	604594	749193	775558	733038	406958	319411	266879
Q8WUM4	Q8WUM4	PDC6I_HUMAN	PDCD6IP	Programmed cell death 6-interacting protein	1	AEGTNFR	AEGTNFR	2	AEGTNFR2	57157.1	41710.1	33204.1	49685.5	38465.2	37456.7	48723.6	43359.7	49686.7	135053	153628	156467	132684	145770	148867	67561.8		27270	75514.1	41558.6	125691	65573.2	129581	44939.8				18225.1
Q86WX3	Q86WX3	AROS_HUMAN	RPS19BP1	Active regulator of SIRT1	1	AEGTVFTEEDFQK	AEGTVFTEEDFQK	2	AEGTVFTEEDFQK2	103355	90036.8	83061.3	64855.2	91824.7	54159	111692	71119.9	83572.8	255453	214755	139713	233085	160875	198154	120267	18448	12772.5	197067	96822.9	75987	233240	199979	41293.1	116151	83141.7	58515.5	78270.7	31820.3	55178.2
Q99996	Q99996	AKAP9_HUMAN	AKAP9	A-kinase anchor protein 9	1	AEGVIDGYADEK	AEGVIDGYADEK	2	AEGVIDGYADEK2	94993.5	60312.3	36221.1	76549.8	57439.6	50582.1	104626	60705.6	83497.7	158434	139105	100706	185834	117270	119494	78363.6		11662.1	82158.7	40474.4	32729.4	85212.7	60363.5
Q8IY81	Q8IY81	SPB1_HUMAN	FTSJ3	pre-rRNA 2'-O-ribose RNA methyltransferase FTSJ3	1	AEGYAEGDLTLYHR	AEGYAEGDLTLYHR	2	AEGYAEGDLTLYHR2	818312	448228	286506		159055	391683	481628	376844	454949	134829	121477	118041		100840	112341
Q8IY81	Q8IY81	SPB1_HUMAN	FTSJ3	pre-rRNA 2'-O-ribose RNA methyltransferase FTSJ3	1	AEGYAEGDLTLYHR	AEGYAEGDLTLYHR	3	AEGYAEGDLTLYHR3	848616	783151	529757	828161	628323	492682	820918	814085	688318	1190490	947299	753281	1095980	677325	816789	232348	64991.4	50074.2	338658	198230	192724	225111	200486	56806	30352.1	45301.5	28436		90317.5	32498.1
P53041	P53041	PPP5_HUMAN	PPP5C	Serine/threonine-protein phosphatase 5	1	AEGYEVAHGGR	AEGYEVAHGGR	2	AEGYEVAHGGR2	41361.9	11023.1	13219.5	35356.1	10976.4	9993.71	26604.7	8708.38	14259.9	140493	70683.2	35697.4	177916	67296.9	77803.4	59260.8			428063	33223	68942.8	502969	287368	18717.3	99989.3	29332	14001.1	28288
P53041	P53041	PPP5_HUMAN	PPP5C	Serine/threonine-protein phosphatase 5	1	AEGYEVAHGGR	AEGYEVAHGGR	3	AEGYEVAHGGR3	64401.5	14983.6	24101	60112.7	18175.5	17195.5	46513.9	12652	19060.7	127875	70496.9	53740.5	156879	77336.6	73177.6	85304.1	14299.5		369976	38547.9	63470.3	361664	248357	13659.1	130050	35544.7	13510.3	49421.8	11204.6	13850.9
Q5T4S7	Q5T4S7	UBR4_HUMAN	UBR4	E3 ubiquitin-protein ligase UBR4	1	AEHASSLLELASTTK	AEHASSLLELASTTK	2	AEHASSLLELASTTK2	32498.5			20342.4						82454.9	42877	23721.1	64604.1	30774	35934.2	23777.1			107603	19414	26700.9	110856	71547
Q5T4S7	Q5T4S7	UBR4_HUMAN	UBR4	E3 ubiquitin-protein ligase UBR4	1	AEHASSLLELASTTK	AEHASSLLELASTTK	3	AEHASSLLELASTTK3	34134.7	10641		25058.7	5937.68		17865	9852.55		62008.4	41243	26958.5	63405.3	43965.2	30753.1	40062.7	10425.5	7460.45	70399.6	18136.9	26162.8	51990.1	36894.7	7283.88	9934.79	8720.16		8325.87	7146.11
P20700	P20700	LMNB1_HUMAN	LMNB1	Lamin-B1	1	AEHDQLLLNYAK	AEHDQLLLNYAK	2	AEHDQLLLNYAK2	1288770	796134	477093	821505	559334	273758	893855	363256	384813	2647350	2176950	1421710	1861840	1332700	1595210	263862	161804	257930	536913	623312	446038	776064	761374	388120	28194.2	51892	43712.8	15735.8	58515.5	42222.3
P20700	P20700	LMNB1_HUMAN	LMNB1	Lamin-B1	1	AEHDQLLLNYAK	AEHDQLLLNYAK	3	AEHDQLLLNYAK3	5239790	4315310	3241680	4281680	4026600	2343920	4589180	2702840	3068230	5258130	5016860	4342960	4573150	4125670	4460780	1043040	690402	705489	1267020	1511750	1327000	1365460	1467460	987027	88828.2	212242	120048	35559.6	241076	150061
P26639	P26639	SYTC_HUMAN	TARS1	Threonine--tRNA ligase 1, cytoplasmic	1	AEHDSILAEK	AEHDSILAEK	2	AEHDSILAEK2	123342	97988.9	102950	162390	63255.8	84183.1	165277	72570.2	97430.7	1121490	597699	408878	1379180	585557	731408	593833	43914.1	46182.6	1477140	213468	372715	1874460	929973	100368	316734	126658	51050.1	58460.7	37205.1	61990.8
P26639	P26639	SYTC_HUMAN	TARS1	Threonine--tRNA ligase 1, cytoplasmic	1	AEHDSILAEK	AEHDSILAEK	3	AEHDSILAEK3	147214	84782.9	45786.5	141549	65056.3	61203	173244	75605.4	69963	566789	334010	207610	800488	381307	309247	436714	35304.6		542444	107613	101983	578872	306676	27426.2	289119	111193	25425.9	93054		27698
O95394	O95394	AGM1_HUMAN	PGM3	Phosphoacetylglucosamine mutase	1	AEHLDHVMFR	AEHLDHVMFR	2	AEHLDHVMFR2										33327.6	26873.3		26545.7		15951				34251	16896.8	19682.4	43764.1	32252		10711.3
Q8NBI6	Q8NBI6	XXLT1_HUMAN	XXYLT1	Xyloside xylosyltransferase 1	1	AEHNAALQAK	AEHNAALQAK	2	AEHNAALQAK2													6392.97		7136.19	8502.79			27442.4		11215.7	18691.1	27486.1		14401.2	4261.53		9583.9
Q9UH99	Q9UH99	SUN2_HUMAN	SUN2	SUN domain-containing protein 2	1	AEHQQDSEDLFK	AEHQQDSEDLFK	2	AEHQQDSEDLFK2	67235.5	27783.8	21497.7	40884.4	26457.7	14759.6	46902.8	8872.92	29589.3	106009	54100.8	34177.5	103174	44180.3	48207.5	19308.6			88770.5	12901.7	15064.6	124203	65050.8		18319.3			14475.9
Q9UH99	Q9UH99	SUN2_HUMAN	SUN2	SUN domain-containing protein 2	1	AEHQQDSEDLFK	AEHQQDSEDLFK	3	AEHQQDSEDLFK3	187181	100038	74987	119459	50501.3	67801.8	139242	40446.8	74962.6	167123	105098	58197.2	158429	76898.9	77840.5	64825.4			116206	37082.5	32060.1	165407	86099.4	12936.9	58107.2
P51692	P42229;P51692	STA5B_HUMAN	STAT5B	Signal transducer and activator of transcription 5B	0	AEHQVGEDGFLLK	AEHQVGEDGFLLK	2	AEHQVGEDGFLLK2							20789.6		14781.8	74963	56338.3	31459.3	48416.8	29794.7	36253.2	15149.2		8201.8	38054.2	21480.6	21589.9	34429.9	27784.9	7375.16
P51692	P42229;P51692	STA5B_HUMAN	STAT5B	Signal transducer and activator of transcription 5B	0	AEHQVGEDGFLLK	AEHQVGEDGFLLK	3	AEHQVGEDGFLLK3							37546.6	16612		91808.1	78920.5	52406	72799.9	58868.4	60714.7	41423.4			53080.6	43794	39395.1	49311.8	32905.4				7812.27
Q8NFW8	Q8NFW8	NEUA_HUMAN	CMAS	N-acylneuraminate cytidylyltransferase	1	AEHSVDIDVDIDWPIAEQR	AEHSVDIDVDIDWPIAEQR	3	AEHSVDIDVDIDWPIAEQR3																7488.06			15373.7			37361	8334.26
Q14149	Q14149	MORC3_HUMAN	MORC3	MORC family CW-type zinc finger protein 3	1	AEHVVVPIVAFNK	AEHVVVPIVAFNK	2	AEHVVVPIVAFNK2		6324.97								22405.5	14847.6	14904.1	18325.2	9738.08					14862.4	20684.4	16692	23997.9	23648.9
Q14149	Q14149	MORC3_HUMAN	MORC3	MORC family CW-type zinc finger protein 3	1	AEHVVVPIVAFNK	AEHVVVPIVAFNK	3	AEHVVVPIVAFNK3				27518.3	9084.07		20699.4						21442.5			26848.1						11316.4			7364.3
P09525	P09525	ANXA4_HUMAN	ANXA4	Annexin A4	1	AEIDMLDIR	AEIDMLDIR	2	AEIDMLDIR2	151281	150840	189991	167069	235821	153928	219904	193508	147430	1030510	1274700	1587080	1080400	1271850	1319210	846700	1104770	888578	555848	1078520	955790	570252	704972	1022370	64949.2	84399.8	95996.3	42568.5	71368.2	60646.1
O43896	O43896	KIF1C_HUMAN	KIF1C	Kinesin-like protein KIF1C	1	AEIEALAALK	AEIEALAALK	2	AEIEALAALK2	68861.9	70637.1	52559.7		66397.9	29649.7		54168.2	57812	267574	241057	212917	214410	186426	227016	176678	277158	386793	249531	348812	336817	248429	276288	334516				129707
Q99502	Q99502	EYA1_HUMAN	EYA1	Eyes absent homolog 1	1	AEIEALTDSWLTLALK	AEIEALTDSWLTLALK	2	AEIEALTDSWLTLALK2										52055.1			47317.2	11421.8								54108.3
Q16254	Q16254	E2F4_HUMAN	E2F4	Transcription factor E2F4	1	AEIEELQQR	AEIEELQQR	2	AEIEELQQR2	36098	21483.2	20523.1	43435.8	13432.3	16529.2	79867.6	33040.2	35692.3	180213	110645	73135.2	216705	89069.2	104247	93443.4			192079	31531.9	46423.1	237410	136007	10325.8	24476.7	12770.9		13371
O95677	O95677	EYA4_HUMAN	EYA4	Eyes absent homolog 4	1	AEIEGLTDSWLTNALK	AEIEGLTDSWLTNALK	2	AEIEGLTDSWLTNALK2							7273.42			105901	52605.8	27641.9	85600	17776.1	27655.7	10944.6			99006.5	32195.1	19331.2	109043	92137.1
Q86U86	Q86U86	PB1_HUMAN	PBRM1	Protein polybromo-1	1	AEIEHHEMAK	AEIEHHEMAK	3	AEIEHHEMAK3							104034	58823.6	90898	220099	139244	112687	185972	77837.5	126962				185554		28641.6	70479.9
Q99805	Q99805	TM9S2_HUMAN	TM9SF2	Transmembrane 9 superfamily member 2	1	AEIELFVNR	AEIELFVNR	2	AEIELFVNR2																239905	59850.8		219996			284836	236319		322727	203527	97043.1	282450	79037.9	93958.5
O75044	O75044;P0DJJ0;P0DMP2	SRGP2_HUMAN	SRGAP2	SLIT-ROBO Rho GTPase-activating protein 2	0	AEIEMDYSR	AEIEMDYSR	2	AEIEMDYSR2		16841.8			17408.7		32568.1	32272.5	37829.1	79442.8	84197.8	79886	73003.2	95866.7	69415.6	138212	54584.3	50936.2	139744	142253	135728	122240	118528	76031.5	18284.6	28695.6	25297.3
Q8IYM2	Q8IYM2	SLN12_HUMAN	SLFN12	Ribonuclease SLFN12	1	AEIENEDYSYTK	AEIENEDYSYTK	2	AEIENEDYSYTK2							10973.7		9377.14	22604.8			20815.5	16431.1	16517.6	9947.44			19667.8			20991.2	14045.5
Q99504	Q99504	EYA3_HUMAN	EYA3	Eyes absent homolog 3	1	AEIEVLTDSWLGTALK	AEIEVLTDSWLGTALK	2	AEIEVLTDSWLGTALK2	16991.6		12663.2	14686.7	12467.1	12478	24108.5	22985.5	29286.4	365974	110242	60326	267143	58745.2	74910.3	15795.3	26107.8	45361.2	236842	78818.3	41132.5	170211	159544	21562.1					27010.6	12630.6
P16615	O14983;P16615;Q93084	AT2A2_HUMAN	ATP2A2	Sarcoplasmic/endoplasmic reticulum calcium ATPase 2	0	AEIGIAMGSGTAVAK	AEIGIAMGSGTAVAK	2	AEIGIAMGSGTAVAK2	152693	84421.7	60057.7	141015	71539.1	51487.5	113657	47457	45980.7	486459	386024	210719	374108	286765	240997	333000	114064	127428	398619	242435	282714	283694	335947	150708	89491.4	71479.7	40019.1
O15066	O15066	KIF3B_HUMAN	KIF3B	Kinesin-like protein KIF3B	1	AEIHDLQEEHIK	AEIHDLQEEHIK	2	AEIHDLQEEHIK2										21791.6	14875.7	8567.4	21012.5	6066.82	13995.8	7946.62			22270	7666.4	8272.81	23454.9	16433.6
O15066	O15066	KIF3B_HUMAN	KIF3B	Kinesin-like protein KIF3B	1	AEIHDLQEEHIK	AEIHDLQEEHIK	3	AEIHDLQEEHIK3	17681	12379.8		14108.2	13197.2		22428.3	8216.98	13814.8	188661	103650	62514.8	154185	63450	79500	57438.7		11649.8	110302	41633.9	39474.9	172018	108791	16654.3	9627.87	9831.45			6242.78
Q13151	Q13151	ROA0_HUMAN	HNRNPA0	Heterogeneous nuclear ribonucleoprotein A0	1	AEIIADK	AEIIADK	2	AEIIADK2	801634	1137210	889978	1510610	1772880	1316790	6387880	4940170	5211470	2917250	3230490	4971350	2634310	4067230	3402150	1621070	2308270	1633910	472150	1407730	941881	149201	138162	690211		84176.4	50626.8	33253.4		53434.2
P54886	P54886	P5CS_HUMAN	ALDH18A1	Delta-1-pyrroline-5-carboxylate synthase	1	AEIIHHLADLLTDQR	AEIIHHLADLLTDQR	2	AEIIHHLADLLTDQR2																			35931.9			39273.7	26970.8
P54886	P54886	P5CS_HUMAN	ALDH18A1	Delta-1-pyrroline-5-carboxylate synthase	1	AEIIHHLADLLTDQR	AEIIHHLADLLTDQR	3	AEIIHHLADLLTDQR3	6863.46									67066.1	14230.7		74483.8						174847			221630	136313
Q9Y6K5	Q9Y6K5	OAS3_HUMAN	OAS3	2'-5'-oligoadenylate synthase 3	1	AEIISEIR	AEIISEIR	2	AEIISEIR2		44085.3	33253.7		40838		55658.7	61032.8	61818	119593	158644	228709	164486	224807	170780	132338	142254	127636		115787	96068.4			142974
Q9BXP5	Q9BXP5	SRRT_HUMAN	SRRT	Serrate RNA effector molecule homolog	1	AEIISLCK	AEIISLC(UniMod:4)K	2	AEIISLC(UniMod:4)K2																	61628.1	54303.4		49860.9	42792.9			34076.1
Q9BRG1	Q9BRG1	VPS25_HUMAN	VPS25	Vacuolar protein-sorting-associated protein 25	1	AEIITVSDGR	AEIITVSDGR	2	AEIITVSDGR2	82312.7	125006	99327.5	130424	136245	118577	262351	232439	205746	298316	436905	340190	414971	436354	306225	658098	416552	282745	406033	370540	328129	288166	314553	196702	392439	205363	324678	185491	144785	166158
P43363	P43363	MAGAA_HUMAN	MAGEA10	Melanoma-associated antigen 10	1	AEILESVIR	AEILESVIR	2	AEILESVIR2		44804.3		71709.3	91660.8	57328.1	135663	98541.5	133817	145878	163636	149560	141087	118211	179513			140616		183089	168890
Q15276	Q15276	RABE1_HUMAN	RABEP1	Rab GTPase-binding effector protein 1	1	AEILFLK	AEILFLK	2	AEILFLK2							24794.8		21284.4	223805	165866	170792	151584	121248	186331		88036.3	139112		145854	105684	57484.8		129583
Q8TD26	Q8TD26	CHD6_HUMAN	CHD6	Chromodomain-helicase-DNA-binding protein 6	1	AEILGEAAEK	AEILGEAAEK	2	AEILGEAAEK2						16546.2	47598.4	30904.5	41991.1
O94768	O94768	ST17B_HUMAN	STK17B	Serine/threonine-protein kinase 17B	1	AEILHEIAVLELAK	AEILHEIAVLELAK	3	AEILHEIAVLELAK3										45203	11838.2	7154.85	36054	6449.92	10419.2	5394.18			27255.7		5195.23	28159.3	27030.9
Q9Y6K5	Q9Y6K5	OAS3_HUMAN	OAS3	2'-5'-oligoadenylate synthase 3	1	AEILSEMR	AEILSEMR	2	AEILSEMR2			35986.9							168991	188984	136986	156743	149058	168409		84050.3			80339.2		52795.2		79904.9
Q8ND24	Q8ND24	RN214_HUMAN	RNF214	RING finger protein 214	1	AEILSLESR	AEILSLESR	2	AEILSLESR2	58935.7	63112	43484.1	88766.8	73005.5	52583.1	203176	127792	155155	174099	315067	326721	273884	277067	296712	165665	63529.4	93097	118795	104651	139968	73220.3	73487.3	111598
Q14683	Q14683	SMC1A_HUMAN	SMC1A	Structural maintenance of chromosomes protein 1A	1	AEIMESIK	AEIMESIK	2	AEIMESIK2	86767.3	86941.8	55378.9	69681.9	79020.8		73294.5	46722	78141.9	86994.4	124927				89134.7
O14686	O14686	KMT2D_HUMAN	KMT2D	Histone-lysine N-methyltransferase 2D	1	AEINGHIDSK	AEINGHIDSK	2	AEINGHIDSK2	17883			8115.87	7127.8			7491.58		48329.3	47562.8	16588	54597.8	23550.2	26914.6				39454.6		19961.4	48485.3	36639
Q76L83	Q76L83	ASXL2_HUMAN	ASXL2	Putative Polycomb group protein ASXL2	1	AEIPLNEQTTLSK	AEIPLNEQTTLSK	2	AEIPLNEQTTLSK2	21417.8	12891.3		30231.5	18786.7	13797.7	92925.8	44094.8	37198.1	78194.3	82690.6	41482.1	83549.2	46783.5	43843.8	49302			73458.8	36236.1	34352.1	53343.7	50880.6		9369.01			10943.3
O14782	O14782	KIF3C_HUMAN	KIF3C	Kinesin-like protein KIF3C	1	AEIQDQHDEYIR	AEIQDQHDEYIR	3	AEIQDQHDEYIR3							18724			29011.6			27046.9	19138.2					28038.8			38161.9	18517.9
P24928	P24928	RPB1_HUMAN	POLR2A	DNA-directed RNA polymerase II subunit RPB1	1	AEIQELAMVPR	AEIQELAMVPR	2	AEIQELAMVPR2	215243	231904	165549	149905	193903	123683	173631	110830	184740	564630	578924	408805	486834	386633	407154	217842	136037	162229	292976	344761	264549	382678	340389	222987	79123.6	94560.1	73473	87139.7	78082.4	85179.4
O94927	O94927	HAUS5_HUMAN	HAUS5	HAUS augmin-like complex subunit 5	1	AEIQELDQSLELMER	AEIQELDQSLELMER	2	AEIQELDQSLELMER2										52155.5	14948.3	20317.7	37955.7	19771.3	14895.2				30112.2		11547.2	36687.1	19649.2
Q9BVA0	Q9BVA0	KTNB1_HUMAN	KATNB1	Katanin p80 WD40 repeat-containing subunit B1	1	AEIQNAEDYNEIFQPK	AEIQNAEDYNEIFQPK	2	AEIQNAEDYNEIFQPK2	26335.9	12749.3				8957.53	52756.8	13963.4	22690.4	272388	124035	90203.6	311632	117648	151187	64070.8			165174	63922.9	55170.4	209860	146145		21829.1
Q9BVA0	Q9BVA0	KTNB1_HUMAN	KATNB1	Katanin p80 WD40 repeat-containing subunit B1	1	AEIQNAEDYNEIFQPK	AEIQNAEDYNEIFQPK	3	AEIQNAEDYNEIFQPK3										22204.4	17015.3	11716.9	28824.8	12994.8	18254.2	13746.7			13619.3			8711.95	8340.86		4250.77
Q14517	Q14517	FAT1_HUMAN	FAT1	Protocadherin Fat 1	1	AEISEFAPPNTPVVMVK	AEISEFAPPNTPVVMVK	2	AEISEFAPPNTPVVMVK2	22928.1			11336			11995.7	4749.92		39662.8	23753.2	16235	38028.1	18150.9	22902.4	24880.3			42985.3	29428.6	25903.7	46644.6	46952.1	5900.77	23967.2	14831.3	7269.36	18893.1
P41250	P41250	GARS_HUMAN	GARS1	Glycine--tRNA ligase	1	AEISELPSIVQDLANGNITWADVEAR	AEISELPSIVQDLANGNITWADVEAR	3	AEISELPSIVQDLANGNITWADVEAR3																			15620.5			40091.5
P21333	P21333	FLNA_HUMAN	FLNA	Filamin-A	1	AEISFEDR	AEISFEDR	2	AEISFEDR2	623286	714225	463923	587764	561298	419493	852941	530720	715671	4614080	4661400	3777920	4306240	3715950	3973000	2531380	457995	200295	1785490	796868	1193010	1645820	1502450	521150	314355	270138	167688	162443	113020	115736
Q8N9N8	Q8N9N8	EIF1A_HUMAN	EIF1AD	Probable RNA-binding protein EIF1AD	1	AEISFVLCK	AEISFVLC(UniMod:4)K	2	AEISFVLC(UniMod:4)K2																			69745.8			69522.6	77899		39104.1	61117.4	40612.9	45411.8	41483.1	36096.2
Q8N3D4	Q8N3D4	EH1L1_HUMAN	EHBP1L1	EH domain-binding protein 1-like protein 1	1	AEISGVQGSETQVLR	AEISGVQGSETQVLR	2	AEISGVQGSETQVLR2	35462.3	11523.1	8063.05	27938.1		9663.45	39295	12358.8	16497.6	116127	60003.4	38790.9	109545	48510.6	57756.1	43656		7233.33	181029	24528.3	47903.5	202799	147799	9904.3	18565.5	13154		11205.3
P31939	P31939	PUR9_HUMAN	ATIC	Bifunctional purine biosynthesis protein ATIC	1	AEISNAIDQYVTGTIGEDEDLIK	AEISNAIDQYVTGTIGEDEDLIK	3	AEISNAIDQYVTGTIGEDEDLIK3				4168.54						13162.3			13022.5						38166.7			89570.4	34289.2
Q6JQN1	Q6JQN1	ACD10_HUMAN	ACAD10	Acyl-CoA dehydrogenase family member 10	1	AEITAEGFLR	AEITAEGFLR	2	AEITAEGFLR2										53484.6	51507.3	47140.8	43913.9	42284.8	46681.3	24750.3		42626.7	36606.3	31798.2	33607.7
Q14203	Q14203	DCTN1_HUMAN	DCTN1	Dynactin subunit 1	1	AEITDAEGLGLK	AEITDAEGLGLK	2	AEITDAEGLGLK2	144806	267318	191677	188904	238770	194909	274448	243362	267620	1583270	1662830	1704640	1441970	1449210	1630610	670758	841449	958217	708682	1256040	1142030	797677	960229	1201060	99723.5	130922	102560	61168.1	64827.1	61299.7
O75369	O75369	FLNB_HUMAN	FLNB	Filamin-B	1	AEITFDDHK	AEITFDDHK	2	AEITFDDHK2	148439	185785	149106	134412	164293	153789	158751	132808	153403	1607720	1547790	1492960	1518770	1323250	1758970	643622	342448	449509	873440	895335	1047150	1102120	1007900	845748	163573	200811	239209	42935.2	68921.8	95198.8
O75369	O75369	FLNB_HUMAN	FLNB	Filamin-B	1	AEITFDDHK	AEITFDDHK	3	AEITFDDHK3	149513	179378	93091.8	108131	109205	87881	165999	110382	91848.9	1617520	1495650	1015930	1663700	1177050	1132840	631216	281671	236199	842272	973809	667901	956782	1081560	441901	154605	188358	136516	49419.8	48592.6	60633.8
O75382	O75382	TRIM3_HUMAN	TRIM3	Tripartite motif-containing protein 3	1	AEITGPDGTR	AEITGPDGTR	2	AEITGPDGTR2								86966.5	136368	452253	442493	380611	439962	299528	385422	215963	73132.3		297760	244903	220629	283486	301015	107648
Q13045	Q13045	FLII_HUMAN	FLII	Protein flightless-1 homolog	1	AEITLLVQGQELPEFWEALGGEPSEIK	AEITLLVQGQELPEFWEALGGEPSEIK	3	AEITLLVQGQELPEFWEALGGEPSEIK3			6105.48			5016.76	4278.93		3640.3	6288.52	22233.6	8685.11		9131.92	27570.2	3857.74	5325.21		14829.7		5771.18	22494.9		5420.62			4823.51			5751.14
Q99996	Q99996	AKAP9_HUMAN	AKAP9	A-kinase anchor protein 9	1	AEIVSASESR	AEIVSASESR	2	AEIVSASESR2	59249			43939.7			42453.6			41699.5									69038.9			51493.7	32168.4
P24821	P24821	TENA_HUMAN	TNC	Tenascin	1	AEIVTEAEPEVDNLLVSDATPDGFR	AEIVTEAEPEVDNLLVSDATPDGFR	3	AEIVTEAEPEVDNLLVSDATPDGFR3													3820.64									7538.28
P20226	P20226	TBP_HUMAN	TBP	TATA-box-binding protein	1	AEIYEAFENIYPILK	AEIYEAFENIYPILK	2	AEIYEAFENIYPILK2	11795.2	16236.1	23923.4	8983.95		17266.1		9471.5	18840.2	365698	172204	99049.3	256868	51300.6	131374	33661	30272	29605.4	246254	139867	69996.7	300904	294571	49076.6			17706.8		15648.8	17046.4
Q12887	Q12887	COX10_HUMAN	COX10	Protoheme IX farnesyltransferase, mitochondrial	1	AEIYEMR	AEIYEMR	2	AEIYEMR2					17227.5		17523					43039.6	34564.8	40649		26513.7	41381.7		19306.1	23544.8	26806.7		19388.6	37814.9
Q14697	Q14697	GANAB_HUMAN	GANAB	Neutral alpha-glucosidase AB	1	AEKDEPGAWEETFK	AEKDEPGAWEETFK	2	AEKDEPGAWEETFK2	23491.3			12763.6															111583			169358	20068.4		22729.4
Q14697	Q14697	GANAB_HUMAN	GANAB	Neutral alpha-glucosidase AB	1	AEKDEPGAWEETFK	AEKDEPGAWEETFK	3	AEKDEPGAWEETFK3	46959			31094.2			7692.19			14820			18745.9						125255			153546	28075.2		31413			34214.4
P56177	P56177;P56178;P56179;Q07687	DLX1_HUMAN	DLX1	Homeobox protein DLX-1	0	AELAASLGLTQTQVK	AELAASLGLTQTQVK	2	AELAASLGLTQTQVK2	11236.4	4554.09		9972.37	6663.01		23016.8	11348.6	15572.8	13952.5	14874.6	16025.9	16250.2	10969.8	11363	15238.3	8529.96	12426.2	11177	12703.4	15852.4	12166.7	7648.92
Q8TDR0	Q8TDR0	MIPT3_HUMAN	TRAF3IP1	TRAF3-interacting protein 1	1	AELAELEQLIK	AELAELEQLIK	2	AELAELEQLIK2										50252.6	29981.8	19592.4	38815.6	17069.7	23255.6				19747.2	26034.9	21935.2	22490.6	17510	15086.2
Q96QK1	Q96QK1	VPS35_HUMAN	VPS35	Vacuolar protein sorting-associated protein 35	1	AELAELPLR	AELAELPLR	2	AELAELPLR2	240388	228810	195555	233891	219213	76272.5	252904	130243	183948	518874	722286	628067	702130	890726	938746	785788	428353	395401	450289	551065	501363	326788	348826	549509	484402	467737	403416	97584.8	89489.4	78734.2
Q9H5N1	Q9H5N1	RABE2_HUMAN	RABEP2	Rab GTPase-binding effector protein 2	1	AELAGALAEMETMK	AELAGALAEMETMK	2	AELAGALAEMETMK2	21652	28947.2	21744.3	21569.7	20499.3	12413.2	57130.8	45275.7	41360.3	196069	206340	195206	184063	192112	181120	86971.6	68267.5	70230.5	76968.8	134541	98292.9	73749.8	73420.3	71988.2	25671.1	24226.3	24718.3		25169.9	15523.2
Q8WVR3	Q8WVR3	TPC14_HUMAN	TRAPPC14	Trafficking protein particle complex subunit 14	1	AELAGDPGR	AELAGDPGR	2	AELAGDPGR2										63597.6	76452.2	55937.2	76212.8	55347.9	61870.8	40093.5			35756.6			54387.9
O95613	O95613	PCNT_HUMAN	PCNT	Pericentrin	1	AELALELHK	AELALELHK	2	AELALELHK2	54609	45147.3	40586.7	52736.4	69556.6	37232.9	70080	59276.6	53519.2	142509	124656	113917	119586	95089.8	92564.1	35795.9	51524.5	71418.6	58000.3	73326.9	74115.9	55460.7	53930.4	55083.1			9371.26		17892	11388.6
Q96EP0	Q96EP0	RNF31_HUMAN	RNF31	E3 ubiquitin-protein ligase RNF31	1	AELALSLLQETPR	AELALSLLQETPR	2	AELALSLLQETPR2											21810.8	18592.4		22370.9
Q9H2G2	Q9H2G2	SLK_HUMAN	SLK	STE20-like serine/threonine-protein kinase	1	AELANIER	AELANIER	2	AELANIER2	120207	50447		108970			92633.7			234350	216309	186652	259577	189155	167053	164414			238089		118762	254699	186968
Q99996	Q99996	AKAP9_HUMAN	AKAP9	A-kinase anchor protein 9	1	AELASYK	AELASYK	2	AELASYK2	35705.9	47863.7	24779.3	37958.1	35271.5	28786.5	49281.2	41324.7	40672.6	39480.8	41925	37077.8	43949.2	44320.4	36528.9	29241.9	36231.9	33739.9	23838.6	27215.7	25141.9	20924	35025.3	33288.7
Q12797	Q12797	ASPH_HUMAN	ASPH	Aspartyl/asparaginyl beta-hydroxylase	1	AELDAAEK	AELDAAEK	2	AELDAAEK2	45697.4	59685.2	45036.1	45591.5	68372.3	43582.4	62152.5	59926.1	59646.9	278003	282736	224689	390321	303373	345047	256037	86791.5	71678.4	208749	196543	178630	247113	228270	111502	226878	187103	169849	139561	82961.6	100105
Q96EV8	Q96EV8	DTBP1_HUMAN	DTNBP1	Dysbindin	1	AELDAEHAQK	AELDAEHAQK	2	AELDAEHAQK2	10138.7	6753	7001.9	9519.24	6367.52	5695.48	25734.4	10371.2	12829	50576.2	30622.4	20733	69045.9	26796	31685.2	38042.1			103601	17315.9	27690.9	118654	74037.1		46884.3	21533.3	9718.72	38548.6		9159.59
Q96EV8	Q96EV8	DTBP1_HUMAN	DTNBP1	Dysbindin	1	AELDAEHAQK	AELDAEHAQK	3	AELDAEHAQK3				16471.2			27450.9	15015.3		32752.7	22134.7	19706.1	46073.9	29032.1	12483.8				41336.2			25231.6	35537.6		51780.5	37125.5		43512.3
P23246	P23246	SFPQ_HUMAN	SFPQ	Splicing factor, proline- and glutamine-rich	1	AELDDTPMR	AELDDTPMR	2	AELDDTPMR2	849023	1315480	839263	1018530	1187270	1165020	3189520	2780560	3022440	8580680	8199590	7345310	7845890	6468590	7181020	5060020	1413260	1082940	5838300	3932340	4520200	5483610	5101950	2307220	197774	177324	143946	88396.7	96792.2	94410.8
Q99996	Q99996	AKAP9_HUMAN	AKAP9	A-kinase anchor protein 9	1	AELDEMYGQQIVQMK	AELDEMYGQQIVQMK	2	AELDEMYGQQIVQMK2	35585.4	29329.5	17955.9	30982.4	23104.6	10275.9	41662.9	29455.9	29462.8	131681	129058	82562.5	108410	91601.3	73386.9	34722.5	22905.2	19248.5	33302.7	55786.7	25391.4	39985.9	30698.4	24106.3			6305.01
Q03252	Q03252	LMNB2_HUMAN	LMNB2	Lamin-B2	1	AELDEVNK	AELDEVNK	2	AELDEVNK2	1451710	1400940	1233120	1246060	1354570	904029	1308420	859602	1209910	1347970	1291430	1044080	1120970	1104660	1260760	307216	188153	144537	340640	252850	295620	268642	305074	293117	28216.2	35067.4	29902.9			18294.5
Q8WXF1	Q8WXF1	PSPC1_HUMAN	PSPC1	Paraspeckle component 1	1	AELDGTILK	AELDGTILK	2	AELDGTILK2	104617	209266	141341	133643	210147	194651	416882	436022	435090	672575	753596	1403010	655468	856644	897812	523932	719924	726737	107795	356103	317134	60545.9	61458.8	579624	27390.1	37706.4	43655.1	23583.9		36112.4
Q13136	Q13136	LIPA1_HUMAN	PPFIA1	Liprin-alpha-1	1	AELDHMR	AELDHMR	2	AELDHMR2	20321.2	39920.9	32285.8	25310.9	46817.6	33130.1	68939.8	65042.6	87764.9	414309	385693	327817	317072	297534	388595	136668	127452	232649	203948	272533	273249	250390	243164	214092			40512		24038.8	29035.6
Q13523	Q13523	PRP4B_HUMAN	PRPF4B	Serine/threonine-protein kinase PRP4 homolog	1	AELDNELMEGK	AELDNELMEGK	2	AELDNELMEGK2	104797	109242	126249	90827.6	121690	98997.2	154234	113266	129230	490408	464145	305336	526850	370823	411861	294181	68319.1	43079.8	362278	189514	171033	398758	339801	100373	129751	113849	87672.2	40426.1		21356.9
Q68CZ2	Q68CZ2	TENS3_HUMAN	TNS3	Tensin-3	1	AELDQLLSGFGLEDPGSSLK	AELDQLLSGFGLEDPGSSLK	2	AELDQLLSGFGLEDPGSSLK2				3166.34				4448.67	6228.22	73125.3	31284.5	16089.4	50522.7	8647.51	32532.4	11467.5		6901.26	72189.8	20326	21426	93948.9	66983.8	7820.81
Q8N511	Q8N511	TM199_HUMAN	TMEM199	Transmembrane protein 199	1	AELEAALGK	AELEAALGK	2	AELEAALGK2																									94273.3	100936	107841	92765.4	96624.4	105416
Q9BW71	Q9BW71	HIRP3_HUMAN	HIRIP3	HIRA-interacting protein 3	1	AELEALGMK	AELEALGMK	2	AELEALGMK2							64086.3	63590.5	71771.1		49736	90141.5	43347.6	61726.7		96960.3	113733	90652.6		36697.5	51645.2			78999.9	83855.4	90268.3	119418	81725.3	127377	140084
Q7Z406	Q7Z406	MYH14_HUMAN	MYH14	Myosin-14	1	AELEALLSSK	AELEALLSSK	2	AELEALLSSK2			68482	39888.1		57203.3			75172				130014	129542							212714
Q5VTR2	Q5VTR2	BRE1A_HUMAN	RNF20	E3 ubiquitin-protein ligase BRE1A	1	AELEDLR	AELEDLR	2	AELEDLR2								198890					295720
Q9Y3X0	Q9Y3X0	CCDC9_HUMAN	CCDC9	Coiled-coil domain-containing protein 9	1	AELEGVAVTAPR	AELEGVAVTAPR	2	AELEGVAVTAPR2					14392.8		18493.2	17839.5		12776.1						32592.9	16906.3		37295.3	25402.2	19782.6	28051	27768.2		51721.4	42612.4	23540	88911.8	25487.6	37306.7
Q9Y4C1	Q9Y4C1	KDM3A_HUMAN	KDM3A	Lysine-specific demethylase 3A	1	AELEIANPPELQK	AELEIANPPELQK	2	AELEIANPPELQK2			10082	18808.5	19423.5		48936.6	29880	42184.3	77581.4	79021.5	49000.7	90612.4	52858.8	55985.7	24837.6			22679.2			22504
[truncated: 72,201 more rows]

## Sheet: Table_S3B
Protein.Group	Protein.Ids	Protein.Names	Genes	First.Protein.Description	C:\Users\tjreed\Desktop\DIA-NN Search Holder\20231015_TPCA_UltraOpt_15cm_InSol_temp1_Rep_1_Slot1-14_1_534.d	C:\Users\tjreed\Desktop\DIA-NN Search Holder\20231015_TPCA_UltraOpt_15cm_InSol_temp1_Rep_2_Slot1-32_1_544.d	C:\Users\tjreed\Desktop\DIA-NN Search Holder\20231015_TPCA_UltraOpt_15cm_InSol_temp1_Rep_3_Slot2-15_1_556.d	C:\Users\tjreed\Desktop\DIA-NN Search Holder\20231015_TPCA_UltraOpt_15cm_InSol_temp2_Rep_1_Slot1-15_1_535.d	C:\Users\tjreed\Desktop\DIA-NN Search Holder\20231015_TPCA_UltraOpt_15cm_InSol_temp2_Rep_2_Slot1-33_1_545.d	C:\Users\tjreed\Desktop\DIA-NN Search Holder\20231015_TPCA_UltraOpt_15cm_InSol_temp2_Rep_3_Slot2-16_1_557.d	C:\Users\tjreed\Desktop\DIA-NN Search Holder\20231015_TPCA_UltraOpt_15cm_InSol_temp3_Rep_1_Slot1-16_1_536.d	C:\Users\tjreed\Desktop\DIA-NN Search Holder\20231015_TPCA_UltraOpt_15cm_InSol_temp3_Rep_2_Slot1-34_1_546.d	C:\Users\tjreed\Desktop\DIA-NN Search Holder\20231015_TPCA_UltraOpt_15cm_InSol_temp3_Rep_3_Slot2-17_1_558.d	C:\Users\tjreed\Desktop\DIA-NN Search Holder\20231015_TPCA_UltraOpt_15cm_InSol_temp4_Rep_1_Slot1-17_1_537.d	C:\Users\tjreed\Desktop\DIA-NN Search Holder\20231015_TPCA_UltraOpt_15cm_InSol_temp4_Rep_2_Slot1-35_1_547.d	C:\Users\tjreed\Desktop\DIA-NN Search Holder\20231015_TPCA_UltraOpt_15cm_InSol_temp4_Rep_3_Slot2-18_1_559.d	C:\Users\tjreed\Desktop\DIA-NN Search Holder\20231015_TPCA_UltraOpt_15cm_InSol_temp5_Rep_1_Slot1-18_1_538.d	C:\Users\tjreed\Desktop\DIA-NN Search Holder\20231015_TPCA_UltraOpt_15cm_InSol_temp5_Rep_2_Slot1-36_1_548.d	C:\Users\tjreed\Desktop\DIA-NN Search Holder\20231015_TPCA_UltraOpt_15cm_InSol_temp5_Rep_3_Slot2-24_1_560.d	C:\Users\tjreed\Desktop\DIA-NN Search Holder\20231015_TPCA_UltraOpt_15cm_Sol_temp1_Rep_1_Slot1-5_1_533.d	C:\Users\tjreed\Desktop\DIA-NN Search Holder\20231015_TPCA_UltraOpt_15cm_Sol_temp1_Rep_2_Slot1-23_1_543.d	C:\Users\tjreed\Desktop\DIA-NN Search Holder\20231015_TPCA_UltraOpt_15cm_Sol_temp1_Rep_3_Slot1-42_1_555.d	C:\Users\tjreed\Desktop\DIA-NN Search Holder\20231015_TPCA_UltraOpt_15cm_Sol_temp2_Rep_1_Slot1-6_1_532.d	C:\Users\tjreed\Desktop\DIA-NN Search Holder\20231015_TPCA_UltraOpt_15cm_Sol_temp2_Rep_2_Slot1-24_1_542.d	C:\Users\tjreed\Desktop\DIA-NN Search Holder\20231015_TPCA_UltraOpt_15cm_Sol_temp2_Rep_3_Slot1-43_1_554.d	C:\Users\tjreed\Desktop\DIA-NN Search Holder\20231015_TPCA_UltraOpt_15cm_Sol_temp3_Rep_1_Slot1-7_1_531.d	C:\Users\tjreed\Desktop\DIA-NN Search Holder\20231015_TPCA_UltraOpt_15cm_Sol_temp3_Rep_2_Slot1-25_1_541.d	C:\Users\tjreed\Desktop\DIA-NN Search Holder\20231015_TPCA_UltraOpt_15cm_Sol_temp3_Rep_3_Slot1-44_1_553.d	C:\Users\tjreed\Desktop\DIA-NN Search Holder\20231015_TPCA_UltraOpt_15cm_Sol_temp4_Rep_1_Slot1-8_1_530.d	C:\Users\tjreed\Desktop\DIA-NN Search Holder\20231015_TPCA_UltraOpt_15cm_Sol_temp4_Rep_2_Slot1-26_1_540.d	C:\Users\tjreed\Desktop\DIA-NN Search Holder\20231015_TPCA_UltraOpt_15cm_Sol_temp4_Rep_3_Slot1-45_1_552.d	C:\Users\tjreed\Desktop\DIA-NN Search Holder\20231015_TPCA_UltraOpt_15cm_Sol_temp5_Rep_1_Slot1-9_1_529.d	C:\Users\tjreed\Desktop\DIA-NN Search Holder\20231015_TPCA_UltraOpt_15cm_Sol_temp5_Rep_2_Slot1-27_1_539.d	C:\Users\tjreed\Desktop\DIA-NN Search Holder\20231015_TPCA_UltraOpt_15cm_Sol_temp5_Rep_3_Slot1-51_1_551.d
[truncated: 8,024 more rows]

[truncated: 14 more sheets: Table_S3C, Table_S3D, Table_S3E, Table_S3F, Table_S3G, Table_S3H, Table_S3I, Table_S3J, Table_S3K, Table_S3L, Table_S3M, Table_S3N, Table_S3O, Table_S3P]
