# Supplementary material for: Exploring How Workflow Variations in Denaturation-Based Assays Impact Global Protein–Protein Interaction Predictions
Source: Mol Cell Proteomics. 2025 Dec 11;25(2):101479. doi: 10.1016/j.mcpro.2025.101479 (PMC12829148; doi:10.1016/j.mcpro.2025.101479)
Supplement: Table S4 [file mmc4.xlsx]

## Sheet: Descriptions
Tab name	Tab description	Column/Row headers		Notes
Table_S4A	DIA-NN produced pr_matrix for IAV experiments	Protein.Group		Inferred protein
		Protein.Ids		All proteins that match to precursor
		Protein.Names		The name of the protein
		Genes		The name of the protein's gene
		First.Protein.Description		Description of the inferred protein
		Proteotypic		Whether or not the protein is proteotypic
		Stripped.Sequence		Peptide sequence with no modifications
		Modified.Sequence		Peptide sequence with modifications
		Precursor.Charge		The charge of the precursor
		Precursor.Id		The peptide sequence with modifications with the charge
		D:\..		The realtive abundance of the given peptide in a particular sample (file)
Table_S4B	DIA-NN produced pg_matrix for IAV experiments	Protein.Group		Inferred protein
		Protein.Ids		All proteins that match to precursor
		Protein.Names		The name of the protein
		Genes		The name of the protein's gene
		First.Protein.Description		Description of the inferred protein
		D:\..		The realtive abundance of the given peptide in a particular sample (file)
Table_S4C	DIA-NN produced stats file IAV experiments (only normalization relevant columns are incldued)	Name		Condition-Replicate-Fraction-DataType-Temperature
		Volume.Scale		Scaling factor used in normalization to account for different volumes used for final resuspension of sample
		File.Name		The file name that appears in the pr_matrix and pg_matrix files
		Precursors.Identified		Total number of precursors identifed within the given sample
		Proteins.Identified		Total number of proteins identifed within the given sample
		Total.Quantity		Summed quanity
		MS1.Signal		Total MS1 signal
		MS2.Signal		Total MS2 Signal
Table_S4D	Normalized data for IAV experiments	Accession		Uniprot accession
		Condition		Infection timepoint
		Replicate	1	The biological replicate
			2
			3
		Type	Sol	Fraction from which sample is from
			InSol
		Temperature	55	The temperature points which were used in the thermal denaturation step of the experiment.
			53.5
			51.2
			48.1
			43.9
			40.3
			38.2
			37

## Sheet: Table_S4A
Protein.Group	Protein.Ids	Protein.Names	Genes	First.Protein.Description	Proteotypic	Stripped.Sequence	Modified.Sequence	Precursor.Charge	Precursor.Id	D:\Tavis\Diann_data_holder\20240127_IAV_0HPI_TPCA_Sol_Temp1_Rep_1_Slot1-28_1_1482.d	D:\Tavis\Diann_data_holder\20240127_IAV_0HPI_TPCA_Sol_Temp2_Rep_1_Slot1-29_1_1481.d	D:\Tavis\Diann_data_holder\20240127_IAV_0HPI_TPCA_Sol_Temp3_Rep_1_Slot1-30_1_1480.d	D:\Tavis\Diann_data_holder\20240127_IAV_0HPI_TPCA_Sol_Temp4_Rep_1_Slot1-31_1_1479.d	D:\Tavis\Diann_data_holder\20240127_IAV_0HPI_TPCA_Sol_Temp5_Rep_1_Slot1-32_1_1478.d	D:\Tavis\Diann_data_holder\20240127_IAV_18HPI_TPCA_Sol_Temp1_Rep_1_Slot1-46_1_1502.d	D:\Tavis\Diann_data_holder\20240127_IAV_18HPI_TPCA_Sol_Temp2_Rep_1_Slot1-47_1_1501.d	D:\Tavis\Diann_data_holder\20240127_IAV_18HPI_TPCA_Sol_Temp3_Rep_1_Slot1-48_1_1500.d	D:\Tavis\Diann_data_holder\20240127_IAV_18HPI_TPCA_Sol_Temp4_Rep_1_Slot1-49_1_1499.d	D:\Tavis\Diann_data_holder\20240127_IAV_18HPI_TPCA_Sol_Temp5_Rep_1_Slot1-50_1_1498.d	D:\Tavis\Diann_data_holder\20240128_IAV_18HPI_TPCA_Sol_Temp1_Rep_2_Slot1-46_1_1532.d	D:\Tavis\Diann_data_holder\20240128_IAV_18HPI_TPCA_Sol_Temp2_Rep_2_Slot1-47_1_1531.d	D:\Tavis\Diann_data_holder\20240128_IAV_18HPI_TPCA_Sol_Temp3_Rep_2_Slot1-48_1_1530.d	D:\Tavis\Diann_data_holder\20240128_IAV_18HPI_TPCA_Sol_Temp4_Rep_2_Slot1-49_1_1529.d	D:\Tavis\Diann_data_holder\20240128_IAV_18HPI_TPCA_Sol_Temp5_Rep_2_Slot1-50_1_1528.d	D:\Tavis\Diann_data_holder\20240129_IAV_0HPI_TPCA_Sol_Temp1_Rep_2_Slot1-51_1_1537.d	D:\Tavis\Diann_data_holder\20240129_IAV_0HPI_TPCA_Sol_Temp1_Rep_3_Slot1-37_1_1555.d	D:\Tavis\Diann_data_holder\20240129_IAV_0HPI_TPCA_Sol_Temp2_Rep_2_Slot1-52_1_1536.d	D:\Tavis\Diann_data_holder\20240129_IAV_0HPI_TPCA_Sol_Temp2_Rep_3_Slot1-38_1_1554.d	D:\Tavis\Diann_data_holder\20240129_IAV_0HPI_TPCA_Sol_Temp3_Rep_2_Slot1-53_1_1535.d	D:\Tavis\Diann_data_holder\20240129_IAV_0HPI_TPCA_Sol_Temp3_Rep_3_Slot1-39_1_1553.d	D:\Tavis\Diann_data_holder\20240129_IAV_0HPI_TPCA_Sol_Temp4_Rep_2_Slot1-54_1_1534.d	D:\Tavis\Diann_data_holder\20240129_IAV_0HPI_TPCA_Sol_Temp4_Rep_3_Slot1-40_1_1552.d	D:\Tavis\Diann_data_holder\20240129_IAV_0HPI_TPCA_Sol_Temp5_Rep_2_Slot1-27_1_1533.d	D:\Tavis\Diann_data_holder\20240129_IAV_0HPI_TPCA_Sol_Temp5_Rep_3_Slot1-41_1_1551.d	D:\Tavis\Diann_data_holder\20240129_IAV_18HPI_TPCA_Sol_Temp1_Rep_3_Slot1-28_1_1545.d	D:\Tavis\Diann_data_holder\20240129_IAV_18HPI_TPCA_Sol_Temp2_Rep_3_Slot1-29_1_1544.d	D:\Tavis\Diann_data_holder\20240129_IAV_18HPI_TPCA_Sol_Temp3_Rep_3_Slot1-30_1_1543.d	D:\Tavis\Diann_data_holder\20240129_IAV_18HPI_TPCA_Sol_Temp4_Rep_3_Slot1-31_1_1539.d	D:\Tavis\Diann_data_holder\20240129_IAV_18HPI_TPCA_Sol_Temp5_Rep_3_Slot1-32_1_1538.d	D:\Tavis\Diann_data_holder\20240222_IAV_0HPI_TPCA_InSol_Temp1_Rep_1_Slot1-10_1_1933.d	D:\Tavis\Diann_data_holder\20240222_IAV_0HPI_TPCA_InSol_Temp1_Rep_2_Slot2-15_1_1988.d	D:\Tavis\Diann_data_holder\20240222_IAV_0HPI_TPCA_InSol_Temp1_Rep_3_Slot2-28_1_2003.d	D:\Tavis\Diann_data_holder\20240222_IAV_0HPI_TPCA_InSol_Temp2_Rep_1_Slot1-11_1_1934.d	D:\Tavis\Diann_data_holder\20240222_IAV_0HPI_TPCA_InSol_Temp2_Rep_2_Slot2-16_1_1989.d	D:\Tavis\Diann_data_holder\20240222_IAV_0HPI_TPCA_InSol_Temp2_Rep_3_Slot2-29_1_2004.d	D:\Tavis\Diann_data_holder\20240222_IAV_0HPI_TPCA_InSol_Temp3_Rep_1_Slot1-12_1_1935.d	D:\Tavis\Diann_data_holder\20240222_IAV_0HPI_TPCA_InSol_Temp3_Rep_2_Slot2-17_1_1990.d	D:\Tavis\Diann_data_holder\20240222_IAV_0HPI_TPCA_InSol_Temp3_Rep_3_Slot2-30_1_2005.d	D:\Tavis\Diann_data_holder\20240222_IAV_0HPI_TPCA_InSol_Temp4_Rep_1_Slot1-13_1_1936.d
Q5TF21	Q5TF21	MTCL3_HUMAN	MTCL3	Microtubule cross-linking factor 3	1	AAAAAAAAQMHAK	AAAAAAAAQMHAK	2	AAAAAAAAQMHAK2
P36578	P36578	RL4_HUMAN	RPL4	Large ribosomal subunit protein uL4	1	AAAAAAALQAK	AAAAAAALQAK	2	AAAAAAALQAK2						15285.7			15628.5		56464	40916.6	64125.3	88839.1	84790.9	9628.36		31694.2		52247.7		56402.5		27091					25037.1	25468.6	562876	468858		790230	728827		1134700	232437	47478.2	430204
O76031	O76031	CLPX_HUMAN	CLPX	ATP-dependent Clp protease ATP-binding subunit clpX-like, mitochondrial	1	AAAAADLANR	AAAAADLANR	2	AAAAADLANR2	38282.5	35794.8	21253	18942.6	14310.8	73244.3	68365.2	58578.7	41851.5	31771.4	152471	114837	88275.5	48604.1	21664.6	52724.9	121478	29657.8	102498	40447.3	70369.7	33895.7	56400.6	37423.3	55096.2	70719	64710.3	39790.7	31605	22065.6	7925.79	15340	39691.2	15624.8	35468.8	105520	79112.2	151367	232694	31606.3
Q8WUQ7	Q8WUQ7	CATIN_HUMAN	CACTIN	Splicing factor Cactin	1	AAAAALSQQQSLQER	AAAAALSQQQSLQER	2	AAAAALSQQQSLQER2																3441.53											889.284					1422.06	2521.5	755.214					2674.07
A6NIH7	A6NIH7	U119B_HUMAN	UNC119B	Protein unc-119 homolog B	1	AAAAASAAGPGGLVAGK	AAAAASAAGPGGLVAGK	2	AAAAASAAGPGGLVAGK2	2028.89	3156.71				4435.43	5021.77	7538.91			7385.45	6208.35	6272.68			5383.14	7900.53	2196.3	15422.5	6545	10390.4					7821.37	5013.27	2386.72										2446.63
Q9P258	Q9P258	RCC2_HUMAN	RCC2	Protein RCC2	1	AAAAAWEEPSSGNGTAR	AAAAAWEEPSSGNGTAR	2	AAAAAWEEPSSGNGTAR2	11690.1	14244.3	5728.46	8128.6		78539.2	125128	171787	33389.6	7264.28	13585.4	14215.4	29398.9	8260.78		9562.42	496927		567575	8327.79	513020		167695		15014.1	246884	124135	68373.5	29639.3			2683.34	45531.8			44580.5		6873.48	42225
O60518	O60518	RNBP6_HUMAN	RANBP6	Ran-binding protein 6	1	AAAAFVLANENNIALFK	AAAAFVLANENNIALFK	2	AAAAFVLANENNIALFK2											6946.32	6949.06				3808.54	4313.88									6940.45	6494.98	3960.35
Q13671	Q13671	RIN1_HUMAN	RIN1	Ras and Rab interactor 1	1	AAAALMQDR	AAAALMQDR	2	AAAALMQDR2											17643.6	10000					23541.9		29838.4		11431.4					12391.9						2208.22		5148		13289.6	10208.7	20690.5	43901.6	6392.08
Q15596	Q15596	NCOA2_HUMAN	NCOA2	Nuclear receptor coactivator 2	1	AAAANIDEVQK	AAAANIDEVQK	2	AAAANIDEVQK2	59749	32616.2	15690.6			42955.8	33948.5	10191.5			27105.6	25532.4				64109.5	41627.1	30440.1	40730.2	14712.5	13415.6					30616.1	23163.1				27670.9	19665.1	25620.7	55491.3	71740	87209	103992	159502	163111	33990.1
Q68DK7	Q68DK7	MSL1_HUMAN	MSL1	Male-specific lethal 1 homolog	1	AAAAPAGGNPEQR	AAAAPAGGNPEQR	2	AAAAPAGGNPEQR2						2957.19					4955.35						13390.3		7959.75		7254.94		3508.56			5238.95										4564.63		4619.56	14876.8
P52701	P52701	MSH6_HUMAN	MSH6	DNA mismatch repair protein Msh6	1	AAAAPGASPSPGGDAAWSEAGPGPR	AAAAPGASPSPGGDAAWSEAGPGPR	2	AAAAPGASPSPGGDAAWSEAGPGPR2						5879.04	8633.56	3855.42			8975.13	5323.26	11592.5				22720.8		29364.4		15898.2					7821.71
P55036	P55036	PSMD4_HUMAN	PSMD4	26S proteasome non-ATPase regulatory subunit 4	1	AAAASAAEAGIATTGTEDSDDALLK	AAAASAAEAGIATTGTEDSDDALLK	2	AAAASAAEAGIATTGTEDSDDALLK2	1047830	1371770	1118070	1551540	1351510	602140	1027070	904375	795022	1019130	918014	1093560	1217590	1573590	1332950	878558	736182	622450	867995	568164	662466	804176	811883	941526	952611	849840	670880	667158	721826	780302	118601	62388.8	131415	67162.8	160708	119719	51772.1	156494	154624	60576.7
P55036	P55036	PSMD4_HUMAN	PSMD4	26S proteasome non-ATPase regulatory subunit 4	1	AAAASAAEAGIATTGTEDSDDALLK	AAAASAAEAGIATTGTEDSDDALLK	3	AAAASAAEAGIATTGTEDSDDALLK3	95899.6	198275	289959	330984	300668	107060	125796	131091	254613	242746	298587	347774	325553	493919	399814	137415	310210	138333	248904	192835	293283	297513	346066	318451	404484	220072	222164	251837	361715	336698	25441.9	28689.3	69972.6	32340.5	67740.1	81383.2	21325.2	63022.8	100130	30371.6
A1X283	A1X283	SPD2B_HUMAN	SH3PXD2B	SH3 and PX domain-containing protein 2B	1	AAAASVPNADGLK	AAAASVPNADGLK	2	AAAASVPNADGLK2	209477	221091	212570	30888.4	33219.2	185799	237079	194384	24299.8	24014.7	186552	220927	147945	18820	13607.6	263130	172547	166674	208267	209379	213966	17527.4	23309.1	14324.2	14242.8	247799	210026	234928	25572.3	20786.6	35505.7	29701.1	41376.1	26763.9	52475.2	64663.7	76414.2	130677	121074	151296
Q9BQE4	Q9BQE4	SELS_HUMAN	SELENOS	Selenoprotein S	1	AAAAVEPDVVVK	AAAAVEPDVVVK	2	AAAAVEPDVVVK2	23384.1	33574.3	32189	37880.3	58460.3	27534.1	44537.2	39037.9	64720.8	67976.9	55574.8	45247.7	50531	67021.2	83495	37326.2	12206.5	31491.6	9434.01	16163.4	13015.1	44855.3	22576.4	54168.8	22368.4	28020.5	25798.7	34583.4	43328.2	94878.8	13849.7	7602.8	8565.53	15285	16546.7	9646.03	7321.03	11867.1	6215.87	7887.1
Q8TDZ2	Q8TDZ2	MICA1_HUMAN	MICAL1	[F-actin]-monooxygenase MICAL1	1	AAADFATHGK	AAADFATHGK	2	AAADFATHGK2	53470.3	55009.7	35439.6			39433.3	75361.6	46853.6			34192.6	35803.3	29600.1		6382.87	63148.7	41569.4	36694.1	36425.1	44944.6	34689.1	3327.3	12381.7		11666.7	35219.3	44919.5	27148.9			7472.97	6528.35	17657.8	7159.66	17374	20812.5	30595.8	68772.4	64986.6	49308.2
P30153	P30153	2AAA_HUMAN	PPP2R1A	Serine/threonine-protein phosphatase 2A 65 kDa regulatory subunit A alpha isoform	1	AAADGDDSLYPIAVLIDELR	AAADGDDSLYPIAVLIDELR	2	AAADGDDSLYPIAVLIDELR2													13831.5	11478.7												16421		13989.2							29808.8		8930.68	25759.4
Q96GQ5	Q96GQ5	RUSF1_HUMAN	RUSF1	RUS family member 1	1	AAADGSLQWEVGGWR	AAADGSLQWEVGGWR	2	AAADGSLQWEVGGWR2	57994.5	66492.6	64218.2	59797.6	44556.2	57402.2	89432.9	81856.1	53959.8	69371.4	51938.4	45193.3	51060.4	50008	34293	66641.2	61591.4	35665	61107.2	41983.2	52883	39471.8	67221.8	31705.6	51083.9	60671.5	65871.5	55117.8	63264.8	68573.7	13539.8	6812.52	16508.6		18140.6	18152.7	5329.63	16474.8	19650.7	7002.79
Q8N8D1	Q8N8D1	PDCD7_HUMAN	PDCD7	Programmed cell death protein 7	1	AAADGVLSEVR	AAADGVLSEVR	2	AAADGVLSEVR2	19219.4	25565.4	19921			17790.2		15532.2		4457.01	15090.3	18396.6	14009.8			20342.4	15594.4	30533.8	12345.8	26036	11253.9					16284.2	16386	14881.5			44877.4	49476.4	38723.4	40497.9	55941.9	49572.3	37318.1	63259.3	45506.5	23352.7
P59768	P59768	GBG2_HUMAN	GNG2	Guanine nucleotide-binding protein G(I)/G(S)/G(O) subunit gamma-2	1	AAADLMAYCEAHAK	AAADLMAYC(UniMod:4)EAHAK	2	AAADLMAYC(UniMod:4)EAHAK2	2811.55	3149.42	3184.92	6609.48				2691.78		4416.43	1876.16	2123.64		2600.9	3507.09	3462.15		2471.83	2012.84			3230.59		4757.64	3548.8	2710.74	3340.63			4141.82
P59768	P59768	GBG2_HUMAN	GNG2	Guanine nucleotide-binding protein G(I)/G(S)/G(O) subunit gamma-2	1	AAADLMAYCEAHAK	AAADLMAYC(UniMod:4)EAHAK	3	AAADLMAYC(UniMod:4)EAHAK3	4282.66	3255.42	3047.56	5220.15						3272.36	3292.38			3263.68	4348.92			2036.88			1689.69			3470.8						4386.95
O95159	O95159	ZFPL1_HUMAN	ZFPL1	Zinc finger protein-like 1	1	AAADSDPNLDPLMNPHIR	AAADSDPNLDPLMNPHIR	2	AAADSDPNLDPLMNPHIR2	21676	20694.6	11493.6	8647.67		16983.4	26072.7	29099	9253.43		12936.9	11961.4	13519.4			16975.6	16390	21425	17731.4	12019.8	17847.9	6833.7	13007.8		9710.74	31749.1	23859.9	22606.6	13143.8	8223.46	10046	4350.17	9705.47	7252.64	7956.06	10413.3		5341.59	7671.16	9595.59
O95159	O95159	ZFPL1_HUMAN	ZFPL1	Zinc finger protein-like 1	1	AAADSDPNLDPLMNPHIR	AAADSDPNLDPLMNPHIR	3	AAADSDPNLDPLMNPHIR3	27433.4	33912.9	22361.3	15682.7	5884	18706.8	23849.5	29612.9	12047.1	8306.68						16294.7	24089	20929.9	24357.7	13527.5	31892.4		17360.3		9299.32	48699.6	31903.2	37625.9	15529.7			7028.67	12960.4			7276.98			9783.18
Q6P2E9	Q6P2E9	EDC4_HUMAN	EDC4	Enhancer of mRNA-decapping protein 4	1	AAADTLQGPMQAAYR	AAADTLQGPMQAAYR	2	AAADTLQGPMQAAYR2	32114	26849.2	30463.6			106090	87329.8	98560			107608	87278.8	94377.2	21937.2	14685.3	46263.9	201671	30678.3	173254	59564.8	168969	9746.32	21661.4			109813	81213.8	48692.2			17436.9	24166	86467.6	11985.3	41297.4	107902	9533.08	79571.5	187785	10195.2
Q9NZQ3	Q9NZQ3	SPN90_HUMAN	NCKIPSD	NCK-interacting protein with SH3 domain	1	AAAEAAVPR	AAAEAAVPR	2	AAAEAAVPR2	14684.3	8981.36									7135.1	5901.89				7646.78	7905.19	7052.75			9997.74					4923.49											4603.05			5088.28
Q96QE3	Q96QE3	ATAD5_HUMAN	ATAD5	ATPase family AAA domain-containing protein 5	1	AAAEALSFTK	AAAEALSFTK	2	AAAEALSFTK2		8986.51					8304.61				4101.02					7183.84	10211.4		5406.99													3123.56	4359.67	11949.1	6339.9	12407.9	18510.9	21426.4	22090.5	10179.6
Q9NQP4	Q9NQP4	PFD4_HUMAN	PFDN4	Prefoldin subunit 4	1	AAAEDVNVTFEDQQK	AAAEDVNVTFEDQQK	2	AAAEDVNVTFEDQQK2	868482	903098	1013150	1329830	1408740	652540	849401	1006380	1247010	1658650	500361	833039	671334	1067830	1153680	1057920	741943	629697	772474	594796	793600	870878	1239050	1333940	1466690	779799	819489	784016	1060840	1437740	175925	72767.6	131804	98201.5	135730	142602	52221.8	99342.1	127181	17582.7
O95551	O95551	TYDP2_HUMAN	TDP2	Tyrosyl-DNA phosphodiesterase 2	1	AAAEEGHIIPR	AAAEEGHIIPR	2	AAAEEGHIIPR2	12894.5	12275.6	10211.6	5578.29		16481.3	18236.9	18966.8	4613.75		12240.1	14502.4	13147.3	2529.52		15187.7	18819.3	3713.08	19594.6	9993.43	15504.5	2139.68	3865.23			15885.2	18188.5	10312.6	3654.9		6039.92		5093.55	2002.18	9994.62	9139.09	4200.89	15264.8	16048.8	2408.56
O95551	O95551	TYDP2_HUMAN	TDP2	Tyrosyl-DNA phosphodiesterase 2	1	AAAEEGHIIPR	AAAEEGHIIPR	3	AAAEEGHIIPR3	27657.4	19747.8	18492.8	6396.71	1777.28	28115	24894.1	24779.6	6681.59		23399.9	25001.6	32281.7	10603.2		21176.1	31142.6	8414.74	29323.6	14309.8	30380.3	5994.53	8833.58			24677.6	18386.6	26457.3	10648.3		4545.92	5887.68	6104.01	4796.37	6603.27	8173.75	6790.05	13720.4	17098	5617.42
O15357	O15357	SHIP2_HUMAN	INPPL1	Phosphatidylinositol 3,4,5-trisphosphate 5-phosphatase 2	1	AAAEELLAR	AAAEELLAR	2	AAAEELLAR2	105482	117260	104036	17679.4		96859	92367.5	82783.3	11373.5		93555.5	104447	52385.3			117508	77616.3	127851	90892.2	91109.1	68714.2	10952.2				105380	127568	75656.5		11637.1	23943.4	17931.9	18509.4	37991.7	33588.2	34854.7	122579	142833	106852	153413
Q9H9Y2	Q9H9Y2	RPF1_HUMAN	RPF1	Ribosome production factor 1	1	AAAEELQEAAGAGDGATENGVQPPK	AAAEELQEAAGAGDGATENGVQPPK	2	AAAEELQEAAGAGDGATENGVQPPK2							6641.06	5608.59									7905.6		4237.99		4722.23										44768.1	40550.9	140697	7028.72	48033.5	137805	5048.2	26811.6	68624.9
Q96P70	Q96P70	IPO9_HUMAN	IPO9	Importin-9	1	AAAEEQIK	AAAEEQIK	2	AAAEEQIK2	150716	197718	192132	34643.4	6003.57	136315	133815	144125	12551		139808	185419	138676	31055.9	12105.4	156219	129176	95692.4	111045	186905	157490	38492.8	35962.8	17222.2	12049.8	179684	194315	185572	10028.6		41352.8	49447.4	32746.9	59378.3	72196.6	55837.1	112907	156520	107892	466623
P30260	P30260	CDC27_HUMAN	CDC27	Cell division cycle protein 27 homolog	1	AAAEGLMSLLR	AAAEGLMSLLR	2	AAAEGLMSLLR2	33364.1	48221.9	27321.4	15667.5	8941.91	47445.7	83187.2	58567.4	21315.4	13565.3	35535.4	33291.2	41297.7	26430	14002	31387.8	48568.2	18747.3	50747.3	22951.8	56027.6	16844.4	24446.5	8354.21	15587.5	51967.5	34206.1	34748.3	29025.1	16355	4216.82		10261.8		12190.2	12085.9	8883.3	5378.75	8391.86	15112.2
O15042	O15042	SR140_HUMAN	U2SURP	U2 snRNP-associated SURP motif-containing protein	1	AAAEIYEEFLAAFEGSDGNK	AAAEIYEEFLAAFEGSDGNK	2	AAAEIYEEFLAAFEGSDGNK2	195416	117507	66077.9		20808	220431	296257	237488	26451.1	32988.7	71530.3	73217.6	30745.1		21082.4	154472	111497	78094.6	114755	56051.5	70901.4					93529.9	79675.5	46766.8			60857	75925.1	126461	77597.2	140278	139782	159512	251852	269981	58770
O15042	O15042	SR140_HUMAN	U2SURP	U2 snRNP-associated SURP motif-containing protein	1	AAAEIYEEFLAAFEGSDGNK	AAAEIYEEFLAAFEGSDGNK	3	AAAEIYEEFLAAFEGSDGNK3	117891	50089.1	23607.8		7681.04	106892	153663	108142	10732.1	19120.1	18067.8	19583.5	15659.4		5882.2	64822.1	32870.1	32409	40332	29259.9	22163.9					29980.8	24028.3	11492.3			38010.5	41015.6	61077.3	37372.7	68642.9	65552.1	71036.6	143856	145300	22568.4
Q01780	Q01780	EXOSX_HUMAN	EXOSC10	Exosome complex component 10	1	AAAEQAISVR	AAAEQAISVR	2	AAAEQAISVR2	53267.5	60528.6	21715.2			124829	124016	30441			189456	134566	27582.8			66373.7	226597	45001.1	214876	34191	57058.2				4160.7	167139	91855.7	14667.4			53980.8	29208.2	141986	25075	21056.2	141366	135103	300302	554330	22641.4
O94766	O94766	B3GA3_HUMAN	B3GAT3	Galactosylgalactosylxylosylprotein 3-beta-glucuronosyltransferase 3	1	AAAEQLR	AAAEQLR	2	AAAEQLR2	57576.3	81375.8	68279	41988.1	23260.4	62307.2	55168.1	48860.6	66284.4	20073.8	61669.6	73534.1	53838.6	57690.2	27415.8	91133.6	70139.2		59532.8	97227.2	89743.2	79461.2	91206.4	38017.6	38866.8	73636.6	64371.4	82821.5	58707.9	24351.9	31186.9		33514.9	23066.9						60337.1
O15405	O15405	TOX3_HUMAN	TOX3	TOX high mobility group box family member 3	1	AAAESAEAQTIR	AAAESAEAQTIR	2	AAAESAEAQTIR2		7631.59		2487.82												9774.78	12390.5		12002.1	7017.5			4938.27	3014.81								5666.77	7117.14	2810.25	6579.37	10243.9	6655.79	12925.4	13241
P02786	P02786	TFR1_HUMAN	TFRC	Transferrin receptor protein 1	1	AAAEVAGQFVIK	AAAEVAGQFVIK	2	AAAEVAGQFVIK2	415224	845289	898027	1263370	1239080	115996	203118	327100	509695	473880	363180	496210	423289	784216	870824	768527	575629	1006290	587691	909522	645451	1361560	934254	1717730	1342670	414991	505862	479675	774540	1010050	148208	83772.2	140982	154362	145810	124897	85624.3	104411	85280.6	72827.2
P07954	P07954	FUMH_HUMAN	FH	Fumarate hydratase, mitochondrial	1	AAAEVNQDYGLDPK	AAAEVNQDYGLDPK	2	AAAEVNQDYGLDPK2	1280880	1290530	1339500	106986	21597.7	1028550	1291390	1318700	56513.4	39079.5	816019	977087	813859	74081.2	14008.4	1553900	1059720	1315190	1124950	1116410	1050170	74005.4	91190.8	29506.6	42180.2	1155490	1287850	1097460	63488.6	24042.8	316592	195184	277882	353849	391267	347319	492740	783105	614770	1414110
Q9Y490	Q9Y490	TLN1_HUMAN	TLN1	Talin-1	1	AAAFEEQENETVVVK	AAAFEEQENETVVVK	2	AAAFEEQENETVVVK2	1049820	1527860	1511850	85140	50265.2	951775	1567890	1780200	91155	85548.7	1060130	1563200	1352580	76882	75929.4	1914640	1529430	895989	1602070	1052420	1567710	64618.3	124803	48350.9	94429	1491270	1456990	1357030	69646.2	85078.6	296882	159253	283905	188960	332390	394103	227694	406837	392538	541535
Q9Y490	Q9Y490	TLN1_HUMAN	TLN1	Talin-1	1	AAAFEEQENETVVVKEK	AAAFEEQENETVVVKEK	2	AAAFEEQENETVVVKEK2																															58344.1			19604
Q9Y490	Q9Y490	TLN1_HUMAN	TLN1	Talin-1	1	AAAFEEQENETVVVKEK	AAAFEEQENETVVVKEK	3	AAAFEEQENETVVVKEK3					1832.43																						1695.53				10867.2			9661.29			2832.81			1765.6
O94826	O94826	TOM70_HUMAN	TOMM70	Mitochondrial import receptor subunit TOM70	1	AAAFEQLQK	AAAFEQLQK	2	AAAFEQLQK2	258209	313146	414617	21634.3	9055.97	353033	429441	442067	20710.6	16151	389138	456342	478107	22038.5	15070.5	350937	310740	333881	273179	400310	327215	20753.9	29839.6	15186.6	11747.7	393865	417378	498711	28633.5	22256.7	81779.4	32066.1	68824.7	61918.7	65343.6	66955	29559.6	32596.2	65346.2	336085
P13497	P13497	BMP1_HUMAN	BMP1	Bone morphogenetic protein 1	1	AAAFLGDIALDEEDLR	AAAFLGDIALDEEDLR	2	AAAFLGDIALDEEDLR2	18217.1	21143.9	23349.7	18193.2	9066.99		12164.3					5510.99	4419.97	4496.76	5285.46	12912.3		17702.5		8778.51	5901.89	9175.44	7513.46	7750.33	8383.27		4990.72				7842.62	8502.68		15178.7	8452.04		7204.32	9454.38		12425.7
Q9H9Y2	Q9H9Y2	RPF1_HUMAN	RPF1	Ribosome production factor 1	1	AAAFPPGFSISEIK	AAAFPPGFSISEIK	2	AAAFPPGFSISEIK2		11861.4																													177727	128699	123259	114109	164279	114214	73748.4	137035	83896.8	50546.5
Q9BQG0	Q9BQG0	MBB1A_HUMAN	MYBBP1A	Myb-binding protein 1A	1	AAAFQHLLLLVGIHLLK	AAAFQHLLLLVGIHLLK	3	AAAFQHLLLLVGIHLLK3	3966.29	2913.55	3193.15		3451.98	6806.2	6265.9	2700.78		2636.88	1144.7	358.992	757.671			1808.56	2453.1		11864.2							767.136	1735.55				6472.86			2518.33
O95359	O95359	TACC2_HUMAN	TACC2	Transforming acidic coiled-coil-containing protein 2	1	AAAFQVAPHSHGEEAVAQDR	AAAFQVAPHSHGEEAVAQDR	3	AAAFQVAPHSHGEEAVAQDR3						2162.47		2368.7	2000.55	2442.14	2112.29	2572.25	3614.92				3070.91		3652.94		4644.17		3865.24		3509.63	3190.1	1960.47	1395.93	2709.43							552.102
Q96S52	Q96S52	PIGS_HUMAN	PIGS	GPI transamidase component PIG-S	1	AAAGAAATHLEVAR	AAAGAAATHLEVAR	2	AAAGAAATHLEVAR2	9682.3		6540.26	11621.1	7928.99	28264.6	21817.5	39340	36204.7	19491	62918.4	37210.5	80653.5	41099.7	11931.2	21428.2		13456.3		41573		20056.3		18058.6					22466.8	15156.4	7518.79			6664.61			4599.53	2866.1		11410.6
Q96S52	Q96S52	PIGS_HUMAN	PIGS	GPI transamidase component PIG-S	1	AAAGAAATHLEVAR	AAAGAAATHLEVAR	3	AAAGAAATHLEVAR3		9788.24	5694.31	14479.3		15544.2	10826.1	17325.3	22267.1	16635.9	28850	21030.2	23063.3	27397.9	11970.3	13829.4	33122.8	7165.55	17724.3	16884.5	27945.2	18252.4	19701.4		5734.21	19950.8	15835.5	15098.1	17758.9	15337.4	3553.96			3666.14						6150.76
O95238	O95238	SPDEF_HUMAN	SPDEF	SAM pointed domain-containing Ets transcription factor	1	AAAGAVGLER	AAAGAVGLER	2	AAAGAVGLER2											7096.65					5529.99	9714.93		8349.94		4510.42														6049.69	5676.25		9425.47	11321.9	4146.29
Q8N4T8	Q8N4T8	CBR4_HUMAN	CBR4	3-oxoacyl-[acyl-carrier-protein] reductase	1	AAAGDLGGDHLAFSCDVAK	AAAGDLGGDHLAFSC(UniMod:4)DVAK	2	AAAGDLGGDHLAFSC(UniMod:4)DVAK2	21048.9	17781.7	14944.4	16315				14197.7	21285.2	21464.9		15171.4	14751		30850.8		12069.4		21697.7	13035.8			23310.2	13338.8	24751.2	21730.5	23034.8	25566.2	24437.6	43165
Q8N4T8	Q8N4T8	CBR4_HUMAN	CBR4	3-oxoacyl-[acyl-carrier-protein] reductase	1	AAAGDLGGDHLAFSCDVAK	AAAGDLGGDHLAFSC(UniMod:4)DVAK	3	AAAGDLGGDHLAFSC(UniMod:4)DVAK3	3181.97	3638.15	7086.8	5580.62		3738		3236.14	3828.76				4941.64		6958.36	4290.62	5979.49	3986.87	5599.58		4395.64	4085.46	7403.99	4695.88	8163.39	6504.51	6326.49	9113.58	8964.87
P35221	P35221	CTNA1_HUMAN	CTNNA1	Catenin alpha-1	1	AAAGEFADDPCSSVK	AAAGEFADDPC(UniMod:4)SSVK	2	AAAGEFADDPC(UniMod:4)SSVK2	637532	550668	544630	578361	243213	158770	253022	326101	210217	105383	132662	285598	271320	205134	122553	537449	116216	466730	214623	461285	188383	451284	220759	317545	137652	341676	302944	369634	188959	149002	5197.68			4928.62						7484.58
Q96C19	Q96C19	EFHD2_HUMAN	EFHD2	EF-hand domain-containing protein D2	1	AAAGELQEDSGLCVLAR	AAAGELQEDSGLC(UniMod:4)VLAR	2	AAAGELQEDSGLC(UniMod:4)VLAR2	30275.4	50077	27765	35711.3	12541.8	11627.7	20815.3	24154.9	21065.8	12915.7	25815	38511.9	45748.4	28085.2	16175.6	33667	25593.2	18913.9	50942.9	26788.4	38073.4	21774	42892.4	12899.1	21881.9	36058.3	28721.4	35883	17249.6	8380.59
Q9BUP0	Q9BUP0	EFHD1_HUMAN	EFHD1	EF-hand domain-containing protein D1	1	AAAGELQEDSGLMALAK	AAAGELQEDSGLMALAK	2	AAAGELQEDSGLMALAK2	20169.2	17113.3	13065.4	19066.5	18015.5	12357.7			9953.2	11885.8		8743.94	8322.77	5662.21		18436.7	11274.7	15255.5	10625.3	12261	10241.5	16785	13997.6	10864	18318.1	5794.37	10532.5	12291.7	7144.87	13610.4	6249.09	4518.65	4084.07		5022.44
Q9GZT9	Q9GZT9	EGLN1_HUMAN	EGLN1	Egl nine homolog 1	1	AAAGGQGSAVAAEAEPGK	AAAGGQGSAVAAEAEPGK	2	AAAGGQGSAVAAEAEPGK2			1325.87			5269.71	2709.46	4533.79			7800.82	4767.55	6297.61			1446.53	5469.01		6570.26	1935.68	4887.21		1333.41		3038.85	4762.57		2271.55
Q96T51	Q96T51	RUFY1_HUMAN	RUFY1	RUN and FYVE domain-containing protein 1	1	AAAGLGGGDSGDGTAR	AAAGLGGGDSGDGTAR	2	AAAGLGGGDSGDGTAR2	79636.8	76961	67449.2	11406.3	7446.85	125672	219313	150439	14027.4	10898.6	125201	125474	106045	14939.6		123806	145121	28669.7	118209	75409.8	122487	11981.2	17758.6		12908.3	158205	134799	76321.4		8371.94	21832.6	18224.8	21817.2	9598.6	33205.6	68963.7	37926.1	100045	135246	38848.2
Q5VSL9	Q5VSL9	STRP1_HUMAN	STRIP1	Striatin-interacting protein 1	1	AAAGLLPGGK	AAAGLLPGGK	2	AAAGLLPGGK2	7301.5		4769.03	3223.73		6085.61	11633.8	9358.64			29737.6				4970.36		18663.2		15532.1		11280.1						8878.11	10740.6					10955.2		7009.38		5016.21	11707.3	12296.2
P17544	P17544	ATF7_HUMAN	ATF7	Cyclic AMP-dependent transcription factor ATF-7	1	AAAGPLDMSLPSTPDIK	AAAGPLDMSLPSTPDIK	2	AAAGPLDMSLPSTPDIK2	68660.6	76928.2	46245.5	24511.9	18199.3	37118.4	62026.5	53108.9	18397.5	17066.6	20822.7	22452.4	31479	15415.6	17394.2	64922.3	30738.5	54792.4	35204.5	48124.8	33384	23255.5	17228.2	16931.9	16707.2	37337.5	29315.4	33643.2	14750.6	17715.8	10120.8	6757.19	9257.74	9101.74	12896.1		13011.9	19073.6	18506.6	34729.9
O14497	O14497	ARI1A_HUMAN	ARID1A	AT-rich interactive domain-containing protein 1A	1	AAAGQESEGPAVGPPQPLGK	AAAGQESEGPAVGPPQPLGK	2	AAAGQESEGPAVGPPQPLGK2	963.105					36782.5	46259.9	30050.7	8655.46	10417.2	38392.7	36813.4	23250.9	4637.7	6165.22	1994.23	63657.9		70141.1	2827.5	42972		15128.1		13566.3	21331.7	16247.2	8266.63	4043.33	4922			11156.3			16920.3		5699.73	49689.2
Q8TAP8	Q8TAP8	PPR35_HUMAN	PPP1R35	Protein phosphatase 1 regulatory subunit 35	1	AAAGSHFDAAK	AAAGSHFDAAK	2	AAAGSHFDAAK2																26960		9238.24																	13007.2		10744.5
P0DMV8;P0DMV9	P0DMV8;P0DMV9	HS71A_HUMAN;HS71B_HUMAN	HSPA1A;HSPA1B	Heat shock 70 kDa protein 1A	0	AAAIGIDLGTTYSCVGVFQHGK	AAAIGIDLGTTYSC(UniMod:4)VGVFQHGK	3	AAAIGIDLGTTYSC(UniMod:4)VGVFQHGK3	13832.9	13223.1		7309.73	5429		19366.5	12527	9233.02	11975.1					5443.53	4515.3	7763.77		7197.18	4032.28	6651.12		11021.8	2100.36	8706.81	20160.4	12005.4	14463.3		6352.08
Q9Y618	Q9Y618	NCOR2_HUMAN	NCOR2	Nuclear receptor corepressor 2	1	AAAIPPIQVTK	AAAIPPIQVTK	2	AAAIPPIQVTK2			2026.85						2459.65								4481.29			2129.16				1529.03							1515.26		3510.17		10445.5	13359.8		17597.1	17086.5
Q9UGJ0	Q9UGJ0	AAKG2_HUMAN	PRKAG2	5'-AMP-activated protein kinase subunit gamma-2	1	AAALAAALGPAEAGMLEK	AAALAAALGPAEAGMLEK	2	AAALAAALGPAEAGMLEK2	28346.8	24943.7	24505.5	23332.8		21893.7	24361.5	18264.2	17698.1	19912.2	18244.7	18118.5	19016	20330.5	20482	22528.3	21545.9	18234.9	22591.1	26211.2	20957.5		21575.2	22322.3	25659.7	17043	23260.2	25108.6		18643.7	6976.11	13445.7	10013.8	9204.54	12633.4	16973.5	8066.57	13860.6	14333	12000
Q8IYS1	Q8IYS1	P20D2_HUMAN	PM20D2	Xaa-Arg dipeptidase	1	AAALASGCTVEIK	AAALASGC(UniMod:4)TVEIK	2	AAALASGC(UniMod:4)TVEIK2	17002.9	19528.1	16834.4	18045.1	14321		17129.1	19359.7	16463.8	13814.9	8173.33	21087.3	22366.1	15735.6	27589.8	20454.4		13706.3	15308.2	17111.3	16287	23199.4	14082.6	20578.9	12087.2	21395	24880	26307.6	21739.9	26819
O15269	O15269	SPTC1_HUMAN	SPTLC1	Serine palmitoyltransferase 1	1	AAALASLK	AAALASLK	2	AAALASLK2	9336.89	8137.95	16511.1			9763.75		7238.85			33770.6	20397.8	17937.7	15151.2		9304.03	10500.3		7528.64	18888.5	14288					7257.41		13876.3	8741.12			4489.4					7242.78		6179.4	16297.9
Q14008	Q14008	CKAP5_HUMAN	CKAP5	Cytoskeleton-associated protein 5	1	AAALATVNAWAEQTGMK	AAALATVNAWAEQTGMK	2	AAALATVNAWAEQTGMK2		24025.9	10650.6			33579.9	38452.5	34605.9			29367.5	34989.6	28595.8			15472.1	45095.8	5854.74	47484.1	16332.2	49487					32164.3	25231.9	16184.4		10269.8			11329.9						27450.2	7966.95
Q6NWY9	Q6NWY9	PR40B_HUMAN	PRPF40B	Pre-mRNA-processing factor 40 homolog B	1	AAALDAGNIK	AAALDAGNIK	2	AAALDAGNIK2	45210.8	29745.8	26140.2			22883.4	25348.1	26023.7			30007.3	22506.4	21665.1			37483.5	16132.2	34885.5	22969.8	24052.3	11437.8					27737.7	28980.2	17378.5			8187.56		8703.32	16580.8	5409.47		33020.8	32040.2	29541.7	42892
Q9NRF2	Q9NRF2	SH2B1_HUMAN	SH2B1	SH2B adapter protein 1	1	AAALDFAR	AAALDFAR	2	AAALDFAR2			10691.2																	8174.03														4321.89			13424.4	17576.1	15305.8	18023.6
Q6JQN1	Q6JQN1	ACD10_HUMAN	ACAD10	Acyl-CoA dehydrogenase family member 10	1	AAALDIAMIK	AAALDIAMIK	2	AAALDIAMIK2	58104.5	50119.5	49232.1	56856.6	47838.9	54602.2	70391.4	66959.6	45546.3	48301.3	54190.5	52379.1	51522.6	60784.8	42894.8	65270.4	29177.8	65121.3	55900.9	43472.6	38741.9	38634.3	41749.6	35861.3	32280.3	45582.7	53417.4	58465.2	56985.7	45958.9	34050.8	12349.6		25544.4		14141.9	23411.7	31648.8	22598	48963.2
Q8N0Z6	Q8N0Z6	TTC5_HUMAN	TTC5	Tetratricopeptide repeat protein 5	1	AAALDPAWPEPR	AAALDPAWPEPR	2	AAALDPAWPEPR2	90011.9	108823	58829.6	5445.14		68216.4	91910.9	70474.2			54888.7	58399.1	42869.4			106804	82802.8	110179	89218.9	64680.6	68198.1				4266.57	84551.3	74029.1	39411.2			28549.4	17795.6	22069.8	24100.8	33360.5	41924.9	56906	103084	89159.9	95661
P31948	P31948	STIP1_HUMAN	STIP1	Stress-induced-phosphoprotein 1	1	AAALEAMK	AAALEAMK	2	AAALEAMK2	302536	263668	470720	1019520	898476	90970	86346.7	83392.5	860292	698017	355166	306188	207567	812124	447516	158021	207951	439547	108959	455134	195604	1229960	563779	1028380	497057	70201.8	122551	266063	700662	780075	34695	24120.4		73549.9	8663.3	11164.6	53001.1	5580.84	10048.8	101691
P31948	P31948	STIP1_HUMAN	STIP1	Stress-induced-phosphoprotein 1	1	AAALEAMKDYTK	AAALEAMKDYTK	2	AAALEAMKDYTK2				11796	6100.39	13151.4	20000.7	45250.4	136516	194474	3250.32	6812.27	4458.75	8418.62	39769.3			5587.85				9598.93	43638	10458	38687.8	12280.5	26542.6	7413.19	138140	99146.6	7496.72		9532.42	8754.27	3212.11	6738.57			7774.59
P31948	P31948	STIP1_HUMAN	STIP1	Stress-induced-phosphoprotein 1	1	AAALEAMKDYTK	AAALEAMKDYTK	3	AAALEAMKDYTK3									15164.7	24570.5													8018.35						28002.5	19475.6
Q92574	Q92574	TSC1_HUMAN	TSC1	Hamartin	1	AAALEEHNAAMK	AAALEEHNAAMK	2	AAALEEHNAAMK2	65246.9	63654.8	38669.9			27212.3	58976.4	34230.5			29110.8	26060.5	24854			58629.3	36647.4	33705.7	41774.5	36807.1	35942.1					24040.6	26763.3	25056						9890.91	23009.2	12035.6	12539.9		24385.3	70593
Q92574	Q92574	TSC1_HUMAN	TSC1	Hamartin	1	AAALEEHNAAMK	AAALEEHNAAMK	3	AAALEEHNAAMK3		9431.5	11865.6			9016.68	4517.97	7034.62			7698.79	12857.1	10434.5						10883.2	16436.8						7623.9	15492.3	12611.1												11236.8
Q92574	Q92574	TSC1_HUMAN	TSC1	Hamartin	1	AAALEEHNAAMKDQLK	AAALEEHNAAMKDQLK	3	AAALEEHNAAMKDQLK3																										2807.18	3648.53						2485.1						2796.08
P31948	P31948	STIP1_HUMAN	STIP1	Stress-induced-phosphoprotein 1	1	AAALEFLNR	AAALEFLNR	2	AAALEFLNR2	62603	72283.2	48752.9	51462.6	27969.8	152056	154433	154059	195888	128856	358545	231323	366657	371976	258058	53710.4	245241	31212.7	274708	140344	374608	150489	276129	104245	214157	215024	122637	118014	220277	134456	49024.6	33330.5	145326	23986.4	62740.8	167995	25955.6	75045.3	148393	44782.8
Q13423	Q13423	NNTM_HUMAN	NNT	NAD(P) transhydrogenase, mitochondrial	1	AAALEQFK	AAALEQFK	2	AAALEQFK2	281309	278024	346134	390342	179718	151649	216621	200458	315065	121783	219975	224578	163723	242768	106516	213858	184035	326292	88033.1	280467	143021	293478	158264	127316	63111.5	179001	225933	242592	323459	94137.9	65905.1	33476.1	59511.2	82892.5	48082.7	49885.6	72790.1	95327.4	72540.4	159712
Q68DK7	Q68DK7	MSL1_HUMAN	MSL1	Male-specific lethal 1 homolog	1	AAALGGPEDEPGAAEAHFLPR	AAALGGPEDEPGAAEAHFLPR	3	AAALGGPEDEPGAAEAHFLPR3	13631.5	10072.4	6750.99	6666.59		24200.7	23903.6	11370		5725.73	20450	15635	11344.6	5716.32		11375	19616.2		17928.1	7810.06	11884.3			4042.29	3487.95	25215.2	13582.6	10863.9		5973.62	6116.06	3096.69	5219.12	6390.76	7539.48	12487.9	16665.5	24695.4	25176.9
Q12955	Q12955	ANK3_HUMAN	ANK3	Ankyrin-3	1	AAALLLQNDNNADVESK	AAALLLQNDNNADVESK	2	AAALLLQNDNNADVESK2		11389.1				17322.6		15234.6			11375.7	17957.7	17891.4						19145.9		19429.1					19628.9	14097.3	13487.8					11070.1						6208.11
O95273	O95273	CCDB1_HUMAN	CCNDBP1	Cyclin-D1-binding protein 1	1	AAALLMLTK	AAALLMLTK	2	AAALLMLTK2	21988.8					40525.8	33562.2	38624.7			20750.6	18892.2				24493.4	30256.6		26425.4	15673.5	29606.4		5725.24			13767.1	8540.85						7250.57			6999.83		4630.51	10205.2
P56945	P56945	BCAR1_HUMAN	BCAR1	Breast cancer anti-estrogen resistance protein 1	1	AAALQYPSPSAAQDMVER	AAALQYPSPSAAQDMVER	2	AAALQYPSPSAAQDMVER2						43270.4	63682.6	32075.9			64119.5	30557.9	24727				38877.1		90303		55638.6					59528.1		15610.7				4540.64	18751.9		12921.9	40357.1	8678.68	40704.2	129930
O60716	O60716	CTND1_HUMAN	CTNND1	Catenin delta-1	1	AAALVLQTIWGYK	AAALVLQTIWGYK	2	AAALVLQTIWGYK2	86424.5	42588.9	23603.8	6086.26	4701.82	290093	220365	163168		31051.4	58335.6	19880	46857.2		5168.6	29254.2	57901.3	54982.1	135344	27793.3	34863.2		5374.11			38219.4	28980.3	16211.8						16971.2			21114.7	7934.21	6075.03	16783.9
Q14498	Q14498	RBM39_HUMAN	RBM39	RNA-binding protein 39	1	AAAMANNLQK	AAAMANNLQK	2	AAAMANNLQK2	30907.4	28728.8	24246.9			83252	86323	76885.3			100505	57889.6	99839.2			51050	117017	33569.8	153209	71204.6	116760					112616	83268.9	52140.2			56944.3	104869	167704	41748.2	96642.5	157043	52274.1	131920	178123	47900.8
Q9BQ04	Q9BQ04	RBM4B_HUMAN	RBM4B	RNA-binding protein 4B	1	AAAMLPTVGEGYGYGPESELSQASAATR	AAAMLPTVGEGYGYGPESELSQASAATR	3	AAAMLPTVGEGYGYGPESELSQASAATR3																	2005.58																3122.14			4813.14		1920.2	5913.97
Q15042	Q15042	RB3GP_HUMAN	RAB3GAP1	Rab3 GTPase-activating protein catalytic subunit	1	AAAMTPPEEELK	AAAMTPPEEELK	2	AAAMTPPEEELK2	23155.9	26806.2	35710.6			14832.9	22583.7	16198.9			14973.3	20992.8	14856.3			30381	28589.3	20175.5	33694.6	17393.6						17526.4	18672.5	18852.4						6597.04			7744.72			49392.4
Q15042	Q15042	RB3GP_HUMAN	RAB3GAP1	Rab3 GTPase-activating protein catalytic subunit	1	AAAMTPPEEELKR	AAAMTPPEEELKR	2	AAAMTPPEEELKR2			3687.84			30367.8	35317.2	38738.1			23984.7	22194.2	24908.6			8199.96	44634.2		71714.7	9259.1	48534.9		5170.24		6482.62	38752.6	22451.6	15122.9					16220.1		4239.04	20851.5		8904.62	45616.4
Q15042	Q15042	RB3GP_HUMAN	RAB3GAP1	Rab3 GTPase-activating protein catalytic subunit	1	AAAMTPPEEELKR	AAAMTPPEEELKR	3	AAAMTPPEEELKR3	8084.37					45705.9	40269.9	28901.3			58381.5	47016.3	43407.7		4497.86	5045.74	70859		57991.4	6856.12	55443.9		5855.71			45716	30814.3	15045.7			3260.25		24742.3		6920.92	24901.5	1258.34	12289.8	76453.5
Q9NX63	Q9NX63	MIC19_HUMAN	CHCHD3	MICOS complex subunit MIC19	1	AAANEQLTR	AAANEQLTR	2	AAANEQLTR2	71505.9	81170.2	72684.9	157220	102675	260213	291157	396729	486886	501555	399059	279043	441085	561193	422284	84765.2	548778	37472.3	560403	202613	568538	250365	872511	266603	877436	382591	212386	203835	382813	389127	37858.3	40497.2	213344	25721	72907.8	156549	15398.6	41435	133616	21278.5
A5YKK6	A5YKK6	CNOT1_HUMAN	CNOT1	CCR4-NOT transcription complex subunit 1	1	AAANFSDR	AAANFSDR	2	AAANFSDR2	12838.1	16030.2	7151.11				21798	27392.9			41282.8	30528.7	32770			16281	42750.7		40878.5	14199.7	41632.3					23396.2	11252.1	15483.1								15467	6697.15		29311	9088.98
P26641	P26641	EF1G_HUMAN	EEF1G	Elongation factor 1-gamma	1	AAAPAPEEEMDECEQALAAEPK	AAAPAPEEEMDEC(UniMod:4)EQALAAEPK	2	AAAPAPEEEMDEC(UniMod:4)EQALAAEPK2	500225	281399	233208	31643.5	9939.25	432650	721432	796508	26876.9	9953.37	458128	589083	662903	20916.7	18500.5	331326	592690	49844.5	735523	192971	560875	24529	33922.8	16424	22254.1	890094	538102	540340	30170.9	13743.2	6992.82		7100.32	3335.18	7437.5	6739.49			7304.4
P26641	P26641	EF1G_HUMAN	EEF1G	Elongation factor 1-gamma	1	AAAPAPEEEMDECEQALAAEPK	AAAPAPEEEMDEC(UniMod:4)EQALAAEPK	3	AAAPAPEEEMDEC(UniMod:4)EQALAAEPK3	5452.73	4527.54	15570			65991.8	32331.7	62998.4	3611.37		111221	156682	150414	6914.51	3341.25	23609.8	129739	7158.64	108331	50193.5	128083	5160.13	8821.8	1261.45	1774.91	94732	83396.9	102212	5244.3										1815.54
P20810	P20810	ICAL_HUMAN	CAST	Calpastatin	1	AAAPAPVSEAVCR	AAAPAPVSEAVC(UniMod:4)R	2	AAAPAPVSEAVC(UniMod:4)R2	22957.5	32584.4	29511	45286.4	31246.8	107206	124312	182206	328867	336853	169223	117358	221504	258684	282212	34478.4	139092	11696.2	244786	56727.2	258629	55672.2	362029	97161.9	389111	306653	161836	157364	373007	355972
Q8IWX5	Q8IWX5	SGPP2_HUMAN	SGPP2	Sphingosine-1-phosphate phosphatase 2	1	AAAPEAYVQK	AAAPEAYVQK	2	AAAPEAYVQK2	16986.4	12427	13796.5	8869.28							5520.36	8356.91		5065.43	5458.05		10603	7542.59		6997.37	5706.54	4980.29	4369.12				5267.47							2038.63						8047.61
Q6NSJ0	Q6NSJ0	MYORG_HUMAN	MYORG	Myogenesis-regulating glycosidase	1	AAAPELSYR	AAAPELSYR	2	AAAPELSYR2	14426.1	18460.6	22930.2	41509.8	32191.1	10111.9		11997.2	20036.8	24448.1	15072.3	12773.8	10375.4	17551.5	17634.3	11379	20454.2	16670.7	10230.6	21952	19539	28270.3	26301.3	28175.2	25159.2	8925.58	10400.4	8541.1	26303.2	30217.4	4035.24	6369.53		5177.88	4770.09			6896.51
P31350	P31350	RIR2_HUMAN	RRM2	Ribonucleoside-diphosphate reductase subunit M2	1	AAAPGVEDEPLLR	AAAPGVEDEPLLR	2	AAAPGVEDEPLLR2	158915	144417	81545.2	146047	152394	82348.6			105558	172219	55703.3	55836.2	57388.4	90289.8	88521.5	148681	155345	133567	157358	129016	155792	174558	174623	222820	304549	70128.6	55526.1	49852.8	85406.4	102834	17198.2	13959.2	29749.1	2524.62	19245.8	11618.5	25485.4	35408.3	15861.1	34429
P49848	P49848	TAF6_HUMAN	TAF6	Transcription initiation factor TFIID subunit 6	1	AAAPPQPSPPPTK	AAAPPQPSPPPTK	2	AAAPPQPSPPPTK2							5576.21	3328.99									11954.7		11460.4		8119.86					2605.12	3883.54						2800.23			4958.8		3717.47	10873.2
Q16643	Q16643	DREB_HUMAN	DBN1	Drebrin	1	AAAPQAWAGPMEEPPQAQAPPR	AAAPQAWAGPMEEPPQAQAPPR	2	AAAPQAWAGPMEEPPQAQAPPR2						8443.39					12403.9	6471.06	14397.5	4201.7			20527.1		34286.6		17146.5		8535.56			9800.27							46559.8		2116.34	27674.5			25863.4
Q96L73	Q96L73	NSD1_HUMAN	NSD1	Histone-lysine N-methyltransferase, H3 lysine-36 specific	1	AAAPSEDPWQAVK	AAAPSEDPWQAVK	2	AAAPSEDPWQAVK2	30398.3	28342.1				26417.2	19802.5				13058.8	17379.2				23544.7	17628.2	26441.1	18243.1	6073.33		6457.32				12364	13492.9				5007.36			27370.6	11966.5	15333.3	53686.9	42624.4	44700.3	38001.4
P53618	P53618	COPB_HUMAN	COPB1	Coatomer subunit beta	1	AAAQCYIDLIIK	AAAQC(UniMod:4)YIDLIIK	2	AAAQC(UniMod:4)YIDLIIK2	24410.2	25442.7	20855.1	18050.6	7843.23	5595.41	22017.6	6169.88	5965.96	4049.7		4310.35			7390.52	8903.47	4544.31	13073.2		4857.67	4165.9	8957.41	4449.29	3804.29		10384.2	6631.08	8290.72	4116.79
Q9NVA2	Q9NVA2	SEP11_HUMAN	SEPTIN11	Septin-11	1	AAAQLLQSQAQQSGAQQTK	AAAQLLQSQAQQSGAQQTK	2	AAAQLLQSQAQQSGAQQTK2	1487.18					2272.13	2171.14	4129.39	2304.9	6835.09	2535.46	2111.99	3162.14		2959.66		1979.6		4925.9	1959.56	4200.44		5634.94	1840.59	3529.52	5114.1	3326.31		3444.67	5903.81	9830.46		765.621	3410.9
Q9NVA2	Q9NVA2	SEP11_HUMAN	SEPTIN11	Septin-11	1	AAAQLLQSQAQQSGAQQTKK	AAAQLLQSQAQQSGAQQTKK	3	AAAQLLQSQAQQSGAQQTKK3																															6472.21			6506.22
O14981	O14981	BTAF1_HUMAN	BTAF1	TATA-binding protein-associated factor 172	1	AAAQQLGEVVK	AAAQQLGEVVK	2	AAAQQLGEVVK2	74264.2	72640.1	74314.5	8094.32		95481.5	115340	101769	3392.14	2825.27	62018.2	86231.4	67796.7	3934.72		91485.3	65753.6	62758.5	83382.8	78934.4	81617.6					79666.4	77862.4	70031.2	3850.64		7460.58		3707.85	9853.04		7562.06	18284.7	11956.6	28608.7	52453.8
O95801	O95801	TTC4_HUMAN	TTC4	Tetratricopeptide repeat protein 4	1	AAAQYYLGNFR	AAAQYYLGNFR	2	AAAQYYLGNFR2																																						10214.4
Q96CD0	Q96CD0	FBXL8_HUMAN	FBXL8	F-box/LRR-repeat protein 8	1	AAASAELNAALEELAAR	AAASAELNAALEELAAR	2	AAASAELNAALEELAAR2	14262.3	10583.2	13269.5	5420.37		11058.6	13568.2	7311.2			7806.21	5614.01	7203.23			9632.68	8539.81	5214.22	11032.4	3985.03	8896.34	3037.18	5124.91			7136.84	9546.56	11089.3					3765.56			3297.77		3973.92	3752.12	8326.34
Q96CD0	Q96CD0	FBXL8_HUMAN	FBXL8	F-box/LRR-repeat protein 8	1	AAASAELNAALEELAAR	AAASAELNAALEELAAR	3	AAASAELNAALEELAAR3	6247.99	8601.97	6830.55				8419.03				2689.09						6730.21		7366.21		6688.98					7570.49	7042.86
O94923	O94923	GLCE_HUMAN	GLCE	D-glucuronyl C5-epimerase	1	AAASESNNYMNHVAK	AAASESNNYMNHVAK	3	AAASESNNYMNHVAK3														4455.84					10342.2		11403.7		8502.22
Q9H2M9	Q9H2M9	RBGPR_HUMAN	RAB3GAP2	Rab3 GTPase-activating protein non-catalytic subunit	1	AAASGNENIQPPPLAYK	AAASGNENIQPPPLAYK	2	AAASGNENIQPPPLAYK2	34554.1	31899.4	23641.9			83926.8	126351	59319.4			60865.1	82092.2	35858.8			54630.9	104469	14022.1	105283	38708.9	53805.8					56858	47409.9	33177			6924.17	7919.2	28688.9		18068.5	41476.1	6935.44	37197.9	71869.4	8498
Q7Z5L9	Q7Z5L9	I2BP2_HUMAN	IRF2BP2	Interferon regulatory factor 2-binding protein 2	1	AAASLAAVSGTAAASLGSAQPTDLGAHK	AAASLAAVSGTAAASLGSAQPTDLGAHK	3	AAASLAAVSGTAAASLGSAQPTDLGAHK3	11049	12647	8870.21	10165.6	12233.4	9640.9	14921.5	8320.58	9682.61	8665.51	10509.9	10427.3	20663.9	9268.82	6508.95	11281.3	29159.3	11455.2	33987	14616.7	38681.8	13018.2	20367.4	8606.44	18460.7	18493	9615.62	7773.46	10696.2	8850.44	6153.45	2589.29	5102.29	6029.08	6798.51	6554.97	6321.6	9943.4	9236.91	7584.94
Q9UNS1	Q9UNS1	TIM_HUMAN	TIMELESS	Protein timeless homolog	1	AAASLSQPEEEQK	AAASLSQPEEEQK	2	AAASLSQPEEEQK2	49108.7	26403.4	8304.6			59296.6	91344.2	11528			46238	40956.6				55398.6	120420	9972.69	123879	12884.3	26860.8					54317.8	36730.7				21466.1	20878	42680.6	8670.12	86120.8	149331	65015.6	215782	381844	12404.8
P08559	P08559	ODPA_HUMAN	PDHA1	Pyruvate dehydrogenase E1 component subunit alpha, somatic form, mitochondrial	1	AAASTDYYK	AAASTDYYK	2	AAASTDYYK2	461646	571454	604106	195059	46622.4	307655	273746	320654	168199	39486.6	388744	382665	368533	196515	31388.8	296543	250951	429650	211704	486764	208159	143806	65955.7	50309.4	24722.3	335682	352054	421511	104661	30541.1	117328	87549.6	116441	141675	162460	115818	139827	182268	145974	871311
Q99733	Q99733	NP1L4_HUMAN	NAP1L4	Nucleosome assembly protein 1-like 4	1	AAATAEEPDPK	AAATAEEPDPK	2	AAATAEEPDPK2	1092930	965873	1115790	652481	226612	1035000	1203240	1421120	464743	225531	837295	1052050	1094580	450387	121618	1144970	846975	534305	866423	980634	942482	663389	737201	341018	346301	1082730	1145800	1145250	306356	191274	182738	81677.9	166451	133723	193780	149465	119835	212197	223504	420747
Q8N1S5	Q8N1S5	S39AB_HUMAN	SLC39A11	Zinc transporter ZIP11	1	AAATGLPEGPAVPVPSR	AAATGLPEGPAVPVPSR	2	AAATGLPEGPAVPVPSR2						12951.1	11360.5	14455.3	12631.4	17889.8	13257.9		14809.6	12245.2			25509.9		31285.1	7723.81	24702.1		25578.6		11731.1	19093.5	8904.21	6892.34	11429.9	9795.29
Q9NVC6	Q9NVC6	MED17_HUMAN	MED17	Mediator of RNA polymerase II transcription subunit 17	1	AAATIDSLASR	AAATIDSLASR	2	AAATIDSLASR2		72552.7	35899.7			62515	102673	85593.5			102213	74410.8					73688.6		83009.1	51327.8	73427.8					65563.2	67791.3	40767				18838.3	34967.2	23958.6	32885.8	48738	15550.2	31700.9	53840.1	23094.7
Q9UDW1	Q9UDW1	QCR9_HUMAN	UQCR10	Cytochrome b-c1 complex subunit 9	1	AAATLTSK	AAATLTSK	2	AAATLTSK2					136010				454313	761577	213908	190419	255678	603181	738395	311588	302061	107640	347493	260782	416894	488994	763580	732592	1033460				880323	1242050	23399.9				51453.8			33790.4
Q03252	Q03252	LMNB2_HUMAN	LMNB2	Lamin-B2	1	AAATMATPLPGR	AAATMATPLPGR	2	AAATMATPLPGR2																			8954.81	12740					5216.08						6847.58	18052.2	7365.34	3500.81	20717.4	7304.23	5823.56	12464.8	8003.35	7339.04
P49006	P49006	MRP_HUMAN	MARCKSL1	MARCKS-related protein	1	AAATPESQEPQAK	AAATPESQEPQAK	2	AAATPESQEPQAK2	226875	128838	201887	878842	972224	248441	479512	570742	736624	1373770	467799	588046	562646	1024620	1054470	208754	398742	52179.9	391236	163964	359300	528079	790524	1066310	1207330	486933	369911	372321	933418	1919420	78431.2	42626.9	163009	32080	108878	166586	21756	49784.2	103313	4738.26
P09327	P09327	VILI_HUMAN	VIL1	Villin-1	1	AAATTAQEYLK	AAATTAQEYLK	2	AAATTAQEYLK2	21732.4	19709.8	9713.56			18772.3	12579.1	13948.8			10726.6	16243.2	17345.9			14205.7	6660.21	9830.83		7804						15660.6	14922.8	15239.2			11746			8548.62	5961.76	5716.96	15637.4	10213.8	7465.95	11575.8
Q6UWP2	Q6UWP2	DHR11_HUMAN	DHRS11	Dehydrogenase/reductase SDR family member 11	1	AAATYEQMK	AAATYEQMK	2	AAATYEQMK2	2851680	2016060	2351240	3877740	3531760	1964000	1645020	2492010	2834820	3678740	1408980	1540580	1794010	3215450	2789780	2799380	1468900	3179200	1692270	2650080	1584070	3543440	2661390	4851620	3024540	1553610	2408640	1683290	2821160	3422300	378961	371003	356060	409097		404526			452850	462260
Q9NS69	Q9NS69	TOM22_HUMAN	TOMM22	Mitochondrial import receptor subunit TOM22 homolog	1	AAAVAAAGAGEPQSPDELLPK	AAAVAAAGAGEPQSPDELLPK	2	AAAVAAAGAGEPQSPDELLPK2	12607.3	10498.8	7364.45	10579.9	9105.55	11360.7	14267.8	14034.5	7750.97	11403.4				9374.53	8506.04	12257.7	11729.3	8129.84	10710.2	10261.6	6673.72	9725.04	7699.37	14801.8	13164.6	11369.9	10239.6	7771.56	7327.63	11875.6
Q9NXC5	Q9NXC5	MIOS_HUMAN	MIOS	GATOR2 complex protein MIOS	1	AAAVALFNLDIR	AAAVALFNLDIR	2	AAAVALFNLDIR2	35710	12486.9	6991.51	4098.44	3804.45	39642.3	37054.9	8379.76	5122.68	8855.11	5046.52	3061.59	4260.76			5558.65	4841.98		5700.28		5192.87		2684.6			5394.28	7333.63			3553.39							5488.88	3773.41		8705.59
Q12955	Q12955	ANK3_HUMAN	ANK3	Ankyrin-3	1	AAAVDFTAR	AAAVDFTAR	2	AAAVDFTAR2	21444.7	26868.8	26622.8				16589.1	18936.9			13627.4	16542.2	12059.8			23073.6	14655.2	19087.9	12652.9	16663.5	13719.7					13909.5	22386.8	21777.4			11588.4	8211.45		14325.2		7533.04	16606.1	9816.62	10874.9	23257.8
Q5SQI0	Q5SQI0	ATAT_HUMAN	ATAT1	Alpha-tubulin N-acetyltransferase 1	1	AAAVDPTPAAPAR	AAAVDPTPAAPAR	2	AAAVDPTPAAPAR2	3961.99					13120.9	12662.4	7962.78			10429	6417.45	4289.36			4460.82	18030.4		15883.1	3820.03	9778.83					12598.4	6855.69	4021.06									1596.36	1623.13	3209.33	1307.22
Q9Y5W8	Q9Y5W8	SNX13_HUMAN	SNX13	Sorting nexin-13	1	AAAVGIYEQYLSEK	AAAVGIYEQYLSEK	2	AAAVGIYEQYLSEK2	18510.4	21575.4	13534.5			13099.3	22118.9	20225.4			10622.6	11214.4	12371.8			16417.2	12123.6	9044.9	14215.6	13212.8	10955.6					16022.6	14064.6	10317.4			2960.78							3313.38	7236.99
P18206	P18206	VINC_HUMAN	VCL	Vinculin	1	AAAVGTANKSTVEGIQASVK	AAAVGTANKSTVEGIQASVK	3	AAAVGTANKSTVEGIQASVK3										3587.84																					44252.6			29868			4985.58
Q8IYI6	Q8IYI6	EXOC8_HUMAN	EXOC8	Exocyst complex component 8	1	AAAVHTAIR	AAAVHTAIR	2	AAAVHTAIR2		3678.82																			6980.7					7002.36									2545.27					4877.6
P42858	P42858	HD_HUMAN	HTT	Huntingtin	1	AAAVLGMDK	AAAVLGMDK	2	AAAVLGMDK2	30140.7		35536.1			24346.4	27205	25613.7			19987	24027.3	14753			26782.9	23689.9	36860.1	21116.2	38650.5	18451.2					20535.6	8458.24				13077.2								10853.4	39560.5
P19404	P19404	NDUV2_HUMAN	NDUFV2	NADH dehydrogenase [ubiquinone] flavoprotein 2, mitochondrial	1	AAAVLPVLDLAQR	AAAVLPVLDLAQR	2	AAAVLPVLDLAQR2	1245440	1483510	1224220	1488700	1503050	854234	1241120	1124920	978047	892604	871873	782307	684275	1077920	980898	1366110	1271040	890287	1218040	849536	1036570	1418670	2046680	1533660	1935050	1032880	859288	739769	1029640	1140540	69024.6	57097.3	130368	65623.3	183679	149569	74578.6	137014	176661	158469
O43296	O43296	ZN264_HUMAN	ZNF264	Zinc finger protein 264	1	AAAVLTDR	AAAVLTDR	2	AAAVLTDR2		35190.2											41995.9				40116.6									19802.7	23190.8										27914.6	15966.8	15119.6	26255.8
O43837	O43837	IDH3B_HUMAN	IDH3B	Isocitrate dehydrogenase [NAD] subunit beta, mitochondrial	1	AAAVPVEFQEHHLSEVQNMASEEK	AAAVPVEFQEHHLSEVQNMASEEK	3	AAAVPVEFQEHHLSEVQNMASEEK3	76014.4	76201.7	81314	97548.4	17283.1	78713.4	45250.9		79271.2	74590.7	16996.9	14169.9			8553.54	6772.53	494886	24924.7	394287	37138.3	358289		244502		227142	145380	154444	189256	27183.4	51266.7		25327.8	71675.6		9248.35	101840			134175
O43837	O43837	IDH3B_HUMAN	IDH3B	Isocitrate dehydrogenase [NAD] subunit beta, mitochondrial	1	AAAVPVEFQEHHLSEVQNMASEEK	AAAVPVEFQEHHLSEVQNMASEEK	4	AAAVPVEFQEHHLSEVQNMASEEK4	20380.4	21803.7	9294.8	10088.2			17998.6		23959.6								176176		139388		156053		86991.7		46846	89635.7	63500.9	70665.2		7962.99		6022.72	17185.4			24217.4			45773.2
Q8N201	Q8N201	INT1_HUMAN	INTS1	Integrator complex subunit 1	1	AAAVQADDVEVLK	AAAVQADDVEVLK	2	AAAVQADDVEVLK2	54391.3	44874.2	43385.1			22834.5	25060.2	17785.5			26356.9	34424.7	28544			35216.8	13749.4	63116	10625.5	33358.4	11121.3					11093	5391.96	13148.3			35362.1	18726.3	18886.4	39517.6	52302.3	45724.9	102679	118819	68714.3	143676
Q9UBF2	Q9UBF2	COPG2_HUMAN	COPG2	Coatomer subunit gamma-2	1	AAAVSALAK	AAAVSALAK	2	AAAVSALAK2				367453				93617.8									434841																			100101				30735
P54802	P54802	ANAG_HUMAN	NAGLU	Alpha-N-acetylglucosaminidase	1	AAAVSEAEADFYEQNSR	AAAVSEAEADFYEQNSR	2	AAAVSEAEADFYEQNSR2	38232.2	48018.1	54292.1	94548.7	78829.5	38222.7	50002.6	56700.1	79358.9	106336	31605.7	55885.9	50899.8	94795.8	103959	44046.2	80523.8	13180.2	67904.7	29239.8	74702.4	49877.4	111888	74480.5	126809	75952.8	65625.5	56132.8	85455.7	158103	14473.4	8449.44	18102.5	8179.72	22454	16454.8	5904.59	13776.4	14117.6
P54802	P54802	ANAG_HUMAN	NAGLU	Alpha-N-acetylglucosaminidase	1	AAAVSEAEADFYEQNSR	AAAVSEAEADFYEQNSR	3	AAAVSEAEADFYEQNSR3		9376.69	15291.2	14044.7	17431.4		4896.94			18484.8							23369.9		21538.6		31100.2		52817.4		45657.3	23726	25128.4	12785
Q99973	Q99973	TEP1_HUMAN	TEP1	Telomerase protein component 1	1	AAAVSETSGLMLTASEDGSVR	AAAVSETSGLMLTASEDGSVR	2	AAAVSETSGLMLTASEDGSVR2		19633.7	16103.6	7191								13140.5	8278.64			13256.2		13936.1		8106.04							8469.75				8113.62			4815.54	6025.33		5874.26	4695.34	7208.63	4649.43
Q96PY5	Q8IVF7;Q96PY5	FMNL2_HUMAN	FMNL2	Formin-like protein 2	0	AAAVSLENVLLDVK	AAAVSLENVLLDVK	2	AAAVSLENVLLDVK2		36171.6	36992.5			7701.02	15288.9	15948.6				6841.73				12337.1		47914.2	10822.8	6547.92						7710.53	4838.88	6966.59						12455.3		6030.77	11459.2	11535.7		61655.5
O00468	O00468	AGRIN_HUMAN	AGRN	Agrin	1	AAAVSSGFDGAIQLVSLGGR	AAAVSSGFDGAIQLVSLGGR	2	AAAVSSGFDGAIQLVSLGGR2											3866.97										6691.39		5697.06								3676.64		7078.34		2259.37				3503.69
P13995	P13995	MTDC_HUMAN	MTHFD2	Bifunctional methylenetetrahydrofolate dehydrogenase/cyclohydrolase, mitochondrial	1	AAAVVGINSETIMK	AAAVVGINSETIMK	2	AAAVVGINSETIMK2	30793.9	40007	43950.3	27543.2	19142.1	29492.8	35208.8	36821	35356.6	17023.9	36247.7	56731.8	59697.2	58044.1	18986	44357.4	37917.2	53486.2	44752.9	49658.5	42724.7	32338.1	33150	12388.8	21107.8	53634.6	37961	56659.8	41134	16112.9		6208.89	9771.45	5164.25	8186.81	10262.2	2373.05	6870.05	12885.9	29219.4
P13995	P13995	MTDC_HUMAN	MTHFD2	Bifunctional methylenetetrahydrofolate dehydrogenase/cyclohydrolase, mitochondrial	1	AAAVVGINSETIMKPASISEEELLNLINK	AAAVVGINSETIMKPASISEEELLNLINK	3	AAAVVGINSETIMKPASISEEELLNLINK3						6723.47	6546.12		2584.39						1553.03						2878.72					6072.39					3182.84		6714.11			5442.08			4666.18
Q9ULJ7	Q9ULJ7	ANR50_HUMAN	ANKRD50	Ankyrin repeat domain-containing protein 50	1	AAAWGGHEDIVLNLLQHGAEVNK	AAAWGGHEDIVLNLLQHGAEVNK	3	AAAWGGHEDIVLNLLQHGAEVNK3	7584.72	6081.9	5282.22				5325.47	3521.62								5284.82		2368.4	4265.88							3353.79	3782.05	2414.44
Q70CQ2	Q70CQ2	UBP34_HUMAN	USP34	Ubiquitin carboxyl-terminal hydrolase 34	1	AAAYDLLVEMVK	AAAYDLLVEMVK	2	AAAYDLLVEMVK2	71470.6	48752.8	39537			49864.3	54166.3	39154.3			9375.95	16374.9	13092.2			21989.4	19501.4	39948.4	46855.5	22229.9	20708.2					23006.7	13455	10980.3			7331.8		4978.82	12681.9	6713	5846.42	31256.1	31200.1	9386	86906.6
Q96F24	Q96F24	NRBF2_HUMAN	NRBF2	Nuclear receptor-binding factor 2	1	AAAYLSEAMK	AAAYLSEAMK	2	AAAYLSEAMK2	27825	30219.8	31116	22950.1	11164.8	31889.3	29680.2	45096.7	32273.2	17739.1	43999.5	53520.6	37275.2	23456.3	17209.3	25962	12151.8	32001.1	13659.8	39389.2	14718.4	32021.9	16633.9	17887.9	7879.52	34087.6	43344.6	37095.2	27940.2	19243.6	3875.33	6904.48	6896.67		9069.06	9029.38	7965.86	14406.5	12782.2	14862
Q9H7E9	Q9H7E9	CH033_HUMAN	C8orf33	UPF0488 protein C8orf33	1	AAAYSAQVQPVDGATR	AAAYSAQVQPVDGATR	2	AAAYSAQVQPVDGATR2	10920.7	14644.9	13377.8	14200	6977	52450.3	47780.4	62070.7	51320.9	77166.7	66966.5	35287.5	63827.9	36786.4	32490	27162.9	59624.3	10538.5	167660	38645.7	135786	22060.6	161576	18624.8	135133	93904.9	48484.4	32055.5	40224.7	42508.6	5533.26	4431.69	29269.9	4075.22	11871.9	20426.4	4770.76	14370.2	38279.8	5308.23
P55060	P55060	XPO2_HUMAN	CSE1L	Exportin-2	1	AACDLVR	AAC(UniMod:4)DLVR	2	AAC(UniMod:4)DLVR2	234061	151786	180479	5763.17		63547.9	77574	92471.2			78494.1	89692.7	104382			146798	66498.8	156139	62529	147884	65773.6	9394.25				47972	103171	118899
Q9BUH6	Q9BUH6	PAXX_HUMAN	PAXX	Protein PAXX	1	AACEQQAVALTLQEDR	AAC(UniMod:4)EQQAVALTLQEDR	2	AAC(UniMod:4)EQQAVALTLQEDR2		8339.59		24802.8	19053.3	5670.25	12871.9		22942.2	17049.4	12141.3	13621.2	17555.4	31588	47885.2	13893.9	19112.2		13383.3		14439.5	13942.1	23215.9	21390.5	37363.6	7690.88	12115.9	12816.8	23496.8	44044.4
O95235	O95235	KI20A_HUMAN	KIF20A	Kinesin-like protein KIF20A	1	AACIAEQYHTVLK	AAC(UniMod:4)IAEQYHTVLK	2	AAC(UniMod:4)IAEQYHTVLK2
P10276	P10276;P10826	RARA_HUMAN	RARA	Retinoic acid receptor alpha	0	AACLDILILR	AAC(UniMod:4)LDILILR	2	AAC(UniMod:4)LDILILR2	12662.4					1974.25
Q00341	Q00341	VIGLN_HUMAN	HDLBP	Vigilin	1	AACLESAQEPAGAWGNK	AAC(UniMod:4)LESAQEPAGAWGNK	2	AAC(UniMod:4)LESAQEPAGAWGNK2	60821.3	65020.8	23305.6			136958	208891	89849.6		2000.29	120072	149221	49469.9			99551.5	196824	15282.9	232563	47813.3	128926	4541.22	6640.39		3254.28	266008	180311	26835.2	3192.07		3793.15								9829.9
Q00341	Q00341	VIGLN_HUMAN	HDLBP	Vigilin	1	AACLESAQEPAGAWGNK	AAC(UniMod:4)LESAQEPAGAWGNK	3	AAC(UniMod:4)LESAQEPAGAWGNK3																			3508.18		3136.95
Q8TDX7	Q8TDX7	NEK7_HUMAN	NEK7	Serine/threonine-protein kinase Nek7	1	AACLLDGVPVALK	AAC(UniMod:4)LLDGVPVALK	2	AAC(UniMod:4)LLDGVPVALK2	48966.7											23091.8						35321.8								21800.6
Q05086	Q05086	UBE3A_HUMAN	UBE3A	Ubiquitin-protein ligase E3A	1	AACSAAAMEEDSEASSSR	AAC(UniMod:4)SAAAMEEDSEASSSR	2	AAC(UniMod:4)SAAAMEEDSEASSSR2		886.02				5479.67	5980.29	10748.8	8452.31		7552.2	8016.03	15141.3	5455.21	2266.16		10138.4		15611.6	1922.03	14552.7	1705.26	10024.5		1424.16	8016.91	5677.62	3465.77	4812.88
Q8NCG7	Q8NCG7	DGLB_HUMAN	DAGLB	Diacylglycerol lipase-beta	1	AACVSCPAQGVSSVDVA	AAC(UniMod:4)VSC(UniMod:4)PAQGVSSVDVA	2	AAC(UniMod:4)VSC(UniMod:4)PAQGVSSVDVA2	9470.35	10129	10448.2	12412.1	8383.27													7500.13		8949.73		14180.5		7634.6			6663.02		5779.34
P06753	P06753	TPM3_HUMAN	TPM3	Tropomyosin alpha-3 chain	1	AADAEAEVASLNR	AADAEAEVASLNR	2	AADAEAEVASLNR2	3006780	2267300	3207040	6005130	5380580	4193230	4529040	5506650	6827590	7747040	3796610	4678160	4380740	6150360	6268230	3628600	3427430	974920	5111810	3109380	5239490	4339680	6996830	5805870	7969910	4574600	4254400	4247240	6686630	6605760	944778	512525	1736430	442981	1462390	1687490	272427	709458	1301900	42623.1
P06753	P06753	TPM3_HUMAN	TPM3	Tropomyosin alpha-3 chain	1	AADAEAEVASLNR	AADAEAEVASLNR	3	AADAEAEVASLNR3				10796.2	17633.4				28064.5	16300.8	16010.3	15008.9	6857.28	22675	35018.6		26735.1			5624.39	3512.73	21983.9	7140.9	25282	5350.29		5055.01	7993.98	24497.9	32779.4					8184.12
Q9BYK8	Q9BYK8	HELZ2_HUMAN	HELZ2	3'-5' exoribonuclease HELZ2	1	AADAILTEFGGR	AADAILTEFGGR	2	AADAILTEFGGR2	39145.5		45215			88793.9	95571.8	73169.8			108822	97223.9	72672			55423.4	50064.5		38482.7	30832.3	36552.2					101067	125052	95421.8			15688.5		18889.2	20719.4	18866.2		24165.1	43566.2	25571.3	45823.2
Q14980	Q14980	NUMA1_HUMAN	NUMA1	Nuclear mitotic apparatus protein 1	1	AADALEEQQR	AADALEEQQR	2	AADALEEQQR2	685593	538359	392847	14445.8	12748.7	597064	700933	428092	16210	15837.6	289912	352883	219776	9360.2	6005.19	741364	550619	290613	528194	280803	326826	9545.87	18040.5	10756.3	19072.8	613419	454315	286440	16976.3	18844.3	375474	333034	356775	327187	757672	692217	655826	1205050	1112360	377280
Q9H6L2	Q9H6L2	TM231_HUMAN	TMEM231	Transmembrane protein 231	1	AADAPFVINAIIR	AADAPFVINAIIR	2	AADAPFVINAIIR2	17766.4	8728.31	9290.15	5296.38	3787.17	16716.3	22384.4	8505.96	5767.33	6614.13	6344.53	7391.01	7828.72	7871.31	7279.86	5682.66	7249.55	3966.36	7385.75	4200.31	7616.5	4308.75	2166.56	3934.5	6848.53	8508.11	6244.14	5507.71	4538.56	5775.48	2755.72		3183.65	2016.75		2827.45	2849.68	4418.94		3484.56
Q9UNF0	Q9UNF0	PACN2_HUMAN	PACSIN2	Protein kinase C and casein kinase substrate in neurons protein 2	1	AADAVEDLR	AADAVEDLR	2	AADAVEDLR2	297141	335044	435028	29126.3	20597.4	248793	265128	234139	22415.1	18212.9	265829	288458	230608	16057.1	10623.7	256158	172296	400197	172559	322740	217835	20281.3	18379.8	16307.9	13450.5	205878	293183	311237	14352.9	13825	4236.76	11343.2	4924.72	23688.4	40731.2	4983.12	35039.8	17214.9		355002
Q7Z6E9	Q7Z6E9	RBBP6_HUMAN	RBBP6	E3 ubiquitin-protein ligase RBBP6	1	AADCDLQITNAQTK	AADC(UniMod:4)DLQITNAQTK	2	AADC(UniMod:4)DLQITNAQTK2	26582.2	17603.1	18595	13541.7	6638.04	25841.1	38307	41515.4	11406.9	9699.76	21768.6	42571.8	25509.6	7006.93	14390	29059.3	9275.2	9610.17	19552.2	16345.5	17179	9200.02	4532.67	6912.11	6533.32	60928.3	44780.8	35986	12208.1	15865.1
Q9UBQ7	Q9UBQ7	GRHPR_HUMAN	GRHPR	Glyoxylate reductase/hydroxypyruvate reductase	1	AADCEVEQWDSDEPIPAK	AADC(UniMod:4)EVEQWDSDEPIPAK	2	AADC(UniMod:4)EVEQWDSDEPIPAK2	154109	107464	88187.4	196117	101421	88393.6	102288	132866	137678	150639	124535	157821	182579	191096	380079	118704	148199	43172.3	150003	93986.9	154735	151415	149810	214424	171177	258897	191728	244418	238507	238547
P43304	P43304	GPDM_HUMAN	GPD2	Glycerol-3-phosphate dehydrogenase, mitochondrial	1	AADCISEPVNR	AADC(UniMod:4)ISEPVNR	2	AADC(UniMod:4)ISEPVNR2	71173.4	50777.4	62988	124875	147853	63871.9	59305.8	74424.5	51719.6	67934	65113.8	77894.1	78063.4	54073.2	67909.4	70490.3	102491	27215.6	91592.7	46698.9	87442.7	92600.1	73486.1	157480	114095	93490.5	75975.7	79877.4	68688.9	132652
Q13586	Q13586	STIM1_HUMAN	STIM1	Stromal interaction molecule 1	1	AADEALNAMTSNGSHR	AADEALNAMTSNGSHR	2	AADEALNAMTSNGSHR2	8370.48	6733.2	4919.11	8494.28	2839.05	22788	27349.9	40576.7	21107	12306.2	17535.6	15256.7	28489.4	10263.7	4431.15	10812.3	50660.3	937.634	61206	10519.8	53683	5725.48	35258.5	3548.35	16715.6	36468.6	24462.6	20397.7	15650.8	7503.66	684.862		6877.85			4499.26	373.956	2279.1	5085.77
Q13586	Q13586	STIM1_HUMAN	STIM1	Stromal interaction molecule 1	1	AADEALNAMTSNGSHR	AADEALNAMTSNGSHR	3	AADEALNAMTSNGSHR3	13707.7	14972	9641.2	19625.1	6176.78	50654.8	55990.1	87368.8	30882.3	21967.9	50299.1	49070.6	59261	29834.2	8542.3	20087.9	79485	4929.04	87253.3	30951.4	63134.3	19745.3	73344.6	7953.84	28606.3	63762.7	48612.7	43677.6	42196.2	18681.5	4994.14		8240.61				3473.63		7707.75	5064.26
Q9NXH9	Q9NXH9	TRM1_HUMAN	TRMT1	tRNA (guanine(26)-N(2))-dimethyltransferase	1	AADEAMEER	AADEAMEER	2	AADEAMEER2	29403.7	34240.9	27891.8	35734.4	73962.4	17341.4		22365.3	37308.6	47775.4	17058.5	17329.3	8296.98	14459.9	27064.4	32248.7	16007.5	20213.2	12534.8	26467.6	15935.1	48383.1	13493.3	60312.3			8018.08	8903.07	25704.3	34124.7	8054.05		6905.25	9279.05		10514.1	20535.5	10582.3	17389.9
Q7Z333	Q7Z333	SETX_HUMAN	SETX	Probable helicase senataxin	1	AADEDVFR	AADEDVFR	2	AADEDVFR2	35971.8	37400.7	18021.9	6331.87		22712.7	16929.9	7557.33		4911.96	8928.9	20587.6	5686.95		3060.78	33546.7	27134	44289.2	15269.8	16678.6	13872.4					17949.8	20106				6881.09		8651.37	17121.1	9843.8	18059	51134.1	39739.9	46955.2	35513.3
P55060	P55060	XPO2_HUMAN	CSE1L	Exportin-2	1	AADEEAFEDNSEEYIR	AADEEAFEDNSEEYIR	2	AADEEAFEDNSEEYIR2	561959	453570	311942	25234.8	18986.2	699514	955820	799027	21586.7	20846.9	358158	561713	511068	21303.9	17735.8	559858	690408	188753	617391	356512	575853	18809.4	17247.2	21366.5	20516.6	573197	531434	425277	16443.8	15620.8	53879.1	42644.9	78039.5	29945.4	105709	91546.9	31150.8	58746.2	85105.4	26155
Q5TCQ9	Q5TCQ9	MAGI3_HUMAN	MAGI3	Membrane-associated guanylate kinase, WW and PDZ domain-containing protein 3	1	AADELMCIDGIPVK	AADELMC(UniMod:4)IDGIPVK	2	AADELMC(UniMod:4)IDGIPVK2	9999.09	7808.96	6393.7															8686.32		7650.63							3585.22	3186.88
P29374	P29374	ARI4A_HUMAN	ARID4A	AT-rich interactive domain-containing protein 4A	1	AADEPAYLTVGTDVSAK	AADEPAYLTVGTDVSAK	2	AADEPAYLTVGTDVSAK2	53498.3					28213	48672.2	18172.1				31840.7	13933.9	4062.48				47853.5								33324.7						4800.75		17521.2			57632.5	60262.9	53924.7	36010.3
P49916	P49916	DNLI3_HUMAN	LIG3	DNA ligase 3	1	AADETLCQTK	AADETLC(UniMod:4)QTK	2	AADETLC(UniMod:4)QTK2	107109	84888.3	66443.5			25485.2	40760.9	22965.2			20703.7	42608	22146.4			92824.9	25727.6	63386.1	30382.8	44767.6	15412.4					53521	51811.8	18267.9
CON_O46375	CON_O46375	TTHY_BOVIN	TTR	Transthyretin	1	AADETWEPFASGK	AADETWEPFASGK	2	AADETWEPFASGK2	248896	220965	237853	426692	443109	213741	265323	254891	319116	514276	175548	157416	191205	300416	351071	193252	197506	208935	212273	190988	186948	302037	253212	361402	529584	294009	229426	273163	424616	474957	46347.2	22490.2	58478.1	42119.1	56048.1	51580.2	18424.9	39816.1	40599.7	9353.87
P07954	P07954	FUMH_HUMAN	FH	Fumarate hydratase, mitochondrial	1	AADEVAEGK	AADEVAEGK	2	AADEVAEGK2																7716.62		446474
Q6P1J9	Q6P1J9	CDC73_HUMAN	CDC73	Parafibromin	1	AADEVLAEAK	AADEVLAEAK	2	AADEVLAEAK2	275623	294891	226041			238080	230151	163266			165482	164885	91606.7			307109	143557	393896	164082	234390	126358					202956	178265	103372			68677.7	64032.2	39865.1	146400	44711.9	47853.5	304106	323745	222492	370402
Q96JM2	Q96JM2	ZN462_HUMAN	ZNF462	Zinc finger protein 462	1	AADFAQDIDINPGAVYK	AADFAQDIDINPGAVYK	2	AADFAQDIDINPGAVYK2	23193.1	12429.8	8229.72			16486.4	20131.6				10462.7	8546.37				19127.1	11395.2	20552.1	11596.4	4314.26						15073.9	7996.73				7285.35	7519.5	6751.76	11537.7	27106.2	28093.8	12924.9	27223.5	35106	9982.4
O75061	O75061	AUXI_HUMAN	DNAJC6	Putative tyrosine-protein phosphatase auxilin	1	AADFEDLLSGQGFNAHK	AADFEDLLSGQGFNAHK	2	AADFEDLLSGQGFNAHK2	40864.5							31758.3								66676.9				36425																	32179.5
O75061	O75061	AUXI_HUMAN	DNAJC6	Putative tyrosine-protein phosphatase auxilin	1	AADFEDLLSGQGFNAHK	AADFEDLLSGQGFNAHK	3	AADFEDLLSGQGFNAHK3	5415.65	6994.72	6114.1			4661.8	5342.93	4087.45			5343.7					7040.19	7447.07	3528.06		7379.79						4435.64	3754.97	6518.33							2851.93
P51452	P51452	DUS3_HUMAN	DUSP3	Dual specificity protein phosphatase 3	1	AADFIDQALAQK	AADFIDQALAQK	2	AADFIDQALAQK2	413993	567176	526214	72808.7	51726.7	399837	458275	470137	53110.7	41142.1	413871	375475	374423	55880.5	29378.3	617844	416977	634759	450800	557922	409407	79513.7	59059.7	44973.8	53096.7	393598	583845	523571	52303.1	43308.7	164790	78674.4	160462	188608	112054	150798	113073	183730	162317	655227
Q63HN8	Q63HN8	RN213_HUMAN	RNF213	E3 ubiquitin-protein ligase RNF213	1	AADFLSEPEGGPEMAK	AADFLSEPEGGPEMAK	2	AADFLSEPEGGPEMAK2	503033	466626	371661	20346.4	7298.54	315212	452562	380576	10633.3		254228	291257	202359	6288.9		459880	315776	404269	336594	359370	269899	12239.5	14881.6	8522.34	14324.6	407317	303803	335240	12555.3	7080.56	150739	113394	152239	114103	191702	207094	129618	357963	261784	463722
Q9Y277	Q9Y277	VDAC3_HUMAN	VDAC3	Voltage-dependent anion-selective channel protein 3	1	AADFQLHTHVNDGTEFGGSIYQK	AADFQLHTHVNDGTEFGGSIYQK	4	AADFQLHTHVNDGTEFGGSIYQK4	282050	297363	337982	516079	436323	104558	104182	127994	292382	257813	195161	276182	209859	365183	359529	198049	173731	294854	158457	203443	163962	328112	283205	325207	300532	232091	255408	269733	333976	358016	127047	23010.5	37035.2	71868.1	26096.9	39663.3	15544.3	26530	26458.4	13047.2
CON_A6QPP2	CON_A6QPP2	A6QPP2_BOVIN	SERPIND1	SERPIND1 protein	1	AADFSDPAFLAHTNR	AADFSDPAFLAHTNR	2	AADFSDPAFLAHTNR2																									17336.2							4967.16
CON_A6QPP2	CON_A6QPP2	A6QPP2_BOVIN	SERPIND1	SERPIND1 protein	1	AADFSDPAFLAHTNR	AADFSDPAFLAHTNR	3	AADFSDPAFLAHTNR3		10682.1		11140.3	8630.88	7427.18	11208.4	9572.79	12143.9	15521.9	4888.83	8129	6393.48	8274.91	8828.36	6172.66			6430.45	6518.56	8233.33	10437.2	10708.1	7372.56	9523.62	12972.6	9939.92	11582.5	13477.8	15723.4			5563.77		4109.68				3767.09
O00327	O00327	BMAL1_HUMAN	BMAL1	Basic helix-loop-helix ARNT-like protein 1	1	AADGFLFVVGCDR	AADGFLFVVGC(UniMod:4)DR	2	AADGFLFVVGC(UniMod:4)DR2	26909	10765		8488.88			8699.85	9175.88										7746.83
Q7Z3D6	Q7Z3D6	GLUCM_HUMAN	DGLUCY	D-glutamate cyclase, mitochondrial	1	AADGNYYNAR	AADGNYYNAR	2	AADGNYYNAR2	14583.3	11147	9454.17	7855.17		14246.7	19959.8	21049.7	7779.84		26124.5	23473.1	19543.5	13510.5		17679.5	23902.4	5513.72	27219.3	10101.5	27695.8	6652.32	19102.6			24024.6	17831	16986.3			3780.06		10449.3		14617.8	14502.9	9595.06	26323.8	31599.8	6294.65
P53814	P53814	SMTN_HUMAN	SMTN	Smoothelin	1	AADGSAVSTVTK	AADGSAVSTVTK	2	AADGSAVSTVTK2	24054.3	15080.6	20319.6			8810.28	13616.2	6966.65				10125.8	6848.33			26468.6	12531.7	22476.6	13972.1	11051.2	11483.2		2869.38			15143.9	7764.07	7166.46			16453.1	16621.8	14505.2	14234	21845	16971.6	18732.2	29271.4	25260.8	22570.6
P15923	P15923	TFE2_HUMAN	TCF3	Transcription factor E2-alpha	1	AADGSLDTQPK	AADGSLDTQPK	2	AADGSLDTQPK2	24836.8	16130	17617.5		8486.81	12282.9	24809.9					14345.7				24293.7	17046.6	22384.6	15641.5	16383.4	10326.1	7215.87		9080.06		19767.8	13091.8					9839.53		13878.9	25738.9	20454.8	33289	54171.4	35617.7	31920.1
Q13144	Q13144	EI2BE_HUMAN	EIF2B5	Translation initiation factor eIF2B subunit epsilon	1	AADHLEALAAIEDFFLEHEALGISMAK	AADHLEALAAIEDFFLEHEALGISMAK	4	AADHLEALAAIEDFFLEHEALGISMAK4	82030.4	4178.75	5039.23			71614.2	44262.5	14508.5		6143.25	2898.03					3624.99	19618.3	6541.54	38232		8598.37					3525.9	5208.51	2478.85			111100	8163.28	3204.77	86120.7	4916.63	3058.38	21327.6	9036.2	4832.66	4924.71
O43395	O43395	PRPF3_HUMAN	PRPF3	U4/U6 small nuclear ribonucleoprotein Prp3	1	AADHLKPFLDDSTLR	AADHLKPFLDDSTLR	2	AADHLKPFLDDSTLR2	21241	16095.5	17328.8			19834.5	24769.7	29492.9			15218.6	31054.6	23036.9			27273.2	57508.1	14671.3	57782.8	12020.5	53010.6					45941.7	35259.9	23040.8			30116.7	19936.2	28006.8	9523.37	19031.6	27620.7		28033.7	58396.3
O43395	O43395	PRPF3_HUMAN	PRPF3	U4/U6 small nuclear ribonucleoprotein Prp3	1	AADHLKPFLDDSTLR	AADHLKPFLDDSTLR	3	AADHLKPFLDDSTLR3	72527.6	76989.7	53798.5		11566.8	95610.7	118042	92389.1	14845.6	19273.9	12791.4	29078.2	9922.15			46582.3	221742		235160	17713.1	191533		26384.6		21300.3	198821	174206	88113.6		16908.2		39816.7	42232.4		17672.4	61541.2		30144.1	77886.7
O43395	O43395	PRPF3_HUMAN	PRPF3	U4/U6 small nuclear ribonucleoprotein Prp3	1	AADHLKPFLDDSTLR	AADHLKPFLDDSTLR	4	AADHLKPFLDDSTLR4											21748.7	22989.2	15578				20213.5		25541.1	8792.07	21494.9					15734.8	12629.3						15933.8		12456	9197.84	9244.03	27591.1	19396.2	4863.95
Q96PP9	Q96PP9	GBP4_HUMAN	GBP4	Guanylate-binding protein 4	1	AADHYSQQMAQQLR	AADHYSQQMAQQLR	2	AADHYSQQMAQQLR2						10374.2	15403.2	20068.8			13126.7	5470.32	19869.3													20355.8	11514.5	7857.28
Q96PP9	Q96PP9	GBP4_HUMAN	GBP4	Guanylate-binding protein 4	1	AADHYSQQMAQQLR	AADHYSQQMAQQLR	3	AADHYSQQMAQQLR3						18488.5	21929.5	17962.8			24928.7	11734.7	15508.3													29615.6	16262.8	13109.5
Q86VP6	Q86VP6	CAND1_HUMAN	CAND1	Cullin-associated NEDD8-dissociated protein 1	1	AADIDQEVK	AADIDQEVK	2	AADIDQEVK2	1396850	1257340	1345810	1936320	1837730	1100750	1521870	1434200	1751460	2471950	879604	1097950	1260700	1785580	1294750	1537260	807065	1644290	922089	1710980	884078	2451550	1349290	2899800	1413340	1105450	1239490	1198000	1509830	1912350	285854	269431	348082	353450	483868	352354	171336	364740	294181	132778
Q86VP6	Q86VP6	CAND1_HUMAN	CAND1	Cullin-associated NEDD8-dissociated protein 1	1	AADIDQEVKER	AADIDQEVKER	3	AADIDQEVKER3								3587.74		10348.2				2333.79									2580.72			3310.59			4337.05	5689.92
P12259	P12259	FA5_HUMAN	F5	Coagulation factor V	1	AADIEQQAVFAVFDENK	AADIEQQAVFAVFDENK	2	AADIEQQAVFAVFDENK2						14420.8	23155.1	15815.3	9235.76				12700.3		7889.56	15673.5					7127.78	7247.03				11471.2	10479.8	8997.42	6489.94
P12259	P12259	FA5_HUMAN	F5	Coagulation factor V	1	AADIEQQAVFAVFDENK	AADIEQQAVFAVFDENK	3	AADIEQQAVFAVFDENK3		5123.07				6249.43	9613.99	6364.19																	6241.76	9635.83	5224.45
P98194	P98194	AT2C1_HUMAN	ATP2C1	Calcium-transporting ATPase type 2C member 1	1	AADIGVAMGQTGTDVCK	AADIGVAMGQTGTDVC(UniMod:4)K	2	AADIGVAMGQTGTDVC(UniMod:4)K2	88242.8	84079.2	63578.6	69224.3	41438.2	24367.7	31905.3	43990.8	45308.9	33817.8	14193.9	36015.4	38407.2	32603.8	45847.3	65523.3	30712.8	64114.5	41355.2	48989.1	28009.5	59778.1	53184.8	66560.7	26246.8	58945	54348.2	52294.4	38333.5	51485.3
Q96ST3	Q96ST3	SIN3A_HUMAN	SIN3A	Paired amphipathic helix protein Sin3a	1	AADIIDGLR	AADIIDGLR	2	AADIIDGLR2	140136	181751	122626			109837	87160.8	78890.1			90349.6	91619.3	70150.2			133877	118135	166048	91006.9	130072	85546					127642	118216	66094.4			46332.2	43246	38559.1	89279.7	104116	96348.5	258557	336970	237272	299341
Q12888	Q12888	TP53B_HUMAN	TP53BP1	TP53-binding protein 1	1	AADISLDNLVEGK	AADISLDNLVEGK	2	AADISLDNLVEGK2		42024.4	44133.6									4553.82																			7504.8	12031.2		19847.7			50992.5		51781.5	115910
Q5SVQ8	Q5SVQ8	ZBT41_HUMAN	ZBTB41	Zinc finger and BTB domain-containing protein 41	1	AADLAFLEK	AADLAFLEK	2	AADLAFLEK2																															23050.8	12937.8		17192.3	30452
Q9H0R6	Q9H0R6	GATA_HUMAN	QRSL1	Glutamyl-tRNA(Gln) amidotransferase subunit A, mitochondrial	1	AADLFESEGAK	AADLFESEGAK	2	AADLFESEGAK2	86909.3	95163.2	90225			67202.1	79671.1	100228			51359.6	80813.3	69199.8			112870	88312.2	110347	97799.7	67801.8	68303.6					97041.5	98288.5	26853.2			4207.86	6200.19	9729.19	9533.53	8289.79	12839.3	23470.6	45573.9	41055.3	66996.1
Q8NDF8	Q8NDF8	PAPD5_HUMAN	TENT4B	Terminal nucleotidyltransferase 4B	1	AADLIKDFTK	AADLIKDFTK	2	AADLIKDFTK2																																							12106.4
Q8NFC6	Q8NFC6	BD1L1_HUMAN	BOD1L1	Biorientation of chromosomes in cell division protein 1-like 1	1	AADLLAVHAVK	AADLLAVHAVK	2	AADLLAVHAVK2																								73415.6
Q8NFC6	Q8NFC6	BD1L1_HUMAN	BOD1L1	Biorientation of chromosomes in cell division protein 1-like 1	1	AADLLAVHAVK	AADLLAVHAVK	3	AADLLAVHAVK3	14176.9	17584.4	11870.4	23111.7	27057.8			10315.6	16469.9	15331.3		13786.9	15023.4	16686.9	25172.3		13502.7		16549.2			33054.6	24038.7	25297.2	19276.4				13886.9	13644.1
Q96QT4	Q96QT4	TRPM7_HUMAN	TRPM7	Transient receptor potential cation channel subfamily M member 7	1	AADLLAYIHK	AADLLAYIHK	2	AADLLAYIHK2	40022.4	52697.2				32444.2					17826.3					32198.3										22979.5
Q96QT4	Q96QT4	TRPM7_HUMAN	TRPM7	Transient receptor potential cation channel subfamily M member 7	1	AADLLAYIHK	AADLLAYIHK	3	AADLLAYIHK3	15163	17694.6	23173.3			28291.4	23780.1	29439.3			19599.8	22533.2	28258.3			25390.2	11080.2	20234.7	22135.8	29184.3	20244.4					18613.7	20595.1					8330.01	9801.16	10657.6	14711			10452.7	7857.1	23681.5
Q9UJP4	Q9UJP4	KLH21_HUMAN	KLHL21	Kelch-like protein 21	1	AADLLQFPAVK	AADLLQFPAVK	2	AADLLQFPAVK2	8396.22	9991.56	7197.74			13366.9	11793.2				11679.5	8763.07	4684.14	9603.53		10149.9	11010	7438.27								13707.7	9306.66				7249.23	5838.9	6578.9	6258.72	7499.24	4994.34	13503.6	16836.1	6403.85	13674.1
P78362	P78362	SRPK2_HUMAN	SRPK2	SRSF protein kinase 2	1	AADLLVNPLDPR	AADLLVNPLDPR	2	AADLLVNPLDPR2	139635	195135	125881	127188	90633.3	99336.1	159571	132758	94584.4	99682	74391.3	64561.3	70530	87473.1	83136.8	140126	77250.4	140323	88871.3	127036	89550	127640	103969	134968	99428.8	89268.3	101959	85505.7	87317.5	103016	57692	58421.9	56937.4	56327.2	88762.2	47738.8	42750.4	66547.1	48103.4	93254.4
O95782	O95782	AP2A1_HUMAN	AP2A1	AP-2 complex subunit alpha-1	1	AADLLYAMCDR	AADLLYAMC(UniMod:4)DR	2	AADLLYAMC(UniMod:4)DR2	59062.2	78922.1	47427.8	31825.6	11540.2	22205.9	27140	34314.2	23006.3	9595.61	17538.9	18832.2	18480.5	10042.4	12360	47008.8	15410.1	60411.8	23190.7	38902	19552.2	29801.2	13077.4	14375.9	7165.24	34615.6	42329.4	41114.1	13255.4	9676.15
Q15293	Q15293	RCN1_HUMAN	RCN1	Reticulocalbin-1	1	AADLNGDLTATR	AADLNGDLTATR	2	AADLNGDLTATR2	101961	117076	111020	134440	3357160	158209	135422	190744	154288	274301	111957	199950	167073	196972	184767	129138	119788	104134	222730	116070	189167	114972	261391	135677	327274	226592	206229	229697	215919	328453	555571	194977	437948	643029	282480	408010	315307	416271	303353	1137750
O15382	O15382	BCAT2_HUMAN	BCAT2	Branched-chain-amino-acid aminotransferase, mitochondrial	1	AADLQLEMTQK	AADLQLEMTQK	2	AADLQLEMTQK2		74939.9	81206	36959.7	50597.3	43616.6					43745.3	66698	58677.1	60558.6		51729.2	35759.1	60521.8	31076.8	60755.8	47012.1				31019.5	12700	14146.6	39539.2		29318.9	19819.2
O15382	O15382	BCAT2_HUMAN	BCAT2	Branched-chain-amino-acid aminotransferase, mitochondrial	1	AADLQLEMTQKPHK	AADLQLEMTQKPHK	2	AADLQLEMTQKPHK2	1838.07	2587.31		3945	1679.23	15770.6	33463.4	35297.8	52012.1	67717.3	34060.1	25287.5	51173.2	40974.5	54135.5	4518.21	73430.5	1331.48	82415.9	7419.99	66356.6	8668.58	114921	8492.93	137512	52644.4	23269.2	19670.1	49181.7	37571.8	1381.26		9440.66		3850.88	4350.16			11927.9
O15382	O15382	BCAT2_HUMAN	BCAT2	Branched-chain-amino-acid aminotransferase, mitochondrial	1	AADLQLEMTQKPHK	AADLQLEMTQKPHK	3	AADLQLEMTQKPHK3		7199.26	6111.45	21215.8	9774.19	98077.5	134325	155199	215197	271546	143597	143009	194767	192662	173338	17427.6	188644	6326.36	219313	24228.9	212285	36002.5	326501	41783.2	389979	149933	99115.9	73257.2	198365	158611	6393.98		18959		5905.99	14755.6		3963.23	22900.6
O15382	O15382	BCAT2_HUMAN	BCAT2	Branched-chain-amino-acid aminotransferase, mitochondrial	1	AADLQLEMTQKPHK	AADLQLEMTQKPHK	4	AADLQLEMTQKPHK4				18973.2	7157.4	78751.1	90732.4	128414	260964	319969	174473	165946	186007	238538	231347	20721.9	168770	4011.61	184092	32954.9	176321	41774.9	432197	69319.4	452546	121083	76746.2	84004.6	282728	248825			17032.2						20134.2
Q9UPZ6	Q9UPZ6	THS7A_HUMAN	THSD7A	Thrombospondin type-1 domain-containing protein 7A	1	AADLSFCQQEK	AADLSFC(UniMod:4)QQEK	2	AADLSFC(UniMod:4)QQEK2	14169.3	18412.3	18846.6	20944.3	23472.3						6000.48					17137.4	3540.06	10947.9	8445.6	13147.6	6117.28	16587.3	10143.7	21427.5	11350.9		7748.16	7026.2	5423.12	7293.93
Q8TBZ3	Q8TBZ3	WDR20_HUMAN	WDR20	WD repeat-containing protein 20	1	AADLSKPIDK	AADLSKPIDK	2	AADLSKPIDK2				5682.33	3903.21		15954.7	13068.4	8999.41	11128.4	15289.4	12422.6	15718.2	23062.9	9980.11	14081.4				8523.36	7435.04	10623.6		11950.4					7492.31	10001.8
Q9UIW2	Q9HCM2;Q9UIW2	PLXA1_HUMAN	PLXNA1	Plexin-A1	0	AADMDLEWR	AADMDLEWR	2	AADMDLEWR2	34585.1	26593.1	20331.4	15149		18902.2	14617.3	19780.9			12150.7	17972.9				20892.9	22503.4	35984	23277.5	25675.9	13645	17772.2	16349.1	13858.5		12527.9	15965	15442.4			6148.41	3596.65	4926.35		7139.32	5077.51	3051.85	5695.87	4234.69	23414.7
Q9UBV2	Q9UBV2	SE1L1_HUMAN	SEL1L	Protein sel-1 homolog 1	1	AADMGNPVGQSGLGMAYLYGR	AADMGNPVGQSGLGMAYLYGR	2	AADMGNPVGQSGLGMAYLYGR2						29998.1	29764	36742.7	31557.2	32941.4	36507	23009.9	40591.8	34171.6	25330.3		51303.6		52403.8	21566.4	50498.6		75646.5	14272.1		39682.9	27670	13866.5	27363.7	19525.1			7827.03
Q9UBV2	Q9UBV2	SE1L1_HUMAN	SEL1L	Protein sel-1 homolog 1	1	AADMGNPVGQSGLGMAYLYGR	AADMGNPVGQSGLGMAYLYGR	3	AADMGNPVGQSGLGMAYLYGR3						5667.08		7159.21	5737.65	7209.54	6908.18	4705.95	7493.88	5927.57	3578.13	4201.89	10780.7		10017	4345.36	8204.29	4244.42	8794.82	3846.42	6829.34	8324.82	8283.59	4461.47	7983.93	5997.99
P30038	P30038	AL4A1_HUMAN	ALDH4A1	Delta-1-pyrroline-5-carboxylate dehydrogenase, mitochondrial	1	AADMLSGPR	AADMLSGPR	2	AADMLSGPR2	104727	112951	173416	129204	30238	60677.1	52990.8	33662.1	54276.9	6793.94	156363	138228	111564	62138.3	7828.24	55872.1	76536.5	133899	58132.9	152471	70239	137110	110878	37865.4	34466.3	58982	116161	98378.7	80467.6	10982.4	33599	35356.7	40360.1	53839.7	61535.1	47965.1	80676.5	116680	83521.1	187218
Q8IVT2	Q8IVT2	MISP_HUMAN	MISP	Mitotic interactor and substrate of PLK1	1	AADPAPEVR	AADPAPEVR	2	AADPAPEVR2	240765	178886	262912	117570	52636.2	52214.5	41024.9	40600.9	39723.9	12379.5	109092	107433	58180.8	17412.9	33685.8	173324	102337	306731	79696.8	234173	97587.2	91572.5	63153.9	47314	27563.1	27171.4	64765.4	54627.4	17151.6	11721.5	867082	1603660	944155	756696	724467	705203	459543	822073	447637	236167
Q9BZL4	Q9BZL4	PP12C_HUMAN	PPP1R12C	Protein phosphatase 1 regulatory subunit 12C	1	AADPGPGAELDPAAPPPAR	AADPGPGAELDPAAPPPAR	2	AADPGPGAELDPAAPPPAR2	107824	59545	61451.8	6833.81	5464.94	97923.1	135790	95837.4	9748.35	8090.94	53451.5	100946	62588	4026.95	6967.22	103952	139293	27474.9	146433	50291.5	113746	6669.42	10278.4	4498.78	9957.13	134160	97557.2	47057.5	5129.47	8761.79	33595.4	21495.1	56334.4	23430.9	62329	75372.9	50646.5	118454	180738	17421.6
P67809	P67809	YBOX1_HUMAN	YBX1	Y-box-binding protein 1	1	AADPPAENSSAPEAEQGGAE	AADPPAENSSAPEAEQGGAE	2	AADPPAENSSAPEAEQGGAE2	921837	480034	689795	958998	563259	589442	645614	792979	518552	515638	450325	561925	679932	702096	527153	1071880	1167060	306384	1181780	522314	1135910	683476	1076320	770046	1316180	543571	589227	634687	572691	663841	2195340	1605910	2133620	1148160	1815760	2200430	886736	1409210	1770300	89299
Q03001	Q03001	DYST_HUMAN	DST	Dystonin	1	AADPSSLQSHIPVLDK	AADPSSLQSHIPVLDK	2	AADPSSLQSHIPVLDK2	27498.1	34343.2	17613.4			14430.6	18428.3	13887.3			11104.8		8127.94			30409.5	18736.7	20643.1	20326.1	16099.8	13242.7					17368.9	12385.7	11095.9			14429.9	18834.2	16422.2	15626.4	22258.8	22117.2	19238.2	37092.2	30432.9	22544.5
Q96QE3	Q96QE3	ATAD5_HUMAN	ATAD5	ATPase family AAA domain-containing protein 5	1	AADPVPSFDESSQDTSEK	AADPVPSFDESSQDTSEK	2	AADPVPSFDESSQDTSEK2	6382.68	3810.3				6137.61	7040.74				4009.67					11988.5	13643.9		5382.74		5012.8					7524.01	4511.84				6550.89	6391.54	9341.32	4911.98	18146.5	22912.9	13045.5	19559.5	33036.2
Q15833	Q15833	STXB2_HUMAN	STXBP2	Syntaxin-binding protein 2	1	AADPVSPLLHELTFQAMAYDLLDIEQDTYR	AADPVSPLLHELTFQAMAYDLLDIEQDTYR	3	AADPVSPLLHELTFQAMAYDLLDIEQDTYR3																		4325.65		3827.26																7559.55		9992.46
O94964	O94964	MTCL2_HUMAN	MTCL2	Microtubule cross-linking factor 2	1	AADPWVLK	AADPWVLK	2	AADPWVLK2	15460	15470										5202.97				14228.3	10662.9	18289.9	11749.4	9704.04	5411.82					6088.75		4612.64			10957.4	8582.04	8282.58	14874.8			30605.7	34379.3	33214.2	18248.9
Q9NRU3	Q9NRU3	CNNM1_HUMAN	CNNM1	Metal transporter CNNM1	1	AADPYSDLVK	AADPYSDLVK	2	AADPYSDLVK2	14546	13596.1	18406.4			7257.77				4748.11			7045.46			9375.53	9601.5	14260.5	9843.95	17364.1	7841.18	3759.47		6406.19			6858.41		7542.85		6687.33	8325.66		9711.36	11224.5	8717.77	12133.7	16663.7	13559	52320.5
Q7Z6I8	Q7Z6I8	CE024_HUMAN	C5orf24	UPF0461 protein C5orf24	1	AADQFDIYSSQQSK	AADQFDIYSSQQSK	2	AADQFDIYSSQQSK2	110578	102875	102648	122114	154383	113098	139515	180215	201106	310831	70788.9	116239	97354.7	159255	163277	148569	76095.4	107228	82431.3	83383.2	78568.9	120140	140667	192065	186017	135671	151393	116537	187979	261349	95665.1	74704.5	84739.8	82615.4	91513.1	67686	39851.8	57662.6	47716.2	16903
Q92805	Q92805	GOGA1_HUMAN	GOLGA1	Golgin subfamily A member 1	1	AADQTTAEQGMR	AADQTTAEQGMR	2	AADQTTAEQGMR2	59545.8	44610.1	43883.7	5766.74	3713.45	77917.8	121505	68073.4	3474.74		53050.2	62240.1	44652.7	2778.4		39595.1	69370.9		71881.2	11426.2	53942.5		5667.27		5631.94	79179.3	65864.6	53370.2	5215.81	3024.18	7924.51	3999.93	12452.9		15631.9	20855.6	13970	58193.5	60786.9	10599.1
Q6PK04	Q6PK04	CC137_HUMAN	CCDC137	Coiled-coil domain-containing protein 137	1	AADRLEQELLR	AADRLEQELLR	3	AADRLEQELLR3								9760.35	31263	43379.1	8286.67	7176.59		13113.5	22920.4						8622.03	4508.71	40216.9		31952.4		9020.47		19187.4	22058.8			8505.66			7114.99			7204.91
Q96GM8	Q96GM8	TOE1_HUMAN	TOE1	Target of EGR1 protein 1	1	AADSDDGAVSAPAASDGGVSK	AADSDDGAVSAPAASDGGVSK	2	AADSDDGAVSAPAASDGGVSK2	12669.6	7210.07	9570.01	30611.4	14679.7	25434.1	29662.3	38978.3	31154.3	41499.7	24639.3	28325.2	28947.2	31416.9	24826.3	21651.4	31030.4	3857.28	41557.8	11133.4	35625	20692.3	47382.9	30504.5	47140.1	27269	26146.5	21010.7	32230.2	31240.6	4202.49	6928.69	15107.2	1954.62	17141.8	21361.1	2707.34	12425	19524.6
P35251	P35251	RFC1_HUMAN	RFC1	Replication factor C subunit 1	1	AADSICDGDLVDSQIR	AADSIC(UniMod:4)DGDLVDSQIR	2	AADSIC(UniMod:4)DGDLVDSQIR2	57096.3	42528.3	18292.5			19666.7	24182.8	29093	4558.4		11177.3	17673.7	15700.3			40126.1	15725.8	30274.5	19497.8	17601.4	11618.6				7939.48	42157.2	27838.5	23733.8
Q1ED39	Q1ED39	KNOP1_HUMAN	KNOP1	Lysine-rich nucleolar protein 1	1	AADSLQQNLQR	AADSLQQNLQR	2	AADSLQQNLQR2		11137.8	6294.92	15045.8	7257.05	36824.6	41091.8	53831.1	53231	77609.2	47908.8	30429.2	64256.8	50613.3	42205	12596.1	88685.8		116221	27945.9	106319	28315.6	139875	35810.1	131647	60151.6	27478.4	29063.5	63488.7	51676.1		2323.82	11320.2	4014.48		8239.67	3192.73	8912.35	13516.8
Q9Y573	Q9Y573	IPP_HUMAN	IPP	Actin-binding protein IPP	1	AADSPFSSDK	AADSPFSSDK	2	AADSPFSSDK2	22402.2	10597.6	14312			7734.72		12636.1			10135.9	9022.55	11055.9			19972.5	10742	15703.7	14320	13389.9	17241.6					9404.8	9680.86	9190.73							6862.37	5462.42	6170.9	5422.38	10866.7	10115.9
P12270	P12270	TPR_HUMAN	TPR	Nucleoprotein TPR	1	AADSQNSGEGNTGAAESSFSQEVSR	AADSQNSGEGNTGAAESSFSQEVSR	3	AADSQNSGEGNTGAAESSFSQEVSR3						7917.07	6740	6704.41	6731.92	7218.04	11525.9	5991.48	7147.92		4608.69		12003.2		9553.18		11762.5		12414.7		5723.45	7161.65	5766.15	5218.64	4514.64				3386.64			5603.84			4034.6
P16383	P16383	GCFC2_HUMAN	GCFC2	Intron Large complex component GCFC2	1	AADSSDSDGAEESPAEPGAPR	AADSSDSDGAEESPAEPGAPR	2	AADSSDSDGAEESPAEPGAPR2									3869.48	6918.38				6713.19	6218.25				814.904				6902.19		14868.7	741.22	302.307		5036.2	6906.5
P98196	P98196	AT11A_HUMAN	ATP11A	Phospholipid-transporting ATPase IH	1	AADTIEALQK	AADTIEALQK	2	AADTIEALQK2	21284.3	21977.6	24316.2	35990.3	14266.7		20130.6	17774.1	17872.2	18817.9	20797.4		17880.1	24982.1	22402.9	15713.3	16878.5	24916.2	19885.4	23034		21933.5	30407.4	22132.7	20893.3	22153.3	29867.9	16933.4	26556.8	19880	12846.2	13518.7		8324.51			7365.94	12801.3
P31327	P31327	CPSM_HUMAN	CPS1	Carbamoyl-phosphate synthase [ammonia], mitochondrial	1	AADTIGYPVMIR	AADTIGYPVMIR	2	AADTIGYPVMIR2	623533	700511	545778	394696	96465.3	491278	522750	633164	403741	197017	484486	439702	490874	345733	115887	555101	309449	519588	411327	440593	383541	268638	226487	65720	94204.4	623799	644644	601902	421807	165625	103037	36458.4	75381.2	106019	90296.2	89547.6	91061.6	106368	123497	423549
Q14642	Q14642	I5P1_HUMAN	INPP5A	Inositol polyphosphate-5-phosphatase A	1	AADTNEVVK	AADTNEVVK	2	AADTNEVVK2	58127.7	50677.2	61816.7			46733.1	34259	58018.2				45820.7				51476	38149.6	39493.3		78115.4	37063.1	16816				33102.3	42718.1	47813												94547.6
Q92616	Q92616	GCN1_HUMAN	GCN1	Stalled ribosome sensor GCN1	1	AADTQVSETLK	AADTQVSETLK	2	AADTQVSETLK2	126694	86504.8	68928.3			48638.5	85061.7	28567.2			48408.5	51762.4	23322.1			69247.4	43376.3	99596.7	42380.6	44322.7	15516.6					38433.1	36026.6	18399.6			30841.8	14633.8		33793.7	32198.9	30376.8	79070.9	120242	63546.3	131454
Q9Y2T2	Q9Y2T2	AP3M1_HUMAN	AP3M1	AP-3 complex subunit mu-1	1	AADVENVPPVISTPHHYLISIYR	AADVENVPPVISTPHHYLISIYR	4	AADVENVPPVISTPHHYLISIYR4	6220.2		2847.4			8657.67	7283.72	4512.1			6473.37	4527.43	5992.51				12876.9		10894.4		7105.37					4352.74	4753.7								1500.5
Q9NU22	Q9NU22	MDN1_HUMAN	MDN1	Midasin	1	AADVEQLKPEEIK	AADVEQLKPEEIK	2	AADVEQLKPEEIK2	21245.1	16531	13846.6			20162.9	23544.6	28692.6			11565.9	16512	14897.9			26169	15222.4	12851.2	19572	8919.19	13679.4					20589.9	19769.9	14833.3			67274.6	42460	54181.6	40196.1	45584	66065.2	34807.8	52011.9	64940.7	12315.3
Q9NU22	Q9NU22	MDN1_HUMAN	MDN1	Midasin	1	AADVEQLKPEEIK	AADVEQLKPEEIK	3	AADVEQLKPEEIK3	14678.8	13596	15044.6			21975.1	27374.1	29669.8			20465.6	17818	15601.2			26154.6		12853.3	4582.57	12961.4						11743.9	9999.01				34835.1	25933.1	27356.1	24674	45913.3	32743.7	40686.3	45573.3	35180.3	10480.5
Q8IVT5	Q8IVT5	KSR1_HUMAN	KSR1	Kinase suppressor of Ras 1	1	AADVYAFGTVWYELQAR	AADVYAFGTVWYELQAR	3	AADVYAFGTVWYELQAR3	72728															11657.8										4644.94											8182.58	5390.91		14185.1
P80723	P80723	BASP1_HUMAN	BASP1	Brain acid soluble protein 1	1	AAEAAAAPAESAAPAAGEEPSK	AAEAAAAPAESAAPAAGEEPSK	2	AAEAAAAPAESAAPAAGEEPSK2	2750.65	1755.81	2345.19	29581.8	20261.6	5386.36	6242.12	7685.08	8630.68	28917.3	15307.2	27892.1	39942.9	71166.6	64218.2	1634.89	5360.6		10146.9	3538.64	9994.98	12247.6	11082.6	26787.3	25403.2	7008.2	5204.21	7322	36999.6	39837.6			2376.68			2731.09		1205.95	1790.59
P80723	P80723	BASP1_HUMAN	BASP1	Brain acid soluble protein 1	1	AAEAAAAPAESAAPAAGEEPSKEEGEPK	AAEAAAAPAESAAPAAGEEPSKEEGEPK	3	AAEAAAAPAESAAPAAGEEPSKEEGEPK3	1146.84			8670.97	2176.31	24289	16510	35545.7	146113	248969	77332.5	130620	211106	631993	623835		70886.3		121738		121664	4514.34	381713	18552.3	518632	46251.4	25526.4	15976.8	292240	360127			14886.2			15814.1			9978.53
P0DTL6	P0DTL6	ZTRF1_HUMAN	ZFTRAF1	Zinc finger TRAF-type-containing protein 1	1	AAEAAEAAAAAAAAGSGK	AAEAAEAAAAAAAAGSGK	3	AAEAAEAAAAAAAAGSGK3	5745.01	10036.3	13525.9	32159.7	24974.7				25372.4	20685.2	17310.7	17892.4	14534	28105.4	28076.4			14515.7		13534		27489.6		27495				8845.81	20952.4	30970.9						3999.63				9065.76
O75569	O75569	PRKRA_HUMAN	PRKRA	Interferon-inducible double-stranded RNA-dependent protein kinase activator A	1	AAEAAINILK	AAEAAINILK	2	AAEAAINILK2	128280	141579	142563	6831.17		27681.5	32044.2	46016.3			97832.1	146088	65984.2			117825	40318.9	166104	42602.3	136495	52456.4	8701.77		5772.71	4663.88	32675	73115.8	29435.2		4063.24	696251	856170	546450	604085	930262	607469	571010	651994	446418	377721
P35240	P35240	MERL_HUMAN	NF2	Merlin	1	AAEAEQEMQR	AAEAEQEMQR	2	AAEAEQEMQR2	85937	67024.1	62025.1	12624.7		40277.3	107027	73623.1				22022.6					94738.4		77762.6		99267.6				10851.7	71518	61561.5	66205.7			21458.9	14704.5	26609.7	9306.15	34775.8	29445.8	8206.21	36500.3	37703.9
Q8IZ83	Q8IZ83	A16A1_HUMAN	ALDH16A1	Aldehyde dehydrogenase family 16 member A1	1	AAEAEVELSAR	AAEAEVELSAR	2	AAEAEVELSAR2	83699.8	142446	154876	259259	241753	71457.1	93791.7	132347	191007	206657	78097.8	154474	114338	150580	192721	147419	103501	97128.9	126085	126693	129936	161011	234174	206883	271836	151921	146294	161638	254332	243709	18862.2	21216.1	25535.1	31858.6	60811.2	40025.8	19192.6	46389.6	41076.1
Q14692	Q14692	BMS1_HUMAN	BMS1	Ribosome biogenesis protein BMS1 homolog	1	AAEAFLR	AAEAFLR	2	AAEAFLR2	39643.2	44015.5	69937.8														38037.1	51951.4													59497.9	12229	11592.3	194921	7795.18	10876	155783	20189.9	23812.2	59686.5
Q12929	Q12929	EPS8_HUMAN	EPS8	Epidermal growth factor receptor kinase substrate 8	1	AAEAFSELSK	AAEAFSELSK	2	AAEAFSELSK2	46792.7	56828	78562.1	8035.61	8948.92	32179.3	25803.2	31751.4	6510.48		54844.4	50971.8	40518.4	4617.53		48676.8	28562.4	75181.6	14563.3	31423.5	27225.4	5746.08	4276.95			27742.6	34179	50453.6	3496.44	9505.24	12696.1			17950.4	4360.43	6153.29	24847.8	8927.35	7474.61	99663.7
P46821	P46821	MAP1B_HUMAN	MAP1B	Microtubule-associated protein 1B	1	AAEAGGAEEQYGFLTTPTK	AAEAGGAEEQYGFLTTPTK	2	AAEAGGAEEQYGFLTTPTK2	1545490	1409840	1194810	1842170	1580110	1090080	1532830	1359560	1368830	2034100	828731	893446	944496	1387020	1472540	1408760	1138640	1168950	1328090	1140120	1318440	1487540	1558930	2059620	2333880	1212640	939478	1073450	1470600	1644490	1079510	685197	853887	611099	427105	793458	299981	521480	638695	139126
P46821	P46821	MAP1B_HUMAN	MAP1B	Microtubule-associated protein 1B	1	AAEAGGAEEQYGFLTTPTK	AAEAGGAEEQYGFLTTPTK	3	AAEAGGAEEQYGFLTTPTK3									16176.1									11657.3			22251.9	24055.4	19393.8	23021.1								10621.5		19475.9
Q14554	Q14554	PDIA5_HUMAN	PDIA5	Protein disulfide-isomerase A5	1	AAEALHGEADSSGVLAAVDATVNK	AAEALHGEADSSGVLAAVDATVNK	2	AAEALHGEADSSGVLAAVDATVNK2	58384.8	26857.6			9137.18		20587.3	13927.6	9832.3	9538.16						12598.1	11480.9				18863.4				8030.87	14217.2									8060.81
Q2NKX8	Q2NKX8	ERC6L_HUMAN	ERCC6L	DNA excision repair protein ERCC-6-like	1	AAEATNDYETLVK	AAEATNDYETLVK	2	AAEATNDYETLVK2	131705	104070	74396.4	13119.9	12690.6	92947	144651	73314.9	14010.8	11914.8	60463.2	83125.8	25677.9		5916.91	133308	101671	98969.7	92825.6	68692.8	73219.2	9261.26	11350.5	11712.2	11905.2	92177.7	95784.4	31680.9		10153.9	18206.6	21920.6	24074.5	28526.8	36424	44601.3	77669.3	113315	74770.2	109026
Q08211	Q08211	DHX9_HUMAN	DHX9	ATP-dependent RNA helicase A	1	AAECNIVVTQPR	AAEC(UniMod:4)NIVVTQPR	2	AAEC(UniMod:4)NIVVTQPR2	24137.7	24962.3	21349.4	5206.34		64064.3	80299.2	125441	5319.26		89192.1	81272	133534	4805.99		38351.7	76702.2	9000.06	154422	51312.8	130879	5316.57	13152.6			193123	105305	76594.2	4315.67	3065.6	4037.06		10657.2	4391.87	5419.26	9355.72	1620.25	4257.5	14594.6	2856.11
Q92817	Q92817	EVPL_HUMAN	EVPL	Envoplakin	1	AAEDAVYELQSK	AAEDAVYELQSK	2	AAEDAVYELQSK2	109759	112571				105096	129665	55528.7			47343.8	101034				105209	71232	72976.6	83066.6							95152.1	78803.6				114061	148368	108488	138227	172844	142326	185031	331032	210949	113576
P06454	P06454	PTMA_HUMAN	PTMA	Prothymosin alpha	1	AAEDDEDDDVDTK	AAEDDEDDDVDTK	2	AAEDDEDDDVDTK2																			17644.5		24718.7		22858.9								16951.1		11678.9	10294.1			18435.3		79744.9
P06454	P06454	PTMA_HUMAN	PTMA	Prothymosin alpha	1	AAEDDEDDDVDTKK	AAEDDEDDDVDTKK	2	AAEDDEDDDVDTKK2						178849	179583	14662.2	1265730	1409390	950544	723511	977994	1311080	1189210		2107980		1950950	18167.1	2072060	9692.19	2719420	38627.8	3360100	662470	242208	237943	785323	854506			58893.8			13828			53292.6
P06454	P06454	PTMA_HUMAN	PTMA	Prothymosin alpha	1	AAEDDEDDDVDTKK	AAEDDEDDDVDTKK	3	AAEDDEDDDVDTKK3	5186.41		10984.5		37969.6	626727	581831	39125	3045830	3545060	2696600	2057340	2454510	3261390	3513640		3561590		3308140	48889.8	3787350	29522.2	4963520	120691	6058760	1457350	578345	626474	1976430	2096540			71179.3			21787.6			61733.9
Q9UQ90	Q9UQ90	SPG7_HUMAN	SPG7	Paraplegin	1	AAEDELNIEAK	AAEDELNIEAK	2	AAEDELNIEAK2	83087.2	79545.2	87801.1	37290.9	19273.1	68531.1	83440.4	109894	38158.6	20181	44350	67044.2	60814.1	35914.3	10983.5	119248	71594	71373.2	78363.6	68593.4	62645.8	40743.6	51981.7	40103.1	40550.4	70050.4	61365.5	76052.2	38183.2	18168.1	19551.2	8937.87	17419.4	24136.6	25002	19164.1	30566.6	60066.1	38029.7	61700.8
Q9UKS6	Q9UKS6	PACN3_HUMAN	PACSIN3	Protein kinase C and casein kinase substrate in neurons protein 3	1	AAEDGFR	AAEDGFR	2	AAEDGFR2	35307.9	45987.3	43144.4	11529.5					8825.13		21831.7	22383				11440.6	17167.7	13575.8	17082.6	25023	11502.5						16652.4							15499.9		5695.16			9122.89	26442.7
Q9Y2A7	Q9Y2A7	NCKP1_HUMAN	NCKAP1	Nck-associated protein 1	1	AAEDLFVNIR	AAEDLFVNIR	2	AAEDLFVNIR2	270667	339386	300547	92002.1	24400.2	148853	199035	173908	45970	20325.3	138031	135168	158893	47028.3	25797.4	234514	160893	297496	204526	160218	162561	59639.7	62802.5	22066.8	21911.8	119461	177010	133691	31628.4	22173.2	54292	27287.5	43022.3	66716.6	59489.4	56496.8	46913.1	91393.6	87432.6	245602
P35475	P35475	IDUA_HUMAN	IDUA	Alpha-L-iduronidase	1	AAEDPVAAAPR	AAEDPVAAAPR	2	AAEDPVAAAPR2	85188.2	65366.5	79000.9	124936	94912.4	34825.8	50976.7	59438	68555.4	78539.3	53473.4	84435.3	79978.8	99084.5	88239.7	46607.6	47886.2	39806.8	56641.8	50287.6	58311.9	83266.7	76010.8	59431.7	52519.2	55767.4	48355.6	66595.3	82489.1	60518.4	8017.5	5302.43	4651.59	15130.3	5192.94	5919.16	9797.44	5550.99	6005.08	9784.46
Q13889	Q13889	TF2H3_HUMAN	GTF2H3	General transcription factor IIH subunit 3	1	AAEDSALQYMNFMNVIFAAQK	AAEDSALQYMNFMNVIFAAQK	2	AAEDSALQYMNFMNVIFAAQK2	51849.2	16981.2				37687	38108	25878.1		9000.72	9877.22		5523.37			13904.7	14109.7	7994.36	17370.7	3380.07						16949.7		8223.35									8376.13			9275.11
Q13889	Q13889	TF2H3_HUMAN	GTF2H3	General transcription factor IIH subunit 3	1	AAEDSALQYMNFMNVIFAAQK	AAEDSALQYMNFMNVIFAAQK	3	AAEDSALQYMNFMNVIFAAQK3	15440.6	9989.88	2193.12													7500.72
Q9NW82	Q9NW82	WDR70_HUMAN	WDR70	WD repeat-containing protein 70	1	AAEDSPYWVSPAYSK	AAEDSPYWVSPAYSK	2	AAEDSPYWVSPAYSK2	118461	93357.2	84845.9	95741.2	55145.6	74256.4	96875.2	100830	62489.9	58482.7	52932	74554	61238.3	77576.1	38004.2	124849	69281.4	99191.3	57673.1	92077.8	58426	84140.1	63932	57458.4	67370.4	65285.2	66200.1	74250.4	72231.5	45167.5	18167.1	16009.3	31897.9	11824.3	32888.6	22527.6	9259.02	40148.2	41279.3	18444.3
Q01995	Q01995	TAGL_HUMAN	TAGLN	Transgelin	1	AAEDYGVIK	AAEDYGVIK	2	AAEDYGVIK2	192542	186287	289098	40956.1	26172.1	102243	101744	124781			134047	174311	148897			211814	171272	250604	121386	258677	179022		27363.8			128853	123210	191190												209074
Q7Z460	Q7Z460	CLAP1_HUMAN	CLASP1	CLIP-associating protein 1	1	AAEEAASTLASSIHPEQCIK	AAEEAASTLASSIHPEQC(UniMod:4)IK	3	AAEEAASTLASSIHPEQC(UniMod:4)IK3	18344.4	14851.9	8182.29			5787.59	9312.75	6544.74			5233.41	7640.89	6962.98			10763.9		11218.9	11131.8	8785.64						13606.4	12140
P20962	P20962	PTMS_HUMAN	PTMS	Parathymosin	1	AAEEEDEADPK	AAEEEDEADPK	2	AAEEEDEADPK2	1552260	119791	1175710	98058.4	3101230	1656270	2600670	1480720	3501060	4247720	2277200	2151390	3826610	5424810	2801850	2375900	3856630	173093	4282660	1519470	4509800	1886550	5268670	3804860	7285860	2893720	2115900	3045290	2818390	4297990	125746	48422.9	212998	41386.4	177588	196872	49408.5	136893	237181
Q13356	Q13356	PPIL2_HUMAN	PPIL2	RING-type E3 ubiquitin-protein ligase PPIL2	1	AAEEEPSTSATVPMSK	AAEEEPSTSATVPMSK	2	AAEEEPSTSATVPMSK2	40514.7	37799	33643.9			53225.1	78395.6	58156.1			9036.12	16877.2	9666.59			70820.4	106361	14009.4	125005	17397.1	68672.7					89626.9	72184.7	16472.2			6370.69	8635.15	36916.6		26617.7	51246.2	12691.3	47204.1	117961
Q9NPJ8	Q9NPJ8	NXT2_HUMAN	NXT2	NTF2-related export protein 2	1	AAEEFVNIYYETMDK	AAEEFVNIYYETMDK	2	AAEEFVNIYYETMDK2	140596	63655.7	45107.7	4589.66		80639.2	115275	52260.2		8901.35	34981.8	35480.5	21232.1		5597.95	65714	38141.3	80157.6	36601.8	29145.7	23995.6	6416.84		5608.01		38474.1	34027.1	17704.3			11176.6	10556.1	7488.31	13882.2	28789.7	13762.1	42257.2	30015.8	24189.7	30519.2
Q9NPJ8	Q9NPJ8	NXT2_HUMAN	NXT2	NTF2-related export protein 2	1	AAEEFVNIYYETMDKR	AAEEFVNIYYETMDKR	2	AAEEFVNIYYETMDKR2						14619.2	13390.2	6213.29									5562.52									9504.72	11633				5984.09		3198.17		4731.18			7970.71	18541.5
Q9NPJ8	Q9NPJ8	NXT2_HUMAN	NXT2	NTF2-related export protein 2	1	AAEEFVNIYYETMDKR	AAEEFVNIYYETMDKR	3	AAEEFVNIYYETMDKR3						15710	14187.4	11476.5								4615.1										9939.18	11756.3									4641.7		7336.47	11279.9
Q9UKK6	Q9UKK6	NXT1_HUMAN	NXT1	NTF2-related export protein 1	1	AAEEFVNVYYTTMDK	AAEEFVNVYYTTMDK	2	AAEEFVNVYYTTMDK2	149272	124698	54347.5			162980	160584	80298.2			67546.6	80871.5	34593.9	16670.7		119918	55216	120615	55288.3	46009.9	34720.5					70045.3	81370.2	28748.5			22251.5	17063.2	21253	40535.8	41644.7	37953.7	91271.1	154759	118699	95278.7
Q9UKK6	Q9UKK6	NXT1_HUMAN	NXT1	NTF2-related export protein 1	1	AAEEFVNVYYTTMDKR	AAEEFVNVYYTTMDKR	2	AAEEFVNVYYTTMDKR2						8078.39	11040.1												5901.31								8532.51				4191.58		7453.93			11007.3		10291.7	25374
Q9UKK6	Q9UKK6	NXT1_HUMAN	NXT1	NTF2-related export protein 1	1	AAEEFVNVYYTTMDKR	AAEEFVNVYYTTMDKR	3	AAEEFVNVYYTTMDKR3						11659.3	11604	10699.4																		26015.2	19565.4						8411.95			14852.8		18425.6	43961.2
Q9NPF5	Q9NPF5	DMAP1_HUMAN	DMAP1	DNA methyltransferase 1-associated protein 1	1	AAEEGKDYPFAR	AAEEGKDYPFAR	2	AAEEGKDYPFAR2											7395.66						17619.5		15651.5		12047.7												12133			11702.8			30679.2
P11586	P11586	C1TC_HUMAN	MTHFD1	C-1-tetrahydrofolate synthase, cytoplasmic	1	AAEEIGIK	AAEEIGIK	2	AAEEIGIK2	270436	261523	327476	23664.5		31995.8	23919.2	16858.2			59804.3	75981.5	39422.9			227448	172619	407642	141886	317164	172447	34982.4	19947.3			20407.2	35096.8	52474.9			22465.2	14899	27503	49608.6	51379.5	29821.5	61339.2	54316.8	20754.6	505105
Q9Y5W8	Q9Y5W8	SNX13_HUMAN	SNX13	Sorting nexin-13	1	AAEELQYLR	AAEELQYLR	2	AAEELQYLR2	24226.8	71029.5	54406.5								34398.4					46838		62830.7		44316.2	29166.8					35747.9		28526.8								6705.44	11896.9	18865.9	20323.3	44284.2
O60337	O60337	MARH6_HUMAN	MARCHF6	E3 ubiquitin-protein ligase MARCHF6	1	AAEELTWER	AAEELTWER	2	AAEELTWER2	66609	78627.1	81490.9	69637	45688.1	47104.8	47999.7	59204.9	41139	39485.6	42506.8	26861.7	45084	28573.3	23449.7	85412.7	58442.8	70793.4	57822.4	61273.5	50506.9	61095.6	61779.3	53073.7	41315.7	48681.9	50961.8	49119.9	30884	27665.5	13293.9	10842.4	19690.6	15611.9	21916.3	21396.4	12016.4	13953.7	10801.6	42932.1
P29966	P29966	MARCS_HUMAN	MARCKS	Myristoylated alanine-rich C-kinase substrate	1	AAEEPSKVEEK	AAEEPSKVEEK	2	AAEEPSKVEEK2																						82628.7
P29966	P29966	MARCS_HUMAN	MARCKS	Myristoylated alanine-rich C-kinase substrate	1	AAEEPSKVEEK	AAEEPSKVEEK	3	AAEEPSKVEEK3																						99279.8
Q1KMD3	Q1KMD3	HNRL2_HUMAN	HNRNPUL2	Heterogeneous nuclear ribonucleoprotein U-like protein 2	1	AAEEQGDDQDSEK	AAEEQGDDQDSEK	2	AAEEQGDDQDSEK2																																	80861.2
Q96CS2	Q96CS2	HAUS1_HUMAN	HAUS1	HAUS augmin-like complex subunit 1	1	AAEEQLSAR	AAEEQLSAR	2	AAEEQLSAR2	32216.3	20783.2	20474.8	4341.79	2625.57	22739.6	21982.4		3022.68		22320.6	20769.4	9605.94			37030.5	34735	16289.2	30836.1	20523.4	24408.5	4106.19	2631.31	3312.3		18386.9	17375.2	7760.71		1761.25	23709.4	19277.5	23454.3	14551.7	39989.9	37786	36307.1	58761.9	65485.9	16300.3
Q9UHB6	Q9UHB6	LIMA1_HUMAN	LIMA1	LIM domain and actin-binding protein 1	1	AAEETNMEK	AAEETNMEK	2	AAEETNMEK2																		83854.9				66013.3
P78314	P78314	3BP2_HUMAN	SH3BP2	SH3 domain-binding protein 2	1	AAEETTSNNVFPFK	AAEETTSNNVFPFK	2	AAEETTSNNVFPFK2	20966.3	17055.1	11522.1			9710.38	14997.6	12787.5			10304.1	9203.89	9493.64			19923	19275.5	16192.4	18439.8	15963.9	12222.3					15923.7	10260.9	7765.5			5504.29	5564.55	5666.87	5338.4	7517.22	7672.19	7417.6	10080.1	13287.6	10276
Q99707	Q99707	METH_HUMAN	MTR	Methionine synthase	1	AAEEVTLQTGIK	AAEEVTLQTGIK	2	AAEEVTLQTGIK2	19196.7	17143.8	20928.3			8613.6	11585.9	5968.09			9148.09	6872.53	5983.17			22745.4	14633.4	21141.3	15199.9	12901.6	11999.7					7757.27	9824	5960.92						6093.2		3026.07	10442	8431.74	9566.07	23394.2
O95425	O95425	SVIL_HUMAN	SVIL	Supervillin	1	AAEFGEPTSEQTGTAAGK	AAEFGEPTSEQTGTAAGK	2	AAEFGEPTSEQTGTAAGK2	76049.5	56686	45291.2	11674.1	6570.3	106989	147877	119490	7110.8	8814.79	79289.8	94974.9	67421.4	4365.15	5277.95	109740	91390.8	30073.3	92463.9	43552.7	86430.2	4072.89	10186.9	3966.08	8297.02	104869	91027.6	71261.5	6509.88	6071.2	37684.1	31221.2	55198.4	19676.8	81714.3	82529.7	28269.3	86637.5	125135	12363.5
P52739	P52739	ZN131_HUMAN	ZNF131	Zinc finger protein 131	1	AAEFLQMLEAIK	AAEFLQMLEAIK	2	AAEFLQMLEAIK2		10112.1				10515.8	8113.98					1781.68				10357.8		7717.79													9239.85	7083.28		13391.8	16519.8	9832.72	15357.8	19425.9	7901.46	13651.6
Q8WUB8	Q8WUB8	PHF10_HUMAN	PHF10	PHD finger protein 10	1	AAEFNSNLNR	AAEFNSNLNR	2	AAEFNSNLNR2						40901.8	33378.8	25733.1			33531.1	25146.3	40937.7				62713.2		94453.3	22330.2	54132.1					51643.7	25760								8435.1	12927.1	10004.4	22448.6	39770.1
Q9NVR2	Q9NVR2	INT10_HUMAN	INTS10	Integrator complex subunit 10	1	AAEFYINYVTR	AAEFYINYVTR	2	AAEFYINYVTR2	48474.5	24816.6	18984.7			52331.3	43006.7	44889.2			23894.1	28719	29520.1			35796.5	22332.7	35764.7	25852.5	28260.5	31521.4					26761.6	31036.6	26404.5			11075.5	9070.77	13716.3	9510.64	18520.3	16831.1	10930.6	19746.8	23195.2	24107.1
Q8IY33	Q8IY33	MILK2_HUMAN	MICALL2	MICAL-like protein 2	1	AAEGDDAEDSLMVDWFWLIHEK	AAEGDDAEDSLMVDWFWLIHEK	3	AAEGDDAEDSLMVDWFWLIHEK3	14062.5					9849.75	8959.47	3343.6									2813.24		6930.8		2306.73						2448.53				3811.44			4094.3
Q9NRU3	Q9NRU3	CNNM1_HUMAN	CNNM1	Metal transporter CNNM1	1	AAEGTSFLLR	AAEGTSFLLR	2	AAEGTSFLLR2	4858.35	6108.09	9828.38			10038.1	7346.49	11916.4			11469.8	12767.6	11201.8			18192.5	6793.34	9059.97	8070.35	16353.4	5815.94	3285.74				7909.72	5904.5	4941.86	3162.83		4175.43	4901.67	10319.9		8240.2	6561.67	6179.64		12520.5	7060.55
Q9NW13	Q9NW13	RBM28_HUMAN	RBM28	RNA-binding protein 28	1	AAEGVSAADMAK	AAEGVSAADMAK	2	AAEGVSAADMAK2	673386	597238	369209			500777	634460	332743			377062	479698	301785			765951	464162	664850	481833	315633	267578						603628	278016			172550	100249	44882.2	273628	44207.6	53762.4	877655	317615	234370	649624
Q96T51	Q96T51	RUFY1_HUMAN	RUFY1	RUN and FYVE domain-containing protein 1	1	AAEGWSAPILTLAR	AAEGWSAPILTLAR	2	AAEGWSAPILTLAR2	18811.4	23843.9	12750.6		1572	39015.4	56735	39408.7	3053.16		37188.7	24832.9	24592.2	3908.02		17467.2	42060.3	7386.61	48663.5	16383.4	37413.4		4105.72	2819.76		39013.5	23657.7	18825.5	4952.65		4395.12	2664.71	12066.5	3029.14	7908.71	15617.8	4919.19	20175	37292.5	9299.36
Q9P260	Q9P260	RELCH_HUMAN	RELCH	RAB11-binding protein RELCH	1	AAEHEVPLQER	AAEHEVPLQER	2	AAEHEVPLQER2	48476.8	48771.3	54463.4	5162.68		59935.5	96792.4	117711	2494.7	2392.76	38215	48855.2	44741.7	1608.7		70974.5	70189.5	16205.1	93180.1	45196.4	61940.6	4715.24	7785.66	1794.98	3248.06	65694.5	66214.8	54943.5	2605.1	1701.78	13204.6	14011.1	32753.2	8576.59	33139	34116.8	11065.7	29561.7	46205.8	15664.3
Q9P260	Q9P260	RELCH_HUMAN	RELCH	RAB11-binding protein RELCH	1	AAEHEVPLQER	AAEHEVPLQER	3	AAEHEVPLQER3	121381	70056.5	97516.8	9461.17		89452.8	151866	127867	11770.8	5450.22	76605.3	109487	100481	6852.07	3555.01	125512	105168	45459.7	106210	69220.3	113076	11269.9	13722.4	4999.23	6224.71	92783.9	110132	95017.4	12167.8		15581.1	6320.54	22141.7	14638.8	7981.32	14424.1	20195.5	16263	35144	28600.1
Q5VZK9	Q5VZK9	CARL1_HUMAN	CARMIL1	F-actin-uncapping protein LRRC16A	1	AAEHNGNSER	AAEHNGNSER	2	AAEHNGNSER2
Q9BYK8	Q9BYK8	HELZ2_HUMAN	HELZ2	3'-5' exoribonuclease HELZ2	1	AAEHTLLHR	AAEHTLLHR	2	AAEHTLLHR2						41740.1	43099.2	30286.1			39188.5	31927.7	23109.5						20066							70932.8	43219.2	24552.5			8419.68	11813.6	12196.6			11940.9			15270.5
Q9BYK8	Q9BYK8	HELZ2_HUMAN	HELZ2	3'-5' exoribonuclease HELZ2	1	AAEHTLLHR	AAEHTLLHR	3	AAEHTLLHR3	7871.87		3652.87			63677.7	101447	69712.3			71298	68763	52564.3			8789.84	13643.6		10155.3		5643.96					98106.9	82000.5	44569.3			8695.01	21772.3				12718.3		11575.4	9206.76
P42338	P42338	PK3CB_HUMAN	PIK3CB	Phosphatidylinositol 4,5-bisphosphate 3-kinase catalytic subunit beta isoform	1	AAEIASSDSANVSSR	AAEIASSDSANVSSR	2	AAEIASSDSANVSSR2	8752.01					28618	54346.7	51931.2			49825.3	38814.8	43831.7	6112.5		6380.07	81466.7		98665.8	10943.4	88107.7		7045.73			51195.6	35644.1	25474.8			3729.52	3694.76	25857.6		6438.15	23508.5		7755.27	27050
Q8WXH0	Q8WXH0	SYNE2_HUMAN	SYNE2	Nesprin-2	1	AAEIDDKLNK	AAEIDDKLNK	2	AAEIDDKLNK2																															19194.7	24095.6			36090.2		6474.88	26907.4
Q8WXH0	Q8WXH0	SYNE2_HUMAN	SYNE2	Nesprin-2	1	AAEIDDKLNK	AAEIDDKLNK	3	AAEIDDKLNK3																																8428.76			7094.98	5461.83	4114.47	6872.16	8421.82
P05023	P05023	AT1A1_HUMAN	ATP1A1	Sodium/potassium-transporting ATPase subunit alpha-1	1	AAEILAR	AAEILAR	2	AAEILAR2	23271.5	23652	32775	277597	400955	10564.8			200309	141936	39355.3	23017.3	9772.63	95569.5	117406		14998.4	28134.5		30819.8	11662.9	238270	75932.6	301859	69413.6	11320	10912.8	20388.1	109575	208202	8991.37			15424.3			14836.4
Q16706	Q16706	MA2A1_HUMAN	MAN2A1	Alpha-mannosidase 2	1	AAEILYYFALR	AAEILYYFALR	2	AAEILYYFALR2	123852		8883.39	15794.3	13926.6	166534	147474	121321	100483	212785	35634.3	13642.2	29432	14686.9	25019.6	38442.9		35516.2		25498.2		18890.4	10658.8	14577.9	6592.78	12988.7	18052.7	15697.7	27685.9	23872.5
Q92614	Q92614	MY18A_HUMAN	MYO18A	Unconventional myosin-XVIIIa	1	AAEINGEVDDDDAGGEWR	AAEINGEVDDDDAGGEWR	2	AAEINGEVDDDDAGGEWR2	48708.9	37876.7	39112.5	8353.86	5154.84	62801.5	109297	88917.3	4635.99		56299.9	83612.4	71199	4173.16		72439.1	124383	12510.5	104142	36356.8	83952.4		6580		6799.32	100017	83270.1	68254.6	4290.89	5010.97	9411.85	8824.67	11511.2	6010.04	13371.3	13065.3	4698.86	5963.85	10698.4
Q99575	Q99575	POP1_HUMAN	POP1	Ribonucleases P/MRP protein subunit POP1	1	AAEISAMLK	AAEISAMLK	2	AAEISAMLK2	44214.4	53379.2	83387.4	82644.6	70124.6	24573.2	26148.4	18834.8	43028.2	21906.3	35613.4	51043.2	32766.8	50290.4	46448.8	43154.1	36961.2	62633.7	33447.4	55564.1	46990.6	95572.3	55765.1	71172.2	39608.9	29936.5	24297.6	24243.5	32054.2	26100.2		26425.5	11781.1	20592.2	38024.9	22882.5	44449.6	68690.4	32222.9	40862.2
P49917	P49917	DNLI4_HUMAN	LIG4	DNA ligase 4	1	AAEIVPSDMYK	AAEIVPSDMYK	2	AAEIVPSDMYK2	35434.9	36823.7	40767			57659.9	44266.4	47758.8			42924.3	69751.1	33105.3			42506	45495.4	64152.7	50581.6	56467.5	53568.5					66963.7	68567.9	46060.1									11412.3	13426.1	10746.3	40543.6
Q86VP3	Q86VP3	PACS2_HUMAN	PACS2	Phosphofurin acidic cluster sorting protein 2	1	AAEIWIASLSSQPIDHEDSTMQAGPK	AAEIWIASLSSQPIDHEDSTMQAGPK	3	AAEIWIASLSSQPIDHEDSTMQAGPK3	6769.71	2458.63	2361.95			1963.03	5934.25	2798.95		3676.18	1744.15					2391.42	2472.96	3309.03		1175.01	1777.7						2970.02	1194.28	872.326											837.186
Q9HCS7	Q9HCS7	SYF1_HUMAN	XAB2	Pre-mRNA-splicing factor SYF1	1	AAEIYGVTHTR	AAEIYGVTHTR	2	AAEIYGVTHTR2	131089	94447	42327.7	3231.64		97147.2	136655	28937.3			61422.5	74412	15756.5	3254.33		137757	80370.8	48868.5	85486	29583.7	31974.1	3427.16	2386.84			113918	79175.4	10745.6	2251.36	3013.92	192346	232963	256231	101265	266059	349988	221006	461261	494845	84026.8
Q9HCS7	Q9HCS7	SYF1_HUMAN	XAB2	Pre-mRNA-splicing factor SYF1	1	AAEIYGVTHTR	AAEIYGVTHTR	3	AAEIYGVTHTR3	27984.3	22968.5	7464.16			11238.2	10741.9	3577.11			19350.6	20115.2	4076.77			28972	29542.9	19212.5	21933.7	12646.8	10286.9					14498.9	12352.2	2833.87			24070.1	76759.9	83069.1	22950.4	63945.4	56701.2	30368.3	135856	157943	25184.1
Q92621	Q92621	NU205_HUMAN	NUP205	Nuclear pore complex protein Nup205	1	AAEKWEVAEVVLEVFYK	AAEKWEVAEVVLEVFYK	3	AAEKWEVAEVVLEVFYK3																															14177.1			12679.4
Q9NVM6	Q9NVM6	DJC17_HUMAN	DNAJC17	DnaJ homolog subfamily C member 17	1	AAELAVQNEVGLVDNPLK	AAELAVQNEVGLVDNPLK	2	AAELAVQNEVGLVDNPLK2	108179	131334	106636	31850.6	21247.7	30962.9	92274.7	52017.5	12663.9	13905.7	38987.8	34938.4	51764.2	15504.4	13205.9	77492.4	47441.9	117016	37183.6	63205.7	33093.6	17930.9	20014.7	12899.2	10062.8	35860	47494.2	42663.5	12089.2	8671.23	9313.87	2340.06	9391.14	14434.1	7315.25	8040.94	15283.3	15621.1	10253.6	89019.8
Q9BZL4	Q9BZL4	PP12C_HUMAN	PPP1R12C	Protein phosphatase 1 regulatory subunit 12C	1	AAELEEELK	AAELEEELK	2	AAELEEELK2	27261.8	25756.2	32050.8	8104.92		15771.3	25364.7			6270.8	20618.2	25849.3				30166.2		39593.6		31281.5						12477.9	13696.5				8647.78	9052.57	6481.7	11742.6	11973.3	10162	17523.4	29531.3	18051.2	29648.5
Q9UHV9	Q9UHV9	PFD2_HUMAN	PFDN2	Prefoldin subunit 2	1	AAELEMELNEHSLVIDTLK	AAELEMELNEHSLVIDTLK	2	AAELEMELNEHSLVIDTLK2		76054.3		86889.1		131374	278455			110466								39409.2		91713.3		99790.4								83970.2				112051			65893.7			76995.8
Q9UHV9	Q9UHV9	PFD2_HUMAN	PFDN2	Prefoldin subunit 2	1	AAELEMELNEHSLVIDTLK	AAELEMELNEHSLVIDTLK	3	AAELEMELNEHSLVIDTLK3	161842	101927	113539	96058.2	87499.9	149183	185374	80310.4	43190.3	85038.9	51422.4	44011.7	50710.6	65918.7	61198.8	68283.5	44294.5	73809.9	42611.7	57881.4	31125.4	66180.7	77819.9	84895.1	79247.2	52621	53517.3	53039.5	76612.5	72683.9	7836	6981.12	6833.88	20696.6	10496.9	7304.63	30593	18858.9	6606.5	28882.2
Q6PGP7	Q6PGP7	SKI3_HUMAN	SKIC3	Superkiller complex protein 3	1	AAELEPDQLLAWQGLANLYEK	AAELEPDQLLAWQGLANLYEK	2	AAELEPDQLLAWQGLANLYEK2		28519	23430.6								20247.6	22964.1	16413.7			43004.7	26735.4	28845	25991.8	20232.1	38155.8					29118.2	38590.6	23118.8			17745.6	21905.2	17964.3	22137.3	31096.3	25998.6	34173.7	82379.3	58033	36341.4
Q6PGP7	Q6PGP7	SKI3_HUMAN	SKIC3	Superkiller complex protein 3	1	AAELEPDQLLAWQGLANLYEK	AAELEPDQLLAWQGLANLYEK	3	AAELEPDQLLAWQGLANLYEK3	33806.4	34247.6	12261.2			16992.1	34083.9	23347			9439.32	11750.4	7933.6			32789.9	13164.4	15799.8	14092							17144.3	15973.8				19965.5				34158.3			76640
O94906	O94906	PRP6_HUMAN	PRPF6	Pre-mRNA-processing factor 6	1	AAELETDIR	AAELETDIR	2	AAELETDIR2	493854	431113	190242	10705.9		369523	369570	108947			303055	279189	69969.2			619509	213128	527941	163804	172003	59460.6					333851	271984	53815			307354	361948	327167	734966	1043150	795756	1363110	1888660	1340810	743039
Q86Y79	Q86Y79	PTH_HUMAN	PTRH1	Peptidyl-tRNA hydrolase	1	AAELFGLTAEEVYLVHDELDKPLGR	AAELFGLTAEEVYLVHDELDKPLGR	3	AAELFGLTAEEVYLVHDELDKPLGR3	31911.1	7330.71	4856.11			36291.6	32471.7	31237.9		5445.99	4860.69	2916.2				8417.48	6156.48		19168.3		6474.81					5107.37	3606.54	3628.76			11655.8	7279.99		13371.7	4156.15	3496.01	4391.41	9308.15	2484.16
Q86Y79	Q86Y79	PTH_HUMAN	PTRH1	Peptidyl-tRNA hydrolase	1	AAELFGLTAEEVYLVHDELDKPLGR	AAELFGLTAEEVYLVHDELDKPLGR	4	AAELFGLTAEEVYLVHDELDKPLGR4	57916.1	11493.4	5332.63			56635.5	27977.2	32047.2		7757.44						5404.42	10781.3	2531.35	19736.6	3220.33	5257.94					3869.77	5125.86	4261.92			14601.2	16333.3	6061.11	18784.4	2829.36	5288.48	9318.39	13962.6	6448.97	6022.44
Q9NVM6	Q9NVM6	DJC17_HUMAN	DNAJC17	DnaJ homolog subfamily C member 17	1	AAELFHQLSQALEVLTDAAAR	AAELFHQLSQALEVLTDAAAR	3	AAELFHQLSQALEVLTDAAAR3	28777.2	9635.53	4879.53			20251.6	32828.2	22571.8		5725.24	4383.49		3497.97			7567.06	9421.62	2919.93	14853.1	3830.88	3808.78					3335.04	4344.76	3316.5			8719.67	2463.11	2074.32	8425.8	3664.9		3013.25			5318.01
Q9NR33	Q9NR33	DPOE4_HUMAN	POLE4	DNA polymerase epsilon subunit 4	1	AAELFVETIAK	AAELFVETIAK	2	AAELFVETIAK2	175979	199043	154253	67986.9	57363	167997	197591	172998	62302.6	76370.3	106210	107704	101587	34397.3	37435.3	180959	103377	210818	104649	157023	76095.3	58958.5	48476.1	66898.8	47527.1	108075	125049	99760.2	40116.2	47141.9	21149.9	12741.3	15503.4	45738.3	24944.1	20485	44835.4	53386.3	40015.9	97002.2
P00390	P00390	GSHR_HUMAN	GSR	Glutathione reductase, mitochondrial	1	AAELGAR	AAELGAR	2	AAELGAR2					1059540	478846	363456		364797	168291	364156	393254	283325	570544	1022370	210979	171468	340367	166864	157067	223701	441863	336505	810263	597165	7091.36		523782	524770	542282	114507	57085.9		122796	76675.9		73544.1	126781		27535.9
P35232	P35232	PHB1_HUMAN	PHB1	Prohibitin 1	1	AAELIANSLATAGDGLIELR	AAELIANSLATAGDGLIELR	2	AAELIANSLATAGDGLIELR2	1164660	1400660	1000280	1445030	1438190	874129	1464460	1614350	701302	1642030	353452	383451	476288	724966	912831	711271	400451	750770	684461	446461	294941	593935	665024	487200	578807	428591	484226	697137	877950	1199200	143431	69622	43808.7	191236	45850.7	28571.5	114144	139680	34288.7	42131.8
P35232	P35232	PHB1_HUMAN	PHB1	Prohibitin 1	1	AAELIANSLATAGDGLIELR	AAELIANSLATAGDGLIELR	3	AAELIANSLATAGDGLIELR3	881338	1216300	891972	1654420	1750960	894928	1708810	1764850	779969	2086680	416034	294339	571367	750607	1146150	680330	318068	851294	601866	420128	278115	575738	945329	784212	695117	503457	453424	416281	786756	1203730	147515	129136	77562.5	229171	127999	20280.1	133230	195070	30817.1	74197.5
Q9BUK6	Q9BUK6	MSTO1_HUMAN	MSTO1	Protein misato homolog 1	1	AAELLQDEYSGR	AAELLQDEYSGR	2	AAELLQDEYSGR2	181919	194346	201179			177678	157885	169268		7827.86	81856.9	145075	135063	22806.1		221409	76489.2	169530	85526.4	159673	96413.2	23887.1	22305.9			151414	166601	150224	22126.4		46788.6	33538	50706.2	52014	59665.3	51004.6	48739.3	69971.5	75713.9	221113
P55196	P55196	AFAD_HUMAN	AFDN	Afadin	1	AAELMTR	AAELMTR	2	AAELMTR2	31852.2	22434.5	18117.3			9891.46	12063.7	16850.7		15962.4	23174	20399.6	17211.4			16729.5	13119.8	25313.5	14400.6	18247.6	12786.7	10018	9014.55			13778.7	17819.8	12995.8							3290.58		19476.5	4509.62		41226.5
O15020	O15020	SPTN2_HUMAN	SPTBN2	Spectrin beta chain, non-erythrocytic 2	1	AAELQAQWER	AAELQAQWER	2	AAELQAQWER2	11776.1	11867.2	14052.6			15665.9	19900.6	19336.3			10036.9	12860.9	13486.8			12577.7	17857.1	4877.59	13246.9	9302.89	15638.4					18414.4	12187	8385.95			28063.9	20940.6	28848.9	13302.5	31284.1	20334.6	6330.28	12899.8	19122.9	6696.1
O43395	O43395	PRPF3_HUMAN	PRPF3	U4/U6 small nuclear ribonucleoprotein Prp3	1	AAELQAR	AAELQAR	2	AAELQAR2								23485.1										95921.6																	38457.4		87045.1	93481.6		170538
Q86XR8	Q86XR8	CEP57_HUMAN	CEP57	Centrosomal protein of 57 kDa	1	AAELQTGLETNR	AAELQTGLETNR	2	AAELQTGLETNR2																															3020910	2478200	2596410	1821470	3129770	3071190	1198310	2067850	2202130	552874
Q5U5Q3	Q5U5Q3	MEX3C_HUMAN	MEX3C	RNA-binding E3 ubiquitin-protein ligase MEX3C	1	AAELSPEER	AAELSPEER	2	AAELSPEER2	15396.2		14233.1			16490.5	10889.9							7511.37		13513.7		16115.6		12387.5	7451.73			7056.29		9791.8											7989.05			9005.92
O75717	O75717	WDHD1_HUMAN	WDHD1	WD repeat and HMG-box DNA-binding protein 1	1	AAELTATQVEEEEEEEDFR	AAELTATQVEEEEEEEDFR	2	AAELTATQVEEEEEEEDFR2	3781.2					14240	18650	13310.2			11646.2	27622	13141.8				52858.1		46555.7		36839.4					26281.6	9735.86						5557.65			10846.6			17202.5
Q8N3P4	Q8N3P4	VPS8_HUMAN	VPS8	Vacuolar protein sorting-associated protein 8 homolog	1	AAELVATHFSGHIETVIK	AAELVATHFSGHIETVIK	3	AAELVATHFSGHIETVIK3	4116.97	4756.14	2770.25				2237.63	2473.82			2243.87		2513.06			4913.57	3280.23	6855		2467.97							2771.74	2251.53												1194.03
Q96I15	Q96I15	SCLY_HUMAN	SCLY	Selenocysteine lyase	1	AAELVTQNCEAYEAHMR	AAELVTQNC(UniMod:4)EAYEAHMR	2	AAELVTQNC(UniMod:4)EAYEAHMR2	8024.04	10202.1	11705.9	20848.5	11071.8		4807.52	6747.28	8724.21	9648.2	5338.85	6220.12	5748.64	8084.57	14420	8390.84	7370.04		6651.73	6116.58	5474.76	10482.1	13448.9	14373.5	7235.51	11845.6	8397.36	11340.1	14504.9	21290.5
Q96I15	Q96I15	SCLY_HUMAN	SCLY	Selenocysteine lyase	1	AAELVTQNCEAYEAHMR	AAELVTQNC(UniMod:4)EAYEAHMR	3	AAELVTQNC(UniMod:4)EAYEAHMR3	27483.4	29021.9	37075.4	69272	55268.4	9714.12	13128.5	22750.7	22447.7	32580.8	10897.3	19699	11940.8	16241.4	37723.6	29027.5	8577.9	16781.1	15811.9	14771.2	16419.1	31345.9	23230.7	59680.9	30405.7	32719.1	40834	44344.3	41389.4	61758.2
Q08379	Q08379	GOGA2_HUMAN	GOLGA2	Golgin subfamily A member 2	1	AAELWGEQAEAR	AAELWGEQAEAR	2	AAELWGEQAEAR2	285691	292522	227778	19456.4	8365.69	265716	372829	291687	17761.8	11909.5	163261	233124	139785	14781.4	8814.62	329230	209106	190388	232685	159843	185984	16284.9	25091.8	12401.2	12871.7	309104	290159	147867	16847	15389.1	37609.1	22763.4	36166.9	54550.9	62647.9	68236.1	120588	142418	153891	233503
Q6PGP7	Q6PGP7	SKI3_HUMAN	SKIC3	Superkiller complex protein 3	1	AAEMCYR	AAEMC(UniMod:4)YR	2	AAEMC(UniMod:4)YR2	9916.68	7530.93	6304.01																	9592.36							5185.34
Q86TM6	Q86TM6	SYVN1_HUMAN	SYVN1	E3 ubiquitin-protein ligase synoviolin	1	AAEMEHLLER	AAEMEHLLER	2	AAEMEHLLER2	151105	117519	167171	120718	82182.4	99232.3	155177	136471	81641.2	107751	73593.5	112925	86094.1	87986	68014.2	163109	125444	91869	167688	88684.2	124702	111012	138558	127603	146051	123529	143849	155645	87561.5	130603	48698.7	25307.3	38506.8	42852.7	50747.8	34755.5	12619.9	29419.8	27231.8	60365.7
Q86TM6	Q86TM6	SYVN1_HUMAN	SYVN1	E3 ubiquitin-protein ligase synoviolin	1	AAEMEHLLER	AAEMEHLLER	3	AAEMEHLLER3	59877.1	48714.9	52780.5	48994.6	38493.1	44847.8	52221.4	59302.9	48402.9	52205.4	49842.2	68157.9	64192.6	66134.6	43569.9	75380.3	68377.9	44501.1	70741.5	63381.7	64434.6	72844.1	76820.9	75983.5	65221.5	62707.5	78978.4	79403.5	63318.5	75219.2	36547.3	11607.1	22320.7	29951.9	14959.6	13071.1	15505.9	14086.3	12710.6	35073.1
Q15583	Q15583	TGIF1_HUMAN	TGIF1	Homeobox protein TGIF1	1	AAEMELQAK	AAEMELQAK	2	AAEMELQAK2	62046.2	68234.6	25554.3			21896.6	25821.5	17713.1			14775.2	15774.6				44206.5	14518.3	48587.3	13102.1	30085.2	13705.9					22378.4	25561.3	17944.5			13039.9		12591.5	16215.9	21028.9	26128.5	72179.6	95071.6	61720.7	65857.6
Q96BD0	Q96BD0	SO4A1_HUMAN	SLCO4A1	Solute carrier organic anion transporter family member 4A1	1	AAEMHQLK	AAEMHQLK	2	AAEMHQLK2					22075.9					14417.9						16337.3		11537.8		13451.9		21184.6		26886.7	12629.3					11870.6
P78318	P78318	IGBP1_HUMAN	IGBP1	Immunoglobulin-binding protein 1	1	AAEMLSQLDLFSR	AAEMLSQLDLFSR	2	AAEMLSQLDLFSR2	633071	666774	514036	85118.4	56764.1	551112	858116	493203	65704.9	68551.2	218630	260562	214010	53812.9	31875	382015	210600	469456	211332	271708	201200	51192.4	51425.3	25619.7	32716.6	283782	299240	251265	55734.3	38928.3	52554.1	26352.5	36441.1	77867.4	38583.4	49027.8	98100.7	71633.1	48900.8	420962
P33176	P33176	KINH_HUMAN	KIF5B	Kinesin-1 heavy chain	1	AAEMMASLLK	AAEMMASLLK	2	AAEMMASLLK2	685698	719248	660828	78254.2	21580.4	742642	927700	978519	89961.9	31358.8	588719	563821	581133	82235.2	13500.6	877673	168187	946108	245422	776040	300043	113836	32188.7	32613.4	7909.79	453133	439120	488130	85359.7	29463.8	25910.4	8044.25	15584	44781.3	28234.8	10856	30819.8	61242.1	21402.2	395265
Q9UPX8	Q9UPX8	SHAN2_HUMAN	SHANK2	SH3 and multiple ankyrin repeat domains protein 2	1	AAENMAVEPR	AAENMAVEPR	2	AAENMAVEPR2	32413.5	24937.2	39799.1			39502.2	51708.7	43935.1		1780.53	27223.4	39808.6	29063.6			68646.2	9482.13	45575	7180.38	44220.5		3145.21				13759.6	16056.4	11774.4	5717.26		6735.58	6740.93		11080.5		6026.4	22817.2	28166.8	9922.71	39852.5
Q6ICG6	Q6ICG6	K0930_HUMAN	KIAA0930	Uncharacterized protein KIAA0930	1	AAEPEVEVEVYR	AAEPEVEVEVYR	2	AAEPEVEVEVYR2	78590.2	59875.6	46123.6	43598	28759.1	43020.9	32499.4	37545.5	27266.2	22976.4	19930.3	35554.2	32004.2	37346.4	12752.6	63483.8	26113.4	54915	45713.7	35154.7	35318.4	26171.5	29974	27511.6	24961	40879.1	40885.5	24939.5	26436.4	26616.6
Q8IVT5	Q8IVT5	KSR1_HUMAN	KSR1	Kinase suppressor of Ras 1	1	AAEPHFGTLPK	AAEPHFGTLPK	2	AAEPHFGTLPK2	10983.9	17197.4	7302.67			15548.8	18565.5	14140.9			7416.96	7758.4	7690.43			20296.5	6604.13	17219.1	8374.57	13078.7	5104.46					10690.4	9400.79	7172.15			8003.68	9032.96	8544.67	9561.78	14813.2	10611.9	12668.7	23273.8	24827.2	13123.8
Q8IVT5	Q8IVT5	KSR1_HUMAN	KSR1	Kinase suppressor of Ras 1	1	AAEPHFGTLPK	AAEPHFGTLPK	3	AAEPHFGTLPK3						16551.5						18374.3															27041.7				15697.5
O60524	O60524	NEMF_HUMAN	NEMF	Ribosome quality control complex subunit NEMF	1	AAEPLLTLER	AAEPLLTLER	2	AAEPLLTLER2	89245.9	126233	161446	23272.5	7173.67	132316	64655.4	158748	20737.7		161205	163569	156498	25570.2	9031.9	173708	136139	168033	164360	207819	172596	25226.7	32108.4	12867.7	8062.04	185032	126454	140727	21395.9	9744.67	10778.2	30454.9	18260.7	20226.9	86618.1	44498.1	62129.5	110887	34622	225712
Q6PIJ6	Q6PIJ6	FBX38_HUMAN	FBXO38	F-box only protein 38	1	AAEPNSFAR	AAEPNSFAR	2	AAEPNSFAR2		11349.7	7969.27			14874.8	18182.4	18947.3	7040.14		17218.7	14169.9	14950.2			8345.15	24594.2		26000.9		24579.1		9803.58			20058.5	13673.7	10090.5			2767.86		6161.52							3870.69
O75909	O75909	CCNK_HUMAN	CCNK	Cyclin-K	1	AAEPPPPK	AAEPPPPK	2	AAEPPPPK2	77048.9		76685.6	47674.1	62072.9	121231	113778				83863.5	91623.1	75395.2	66756.9	37380.2	107384	95077.6	72823.6	58477.6	142610	69838.4	132984	92766.7	96900.5	56701.7			135415			8544.95			19874.4			22416	35260		61574.1
Q9C0C2	Q9C0C2	TB182_HUMAN	TNKS1BP1	182 kDa tankyrase-1-binding protein	1	AAEPQEQEFGK	AAEPQEQEFGK	2	AAEPQEQEFGK2	506574	379616	387468	672610	757948	473594	627039	732831	546612	935774	166294	309090	312116	359028	270754	614286	311849	232005	395764	302276	412565	428840	728785	666230	960257	547397	499631	431407	452316	664227	173246	161548	202269	99545	267482	205601	61979.2	170238	163794	15273.9
Q6ZNC8	Q6ZNC8	MBOA1_HUMAN	MBOAT1	Lysophospholipid acyltransferase 1	1	AAEPQPSSLSYR	AAEPQPSSLSYR	2	AAEPQPSSLSYR2							4677.72	6066.19	5574.54	5083.66	4436.98	2927.73	4101.02	5526.82	2785.42		6374.08		6739.71		6013.66		7981.6		6541.57	4101.71	4951.47		6231.2	3558.43
Q8IXQ3	Q8IXQ3	CI040_HUMAN	C9orf40	Uncharacterized protein C9orf40	1	AAEPVTFHVPWK	AAEPVTFHVPWK	2	AAEPVTFHVPWK2		15141.7	25500.6				20044.5					9843.23				17096.1				8934.97					11234.2	10936.9		14309.2								11765.8		11514.6	10923.3	12037.5
Q8IXQ3	Q8IXQ3	CI040_HUMAN	C9orf40	Uncharacterized protein C9orf40	1	AAEPVTFHVPWK	AAEPVTFHVPWK	3	AAEPVTFHVPWK3	11431.7	18094.3	9850.69			17741.5	22008			14432.3	14938.4	12878.5	13573.3			19108.4		15158.9	18958.7	13878.3		15089.1	13804.3	9072.46	18009.1	19738.2	15117.9	16150.4		9217.18						4981.82	1137.96
Q00610	P53675;Q00610	CLH1_HUMAN	CLTC	Clathrin heavy chain 1	0	AAEQAHLWAELVFLYDK	AAEQAHLWAELVFLYDK	2	AAEQAHLWAELVFLYDK2	398035		24520.7			89035.4	77757.3	25873.2			11923.8	6156.5	7948.98			13533.9	44046		215336	4530.29	27517					7737.97		15255.5			32956.5	24377.8			29394		18638.6	38072.1		29161.9
Q00610	P53675;Q00610	CLH1_HUMAN	CLTC	Clathrin heavy chain 1	0	AAEQAHLWAELVFLYDK	AAEQAHLWAELVFLYDK	3	AAEQAHLWAELVFLYDK3	1280630	77471.6	90040.5			362491	291408	132907	20357.5	79203.7	8711.44	5641.48	9232.55			63920.6	69151	36527.6	457335	24512.5	46686.1					22794.8	18789	19698.4			176289	157463	26370.7	102926	116522	30343.1	84142	114334	55782.1	135867
P51957	P51957	NEK4_HUMAN	NEK4	Serine/threonine-protein kinase Nek4	1	AAEQEAQLLSQLK	AAEQEAQLLSQLK	2	AAEQEAQLLSQLK2	16522	19690	8625.46			15910.6	18572.5	6383.49			12569.6	12223.3	3387.96			16866.8		17545.1		8038.35						5926.33	6159.34					8720.89		4948.04	16417.2	12566.9	20865.5	41558.1	10398.4	16249.7
Q9UBV2	Q9UBV2	SE1L1_HUMAN	SEL1L	Protein sel-1 homolog 1	1	AAEQGWVDGQLQLGSMYYNGIGVK	AAEQGWVDGQLQLGSMYYNGIGVK	3	AAEQGWVDGQLQLGSMYYNGIGVK3	31794.4	28194.5	27216.8	24959.4	23715.4	20954.9	36621	17197.6	11772.2	15820.8	8060.27	6951.54	8876.87	8301.71	12024	20971.4		22954.7		9517.22		7631.74		7433.21		11995.4	10399.2	11399.3	10462.8	9236.56							2382.37			8507
Q12769	Q12769	NU160_HUMAN	NUP160	Nuclear pore complex protein Nup160	1	AAEQILEDMITIDVENVMEDICSK	AAEQILEDMITIDVENVMEDIC(UniMod:4)SK	3	AAEQILEDMITIDVENVMEDIC(UniMod:4)SK3	4938.2							1381.1
P49327	P49327	FAS_HUMAN	FASN	Fatty acid synthase	1	AAEQYTPK	AAEQYTPK	2	AAEQYTPK2	1398910	1362710	1432420	605483	58215.5	907114	943947	1150640	306011	30628.9	810723	1000950	976920	417645	30949.2	1261490	696301	1378680	784767	1565790	856959	485905	338013	60167.8	45547.6	779379	1015850	1034340	206321	36384.2	40792.8	47426.7	31028.1	51012.5	180633	55402.3	61265.8	135589	49191.9	1395820
Q9NS91	Q9NS91	RAD18_HUMAN	RAD18	E3 ubiquitin-protein ligase RAD18	1	AAESAEIEPR	AAESAEIEPR	2	AAESAEIEPR2	39289	43325.1	25717.9	4902.39	7521.23	19827.2	28099.9				15444.8	11664.2				71062.2	36622.2	48476.9	26045.4	25714.4	17119.9	8248.45															14301.1	13401.4		26149.8
Q14241	Q14241	ELOA1_HUMAN	ELOA	Elongin-A	1	AAESALQVVEK	AAESALQVVEK	2	AAESALQVVEK2	4208.56	4579.43	3862.47			5920.02	6404.17	5083.29		3150.99	5073.78	4467.97				4733.57			4629.78	3058.49						4007.35		2545.12					1667.49		1455.67	3454.97	2137.16	6073.97	5403.85	3943.88
Q5VYV7	Q5VYV7	SLX4I_HUMAN	SLX4IP	Protein SLX4IP	1	AAESHWGLPVQK	AAESHWGLPVQK	2	AAESHWGLPVQK2	18291.8	12071.3	11023.6				17766.7	15373.2								14506.5	13314.9		16304.5	8730.56						14899									6270.81	9226.8		13636	15594.8	5627.85
Q5VYV7	Q5VYV7	SLX4I_HUMAN	SLX4IP	Protein SLX4IP	1	AAESHWGLPVQK	AAESHWGLPVQK	3	AAESHWGLPVQK3			2415.83			5563.52	7069.42									8804.17		6492.52			3990.16				2344.01										7415.74	8024.45		10788.2	10764.5
P35606	P35606	COPB2_HUMAN	COPB2	Coatomer subunit beta'	1	AAESLADPTEYENLFPGLK	AAESLADPTEYENLFPGLK	2	AAESLADPTEYENLFPGLK2	1641030	2139240	1719520	746838	242112	1324180	1962070	2092480	554767	224209	1012770	954559	1083090	445847	161971	1707910	1051330	1588610	1390680	1103830	940023	459332	541298	172239	200286	1581350	1460510	1253800	475020	201751	534712	441535	479918	517977	687716	566315	491977	793261	576451	1825780
P35606	P35606	COPB2_HUMAN	COPB2	Coatomer subunit beta'	1	AAESLADPTEYENLFPGLK	AAESLADPTEYENLFPGLK	3	AAESLADPTEYENLFPGLK3	8914.92	5633.03	3626.68	2843.42		8571.35	10148.6	13563.7			7127.53	6702.36	4499.17	4049.6		8834.27	2636.65	4494.05	9106.72	8050.53	6155.69					11418.1	9216.25	10292.4	4106.51		1625.38				3704.97			3820.96		8178.68
Q14676	Q14676	MDC1_HUMAN	MDC1	Mediator of DNA damage checkpoint protein 1	1	AAESLTAIPEPASPQLLETPIHASQIQK	AAESLTAIPEPASPQLLETPIHASQIQK	3	AAESLTAIPEPASPQLLETPIHASQIQK3	5574.89	4795.87	3392.07	1793.75		7853.83	16680.6	10518.9	1725.94	1865.95	3475.58	5960.1	5302.77	2628.65		5618.38	14510.6		10032.7	3898.26	11257.5		5919.73			5457.69	7087.95	4714.87		1631.49			3497.22		3017.37	4218.08		2261.06	6728.14
Q9BY42	Q9BY42	RTF2_HUMAN	RTF2	Replication termination factor 2	1	AAESVSKPDVSEEAPGPSK	AAESVSKPDVSEEAPGPSK	2	AAESVSKPDVSEEAPGPSK2							3889.7				7565.61	6259.66	6823.4						23894.4		17457.9												8707.61			5588.27			15980.7
Q9Y487	Q9Y487	VPP2_HUMAN	ATP6V0A2	V-type proton ATPase 116 kDa subunit a 2	1	AAESVYSR	AAESVYSR	2	AAESVYSR2	18726.4	22048.6	19693.4	44239	36464.6		21152.2	23154.3	35579.1	19900.4	24267.2	29828.4	24922.7	41533.8	14937.5	17683.3	28250.5	11301.9	26049.6	22294.3	24768.9	36724.5	50495.8	41769.9	68108.7	23093	20521.7	26688.3	20598.1	28958.3	11052.7	7778.71	9364.61	6960.01			6995.17
Q5HYK3	Q5HYK3	COQ5_HUMAN	COQ5	2-methoxy-6-polyprenyl-1,4-benzoquinol methylase, mitochondrial	1	AAETHFGFETVSEEEK	AAETHFGFETVSEEEK	2	AAETHFGFETVSEEEK2	29735.3	33113.5	20115.4	24955.6	22214.5	26251.6	36631.5	31285.3	21416.8	33752.7	16025.9	27915.9	27807.1	32037.1	31574.2	38329.5	26794.1	18015	31453.5	15732.7	34044.3	32082.2	42575.3	40166.1	50986.8	23555.8	22369.5	19955	26986.8	44583.2	8813.4	3840.33	9260.31	11867.7	5875.99	4795.84	9225.2	15546.8	10688.4	4507.38
Q5HYK3	Q5HYK3	COQ5_HUMAN	COQ5	2-methoxy-6-polyprenyl-1,4-benzoquinol methylase, mitochondrial	1	AAETHFGFETVSEEEKGGK	AAETHFGFETVSEEEKGGK	3	AAETHFGFETVSEEEKGGK3						5448.17		9806.58	11609.9	14579.6					10490						7997.21		14221.9	2646.74	11488.6	2911.1	9401.03	10925	18277.9	13705.4									6165.89
Q5HYK3	Q5HYK3	COQ5_HUMAN	COQ5	2-methoxy-6-polyprenyl-1,4-benzoquinol methylase, mitochondrial	1	AAETHFGFETVSEEEKGGK	AAETHFGFETVSEEEKGGK	4	AAETHFGFETVSEEEKGGK4									6144.56	7694.19													7583.19	2194.58	10198.5		2825.25	1656.05		8295.33									4266.39
Q9GZS1	Q9GZS1	RPA49_HUMAN	POLR1E	DNA-directed RNA polymerase I subunit RPA49	1	AAETIIDTK	AAETIIDTK	2	AAETIIDTK2	81426.5	90046.9	98541.4			54940.6	53294.7	40534.2			94760.5	90625.2	59281.4			54118.6	50509.4	117302	41417.8	71762.2	60148.4	8368.65				45824.9	67634.1	56769.9			19777.9		23242.7	39115.9	13667.9	37226	139257	111090	114676	222546
P56192	P56192	SYMC_HUMAN	MARS1	Methionine--tRNA ligase, cytoplasmic	1	AAETVLK	AAETVLK	2	AAETVLK2	93355.7	65868.1	123677			49593.2	43314.4	40637.4			153663	113771	70338.1			85224.4	80340	227696	77235.4	163715	52132.5					30144.5	61398	50968.4				24904	14469.6	51081.6		14485.4	137007	61338.1	36358.6	336358
Q9Y5A7	Q9Y5A7	NUB1_HUMAN	NUB1	NEDD8 ultimate buster 1	1	AAETVVDPEMTPYLDIANQTGR	AAETVVDPEMTPYLDIANQTGR	2	AAETVVDPEMTPYLDIANQTGR2	231749	209123	134260			140502	240498	119162			68679.2	63722.6	33532.8			176577	84046.2	139124	57418.4	52134.8	49112.4					50557.6	42707.3	20160.2			23088.2	31243.5	22955.6	29646.8	52911.7	70759.6	66543.5	144903	148977	38748.6
Q9Y5A7	Q9Y5A7	NUB1_HUMAN	NUB1	NEDD8 ultimate buster 1	1	AAETVVDPEMTPYLDIANQTGR	AAETVVDPEMTPYLDIANQTGR	3	AAETVVDPEMTPYLDIANQTGR3	15932.9	15829.7	9601.43			19105.6	8323.8	11872.7			11612.6	10428.3	8040.52			13949.6	17831.3	15332	17154.4	6897.39	10229.1					6072.01	11785.4						4688.38		8655.93	7980.15	11718.5	13470.2	20733.9	5280.41
Q8N3D4	Q8N3D4	EH1L1_HUMAN	EHBP1L1	EH domain-binding protein 1-like protein 1	1	AAEVEMQLR	AAEVEMQLR	2	AAEVEMQLR2	29833.5	28286.4	32490.2			13366.4	9221.09	10280.2			27386.1	27683.2	17099.6				16556	36478.9	21143.1	23664.7	19037.2			5621.43		16041.4	18204.2	15307.8			6309.92	16768.5	22320.2	13617.3	27622.4	31679.1	32102.9	75417.7	60343	38013.3
P61163	P42025;P61163	ACTZ_HUMAN	ACTR1A	Alpha-centractin	0	AAEVFFETFNVPALFISMQAVLSLYATGR	AAEVFFETFNVPALFISMQAVLSLYATGR	3	AAEVFFETFNVPALFISMQAVLSLYATGR3											6813.57		4711.05	4444.19		7524.33				5302.02						5086.84		4028.53
Q9UDT6	Q9UDT6	CLIP2_HUMAN	CLIP2	CAP-Gly domain-containing linker protein 2	1	AAEVGDDFLGDFVVGER	AAEVGDDFLGDFVVGER	2	AAEVGDDFLGDFVVGER2	54965.1	97546.4	61322.8	26116.6	23749.3	37816.6	74188.4	75784.9		9829.81	26142.4	34944.4	38052.3	6961.28	14545.8	61524	16388.5	94948.4	39801.8	20166.5	24017.6		9107.97			40552.6	36057.3	31456.7	5620.52	6544.87					10717.6				9204.69	38537
Q8NCM8	Q8NCM8	DYHC2_HUMAN	DYNC2H1	Cytoplasmic dynein 2 heavy chain 1	1	AAEVLINQLDR	AAEVLINQLDR	2	AAEVLINQLDR2	44227.7	41475.5	39258.8			53569	50759.7	46391.5			41739.2	43197.3	32823.6			45283.1	42374.4	36819.1	38517.7	37837.1	26667.9							45811.8			23333.8	17902.5	20672	17093.8	20890.9	19000.9	14145.5	24554.9	25443.2	51333.1
P52272	P52272	HNRPM_HUMAN	HNRNPM	Heterogeneous nuclear ribonucleoprotein M	1	AAEVLNK	AAEVLNK	2	AAEVLNK2	385519	513106	236418	39717.1	32031.9	66271.1	41867.5	30048.1			305952	237083	34757.6			28708.8	63739.6	398274	34839.5	57528.6	8798.77	40705.5			23372.4	49800.4	57576.3	29364.5			881802	1318420	948126	2105090	832221	967170	3374790	1456110	1415560	712255
Q709C8	Q709C8	VP13C_HUMAN	VPS13C	Intermembrane lipid transfer protein VPS13C	1	AAEVPNEELINLLLK	AAEVPNEELINLLLK	2	AAEVPNEELINLLLK2	94159.6	126580	122586	61119.5		57041.9	94539.8	73841.4	33371.3	23308.2	26394.4	27151.4	44119	23002.4		76744.8	56601.2	103221	64042.8	55866	37054.3	26785.6	30191.4			26817.9	40676.5	34710.4		14975.9	26792.1	15853.8	11371.7	26170.2	21970.4		29354.3	23767.5	13081.1	148528
Q8IXK2	Q8IXK2	GLT12_HUMAN	GALNT12	Polypeptide N-acetylgalactosaminyltransferase 12	1	AAEVWMDEFK	AAEVWMDEFK	2	AAEVWMDEFK2	11988	14120.9	12962.3	5459.03		10704.4	13537.3	13350.2	5174.77	4176.22	13449.1	12725.5	12357	4313.51	3635.02	13612.2	11022.9	11870.6	11826.4	11545.3	9838.25	6924.37	4961.87	4876.25	3583.74	10604.9	9537.84	10992.8	4444.55	4037.06	4320.77	2992.68	3386.58	6706.55	5615.64	2443.53	3152.37	3921.68	4446.22	16281.5
Q10471	Q10471;Q8N4A0	GALT2_HUMAN	GALNT2	Polypeptide N-acetylgalactosaminyltransferase 2	0	AAEVWMDEYK	AAEVWMDEYK	2	AAEVWMDEYK2	537680	544918	415464	107409	55689.1	509466	642412	641046	154315	120487	315701	515795	505250	158671	86197.7	543481	426432	646746	444872	601712	380319	141023	95299.2	97282.3	89459.4	572005	601579	567697	155486	124804	96028.2	79721.2	97993	109450	104201	88232.8	48140.3	89340.3	70735.6	739619
Q7Z4V5	Q7Z4V5	HDGR2_HUMAN	HDGFL2	Hepatoma-derived growth factor-related protein 2	1	AAEVYTR	AAEVYTR	2	AAEVYTR2	30584.7	26057.3	42666.1	43467.7											7188.32			20304.3													88966.9	281405	81339.3	133006	106040	45172.3	96031.6	87175.6	36381	66911.2
Q6SZW1	Q6SZW1	SARM1_HUMAN	SARM1	NAD(+) hydrolase SARM1	1	AAEWLFPLAFSK	AAEWLFPLAFSK	2	AAEWLFPLAFSK2	6067.5	8079.75	4875.43				8991.16	9370.64				3173.09				9952.24		6125.79			2803.08					2959.24	4762.07										2336.67
Q9NVZ3	Q9NVZ3	NECP2_HUMAN	NECAP2	Adaptin ear-binding coat-associated protein 2	1	AAEWQLDQPSWSGR	AAEWQLDQPSWSGR	2	AAEWQLDQPSWSGR2	25612.5	27835.7	17330.2	26349.2		81028.5	115389	121713	49048.7	37067.7	88239.3	52725.1	75852.5	51001.2	34372.4	21577.9	105969		139969	40172.2	122934	24572	67025.8	17436.2	48219.2	108404	69261.9	53284.9	60177	34686.8	11921.1		34164.1	7317.58	11595.7	25151.7		10487.8	37208.4	5235.69
Q13045	Q13045	FLII_HUMAN	FLII	Protein flightless-1 homolog	1	AAEWYNIDFSLQNQLR	AAEWYNIDFSLQNQLR	2	AAEWYNIDFSLQNQLR2	139152	121988	89564.4	9627.75	7520.42	205862	225755	119392		11949.2	34286.2	43575.6	34785			69868.1	33215.2	112022	57420.1	31402.2	38873.9		8412.64			44324.7	53868.5	40187.9			21985.1	12722.1	14615.8	46436.6	21278.7	13854	46865.2	27647.7	15721.9	100913
Q13045	Q13045	FLII_HUMAN	FLII	Protein flightless-1 homolog	1	AAEWYNIDFSLQNQLR	AAEWYNIDFSLQNQLR	3	AAEWYNIDFSLQNQLR3	40793.6	31922.1	29181			53453.6	59045.8	28047.1			9301.34	8409.66	9525.44			18803.6	7737.87	34467.1	14490.6	7725.23	11688.5		2802.01			17364.9	15431.5	10779			12998.4			6159.98		3717.12	16956.2	6720.78	4311.66	29207.5
Q86YR5	Q86YR5	GPSM1_HUMAN	GPSM1	G-protein-signaling modulator 1	1	AAEYHLR	AAEYHLR	2	AAEYHLR2	111944	62132.7	45468.3			57175.1	77415.9				52573.2	33411				81689.7	57812.5	44589.3	66786.9	40509.6						71161.3	49321.6				19178.9	24997.7	31710.9	30337.6	62652.5	58690.9	90822	169634	122540	68871.1
Q96PN7	Q96PN7	TREF1_HUMAN	TRERF1	Transcriptional-regulating factor 1	1	AAFAAEMAATIER	AAFAAEMAATIER	2	AAFAAEMAATIER2											9656.25						8012.42														6453.06	5994.19	5224.3	5379.4	15889	13502.1	5479.64	15240.5	10557.1	3242.08
Q9NUQ6	Q9NUQ6	SPS2L_HUMAN	SPATS2L	SPATS2-like protein	1	AAFAELHNCIIDK	AAFAELHNC(UniMod:4)IIDK	2	AAFAELHNC(UniMod:4)IIDK2	8849.8	8581.53	6051.52			4200.02										5993.81	6595.18	6494	7872.59	4448.1						11202.4	8044	5662.65
Q9NUQ6	Q9NUQ6	SPS2L_HUMAN	SPATS2L	SPATS2-like protein	1	AAFAELHNCIIDK	AAFAELHNC(UniMod:4)IIDK	3	AAFAELHNC(UniMod:4)IIDK3	8656.29	9818.62	8495.38			4892.46					4863.31	11016				8319.07	5997.18	7416.15	6188.46	5560.12	6915.19					16068.3	9243.48	5624.91
P62258	P62258	1433E_HUMAN	YWHAE	14-3-3 protein epsilon	1	AAFDDAIAELDTLSEESYK	AAFDDAIAELDTLSEESYK	2	AAFDDAIAELDTLSEESYK2	2620440	3409210	3300110	3498370	3595980	1735770	2607290	3074910	2918340	3660960	2422750	2932890	2867680	3139070	3425810	2881100	2849720	3142230	2870150	2319410	2753190	2216200	3019850	2650510	3482470	2696740	2619360	2629700	2729340	3537180	1624110	501851	552889	1311730	1088520	902533	1549380	775937	960086	975826
P62258	P62258	1433E_HUMAN	YWHAE	14-3-3 protein epsilon	1	AAFDDAIAELDTLSEESYK	AAFDDAIAELDTLSEESYK	3	AAFDDAIAELDTLSEESYK3	259608	234064	176081	162616	181883	222425	417686	648893	238604	719058	151520	209593	222984	246501	345726	370801	261020	552928	403121	302343	126535	302323	306953	376072	453441	162915	177615	157607	223164	358006	136239	44085.1	64268.2	144802	128100	100411	147406	85843.9	68436.2	82868.2
P62258	P62258	1433E_HUMAN	YWHAE	14-3-3 protein epsilon	1	AAFDDAIAELDTLSEESYKDSTLIMQLLR	AAFDDAIAELDTLSEESYKDSTLIMQLLR	3	AAFDDAIAELDTLSEESYKDSTLIMQLLR3						43975.4		18111.1													9699												40097.6			23286.5
P11274	P11274	BCR_HUMAN	BCR	Breakpoint cluster region protein	1	AAFDVNNK	AAFDVNNK	2	AAFDVNNK2	63888	48418.8	161768								32072.1	89795.3	38378.9			92085.3	47338.4	127781	33188.5	85219.7	78152.5					46745.6						31646.5			28941.1		82466.8	110781	54418.5	73057.7
Q6UWE0	Q6UWE0	LRSM1_HUMAN	LRSAM1	E3 ubiquitin-protein ligase LRSAM1	1	AAFEALQVK	AAFEALQVK	2	AAFEALQVK2	459833	629466	808272	99719.9	133389	336475	196181	294982	65468.2	62228	604735	704494	580837			440050	486731	842242	594079	726132	595820	119737	89169.7	110102	156267	625966	615463	598989	75033.5	128336		105105	90965.6	91013.2	105515			233429	92535.3	414291
Q13439	Q13439	GOGA4_HUMAN	GOLGA4	Golgin subfamily A member 4	1	AAFEELEK	AAFEELEK	2	AAFEELEK2	68637	91623.2	74998.5			49610	76692.4	50203.8			63606.4	77372.5	33992.2			77230.6	52458.3	91390.8	45254.2	61740.3	38751.9			8215.13		53268.8	64921.2	48996.9	9865.65		42486.3	32474.7	28934.1	50123.3	38778.4	42017.5	120643	131840	92915.1	132666
P49257	P49257	LMAN1_HUMAN	LMAN1	Protein ERGIC-53	1	AAFENWEVEVTFR	AAFENWEVEVTFR	2	AAFENWEVEVTFR2	1192410	237913	219733	163085	99127.8	534120	1032910	310214	171177	277998	98367.8	72172.2	82685.8	50500.2	48373.9	114002	184594	134154	209454	76578	135393	66246.2	37809	37985.4	48023	113835	121516	101901	68630.4	52379.1	162602	20309	27812.9	167292	64374.4	22475.9	90880.2	36184	21961.7	93245
P50851	P50851	LRBA_HUMAN	LRBA	Lipopolysaccharide-responsive and beige-like anchor protein	1	AAFFAER	AAFFAER	2	AAFFAER2			4063.73								18766.3	7879.58	6537.21				5388.41		5626.44		8850.05		4972.3			4619.6	6164.21	5626.51					4028.34
P50416	P50416	CPT1A_HUMAN	CPT1A	Carnitine O-palmitoyltransferase 1, liver isoform	1	AAFFVTLDETEEGYR	AAFFVTLDETEEGYR	2	AAFFVTLDETEEGYR2	952841	409928	262841	16224.9		310650	622154	270276		34353.5	175793	155190	173387		11364.2	210217	135852	240698	150071	109835	122802	7626.14			19303.6	206766	183039	173865			19185.8	13264.2			28544.2	16960.3	24475.8	40898	15171.3	143012
P50416	P50416	CPT1A_HUMAN	CPT1A	Carnitine O-palmitoyltransferase 1, liver isoform	1	AAFFVTLDETEEGYRSEDPDTSMDSYAK	AAFFVTLDETEEGYRSEDPDTSMDSYAK	3	AAFFVTLDETEEGYRSEDPDTSMDSYAK3								1941.52																			958.044	1316.27
Q2VPB7	Q2VPB7	AP5B1_HUMAN	AP5B1	AP-5 complex subunit beta-1	1	AAFGEALFTAQDEALLLR	AAFGEALFTAQDEALLLR	2	AAFGEALFTAQDEALLLR2																		6560.21		4298.38							6946.46							5722.13			9504.93	17421.5		13990.6
O00273	O00273	DFFA_HUMAN	DFFA	DNA fragmentation factor subunit alpha	1	AAFGEEVDAVDTGISR	AAFGEEVDAVDTGISR	2	AAFGEEVDAVDTGISR2	354106	362460	282259	410541	301347	254975	326996	316201	283469	315037	196220	184318	219854	271162	252219	376305	292035	248620	317432	251160	277788	303792	294551	298281	399450	255732	219067	257156	305851	253178	49001.4	23521.4	58277.7	42412.2	60194.3	61653.1	21295.9	47353.8	68783.9	36073.1
O00273	O00273	DFFA_HUMAN	DFFA	DNA fragmentation factor subunit alpha	1	AAFGEEVDAVDTGISR	AAFGEEVDAVDTGISR	3	AAFGEEVDAVDTGISR3					10332.1							8494.29			17088.7			13428.4		18604.4		25782.3						14376.3
CON_P35908;P35908	CON_P35908;P35908	K22E_HUMAN	KRT2	Keratin, type II cytoskeletal 2 epidermal	1	AAFGGSGGR	AAFGGSGGR	2	AAFGGSGGR2								30510.7																							120530				233859
Q9UQ35	Q9UQ35	SRRM2_HUMAN	SRRM2	Serine/arginine repetitive matrix protein 2	1	AAFGISDSYVDGSSFDPQR	AAFGISDSYVDGSSFDPQR	2	AAFGISDSYVDGSSFDPQR2		35706.1	43438.9	44858.2		23850.8	30165.8	32006.8	23421.2	12728.4	29632.6	27114.9	22546.8		31882.5	36959.2	33659.4	40931.4	27530.8	39479.7			17303.9	30591		16266.5					39574.1	55160.5	90228.6	62840.9	121122	137275	39878.1	42046.8	69518.2	23214.6
Q9UQ35	Q9UQ35	SRRM2_HUMAN	SRRM2	Serine/arginine repetitive matrix protein 2	1	AAFGISDSYVDGSSFDPQR	AAFGISDSYVDGSSFDPQR	3	AAFGISDSYVDGSSFDPQR3				4856.66		4459.86																									64735.6	88206.9	111593	83114.3	123622	152413	44038.2	68576.5	110825	20805.2
Q9UQ35	Q9UQ35	SRRM2_HUMAN	SRRM2	Serine/arginine repetitive matrix protein 2	1	AAFGISDSYVDGSSFDPQRR	AAFGISDSYVDGSSFDPQRR	3	AAFGISDSYVDGSSFDPQRR3										2830.35																					3179.18		22743.9			18536			21148.7
P31040	P31040	SDHA_HUMAN	SDHA	Succinate dehydrogenase [ubiquinone] flavoprotein subunit, mitochondrial	1	AAFGLSEAGFNTACVTK	AAFGLSEAGFNTAC(UniMod:4)VTK	2	AAFGLSEAGFNTAC(UniMod:4)VTK2	60065.6	63352.8	43802.3	87156.7	91041.6	34396.1	47856.9	69196	81620.6	85494	55101	67984.6	90777.8	94779.3	236915	59758	58891.6	34239.4	58644.6	54470.9	43930.1	87305.6	100529	125224	120540	98744.1	96906.8	90653.3	139213	250077
Q08380	Q08380	LG3BP_HUMAN	LGALS3BP	Galectin-3-binding protein	1	AAFGQGSGPIMLDEVQCTGTEASLADCK	AAFGQGSGPIMLDEVQC(UniMod:4)TGTEASLADC(UniMod:4)K	3	AAFGQGSGPIMLDEVQC(UniMod:4)TGTEASLADC(UniMod:4)K3	6525.51	6513.62	5939.35	13503.2	7584.8	3922.21	6047.98	9251.45	14522.8	20505.4	15770.3	11995.1	19250.5	39040.7	49070.6	3513.26	7557.41		5018.26	5612.95	6483.01	4855.11	13123.2	13073.7	9111.3	14816.6	11637.3	10892.6	18639.8	36219.4
Q12882	Q12882	DPYD_HUMAN	DPYD	Dihydropyrimidine dehydrogenase [NADP(+)]	1	AAFIGIGLPEPNK	AAFIGIGLPEPNK	2	AAFIGIGLPEPNK2	25452.3	17353.5	20071.3	17108.7	14118	11205.3	19794.2	10922.5	12880.8	13291.2	10948.3	10798.3	10824	15264.9	9965.37	19988.6	12902.2	13120.3	11832.5	11187.4	11577	10219.9	9400.49	7547.94	6893.05	10577.8	11402.8	11088.5	9109.13	10155.9							1570.4			4170.29
Q9HC52	Q9HC52	CBX8_HUMAN	CBX8	Chromobox protein homolog 8	1	AAFLEAK	AAFLEAK	2	AAFLEAK2	23265.4	25167.6				14121.8	14498.3	12304.9			19570.3	15572.5	10713.6			11996.3	24494	25850	9315.48	23793.3							12300.3	9889.22			4484.11			19771	6977.58		65819.1			47942.1
Q9UID3	Q9UID3	VPS51_HUMAN	VPS51	Vacuolar protein sorting-associated protein 51 homolog	1	AAFLGCLTDVR	AAFLGC(UniMod:4)LTDVR	2	AAFLGC(UniMod:4)LTDVR2		23912.3	17194.4				8247	11011.8				7093.98	7495.69				10043.3	12165.8		18931.9						12651.7		11033.3
Q5T5Y3	Q5T5Y3	CAMP1_HUMAN	CAMSAP1	Calmodulin-regulated spectrin-associated protein 1	1	AAFLHVVK	AAFLHVVK	2	AAFLHVVK2	8655.62	6683.01	6069.86			8407.58	8561.91	8631.48			6778.15	5381.16	4176.01			11181.3	6340.55	7968.49	6004.14	6252.65						10099.2	8356.8	4361.71
Q96SB8	Q96SB8	SMC6_HUMAN	SMC6	Structural maintenance of chromosomes protein 6	1	AAFNDMR	AAFNDMR	2	AAFNDMR2	11138.9	12354.5	11344.7					4177.2			10538	8330.7				13942.4	9427.99	8833.92	7238.65	12997.7	10675.2							5140.39			17421.4	88846.8	67927.9	32375.1	74648.4	56723	21127.6	49669	38840.2	19764.4
P10636	P10636	TAU_HUMAN	MAPT	Microtubule-associated protein tau	1	AAFPGAPGEGPEAR	AAFPGAPGEGPEAR	2	AAFPGAPGEGPEAR2			5525.24	11124.9	12544	9179.24	14650.9	12655.4	21574	24022.4	8875.4	10522.9	10502.3	16319.9	16132.4	9561.89	8191.91		13834.9	8291.26	10734.4	7719.07	18619.7	11740.9	27059.1	8927.46	9210.56	9606.15	17116.3	20495.2
Q4KMQ2	Q4KMQ2	ANO6_HUMAN	ANO6	Anoctamin-6	1	AAFPLHDCK	AAFPLHDC(UniMod:4)K	3	AAFPLHDC(UniMod:4)K3	20887.9	19861.7	14879.5	36591.6	31556.8	5390.41	7718.8	3317.56	16717	6407			8207.67	13490	15121.3	10785.2	3742.85			12123.1		33357.3		28358.5		5218.35	4932.97		12786.5	14723.5
O95104	O95104	SCAF4_HUMAN	SCAF4	SR-related and CTD-associated factor 4	1	AAFPPPEQK	AAFPPPEQK	2	AAFPPPEQK2	22410.8	17109.6				10444.1												21479.5		20183							20633										9437.9	13862.6		17015.8
Q9UHN6	Q9UHN6	CEIP2_HUMAN	CEMIP2	Inactive cell surface hyaluronidase CEMIP2	1	AAFPQYQPVVMLEK	AAFPQYQPVVMLEK	2	AAFPQYQPVVMLEK2	159607	119338	99034.5	147847	153615	145279	213636	183361	148149	195957	133981	105431	132069	158418	147739	192418	158157	107947	178072	115478	122135	162783	225300	195221	218460	148236	138618	137707	175546	193940	15964.3	12183	14785.8	10838.2	29171	27078.1	6325.46	17669.6	20240.3	7681.08
Q9GZY8	Q9GZY8	MFF_HUMAN	MFF	Mitochondrial fission factor	1	AAFPSPTAAEMAEISR	AAFPSPTAAEMAEISR	2	AAFPSPTAAEMAEISR2	13731.4						22400.2	17441.4				16572.9	14369.1			13811.2	17855.2		16311.7	16709.4	18994.2						15861.2									8936.59		9938.99
Q92667	Q92667	AKAP1_HUMAN	AKAP1	A-kinase anchor protein 1, mitochondrial	1	AAFQIISQVISEATEQVLATTVGK	AAFQIISQVISEATEQVLATTVGK	3	AAFQIISQVISEATEQVLATTVGK3					1947.84						2936.1															1937.33
P05091	P05091	ALDH2_HUMAN	ALDH2	Aldehyde dehydrogenase, mitochondrial	1	AAFQLGSPWR	AAFQLGSPWR	2	AAFQLGSPWR2	10717.8	24944.8	8495.49	23607.1	6690.6	15061	17192	26780.8	25304.8	14426.2	8975.93	7928.61	17460.1	16885.3	8895.4	21257.2	12372.9	11672.9	20290.8	38708.1	12666.9	57741.4	23513	22220.4	11570.4	31492.8	34428.2	24893.5	42929.4	20841.9	3661.04		3905.86		2391.14		3041.99			4445.53
Q9UBI1	Q9UBI1	COMD3_HUMAN	COMMD3	COMM domain-containing protein 3	1	AAFQSLLDAQADEAVLDHPDLK	AAFQSLLDAQADEAVLDHPDLK	2	AAFQSLLDAQADEAVLDHPDLK2													8190.44																								10248.7			10408.5
Q9UBI1	Q9UBI1	COMD3_HUMAN	COMMD3	COMM domain-containing protein 3	1	AAFQSLLDAQADEAVLDHPDLK	AAFQSLLDAQADEAVLDHPDLK	3	AAFQSLLDAQADEAVLDHPDLK3	60494.1	46080.6	53496.7	8300.17	6035.68	42425.9	84202.5	54416.4	4435.54		51191.8	49327.5	42710.7	3495.64	7842.77	37185.5	59112.2	22975.8	45037.1	25937.6	53564		5517.83		7758.28	41460	42031.3	20348.1			15505.2	9582.37	17866.8	14513.7	28950.5	22502.4	49785.3	25225.4	43056.1	13009.7
Q86XP3	Q86XP3	DDX42_HUMAN	DDX42	ATP-dependent RNA helicase DDX42	1	AAFQSQYK	AAFQSQYK	2	AAFQSQYK2	13281.3	22931	17096.8			32924.2	32999.2	35159			36083.1	44824.1	40562.1			23121.5	56617.5	18770.6	57920.3	37456.8	56876.8					48405.2	40684.4	26198.2				7213.45			11867.1	14364.8	4800.1	23502	14981.7	16500.1
Q13123	Q13123	RED_HUMAN	IK	Protein Red	1	AAFQYGIK	AAFQYGIK	2	AAFQYGIK2	50791.9	51260.5	57452.2	6331.64	7552.45	61843.7	62056.5	70575	8785.14	9529.35	71746	85094.8	53900.2	6339.58	9332.99	65371.3	58929.3	52077.7	36228.1	54736.4	47601.2	7585.1	6683.37	6785.02	6054.82	67980.5	77066.4	54874.5	7242.36	10174.8	68231.2	72857.3	108849	50024.9	95714.8	89923.6	78293.6	99285.6	125890	87920.5
Q96CT7	Q96CT7	CC124_HUMAN	CCDC124	Coiled-coil domain-containing protein 124	1	AAFTAFEEAQLPR	AAFTAFEEAQLPR	2	AAFTAFEEAQLPR2	670055	730144	611616	1094620	1169280	325722	333008	546203	918407	1310390	481666	455958	529320	775287	989185	774721	391402	650864	456424	530604	363507	739714	832328	1086620	1098370	281870	344686	425162	907193	1241540	126159	59516.4	116063	105491	140982	118017	36869.9	75567.7	122927	37722.2
Q96CT7	Q96CT7	CC124_HUMAN	CCDC124	Coiled-coil domain-containing protein 124	1	AAFTAFEEAQLPR	AAFTAFEEAQLPR	3	AAFTAFEEAQLPR3	25423.9	33058.6	26755.5	33738.6	28250	44565.8	35062.5	41085.8	51473	72989.7	31261.8	29163.4	48031	58136.3	65967.2	62897.3	55240	62776.6	59688.4	54688.7	48490.6	68566.5	73139	87474.8	98272.4	49176.9	51755.3	41755.5	79865.2	87092.5	10354.7		15953.1	11506.7	12064.5	9053.57			12011.8
P19623	P19623	SPEE_HUMAN	SRM	Spermidine synthase	1	AAFVLPEFAR	AAFVLPEFAR	2	AAFVLPEFAR2	1094420	1450660	1161330	1578640	1179440	1006610	1149010	1398430	1713160	2191080	970902	920530	1044350	1613270	1635670	1445060	1026700	1282790	1075670	1264470	1057240	1510540	1471430	1380210	905201	1097940	1089220	1101450	1509030	1507680	137551	88273.1	254497	189711	180162	177406	83306.5	173398	205342	233026
P26006	P26006	ITA3_HUMAN	ITGA3	Integrin alpha-3	1	AAFVSEQQQK	AAFVSEQQQK	2	AAFVSEQQQK2	396309	290390	339045	757530	631888	621512	718066	877247	1144810	1501090	621473	702005	813262	1054150	866958	759899	1147690	230188	1280950	699467	1247670	1022410	2143440	1315940	2774120	794615	581025	667109	1154910	1365220	68341.9	51310.5	312220	25215.5	106205	252324	19476.1	77841	173841
Q13576	Q13576	IQGA2_HUMAN	IQGAP2	Ras GTPase-activating-like protein IQGAP2	1	AAFYEEQINYYDTYIK	AAFYEEQINYYDTYIK	2	AAFYEEQINYYDTYIK2	572137	307742	217299			348571	483736	372545		18052.9	87912.6	83417.9	91125.8			244529	124807	224044	141491	144949	103486	8661.5				127812	129700	89009.6			40688.2	37206.7	31679.6	61567.1	52202.8	51931.8	53028.9	59484.3	67857.2	225145
Q6ZTW0	Q6ZTW0	TPGS1_HUMAN	TPGS1	Tubulin polyglutamylase complex subunit 1	1	AAGAAESEEDFLR	AAGAAESEEDFLR	2	AAGAAESEEDFLR2	29980	21922.8	15431.9			17389.5	20404.4	9468.1			11210.6	15761.3	5968.15			34125.4	22145	25018.6	22414.7	10924.2	10825.7					15306.4	15323.9	5119.14			7564.17	9856.5	12163.6	19852.6	37664.7	26755.9	53081	54867.7	47186.3	28494.9
Q562E7	Q562E7	WDR81_HUMAN	WDR81	WD repeat-containing protein 81	1	AAGADPGEGEEGR	AAGADPGEGEEGR	2	AAGADPGEGEEGR2																	50523.8		41781		36650					22346.8	13663.8						15330.7			20514.8			21819.9
Q9BZV1	Q9BZV1	UBXN6_HUMAN	UBXN6	UBX domain-containing protein 6	1	AAGAEPDSILKPELLSAIEK	AAGAEPDSILKPELLSAIEK	2	AAGAEPDSILKPELLSAIEK2																																	3342.95						25831.1
A4D1S0	A4D1S0	KLRG2_HUMAN	KLRG2	Killer cell lectin-like receptor subfamily G member 2	1	AAGAGLEPSSK	AAGAGLEPSSK	2	AAGAGLEPSSK2	7706.29	6674.96	5296.24	10040.1	7296.14	10475.9	13490.9	10370.7	9565.05	12935	6052.94	5521.74	7362.46	9614.4	4676.35	8171.71	5339.33	4950.95	5580.9	6312.61	5232.57	7208.69	4061.41	8002.73	6114.21	8839.7	6238.14	6094.99		6262.2
O75175	O75175	CNOT3_HUMAN	CNOT3	CCR4-NOT transcription complex subunit 3	1	AAGALLNGPPQFSTAPEIK	AAGALLNGPPQFSTAPEIK	2	AAGALLNGPPQFSTAPEIK2	12114.3	14514	6778.41			52549.9	69138.4	68369.8		4496.44	59950.7	45573.6	50615.6			19005.6	75159.9	10485.3	88132.2	19062.4	55447		4534.93			35181.4	32004.5	13524.5	6530.92		2880.39		18037.4	3132.55	7118.2	15221.1	3577.34	11670.4	24428.1	10033.4
Q9NSD9	Q9NSD9	SYFB_HUMAN	FARSB	Phenylalanine--tRNA ligase beta subunit	1	AAGASDVVLYK	AAGASDVVLYK	2	AAGASDVVLYK2	602380	618328	740552	49876.6	35337.9	498496	613890	703321	55389.9	45850.5	504123	607866	458685	47288.6	30333.7	693731	483142	592552	501898	621052	521409	84804	92551	65220.4	54139.5	584140	683169	654084	43123.8	47679.9	120832	52247.9	97474.9	120580	79143.6	81903.2	97854.7	99880.1	118605	862493
P52758	P52758	RIDA_HUMAN	RIDA	2-iminobutanoate/2-iminopropanoate deaminase	1	AAGCDFTNVVK	AAGC(UniMod:4)DFTNVVK	2	AAGC(UniMod:4)DFTNVVK2				4426.41	6195.36					3612.91														6410.22						6688.44
Q92843	Q92843	B2CL2_HUMAN	BCL2L2	Bcl-2-like protein 2	1	AAGDEFETR	AAGDEFETR	2	AAGDEFETR2	25700.8	17841.9	22789.1	14389.8	9630.05	31122.9	30339.2	29394.8	10392.2	11677.9	18594	20963.4	21097.6	9371.8	6179.36	29432.8	18197.2	26456.3	21369.3	25636.9	16167.8	7972.87	6026.01	13067	6315.38	22248.5	28115.5	23603.8	7235.02	13469.4	6993.95	6140.35	7522.48	7955.23	9636.16	7707.25	14950	21792.4	18121.2	12510.3
Q86UP2	Q86UP2	KTN1_HUMAN	KTN1	Kinectin	1	AAGDTTVIENSDVSPETESSEK	AAGDTTVIENSDVSPETESSEK	2	AAGDTTVIENSDVSPETESSEK2	88156.3	52712.6	61319	22884.1	6594.95	244640	335425	241417	43601.1	27148.4	251418	315398	283270	70637.4	30304.9	80184.8	333982	6443.17	343236	44224.3	288909	13136	65672.5	24510.3	51352.6	237945	126606	145030	50673.4	20454.2	21469.6	33503.3	100806	6989.52	52342.4	156314	10066.7	69257.9	133738	5350.03
Q93074	Q86YW9;Q93074	MED12_HUMAN	MED12	Mediator of RNA polymerase II transcription subunit 12	0	AAGEELEK	AAGEELEK	2	AAGEELEK2		289997	149353			161120	184992	130658			96814.1					375845	96644.3			313144						97620.6											142881
Q5VTR2	Q5VTR2	BRE1A_HUMAN	RNF20	E3 ubiquitin-protein ligase BRE1A	1	AAGEPGTSMPPEK	AAGEPGTSMPPEK	2	AAGEPGTSMPPEK2	23871.4	18288.5				18926.5	22770.9	15172.6			16953.7	16105.1	11085.3			20383	27212.8	8530.58	17812	8347.13	20385					23755.1	15182.6	15323.6				19274	6990.86		13966.1	14624.6		26368	21616.9	13223.6
Q9Y5K8	Q9Y5K8	VATD_HUMAN	ATP6V1D	V-type proton ATPase subunit D	1	AAGEVLEPANLLAEEK	AAGEVLEPANLLAEEK	2	AAGEVLEPANLLAEEK2	13814.8	10126.4	9020.67	6970.58	7011.07	4943.5	7179.4	4874.51	3389.62	4454.51	6756.29	5605.96	6873.18	4631.64	5568.9	10095.4	5348.07	6610.34	5248.5	7945.46	5908.51	5997.39	3480.39	9781.4	4450.88	4524.65	5520.33	3882.9		3486.45
P22102	P22102	PUR2_HUMAN	GART	Trifunctional purine biosynthetic protein adenosine-3	1	AAGFKDPLLASGTDGVGTK	AAGFKDPLLASGTDGVGTK	2	AAGFKDPLLASGTDGVGTK2		13894.1				52685.8	69203.7	56569.8			78719.5	71132.7	60265.5	4996.34	4268.44	19236.9	129492	9779.45	129545	20936.9	148328		8771.66		7329.55	92077.4	70329	33627.5				6148.33	23559.5		9106.99	42388		16113.2	73747.2
P22102	P22102	PUR2_HUMAN	GART	Trifunctional purine biosynthetic protein adenosine-3	1	AAGFKDPLLASGTDGVGTK	AAGFKDPLLASGTDGVGTK	3	AAGFKDPLLASGTDGVGTK3											32855.3	43589.9	17145	3645.52	2144.33	6784.59	22508.4		21699.4	9778.21	28918.6				4460.05	11600.2	14811.7	13735.3				2440.07	7772.62			5364.46	2819.13	2287.1	18505.2
Q9HC84	Q9HC84	MUC5B_HUMAN	MUC5B	Mucin-5B	1	AAGGAVCEQPLGLECR	AAGGAVC(UniMod:4)EQPLGLEC(UniMod:4)R	2	AAGGAVC(UniMod:4)EQPLGLEC(UniMod:4)R2	48488	44854.3	25087.4	37696.6	31213.5								10637.8		17634.5	27716.9	26113.4		27831.5	21805.5	22385.2	25354.5	17398.6	28645.3	30733.6			8018.42		10213.6
P56182	P56182	RRP1_HUMAN	RRP1	Ribosomal RNA processing protein 1 homolog A	1	AAGGFTHDELLK	AAGGFTHDELLK	2	AAGGFTHDELLK2	32101.9	37200.4	28606.8	12970.4	13900.8	21800.7	28944.9	18163	8222.92	6054.07	17695.6	32652.8	17989.9	7457.81	11404.2	33263.6	32715.7	31574.9	35748.7	23723.4	27716.8	7149.29	9787.03	14040.4	21696.6	27833.7	39657.6	24283.1	5577.44	11368.1	467100	675283	486655	354063	660317	525374	273883	365562	343548	197732
P56182	P56182	RRP1_HUMAN	RRP1	Ribosomal RNA processing protein 1 homolog A	1	AAGGFTHDELLK	AAGGFTHDELLK	3	AAGGFTHDELLK3	36038.2	54881	37829	16200	19940.2	36033.7	36357.6	33238.9	14757.5	19221.7	50562.5	64752.1	25343.6	15448.8	17982.1	49092.2	54203	43292.4	47117.9	40751.9	42750.8			16896.1		57780.3	67271.3	57296.9	16557.5	23362.6	604517	527539	404060	671588	389346	426406	526068	485788	383964	293488
Q9H4A6	Q9H4A6	GOLP3_HUMAN	GOLPH3	Golgi phosphoprotein 3	1	AAGGGAGSSEDDAQSR	AAGGGAGSSEDDAQSR	2	AAGGGAGSSEDDAQSR2											28614.9															61086.6												28121.8
Q9C0H9	Q9C0H9	SRCN1_HUMAN	SRCIN1	SRC kinase signaling inhibitor 1	1	AAGGGGPLYGDGYGFR	AAGGGGPLYGDGYGFR	2	AAGGGGPLYGDGYGFR2	10695.4					10876.8	5966.28					5934.1					17036.5		11385.2	7551.28	10146		14190.7			9437.81					4300.54		13816.6		13059.8	15824.5	3338.55	12916.8	24319.6	3657.33
Q9Y490	Q9Y490	TLN1_HUMAN	TLN1	Talin-1	1	AAGHPGDPESQQR	AAGHPGDPESQQR	2	AAGHPGDPESQQR2									6608.41											3131.22											3812.08		8246.2			7043.12		17081
P28838	P28838	AMPL_HUMAN	LAP3	Cytosol aminopeptidase	1	AAGIDEQENWHEGK	AAGIDEQENWHEGK	2	AAGIDEQENWHEGK2	172926	101022	114918	180857	148403	221981	358564	346465	153599	194557	199278	276515	305688	153732	85592.8	173422	108242	64422	174908	91235.1	146326	101490	163680	131549	204653	344120	325021	286920	151995	149716	29911.7	21345.8	45162.6	24669.8	53349.8	57335.8	26029.7	52300.4	76741	24777.5
P28838	P28838	AMPL_HUMAN	LAP3	Cytosol aminopeptidase	1	AAGIDEQENWHEGK	AAGIDEQENWHEGK	3	AAGIDEQENWHEGK3	409429	223079	318520	460591	403919	631876	738320	787611	543488	598165	631244	773723	714534	559731	289566	392743	199826	194767	313015	262410	286977	371460	336136	467455	407455	714575	662506	647488	469609	453613	54110.4	33482.5	55319.6	49351.4	61629.6	66309.4	67099.8	85443.1	88956	34538.7
P28838	P28838	AMPL_HUMAN	LAP3	Cytosol aminopeptidase	1	AAGIDEQENWHEGKENIR	AAGIDEQENWHEGKENIR	3	AAGIDEQENWHEGKENIR3						2975.95	4969.79	7146.21									2948.41		3286.89		3843.24		33750.9		17603.9	12499.5	11692.6	3003.01	5625.61							2969.35			5246.79
P28838	P28838	AMPL_HUMAN	LAP3	Cytosol aminopeptidase	1	AAGIDEQENWHEGKENIR	AAGIDEQENWHEGKENIR	4	AAGIDEQENWHEGKENIR4							3874.02	11317.8	16947.4	27737.7	4820.23				6453.83						3924.21		17583.3		10613.5		8970.55		18627.2	10272.2						3033.28
Q99459	Q99459	CDC5L_HUMAN	CDC5L	Cell division cycle 5-like protein	1	AAGIEIQK	AAGIEIQK	2	AAGIEIQK2		66353.9		6754.71		38664.2	67005	40424.7					23122.2			32140.4		55703.8		27138.9	21206.4					65475		24691.5				76539.5			44604.4		179638			211247
P47736	P47736	RPGP1_HUMAN	RAP1GAP	Rap1 GTPase-activating protein 1	1	AAGISLIVPGK	AAGISLIVPGK	2	AAGISLIVPGK2	19995.1	13505.9	12994.6			22081.9	18985.4	16000.4			26655.8	17330.6	14323.8			17548.2	19180.1	13598.4	25175.6	17766.8	23193.1	5535.52				21122.6	20622.3	10592.7					6482.11		4353.5	6692.05		11932.2	14431.1	7643.68
O95714	O95714	HERC2_HUMAN	HERC2	E3 ubiquitin-protein ligase HERC2	1	AAGLESAATIR	AAGLESAATIR	2	AAGLESAATIR2	17959.6	16360.8	14099.2			8471.56	8134.19	4227.37			14062.3	14332.6	11107.9			12359.8	21539.5	12421.6	7817.79	14455.5	12328.9					7758.24	11437.7	9165.13			29998.9	33108.5	40341.9	19704	50274.5	41978	33772.6	59709.1	46410.6	17895.9
Q68DC2	Q68DC2	ANKS6_HUMAN	ANKS6	Ankyrin repeat and SAM domain-containing protein 6	1	AAGLLEQK	AAGLLEQK	2	AAGLLEQK2	79136.5		42481								42538.8	57542						47508.1	37402		24693.4						26046				25935.5	60756.1	67036.1	68336.4	42722.2	63188	147127	118552	105426	194095
Q8IUD2	Q8IUD2	RB6I2_HUMAN	ERC1	ELKS/Rab6-interacting/CAST family member 1	1	AAGLQAEIGQVK	AAGLQAEIGQVK	2	AAGLQAEIGQVK2	41827.1	34697.3	27164.7		2751.3	35847.1	47468.1	34229.7			21137.4	33751.7	18478.9			55882.4	44283.5	28936.1	41845.4	23688.1	30701.8				4095.04	41542	38978	18817.1			5447.77	3527.57	5738.71	6527.77	16021	14028.8	22554.4	44336.9	41345.4	26623.5
Q9BW92	Q9BW92	SYTM_HUMAN	TARS2	Threonine--tRNA ligase, mitochondrial	1	AAGLVSDLDADSGLTLSR	AAGLVSDLDADSGLTLSR	2	AAGLVSDLDADSGLTLSR2																																					135998
Q13144	Q13144	EI2BE_HUMAN	EIF2B5	Translation initiation factor eIF2B subunit epsilon	1	AAGMNMEEEEELQQNLWGLK	AAGMNMEEEEELQQNLWGLK	2	AAGMNMEEEEELQQNLWGLK2	27673.6	29992.6	45642.4			18545.8	16093.4	20026.8			14661	15620.5	17983.1			32483.4	15429	37319.5	11446.7	25637.3	7658.47					10898.1	13402	15053.1			10130.8	15068.5	12808	4915.55	15397.1	13365.4	8542.6	16091.8	13512.4	32564.3
Q13144	Q13144	EI2BE_HUMAN	EIF2B5	Translation initiation factor eIF2B subunit epsilon	1	AAGMNMEEEEELQQNLWGLK	AAGMNMEEEEELQQNLWGLK	3	AAGMNMEEEEELQQNLWGLK3																	40271.4		45281.7		44997.7						28281.7
Q13459	Q13459	MYO9B_HUMAN	MYO9B	Unconventional myosin-IXb	1	AAGMSSPGAQSHPEELPR	AAGMSSPGAQSHPEELPR	2	AAGMSSPGAQSHPEELPR2						1635.6	3408.57	3032.93			2880.98	3290.41	2024.34				6515.96		8714.41		7235.04					3239.47	2510.67						4481.67			5366.75		2106.66	4947.78
Q13459	Q13459	MYO9B_HUMAN	MYO9B	Unconventional myosin-IXb	1	AAGMSSPGAQSHPEELPR	AAGMSSPGAQSHPEELPR	3	AAGMSSPGAQSHPEELPR3	4245.49	5348.3				21525.5	25007.1	29707.2			30328.9	23451.9	20991.2			5545.48	40707	3711.12	46387.8	12067.8	42101.9		5905.93		2921.49	26562.9	17570.1	8683.96				4104.96	9927.96		4020.55	8851.13	1847.4	4780.97	20914.5
O75446	O75446	SAP30_HUMAN	SAP30	Histone deacetylase complex subunit SAP30	1	AAGNASFSK	AAGNASFSK	2	AAGNASFSK2																7833.89	15945.3		17834.6		15333.7														10474.6		7795.29	19887.4
Q15785	Q15785	TOM34_HUMAN	TOMM34	Mitochondrial import receptor subunit TOM34	1	AAGNESFR	AAGNESFR	2	AAGNESFR2	67162.5	61042.9	50740.6			144038	140005	88017.2			156019	150909	91591.7	19520		103642	125342	54788.1	113767	99136.6	112067			28544.3		146784	120413	80933.9		24107	27053.9	15578.5	17156.7	13190.8	54777.4	52324.5	78047.3	183204	159181	62579.8
Q9NPG3	Q9NPG3	UBN1_HUMAN	UBN1	Ubinuclein-1	1	AAGNSEFTLPAPSK	AAGNSEFTLPAPSK	2	AAGNSEFTLPAPSK2						170258	96755.9				101058	79238.5				81290.3	190375		137865		61995.4					136060							112793		181563	251771	100214	241588	433126
Q96KM6	Q96KM6	Z512B_HUMAN	ZNF512B	Zinc finger protein 512B	1	AAGPASPPEEDPER	AAGPASPPEEDPER	2	AAGPASPPEEDPER2	5878.42		4701.2	5677.77		21693.5	32930.6	37118.2	10084.6	10918.2	25275.9	28313.4	26119.2	15916.7	8631.77		40600.6		35187.2	7337.94	29385.3	4053.74	19133.8	6057.74	18748.6	32728	9404.06	8830.25	9258.78	9178.12			9510.74			11501		9245.01	18938.2
Q460N5	Q460N5	PAR14_HUMAN	PARP14	Protein mono-ADP-ribosyltransferase PARP14	1	AAGPELQADCDQIVK	AAGPELQADC(UniMod:4)DQIVK	2	AAGPELQADC(UniMod:4)DQIVK2	76507	55306.1	26843.1			56013.5	69387.9	31334			26318.6	40918.5	16429.7			69024.1	22141.2	39649.7	25070.8	16877.7	12797.3					117257	78895.8	24198.4
O95714	O95714	HERC2_HUMAN	HERC2	E3 ubiquitin-protein ligase HERC2	1	AAGPEPQALDEFTSLLIADDTR	AAGPEPQALDEFTSLLIADDTR	2	AAGPEPQALDEFTSLLIADDTR2		26076.3	4389.49				32126.6					12047.1				26842.1	22165.2	14137.3		8723.67											49685.9	36706.6	32224.4	33423.7	32990.9	44158.8	43012.6	64859.4	37629.9
O95714	O95714	HERC2_HUMAN	HERC2	E3 ubiquitin-protein ligase HERC2	1	AAGPEPQALDEFTSLLIADDTR	AAGPEPQALDEFTSLLIADDTR	3	AAGPEPQALDEFTSLLIADDTR3	8807.21	6204.98	3517.91			7645.47	7696.85									8960.36		6707.25	5771.73	2492.48											9825.41	8761.23	7497.43	5218.8	15601.8	8744.93	8217.23	17831	9970.36	5251.44
Q86VI3	Q86VI3	IQGA3_HUMAN	IQGAP3	Ras GTPase-activating-like protein IQGAP3	1	AAGPGWAAYER	AAGPGWAAYER	2	AAGPGWAAYER2											16297.2						41902.2		41464.3		23568.2												15925.9	6622.43		22804.8	8163.29	19520	30653.9
Q9BQ69	Q9BQ69	MACD1_HUMAN	MACROD1	ADP-ribose glycohydrolase MACROD1	1	AAGPLLTDECR	AAGPLLTDEC(UniMod:4)R	2	AAGPLLTDEC(UniMod:4)R2	56845	59685	44133.5			31429.2	44123.4	61087.6			24600.9	53310.5	47145.3			51766.1	23031.1	28511.3	25986.6	25350.1	22184.9					69314	67582	54152.4
O00628	O00628	PEX7_HUMAN	PEX7	Peroxisomal targeting signal 2 receptor	1	AAGPLQVYK	AAGPLQVYK	2	AAGPLQVYK2				8116.66				6785.85	9311.47	15630.2		7892.17	7132.9	11879.4	8608.04						12019	12149.4	13124	7352.41	16807.7		7206.74	6090.5	9650.81	12312.7
P27694	P27694	RFA1_HUMAN	RPA1	Replication protein A 70 kDa DNA-binding subunit	1	AAGPSLSHTSGGTQSK	AAGPSLSHTSGGTQSK	3	AAGPSLSHTSGGTQSK3							3700.12										5056.65		6078.13	4153.95						5134.35					1627.82								4769.56
Q99973	Q99973	TEP1_HUMAN	TEP1	Telomerase protein component 1	1	AAGQPGSELLVVTVGLDGATR	AAGQPGSELLVVTVGLDGATR	2	AAGQPGSELLVVTVGLDGATR2	8688.43	4964.67																																			2774.25
Q7L1T6	Q7L1T6	NB5R4_HUMAN	CYB5R4	Cytochrome b5 reductase 4	1	AAGSDGTELFDQVHR	AAGSDGTELFDQVHR	2	AAGSDGTELFDQVHR2	28759.1	24922.1	24881	7607.84	10363	17986.2	27596	23559.7	10457.2	10744.9	10500	13092	14662.4	10190.4		24100.2	22405.3	15232.3	29855.4	11224	26133.1	13359.5	17173.8	10331.4	11343.6	16395.9	19510.6	14913	8960.49	9533.61	6360.44			4521.22	9716.83	6142.64	5471.51	6220.57		12889.2
Q7L1T6	Q7L1T6	NB5R4_HUMAN	CYB5R4	Cytochrome b5 reductase 4	1	AAGSDGTELFDQVHR	AAGSDGTELFDQVHR	3	AAGSDGTELFDQVHR3	32796	32809.2	26740.6	21950.6	12769.6	24008.7	26664.4	33749.4	20332.2	9633.66	24726.6	25368.2	21165.9	20825.8	15249.3	49823.4	29146.3	30758.4	33225.7	36549.9	27218.2	29951.8	25568.3	16637.1	9772.46	23373.7	23567.1	18095.6	20082.1	15318.8	7236.56	8124.66	9932.16	8669.04	12065.4	6571.59	4708.17	19206	13650.3	12342.6
Q86SX6	Q86SX6	GLRX5_HUMAN	GLRX5	Glutaredoxin-related protein 5, mitochondrial	1	AAGSGAGGGGSAEQLDALVK	AAGSGAGGGGSAEQLDALVK	2	AAGSGAGGGGSAEQLDALVK2									10194.3			16001.8					24714.2		23809.1	10060.4	14363.7	7712.82			15490.6		15007.5	11893.1								8582.33
O75369	O75369	FLNB_HUMAN	FLNB	Filamin-B	1	AAGSGELGVTMK	AAGSGELGVTMK	2	AAGSGELGVTMK2	1447100	1502700	1663750	447722	89665.4	1437700	1632210	1822740	428928	126438	1275870	1526050	1439650	484954	102179	1950510	1248500	1550410	1574100	1410230	1510100	458284	597798	127602	157918	1659720	1577250	1605440	428073	117643	366448	77201	265020	375929	73234.8	181597	243415	217819	373180	1306780
Q9C026	Q9C026	TRIM9_HUMAN	TRIM9	E3 ubiquitin-protein ligase TRIM9	1	AAGSGVSDYDYLDLDK	AAGSGVSDYDYLDLDK	2	AAGSGVSDYDYLDLDK2	12569.5	13706	8150.03			9605.66	9416.26	7141.29			7714.27	7406.14	7615.08			13968.5	9096.69	13880.2								9064.47	7030.36						1907.79		4339.37	3694.65		6077.4	3677.37
Q9BZE9	Q9BZE9	ASPC1_HUMAN	ASPSCR1	Tether containing UBX domain for GLUT4	1	AAGSPSPLPAPDPAPK	AAGSPSPLPAPDPAPK	2	AAGSPSPLPAPDPAPK2	35576.9	32090.4	30586.3	16554.8		80959.6	99771	112327	41875.4	11354.8	61322	67802.4	66541.8	36841.2	8197.8	68675.5	109500	18730.9	109178	40987.3	103303	22796.8	50131.6	6273.42	13232.4	89431.2	73468.8	56305.2	24474.9	8199	28696.9	11275.4	26131.3	10224.2	24235.2	26235.7	4030.46	19262.7	36250.1	11333
Q8WZ64	Q8WZ64	ARAP2_HUMAN	ARAP2	Arf-GAP with Rho-GAP domain, ANK repeat and PH domain-containing protein 2	1	AAGTDGNALQDQQLSK	AAGTDGNALQDQQLSK	2	AAGTDGNALQDQQLSK2	3860.25	3421.5	1427.57			8846.81	7238.27	4055.16			4099.51	6165.71				3676.64	6223.49		5118.44		2833.48					5203.85	3449.44	2550.7								3135.85		6766.26	5517.14
Q8N5M9	Q8N5M9	JAGN1_HUMAN	JAGN1	Protein jagunal homolog 1	1	AAGTDGSDFQHR	AAGTDGSDFQHR	2	AAGTDGSDFQHR2	395485	282863	329617	687804	642462	318264	716412	549914	455660	696203	331854	353051	350281	543303	413793	465641	457237	87355.9	448293	316356	392578	538326	736417	765934	910544	567936	480120	449103	446313	871204	79102.4	43954.3	122075	43344.9	129279	156483	36536.6	73396	160658	18809.4
Q8N5M9	Q8N5M9	JAGN1_HUMAN	JAGN1	Protein jagunal homolog 1	1	AAGTDGSDFQHR	AAGTDGSDFQHR	3	AAGTDGSDFQHR3	461073	353251	378078	758033	743373	366602	540031	555484	434538	367097	449974	470614	354762	750440	549274	366319	321549	107066	288764	328886	293922	515532	459432	801719	758339	403779	447424	459438	405380	689011	69737.3	33658.5	61703.4	52493.2	63438.3	66830.5	19377.4	50859.6	61540.2	12139.1
Q8N5M9	Q8N5M9	JAGN1_HUMAN	JAGN1	Protein jagunal homolog 1	1	AAGTDGSDFQHRER	AAGTDGSDFQHRER	3	AAGTDGSDFQHRER3																															3468.31			6842.15			2037.27
Q9H6K5	Q9H6K5	PRR36_HUMAN	PRR36	Proline-rich protein 36	1	AAGTEVGLPR	AAGTEVGLPR	2	AAGTEVGLPR2	8281.82	9190.69	9279.82	6109.09	8438.33	6329.73	13180.4	10859.8	7664.98	11858.3	7780.14	11709.3	7880.7		7982.54	10453.8	3433.62	8743.51	6781.67	7680.1	8298.4	8339.1	9145.39	11524.6	10610.8	8365.43	9018.55	7778.96	10692.3	10086.9
P26641	P26641	EF1G_HUMAN	EEF1G	Elongation factor 1-gamma	1	AAGTLYTYPENWR	AAGTLYTYPENWR	2	AAGTLYTYPENWR2	16292.6		9555.3			23053.3	23694.2				17440.9	13946.2	17398.4	5593.2		19274.9	20662.5	13331.5		20189.1	22716.3		6733				20054.5	14800.2					11014.1	4011.1	6198.73			5320.73	12754.5	13268.8
P52272	P52272	HNRPM_HUMAN	HNRNPM	Heterogeneous nuclear ribonucleoprotein M	1	AAGVEAAAEVAATEIK	AAGVEAAAEVAATEIK	2	AAGVEAAAEVAATEIK2																																					4786.46
Q8IUC4	Q8IUC4;A8MT19	RHPN2_HUMAN	RHPN2	Rhophilin-2	0	AAGVLNYLK	AAGVLNYLK	2	AAGVLNYLK2	12487.1	12868.1				37084.3	54941.5	31902.7			89842.3	92077.8	54941.3			22027.3	58722.3	19496.9	38938.4	32385.1	38703.2					66647.7	54339.2	27616.8				10615.3				13512.2	32179.7	25869.6	29150.6	35838.4
P05386	P05386	RLA1_HUMAN	RPLP1	Large ribosomal subunit protein P1	1	AAGVNVEPFWPGLFAK	AAGVNVEPFWPGLFAK	2	AAGVNVEPFWPGLFAK2	3075510	2766090	2317270	2714380	2061370	3874660	4074120	4081140	3094900	3513660	2854410	2991920	3175360	3148980	3036190	2995230	3304410	1827300	4370020	2296300	3691360	2426570	3775100	2675970	3947950	3583670	3272010	3024550	3029610	3286090	4416670	1188590	3245910	1549610	2256270	2612600	1478820	1006500	2036550	789708
P05386	P05386	RLA1_HUMAN	RPLP1	Large ribosomal subunit protein P1	1	AAGVNVEPFWPGLFAK	AAGVNVEPFWPGLFAK	3	AAGVNVEPFWPGLFAK3						11192		11634.3		8156.95	2737.42										8744.2		7684.53		9807.9	7720.21	6423.89	6400.36	4941.53				5399.28						7053.01
Q96SB3	Q96SB3	NEB2_HUMAN	PPP1R9B	Neurabin-2	1	AAGVPQVNSK	AAGVPQVNSK	2	AAGVPQVNSK2								16227.5			6252.55		20293.3				11665.6		18237.9		19818.4										5498.93	11686.5	41814.7	3920.69	5725.87	28840.7	6786.97	10820.8	19248.5
Q9Y230	Q9Y230	RUVB2_HUMAN	RUVBL2	RuvB-like 2	1	AAGVVLEMIR	AAGVVLEMIR	2	AAGVVLEMIR2	131028	200925	172417	351288	275001	540085	432692	532473	621884	940861	317753	257022	317196	414171	441375	243359	261569	145814	293071	289831	290771	399481	432134	503784	639236	309566	188276	200299	521146	657951	57087.9	49461.4	108979	52047.3	93843.9	122974	69034	146564	157708	30448.9
Q9H0N5	Q9H0N5	PHS2_HUMAN	PCBD2	Pterin-4-alpha-carbinolamine dehydratase 2	1	AAGWSELSER	AAGWSELSER	2	AAGWSELSER2	26182.9	32050.8	32879.4	79712.6	52519.3	58739.1	80302.3	88276	143468	215627	64817	82254.4	68350.3	135573	158457	44856.4	88140.1		128363	41878.9	117429	75056.9	232961	101544	227038	93332.6	62360.6	58254.3	136059	211895	8302.48		28857.5		13837.6	20377		13636.1	19481
Q96JN8	Q96JN8	NEUL4_HUMAN	NEURL4	Neuralized-like protein 4	1	AAGYAHGLVFSTK	AAGYAHGLVFSTK	2	AAGYAHGLVFSTK2							69539																			73159.2										26638.8			36125.1
P33316	P33316	DUT_HUMAN	DUT	Deoxyuridine 5'-triphosphate nucleotidohydrolase, mitochondrial	1	AAGYDLYSAYDYTIPPMEK	AAGYDLYSAYDYTIPPMEK	2	AAGYDLYSAYDYTIPPMEK2	631944	617318	553683	347584	172264	420972	584539	497793	189513	174165	366163	316487	394576	166679	82959.1	732086	443085	755754	500403	442731	470243	333961	366253	184960	158765	492347	498831	499296	196065	139480	57109.4	75117	91671.2	118268	158687	116561	56720.2	164308	118073	409895
P33316	P33316	DUT_HUMAN	DUT	Deoxyuridine 5'-triphosphate nucleotidohydrolase, mitochondrial	1	AAGYDLYSAYDYTIPPMEK	AAGYDLYSAYDYTIPPMEK	3	AAGYDLYSAYDYTIPPMEK3	16259.1	19034.6	16908.5	19950.3	12038.7	15352.3	11411.2	20784.8	9081.89		6015.38	17602.7				26683.8	18720	27234.5	13313.5	17010.6	16863		17326.5		16334.7	22436.3	26726.9	17369.7	9869.78
Q9H9Y6	Q9H9Y6	RPA2_HUMAN	POLR1B	DNA-directed RNA polymerase I subunit RPA2	1	AAGYNFYGTER	AAGYNFYGTER	2	AAGYNFYGTER2	24019.8	21287.6	16896.4			47413.8	87987.1	54253.4	6433.95		49324	46486.2	31818.5	7157.93		30461.3	70187.4	15635.5	79604.4	26711.7	64453.2		10566.1			80158	47036.6	31223	8292.32	5633.12	6964.05	8436.17	20220.3	3791.43	10576	22379.1	7876.54	26381.7	51145.8	6347.55
Q7Z591	Q7Z591	AKNA_HUMAN	AKNA	Microtubule organization protein AKNA	1	AAHAALEEEYLK	AAHAALEEEYLK	2	AAHAALEEEYLK2																																4378.13			6496.22		3292.03	5502.33
Q7Z591	Q7Z591	AKNA_HUMAN	AKNA	Microtubule organization protein AKNA	1	AAHAALEEEYLK	AAHAALEEEYLK	3	AAHAALEEEYLK3																																7250.14		9576.86	15183.1	9459.11		10253.5
P0CJ78	P0CJ78	ZN865_HUMAN	ZNF865	Zinc finger protein 865	1	AAHAPPAAAAEAPK	AAHAPPAAAAEAPK	2	AAHAPPAAAAEAPK2	2668.59					8298.54	9645.77	9114.85	1681.25		7393.4	4165.06	5786.47		1178.38	3581.31	6462.11		6132.22	2891.8						7112.29	3480.84	4882.08			5171.45	6704.41	22656.9		16782.1	24872.3	3350.89	9908.41	21742.6	1639.62
Q5JSZ5	Q5JSZ5	PRC2B_HUMAN	PRRC2B	Protein PRRC2B	1	AAHASADLPEASSK	AAHASADLPEASSK	2	AAHASADLPEASSK2	80065.7	76464.5	46863	81062.4	29521.1	73457.8	151930	149536	52236.1	100790	34094.7	58342.8	80235.8	88395.3	64248.1	139604	176779	7763.64	186978	105167	240292	80979.8	179274	110916	287922	150366	132516	130809	66074.6	96446.7	20217	64175.6	120547	58961.3	122248	104408	10113.2	94032.4	122826
Q5JSZ5	Q5JSZ5	PRC2B_HUMAN	PRRC2B	Protein PRRC2B	1	AAHASADLPEASSK	AAHASADLPEASSK	3	AAHASADLPEASSK3			14991.7	8086.7	8163.89	8700.02		2961.34	6229.74		11394	11065.8		6392.89	11046.4			5217.9					7364.6	6757.18	7664.45	9445.46	6196.95		5610.86	9228.45	10679.2	15951.3	24058.6		26360	16744.8	9682.31	22060.4	21903.2
Q9H444	Q9H444;P59074	CHM4B_HUMAN	CHMP4B	Charged multivesicular body protein 4b	0	AAHDNMDIDK	AAHDNMDIDK	2	AAHDNMDIDK2	1604420	1238470	1491690	673145	969526				952514	540366	1229630		889105	637853	738002	999812	1268610	937033	632855	1489130		1264710	697267	1592430					872091	622810				92506.9	307111		101859
Q9H444	Q9H444;P59074	CHM4B_HUMAN	CHMP4B	Charged multivesicular body protein 4b	0	AAHDNMDIDK	AAHDNMDIDK	3	AAHDNMDIDK3	16041.5	21071.3	29785	17170.7	43795											15068.9		33089.5		17778		23018.7		32766.3						12089.6
Q03001	Q03001	DYST_HUMAN	DST	Dystonin	1	AAHEGLIDR	AAHEGLIDR	2	AAHEGLIDR2																															10752.5	11140	19697.4	7750.12	20321.5	21712.9	9520.8	25000	33033	8213.15
O14646	O14646	CHD1_HUMAN	CHD1	Chromodomain-helicase-DNA-binding protein 1	1	AAHFDIDWGK	AAHFDIDWGK	2	AAHFDIDWGK2	12381.4	16140.5				8915.38												12077													15683.6	22411.6	21766.2	10561.7	20573.7	17051.8	16814.2	38877.3	21076.8	17413.9
O14646	O14646	CHD1_HUMAN	CHD1	Chromodomain-helicase-DNA-binding protein 1	1	AAHFDIDWGK	AAHFDIDWGK	3	AAHFDIDWGK3	23954.5	19192.5				7487.54										28518.2	19519.9	28342.7	16423.8												28155.8	58301.6	44063.4	27733.9	60952.6	42703.7	44021.1	86798.5	58527.7	53203.6
O14647	O14647	CHD2_HUMAN	CHD2	Chromodomain-helicase-DNA-binding protein 2	1	AAHFDVEWGVEDDSR	AAHFDVEWGVEDDSR	2	AAHFDVEWGVEDDSR2		18434	11979.2								14032.7	15246.2				15472.7			21525.7		10411.9					20283.9	16638.5				10043.2		8489.23		10271.5	18231.5		22398	27548.8
Q53H12	Q53H12	AGK_HUMAN	AGK	Acylglycerol kinase, mitochondrial	1	AAHFFSTLK	AAHFFSTLK	3	AAHFFSTLK3	11167.7	21148.3				15979.4	23905.5	11791.4	57801.3	24766.3	125560	69836.1	62807.2	103952	93843.8	6895.55	42009.3		19957.9	37821.1	35837.5	59281.2	79298	52823.2	41107	13439.9	25425.6	27457.3	30939.5	50450.1
Q15021	Q15021	CND1_HUMAN	NCAPD2	Condensin complex subunit 1	1	AAHGFDWEEER	AAHGFDWEEER	2	AAHGFDWEEER2	27083.3	14638.1	20959.1			14901.3	21980.6	9441.18			12024.1	24615.9	17299.2			37585.4	31863.9	13375.7	54325.8	15002.4	38403					19317.7	19576.8	17447.4			11010	6768.43	16829.6	10900.3	21782.8	19953.7	10723.6	23251.1	30270.7	25127.8
Q15021	Q15021	CND1_HUMAN	NCAPD2	Condensin complex subunit 1	1	AAHGFDWEEER	AAHGFDWEEER	3	AAHGFDWEEER3	38586.9	22967	40017.3			19726.4	27115.2	14045.7			23659.5	35188.6	24216			41892.9	46916.9	18702.3	51354.4	27675.7	32755.1					16316	18409.5	16139.7			3359.51	10783	13660	5359.46	11622.8	11650.6	8519.44	25508.4	23285	18864.1
Q8WZA9	Q8WZA9	IRGQ_HUMAN	IRGQ	Immunity-related GTPase family Q protein	1	AAHGVLLQALDEMR	AAHGVLLQALDEMR	2	AAHGVLLQALDEMR2						9239.71	10690.4	13381.3					13354.1				17192.5		20577.8	4782.48	20403.5					11251.3	7163.77	5293.39
Q8WZA9	Q8WZA9	IRGQ_HUMAN	IRGQ	Immunity-related GTPase family Q protein	1	AAHGVLLQALDEMR	AAHGVLLQALDEMR	3	AAHGVLLQALDEMR3	18543.6	12855.6	14577.7			62087.3	61981.3	82170.2	8010.78	4463.9	53700.2	43003.8	79482.2	8733.54	3526.83	17760.1	80768.6	9824.16	94613.1	19390.9	97995.9	4022.98	13356.1	2929.58	5500.87	58596.7	53416.4	29710.5	6832.41			4976.72	11092		4669.94	7419.27		3819.66	10558.9	3490.73
O43795	O43795	MYO1B_HUMAN	MYO1B	Unconventional myosin-Ib	1	AAHIFNEALVCHQIR	AAHIFNEALVC(UniMod:4)HQIR	3	AAHIFNEALVC(UniMod:4)HQIR3			3179.35			5985.94		7261.11					6048.48				6174.86		11508.3	3416.55	10107.8					11070.7	5853.53	3896.02
Q05823	Q05823	RN5A_HUMAN	RNASEL	2-5A-dependent ribonuclease	1	AAHLADFDK	AAHLADFDK	2	AAHLADFDK2	27869.7	31900	19485.9			24683.3	47257.5	19415.5			26304.9	23705.9	18074			42483.4	26035.8	24958	22865.8	22407.9						35704.9	21309.4	12752.2			8929.87		12624.5	12961	9886.86	20788.3	18254.9	47819.3	50265	27233.3
Q05823	Q05823	RN5A_HUMAN	RNASEL	2-5A-dependent ribonuclease	1	AAHLADFDK	AAHLADFDK	3	AAHLADFDK3	18033.6						8733.7									9758.08																							21900.7	19029.6
Q9UQ80	Q9UQ80	PA2G4_HUMAN	PA2G4	Proliferation-associated protein 2G4	1	AAHLCAEAALR	AAHLC(UniMod:4)AEAALR	2	AAHLC(UniMod:4)AEAALR2	99372.2	89261.1	103998	63760.8	23112.2	49023.7	58039.5	103953	38911.8	19352.1	53484.7	83404.4	113177	33536.2	26372.3	111310	77897.6	42844.4	82499.2	62552.1	78595	45720.2	53160.6	33390.5	29733.7	189034	157451	159385	48277.2	40066.6	6346.96			5861.59			2019			3281.07
Q9UQ80	Q9UQ80	PA2G4_HUMAN	PA2G4	Proliferation-associated protein 2G4	1	AAHLCAEAALR	AAHLC(UniMod:4)AEAALR	3	AAHLC(UniMod:4)AEAALR3	40359.7	35531.9	23501	21011.5		17512.9	23656	26550.6	12708.2	6661.18	47906.9	60742.8	57344.6	15149.9	15778.8	18719.1	25529	12465.3	35862.4	25841	31108	19522.7	17004.6	14943.9	11401.9	61000.1	45165.5	63451.9	18727.6	13004.5
Q3B7T1	Q3B7T1	EDRF1_HUMAN	EDRF1	Erythroid differentiation-related factor 1	1	AAHLEEFHYQTK	AAHLEEFHYQTK	2	AAHLEEFHYQTK2	19580.9	8272.25	9325.74			7049.69	10623.1	8073			8266.39	5184.63				13141.6	11054.8		8333.49	6732.62	8406					10049.3	7613.13	8654.42			5891.11	4886.15		6409.89	7710.53	9169.65	4357.88	9640.33	12003.8	10461.5
Q3B7T1	Q3B7T1	EDRF1_HUMAN	EDRF1	Erythroid differentiation-related factor 1	1	AAHLEEFHYQTK	AAHLEEFHYQTK	3	AAHLEEFHYQTK3	32921.7	18870.9	25887.6			33620.6	34008.7	21914.3			20697.7	21007.1	20249.5			30924.4	19948.4	25215.9	16828.6	21268.8	19108.7		12945.3			32128.9	26255.9	20130.3			12571.8	16467.6	11823	10142.9			12841	15891.1	17826.3	17548.5
Q3B7T1	Q3B7T1	EDRF1_HUMAN	EDRF1	Erythroid differentiation-related factor 1	1	AAHLEEFHYQTK	AAHLEEFHYQTK	4	AAHLEEFHYQTK4	18578.5						27605.4	22776.2			22259.8					24913.2	19619.3		26833.9	22597.2							21587.1	19581										20852.3
Q6JQN1	Q6JQN1	ACD10_HUMAN	ACAD10	Acyl-CoA dehydrogenase family member 10	1	AAHLMDLAGNK	AAHLMDLAGNK	2	AAHLMDLAGNK2	19762.8	19394.7	14071.5	18173.1	14035.5	16837.9	15553.8	24177.2		17220.9		11427.2		15617.1		20813.7		16738	13985.4		9814.58	14560.9	11763.7	13687.3	25772.3		12578.6	17225.3					10077.7		12990	10734.1		12253.6	16807.3	7303.22
Q6JQN1	Q6JQN1	ACD10_HUMAN	ACAD10	Acyl-CoA dehydrogenase family member 10	1	AAHLMDLAGNK	AAHLMDLAGNK	3	AAHLMDLAGNK3	11486.3	12372.4	11073.8	20500.9					17662.8	10550.9	8711.68		7185.02	11948.3				11413.4		9849.53			9722.32				11306.6		17217.5									5913.79
Q92738	Q92738	US6NL_HUMAN	USP6NL	USP6 N-terminal-like protein	1	AAHPALAVTVPGPAEVR	AAHPALAVTVPGPAEVR	2	AAHPALAVTVPGPAEVR2		1611.94				3917.06	3493.35	4271.84			3360.82	4078.38	2673.25			2201.9	7335.78		6082.24		6020.1					5358.99	3850.33	3771.86					1689.7							2275.98
Q96DB9	Q96DB9	FXYD5_HUMAN	FXYD5	FXYD domain-containing ion transport regulator 5	1	AAHPTDDTTTLSER	AAHPTDDTTTLSER	2	AAHPTDDTTTLSER2	7232.69	5837.98	9730.74	14868.8	15025.1	4979.84	7472.98	10361	5399.54	9362.83	5252.91	6773.91	9912.88	12791.5	7904.61	10212.5	10176.1	2140.72	14432.6	6198.34	16094	10735.4	13662.3	16737.4	23909.9	5691.51	2976.66	4856.68	2422.62	5910.78					2589.67
Q96DB9	Q96DB9	FXYD5_HUMAN	FXYD5	FXYD domain-containing ion transport regulator 5	1	AAHPTDDTTTLSER	AAHPTDDTTTLSER	3	AAHPTDDTTTLSER3	4468.83	2304.12	5126.5	12178.1	12138.6				4270.6	4546.44		5688.88	3146.3	8528.73	6312.04	2645.99	2182.44			2614.78	2688.02	7686.62	1487.18	12674.2	8799.23		1743.83	3303.13	3558.75	6053.65
O95613	O95613	PCNT_HUMAN	PCNT	Pericentrin	1	AAHSAELEAVLLALAR	AAHSAELEAVLLALAR	3	AAHSAELEAVLLALAR3	10344.1	4059.96	1406.92			7853.59	4548.63	2671.26								4497.66		5020.52													6832.51	28520.2	9062.11	8832.13	13569.6	8120.2	9666.12	35127.9	4306.48	3791.57
P78371	P78371	TCPB_HUMAN	CCT2	T-complex protein 1 subunit beta	1	AAHSEGNTTAGLDMR	AAHSEGNTTAGLDMR	2	AAHSEGNTTAGLDMR2	1140450	761191	851546	1484640	761412	2219840	3009290	3097860	2566860	2917060	1309730	1917460	2052950	2498200	1297100	1535790	2602980	305489	3229980	929288	3094140	1110500	3569990	1346290	3249700	2985900	2538310	2127370	3069870	2078650	223830	260997	867686	54023.3	693556	1182200	131946	575844	1330300	55566.7
P78371	P78371	TCPB_HUMAN	CCT2	T-complex protein 1 subunit beta	1	AAHSEGNTTAGLDMR	AAHSEGNTTAGLDMR	3	AAHSEGNTTAGLDMR3	196584	194305	192712	479437	288539	271874	270721	313645	638422	367358	645451	518715	501959	756898	509950	164855	395308	90939.4	272715	251047	337232	527598	737530	438700	452707	312229	399862	399575	636049	514077	31086.3	23114.8	20409.2	24182.3	70780.4	15801.4	48695.3	52899.3	68981.5	12224.5
Q709F0	Q709F0	ACD11_HUMAN	ACAD11	Acyl-CoA dehydrogenase family member 11	1	AAHSMDTLGSAGAK	AAHSMDTLGSAGAK	2	AAHSMDTLGSAGAK2	28270.5	25260.5	27348	30510.6	14323	25526.1	54102.5	42958.6	26785.2	19050.4	27960.7	22009.8	32845.9	27361.9	13385.1	41755.2	35693.7	11539.1	26106.2	28841.7	34213.2	33909	50700.7	15564.9	40386.4	48560.7	47504.8	38196.3	29118	12575.4	5277.22	7014.44	16883.8		8422.78				11783.2	6988.88
Q709F0	Q709F0	ACD11_HUMAN	ACAD11	Acyl-CoA dehydrogenase family member 11	1	AAHSMDTLGSAGAK	AAHSMDTLGSAGAK	3	AAHSMDTLGSAGAK3	22482.3	13387.5	19220.8	34323.3	15888.9	13686.4	16159	11782.5	22773	12948.2	22651.9	21029.3	18075.3	23107.1	13930.8	11199.8		9008.19	13438.8	19470.7	14140.4	28722.4		15930.2	17208.4	10834	16050.2	20314.4	27426.3	15307					6878.09			6922.89
Q9Y2U9	Q9Y2U9	KLDC2_HUMAN	KLHDC2	Kelch domain-containing protein 2	1	AAHSNEILIFSVQPK	AAHSNEILIFSVQPK	2	AAHSNEILIFSVQPK2	12886.6	7972.74														4813.62	3836.66	4339.23	6369.71																				5324.88
Q9Y2U9	Q9Y2U9	KLDC2_HUMAN	KLHDC2	Kelch domain-containing protein 2	1	AAHSNEILIFSVQPK	AAHSNEILIFSVQPK	3	AAHSNEILIFSVQPK3	96434.4	50106.1	32199.6													37365.1	21449.6	46325.2	16887.4	26542.9	21125.9										11804.2			7264.16	13937.3		21025.7	24799.7	20009	34513.3
P04049	P04049	RAF1_HUMAN	RAF1	RAF proto-oncogene serine/threonine-protein kinase	1	AAHTEDINACTLTTSPR	AAHTEDINAC(UniMod:4)TLTTSPR	3	AAHTEDINAC(UniMod:4)TLTTSPR3																	7271.32				4890.51						4893.38
Q96QU6	Q96QU6	1A1L1_HUMAN	ACCS	1-aminocyclopropane-1-carboxylate synthase-like protein 1	1	AAHTYVSEELR	AAHTYVSEELR	2	AAHTYVSEELR2	16219.4	19985.9	13603.2	22278.6	25524.6	16086.6	19591.4		16819	16614	8065.58	8789.11	9079.02	12175.7	10402.1	15258.5	14882.3	8593.72	14121.9	9874.73	13633.1		18341.7	23177.1	23674.8	15420.1	15963.8	8802.45	14029.1	11188.7					6561.41		4003.68
Q96QU6	Q96QU6	1A1L1_HUMAN	ACCS	1-aminocyclopropane-1-carboxylate synthase-like protein 1	1	AAHTYVSEELR	AAHTYVSEELR	3	AAHTYVSEELR3	27298.1	21877.8	31146	35225.7	29642.6						11369.4	17558.4				20785.7	19763.3	23525.1	13576.6	19639.5		22360.4	10119.3	23520.3	12836.2			10078.5									5875.56		17547.8	14379
P49902	P49902	5NTC_HUMAN	NT5C2	Cytosolic purine 5'-nucleotidase	1	AAHVLMPHESTVEHTHVDINEMESPLATR	AAHVLMPHESTVEHTHVDINEMESPLATR	3	AAHVLMPHESTVEHTHVDINEMESPLATR3													3428.65				6134.38		6067.05		5188.18				5306.32		3521.02
Q14999	Q14999	CUL7_HUMAN	CUL7	Cullin-7	1	AAHVSEQFAR	AAHVSEQFAR	2	AAHVSEQFAR2							4682.3	4901.12					10863.3				5692.33		11518.7	2179.52	14181.9					8427.22	3524.95									7422.91			14183.8
P0CAP2	P0CAP2	GRL1A_HUMAN	POLR2M	DNA-directed RNA polymerase II subunit GRINL1A	1	AAIAECEEVR	AAIAEC(UniMod:4)EEVR	2	AAIAEC(UniMod:4)EEVR2	144710	78765.2	108786	84987.4	68126.1			42024.7	46488.6		36320.2	75435	95197.4	60693.6	74802.4	71107.4			57138.1	76106		85731.5		83886			34025.3	51705.5		60224
Q96PK6	Q96PK6	RBM14_HUMAN	RBM14	RNA-binding protein 14	1	AAIAQLNGK	AAIAQLNGK	2	AAIAQLNGK2	15650.6	15235.2		2142.14		30093	39750.3	6085.78			68056.5	39667.8	6147.39			11740.8	60976.9		55052.9	8145.22	10336.1					85953.6	20284.6				6667.27	3666.47	31684.2	13920.9	4986.66	37362.5	64065.7	54327.4	104276	20900.8
Q96RK0	Q96RK0	CIC_HUMAN	CIC	Protein capicua homolog	1	AAIASIPVGSFEAGASGR	AAIASIPVGSFEAGASGR	2	AAIASIPVGSFEAGASGR2		9349.15											15537.6						26261.6		18218.5						6287.81			9695.47			9950.59			15273.8		11674.1
Q9P2G1	Q9P2G1	AKIB1_HUMAN	ANKIB1	Ankyrin repeat and IBR domain-containing protein 1	1	AAIDAVDNK	AAIDAVDNK	2	AAIDAVDNK2		13904.5	12058.1				9327.84				21189	17120				7378.83	11898.8			10946.7																	13658.3	17598	6210.25	23468.9
Q9P2G1	Q9P2G1	AKIB1_HUMAN	ANKIB1	Ankyrin repeat and IBR domain-containing protein 1	1	AAIDAVDNKK	AAIDAVDNKK	2	AAIDAVDNKK2							14476.8				7572.84								6939.22		6723					11119.1	7830.83						5113.24	2196.32		5866.96			15972.5
P35637	P35637;Q92804	FUS_HUMAN	FUS	RNA-binding protein FUS	0	AAIDWFDGK	AAIDWFDGK	2	AAIDWFDGK2	52937.5	49863.9	5377890	6126530	34454.9	5469400	6013340	50414.4	6139850	7044950	5346880	5388690	5536690	5903550	6356380	6060150	4929630	6259910	5023590	5629380	4393440	6100010	5803910	6641720	6950780	5122300	6341120	5877530	6125620	6733170	196495	105349	192241	168574	134553	184969	76210.2	86735.1	106941	62546.6
Q92804	Q92804	RBP56_HUMAN	TAF15	TATA-binding protein-associated factor 2N	1	AAIDWFDGKEFHGNIIK	AAIDWFDGKEFHGNIIK	2	AAIDWFDGKEFHGNIIK2																																2627.62	11177.8	4078.97	4666.23	11646.9			5487.17
Q92804	Q92804	RBP56_HUMAN	TAF15	TATA-binding protein-associated factor 2N	1	AAIDWFDGKEFHGNIIK	AAIDWFDGKEFHGNIIK	3	AAIDWFDGKEFHGNIIK3		4045	2557.63	8485.22	7812.15	7250.28	17272	21763.2	30391.2	39080	4688.34		3158.75	5598.23	17097.4				3422.71		3532.79	5627.24	21752.8	5128.7	22920.2	5941.2	23382.4	7012.5	24306.6	30654.3	117500	53170.4	159161	15656.3	79075	130091	4434.66	43727.3	77376.8
Q92804	Q92804	RBP56_HUMAN	TAF15	TATA-binding protein-associated factor 2N	1	AAIDWFDGKEFHGNIIK	AAIDWFDGKEFHGNIIK	4	AAIDWFDGKEFHGNIIK4		3197.96		4655.56			7537.13	12062.2	7267.53	18160.9			4138.7		6107.14								8582.72	4481.19	6515.09		6896.71		6262.68	7981.58	40794.1	23960.1	51783.4	8668.74	20896.1	38989.3		22870.4	32285.2
P35637	P35637	FUS_HUMAN	FUS	RNA-binding protein FUS	1	AAIDWFDGKEFSGNPIK	AAIDWFDGKEFSGNPIK	2	AAIDWFDGKEFSGNPIK2				13062.5				23082.7	39302.7	109767					20719								25360.9	9266.86	20126.8				48375.9	47097.1	10835.9				7517.28
P35637	P35637	FUS_HUMAN	FUS	RNA-binding protein FUS	1	AAIDWFDGKEFSGNPIK	AAIDWFDGKEFSGNPIK	3	AAIDWFDGKEFSGNPIK3																							40691.2		29358.8		30297.5						6933.71						6169.35
Q9UHB9	Q9UHB9	SRP68_HUMAN	SRP68	Signal recognition particle subunit SRP68	1	AAIEAFNK	AAIEAFNK	2	AAIEAFNK2	204362	215476	298305	28960.7		87131.6	93212.6	73421.8	20910.7		244927	223121	167733			135395	113037	291386	73878.3	197348	115218	27971.4	22092.6	14464.6		105110	155952	229956	19573.7	13964		9745.6	9669.9	27032.6	13613.1	10001.1	53618.2	17967.6	15452.5	239527
Q8NB49	Q8NB49	AT11C_HUMAN	ATP11C	Phospholipid-transporting ATPase IG	1	AAIECEQPQPDLYK	AAIEC(UniMod:4)EQPQPDLYK	2	AAIEC(UniMod:4)EQPQPDLYK2	27926.9	25704.7	16137.2	21433.6	16732.8		15678.1	15049.4	12405.8	11999.4		10100.7	12273.6	9218.35	15523.1	17336.3		15887	11220.5	11126.9	9388.1	19377.6	7883.95	29161.5	12244.1	13091.2	13808	16331.4	11124.8	14985.6
Q6ZMI0	Q6ZMI0	PPR21_HUMAN	PPP1R21	Protein phosphatase 1 regulatory subunit 21	1	AAIEHELPTATQK	AAIEHELPTATQK	2	AAIEHELPTATQK2	19722.9	16193.7	19923.4			19236.4	29517.1	25008.9			16014.9	17133.2	17136			25788.2		12548.7	15427.9	15516.8						21640.2	10905.1	19225
Q6ZMI0	Q6ZMI0	PPR21_HUMAN	PPP1R21	Protein phosphatase 1 regulatory subunit 21	1	AAIEHELPTATQK	AAIEHELPTATQK	3	AAIEHELPTATQK3	14860.3	6573.4	9632.93				6452.93	5770.19			13705.8	13775.9	6373.49			6130	8461.41		5800.17		6104.47					6574.33	7584.82	11543												3853.42
Q96CD0	Q96CD0	FBXL8_HUMAN	FBXL8	F-box/LRR-repeat protein 8	1	AAIELLMVLAGR	AAIELLMVLAGR	2	AAIELLMVLAGR2	9972.61					18637.1	19942.1	11623.4									3285.65		3600.07																					2220.33
Q8N556	Q8N556	AFAP1_HUMAN	AFAP1	Actin filament-associated protein 1	1	AAIEVNAGR	AAIEVNAGR	2	AAIEVNAGR2	7218.16	10612.3	7548.83	4917.38	1812.56	9975.65	8560.59	7981.24			14750	16563.8	10525.6			9176.41	34479.3	3514.53	15256.4	17052.3	19713.6		3616.55	2467.42	3150.67	12475.4	10224.4	3889.11				11134	23289		18533.7	24784.8		23578.4	46512
Q96RK4	Q96RK4	BBS4_HUMAN	BBS4	Bardet-Biedl syndrome 4 protein	1	AAIEVYNEAAK	AAIEVYNEAAK	2	AAIEVYNEAAK2	43059.5	51270.8	46466.9			33363.2	30987.4	38855			22106.6	35600.3				50491.6	35985.9	43236	20128.7	48258.9	40255.5					27111.8	22573.1	27113.5			37925.5	21825.8	24948.7	42996.1	23272.2	30974.7	37526.6	31771.7	31120.2	50047.7
Q8NFP9	Q8NFP9	NBEA_HUMAN	NBEA	Neurobeachin	1	AAIEYGTEEDVVK	AAIEYGTEEDVVK	2	AAIEYGTEEDVVK2	99241.4	79812.6	89551.3	83037.8	62068.4	83064.4	86171.2	90419.8	58829.9	85764	46021.4	72707.4	60171.5	43705.8	50782.9	98770.2	60167.9	71528.1	70199.6	53321.6	61364.2	73034.9	72418	78704.9	68340.4	69202.1	73877.9	70583.2	58169.8	68715.6	28223.5	15720.1	20511.9	26652.6	24196.7	30669.1	17162.4	24960.8	28016.2	30059.4
Q86WT1	Q8N4P2;Q86WT1	IT70A_HUMAN	IFT70A	Intraflagellar transport protein 70A	0	AAIEYQLR	AAIEYQLR	2	AAIEYQLR2	26273.8	25618.1	24321.7			21493	21442.2	6593.72			18044.1	21029.2	14244.9			27948.2	19951.5	18942.1	17015.9	16387	11266.8			2497.98		20736.8	20760.7	13565.1			7040.48	4356.33	7151.17	7370.51	13455.4	11314.4	25316.6	35811.7	35870.2	23086.1
Q9UHW9	Q9UHW9	S12A6_HUMAN	SLC12A6	Solute carrier family 12 member 6	1	AAIFHSDDALK	AAIFHSDDALK	2	AAIFHSDDALK2	11903.9	10122.5	11773.6	9485.62	6129	8093.75	10138.4	8328.58	5082.15	5406.09	6062.32	8444.41	9046.42	8016.94	4510.06	14572.5	6780.19	9354.27	7855.82	13309	9190.53	7126.23	4733.74	4118.97	7456.81	10171.7	7256.87	8046.08	6792.18	6517.68					3081.9					3571.1
P07741	P07741	APT_HUMAN	APRT	Adenine phosphoribosyltransferase	1	AAIGLLAR	AAIGLLAR	2	AAIGLLAR2	3432.81	8291.07	12338.5	29155.5	17558.9	6950.88		7478.82	36492.8	36421.3	7516.56	7456.43	11906.4	31094.9	21741.4	9569.53	5873.4	12471.1	13526.9	38160.5	13275.4	78748.5	21575.5	74549.9	25377.5	13604.9	16564.4	14910.9	32709.9	50218.8	4813.42	3987.41		7803.1	3933.16	2912.19		6715.08
O15438	O15438	MRP3_HUMAN	ABCC3	ATP-binding cassette sub-family C member 3	1	AAIGTVELSVFWDYAK	AAIGTVELSVFWDYAK	2	AAIGTVELSVFWDYAK2	58387.4				4287.32	16569	27340.3			6789.5									9039.1																					7955.91
O15438	O15438	MRP3_HUMAN	ABCC3	ATP-binding cassette sub-family C member 3	1	AAIGTVELSVFWDYAK	AAIGTVELSVFWDYAK	3	AAIGTVELSVFWDYAK3	19682.5					6647.66	8085.7
O43432	O43432	IF4G3_HUMAN	EIF4G3	Eukaryotic translation initiation factor 4 gamma 3	1	AAIIADSSTFR	AAIIADSSTFR	2	AAIIADSSTFR2	44672.5	62587.6	62883.2	4871.94		51208.5	33903.7	31526.5			71486.9	97834.4	28594.8			80405.7	112307	66739	78027.1	53960.7	67538.7	4549.64	5634.18	5188.9	5705.94	56207.6	73390.6	24741			12553.1	16697.1	29479.5	16674.9	37700.1	53625.9	97818.7	213660	203145	96668.1
P35232	P35232	PHB1_HUMAN	PHB1	Prohibitin 1	1	AAIISAEGDSK	AAIISAEGDSK	2	AAIISAEGDSK2	1218370	1439130	1780370	2321450	3797140	913154	789332	411130	2547830	655299	1912340	1469220	1136310	3339550	3052180	1236730	1108430	2736270	465664	1849980	894532	2798140	896200	2289570	935176	694818	723850	1393380	1880030	3488710	497653	156304	57845.8	569744	57860.1	94987.3	282342	91513.4	75017.5	194424
Q15075	Q15075	EEA1_HUMAN	EEA1	Early endosome antigen 1	1	AAILDLEK	AAILDLEK	2	AAILDLEK2				179814		34888.1		60006		90175.5	65929.3	54285.4	62060.5	113421	101402	79760.6	26929	101999	37296.2				57704.4	236941			62369.2		93532.3		30330.9	19635.1	18898.6	42402.7	28008.8	14965.1	25347.1	28200.5	21121.7	28947.6
Q9P2E9	Q9P2E9	RRBP1_HUMAN	RRBP1	Ribosome-binding protein 1	1	AAILETAPK	AAILETAPK	2	AAILETAPK2	498472	542106	686570	1041500	769654	280487	296647	236658	688174	604589	550544	585276	403761	574690	681953	333014	373489	628897	216215	498914	246253	878951	346494	865059	313166	355684	452689	591018	693088	903561	50482.3	72543.8	46800.9	154916	46793.4	47948.7	136538	131480	86394.5	277012
O14744	O14744	ANM5_HUMAN	PRMT5	Protein arginine N-methyltransferase 5	1	AAILPTSIFLTNK	AAILPTSIFLTNK	2	AAILPTSIFLTNK2	39125.6	69216.3	25805.1	28254.2	17981.4	202703	287289	149120	166241	210535	144466	105386	191919	222644	144430	67386	148028	32361.2	173114	87947	183640	85239.2	273236	84026.5	197716	155887	100099	90860.6	148800	110165	3988.97	3139.01	16909.8		8753.3	14037	3475.74	3969.6	10831.4	9889.45
Q01664	Q01664	TFAP4_HUMAN	TFAP4	Transcription factor AP-4	1	AAILQQTAEYIFSLEQEK	AAILQQTAEYIFSLEQEK	3	AAILQQTAEYIFSLEQEK3						10075.1	14084.5	8693.16				2531.75				3482.09	3717.41		7469.7								4090.15										1523.76	4388.18	5543.49
Q8IUD2	O15083;Q8IUD2	RB6I2_HUMAN	ERC1	ELKS/Rab6-interacting/CAST family member 1	0	AAILQTEVDALR	AAILQTEVDALR	2	AAILQTEVDALR2	170438	178167	97641.8	8952.16	8972.44	116685	139953	75034.2			44793.2	54426.5	35155.4			105921	44326.9	140568	70913.7	73508.7	51501.8	7285.79	5040.89			84630.9	82668.5	32906.2			16549.7	12710.5	16544.9	37891	25568.2	43258.5	79230.1	84264.8	87201.6	71374.4
Q12980	Q12980	NPRL3_HUMAN	NPRL3	GATOR1 complex protein NPRL3	1	AAILSVPAAQNPEDLR	AAILSVPAAQNPEDLR	2	AAILSVPAAQNPEDLR2	30388.6	22023.8	12195.3			15547.9	9555.71	10664			11739.6		6084.42	8754.78	5105.59	27518.6	25645.6		20682.7	15190.2	16145.1			6370.58	10360.2		9664.6				6398.1		12479.5	7711.79	25632.2	28125.2	19268.9	33863.4	38174.8	13122.1
Q92925	Q92925	SMRD2_HUMAN	SMARCD2	SWI/SNF-related matrix-associated actin-dependent regulator of chromatin subfamily D member 2	1	AAIMQALWLYIK	AAIMQALWLYIK	2	AAIMQALWLYIK2							5216.18	5934.11
Q9NQG6	Q9NQG6	MID51_HUMAN	MIEF1	Mitochondrial dynamics protein MIEF1	1	AAIPAGEQAR	AAIPAGEQAR	2	AAIPAGEQAR2							11188.4				15243.2		10368.9	8611.45					11484	8265.36							12064.3								3438.32	7194.29	3643.71	8260.93	15904.8	12458.2
Q08380	Q08380	LG3BP_HUMAN	LGALS3BP	Galectin-3-binding protein	1	AAIPSALDTNSSK	AAIPSALDTNSSK	2	AAIPSALDTNSSK2		4953.54		5461.33				10300.1	8132.09	6005.74	8639.84	10520.4	8428.04	9804.45	5553.08					6115.06		5100.29			7904.18		11919	12903.1	8336.83	7767.24
Q9UPN4	Q9UPN4	CP131_HUMAN	CEP131	Centrosomal protein of 131 kDa	1	AAIQELQQK	AAIQELQQK	2	AAIQELQQK2	10441.7	9157.95	8876.4			10151.8	9094.98	6221.17			10546.8	9189.91	10708.5	2040.47		26638.3	19388.2	10623.1	18362.5	10732.6	14385.1					6890.77	5839.2	5586.46			8920.94		7374.33	11353.8		12828.9	18651.7	20268.2	30266.9	9661.22
O60645	O60645	EXOC3_HUMAN	EXOC3	Exocyst complex component 3	1	AAIQSQLDGVR	AAIQSQLDGVR	2	AAIQSQLDGVR2	27031.2	30003.9	24890.3			77497.3	82708.7	91789.9			84007.4	56318.2	65727.7	4639.33		38404.4	79813.6	16298	97382.5	45849.9	115830		6140.77		4075.01	80792.5	73154.9	58611.5	4592.88		13715.8	11114.8	38721.7	7035.99	18814.5	26767.3	6782.39	28800.4	51380	21694
Q3T8J9	Q3T8J9	GON4L_HUMAN	GON4L	GON-4-like protein	1	AAISETEDMPMFEPK	AAISETEDMPMFEPK	2	AAISETEDMPMFEPK2	14325.1		11258.7			13769.8					10426.3			10721.7	7007.26	12341.4	8112.99		14311.5					10516.8		11440.2	6880.35		10091.6		5806.87		6850.31	13100.4	18114.1	10670.3	16462.7	31743.6	22988.9	8358.15
Q7Z3J2	Q7Z3J2	VP35L_HUMAN	VPS35L	VPS35 endosomal protein-sorting factor-like	1	AAISLVPEVPK	AAISLVPEVPK	2	AAISLVPEVPK2	52397.9	59859	47564.6	3115.26		28353.8	34337.8	34443.9			20239.3	35157.7	30064.8			54180.2	44964.6	60097.9	52709.1	57740	39378.2	3470.98				32520	37071.7	38462.6			11751.7	7968.18	10729.9	28807.4	13021.6	20622.4	37242.1	42031.4	44654.9	118087
O75175	O75175	CNOT3_HUMAN	CNOT3	CCR4-NOT transcription complex subunit 3	1	AAISSGIEDPVPTLHLTER	AAISSGIEDPVPTLHLTER	2	AAISSGIEDPVPTLHLTER2	65530.8	53282.1	44074.9			41864.1	49337.6	52087.6					23343			30998.9	41171.9	15068.8	35757.3	16945.8						39570.1	39671					4485.76						10659.7
Q8NDI1	Q8NDI1	EHBP1_HUMAN	EHBP1	EH domain-binding protein 1	1	AAITETQR	AAITETQR	2	AAITETQR2	18134.9	22275.5	18268	7879.48	6201.18	37901.9	30303	22934			78435	58271	42051.5	9407.42	9510.54	23916.9	71164.5	11614.1	59820.1	46875.6	61468.8	10534.4	15989.5	7717.33	13999.7	40461.8	35416.4	31643.3			11364.1		18115.7		16196.3	30845.5	18714.6	42601.2	85503.2
Q9H2G9	Q9H2G9	GO45_HUMAN	BLZF1	Golgin-45	1	AAITHDIPNK	AAITHDIPNK	2	AAITHDIPNK2	4938.35	6566.14	4632.25			12184.5	14198.9	12680				8208.58	6963.28			8666.24	4565.89	5982.48	7275.55	3270.58	7627.24	3382.67				13950.2	9641.02	10240.8			4304.75						3309.82	5165.75		5080.05
Q8TC44	Q8TC44	POC1B_HUMAN	POC1B	POC1 centriolar protein homolog B	1	AAITSLDLSPNGK	AAITSLDLSPNGK	2	AAITSLDLSPNGK2	19900.5	14408.7	14280.6	16484.3	11514.1	9595.01	9293.58	8924.6			11916.3			11548.8		21214.4	17233.7	15927.2	19645.2	19556.8	18572	7574.48	16429.9		13956.9	9094.52		7113.68		8222.38	40991.3	11649.3	30858.3	26205.3	16323.7	24815.9	17376.9	21789	31589.1	13298.1
O43567	O43567	RNF13_HUMAN	RNF13	E3 ubiquitin-protein ligase RNF13	1	AAIVHNVDSDDLISMGSNDIEVLK	AAIVHNVDSDDLISMGSNDIEVLK	3	AAIVHNVDSDDLISMGSNDIEVLK3	28147.6	57693.4	40981.4	27031.1	69568.4	8608.65	26923.5	16398.3	10966.1	25421.8		5281.8				21711.9	57571.6	23360.2	37433.6	7395.46	37434.4		51268.9		49258.5	23192.9	20112.9	23929.3	11149.8	21286.9		5029.28	7553.83			7559.35		6408.85	7847.51
O95258	O95258;Q5SVS4	UCP5_HUMAN	SLC25A14	Brain mitochondrial carrier protein 1	0	AAIVVGVELPVYDITK	AAIVVGVELPVYDITK	2	AAIVVGVELPVYDITK2	40688.9	14123.1	7799.31	6913.78	13694.4	26677	34596.1	30346.8	5729.22	40352	4428.63	2306.35	5414.43		3004.21	6554.36		9613.28	12813.8		3118.93	3709.73		2910.72	3348.79	3574.7		4005.79	3442.76	5542.02	8949.74			4647.8	4120.67	3838.17	10983.9			10426.1
Q9UK73	Q9UK73	FEM1B_HUMAN	FEM1B	Protein fem-1 homolog B	1	AAIVVNGHGMTPLK	AAIVVNGHGMTPLK	2	AAIVVNGHGMTPLK2											10310.9																											6774.96
Q7Z417	Q7Z417	NUFP2_HUMAN	NUFIP2	FMR1-interacting protein NUFIP2	1	AAIVYHTK	AAIVYHTK	2	AAIVYHTK2	161307	144272	117499	78901	54638.9	197023	175635	250692	152151	89169.7	168281	179329	182870	99858.9	46441	264942	173415	131686	156111	216749	162972	191965	118129	110432	35085.4	119806	160639	112044	117800	72425.3	55309.4	34987.9	14552.6	26695	16106	99296.8	51687.9	18624.3	22863.3	100562
Q9BY89	Q9BY89	K1671_HUMAN	KIAA1671	Uncharacterized protein KIAA1671	1	AAIWESQHEGPEGAR	AAIWESQHEGPEGAR	2	AAIWESQHEGPEGAR2						3826.01	6185.4	7122.15				5104.17	4477.46			4568.49	13638.2		13966.3		7649.45					7394.3	5599.54	3014.46			2472.74	2645.63	7939.83		3990.09	11790.5	2110.28	7207.7	20067.8
Q9BY89	Q9BY89	K1671_HUMAN	KIAA1671	Uncharacterized protein KIAA1671	1	AAIWESQHEGPEGAR	AAIWESQHEGPEGAR	3	AAIWESQHEGPEGAR3	5135.24	5645.16	3239.09			10739.2	14678	11274.5			16119.5	8879.17	11174.4			9139.1	23706.2	1482	18478.4	8127.32	19752.3					9889.34	8345.92	4203.69			3944.27	4858.65	6840.98		7691.81	10196.3	3600.59	12876.1	21611.6
P46821	P46821	MAP1B_HUMAN	MAP1B	Microtubule-associated protein 1B	1	AAKPTTTPEVK	AAKPTTTPEVK	2	AAKPTTTPEVK2						12397	14150	19350.7	18722.9	16406.2	24661	17991.6	31597.5	25855	14184.6		56748.6		58760.6	9420.87	62188.6	9924.13	82332.2		58574.5	25896.4	17994.3	12176.8	13708.9	12476.1		8986.48	24608.4		6877.98	23284.6			12129.9
Q69YQ0	Q69YQ0	CYTSA_HUMAN	SPECC1L	Cytospin-A	1	AALAATLEEYK	AALAATLEEYK	2	AALAATLEEYK2		14544.8				10094.6										13735.6		31480.4		28647.3											10590.5			9553.06	7896.79		13360.9	8804.66	5881.07	68259.4
Q9HA77	Q9HA77	SYCM_HUMAN	CARS2	Probable cysteine--tRNA ligase, mitochondrial	1	AALADDFDTPR	AALADDFDTPR	2	AALADDFDTPR2	156883	169014	200778	201253	236654	99655.2	94173.8	110329	155657	200196	72955.4	126141	108103	154157	174813	204523	132731	222896	132251	177483	140267	269877	245218	291949	243995	138492	165001	131036	177773	219277	30155.8	26457.7	30212.1	42599.5	50654.9	33169.1	21479.9	46466.5	26496.7	66490.9
Q9HC35	Q9HC35	EMAL4_HUMAN	EML4	Echinoderm microtubule-associated protein-like 4	1	AALADVLR	AALADVLR	2	AALADVLR2	426716	460846	591592	96907.3	63491.2	123911	139448	155192	18989.8	11856.4	143334	146422	139589	15701.2	9744.61	425161	400845	476762	437034	455232	429536	96043.7	72604.4	37523.6	38335.4	125286	159428	124278	12532.8	12172.1	62114.3	15647.4	53186.7	88692.7	17839.3	39401.8	101243	81792.5	95622.1	632029
Q9H1K1	Q9H1K1	ISCU_HUMAN	ISCU	Iron-sulfur cluster assembly enzyme ISCU	1	AALADYK	AALADYK	2	AALADYK2	57302.7	41888.3	58803.7	95683.8	90064	8695.85	27282.2	16522.2	76515.5	56567.7	35543.5	18850.3	12676.2	23173.8	12877.2	19701.2	23451.3	50905.9	11703.1	46362.4	13250.5	62788.5	20086	55744.8	18543.8	11093.8	26371.5	34510.4	68024.1	64186.8	7263.41			20189.2			32824.8			47597.1
Q32P44	Q32P44	EMAL3_HUMAN	EML3	Echinoderm microtubule-associated protein-like 3	1	AALAEALR	AALAEALR	2	AALAEALR2		50451.3	82406.7	54265.4			27954		75317.7		171052	82945.3	40835.2	52786.9	35271.1	13114.8	67433		45807.1	39369.2	44711.8		33863.5	15640	11298.9	35294.5	43108.7	76882.8						201103						176592
Q9Y4F1	Q9Y4F1	FARP1_HUMAN	FARP1	FERM, ARHGEF and pleckstrin domain-containing protein 1	1	AALAEITEMVAQLHGTMIK	AALAEITEMVAQLHGTMIK	3	AALAEITEMVAQLHGTMIK3	48535.3	27211.9	15106.6			19678.2	25722.4	17505.8								26842.5	6393.62		16064.6	8097.03	6912.72						7349.18	6370.01				3619.27		7441.48			7931.17			25145.7
Q96SY0	Q96SY0	INT14_HUMAN	INTS14	Integrator complex subunit 14	1	AALAFGFLDLLK	AALAFGFLDLLK	2	AALAFGFLDLLK2	153420	53385.9	60692.8			107999	96985	73822.3		23406.7	22320.3	23957	18370.1			53550.4	16865.8	48527.4	19496.3	29185	8665.03					22576.9	27609.4	16929.7					4635.22	5523.18				4309.37		37442.5
Q8TD31	Q8TD31	CCHCR_HUMAN	CCHCR1	Coiled-coil alpha-helical rod protein 1	1	AALAGAEVVR	AALAGAEVVR	2	AALAGAEVVR2																															8480.88	7072.39	7424.18		12117.9	9771.42	10433.5	10748.3	11750.2	3835.28
Q14195	Q14195	DPYL3_HUMAN	DPYSL3	Dihydropyrimidinase-related protein 3	1	AALAGGTTMIIDHVVPEPESSLTEAYEK	AALAGGTTMIIDHVVPEPESSLTEAYEK	3	AALAGGTTMIIDHVVPEPESSLTEAYEK3	26978.1	11065	9770.6	14797.4	11357.3	95830.6	130113	22893.3	19354.9	11877.6	9756.51		8089.81	12378.7	9672.96	14450.2	29131.5		20257.6	5378.07	35863.5	3127.72	27579.2		31672.7	11203.7	13685.4	11364.9	13930.3	13532.1					1706.84
Q14195	Q14195	DPYL3_HUMAN	DPYSL3	Dihydropyrimidinase-related protein 3	1	AALAGGTTMIIDHVVPEPESSLTEAYEK	AALAGGTTMIIDHVVPEPESSLTEAYEK	4	AALAGGTTMIIDHVVPEPESSLTEAYEK4						13965.5																												22167.8
Q16555	Q16555	DPYL2_HUMAN	DPYSL2	Dihydropyrimidinase-related protein 2	1	AALAGGTTMIIDHVVPEPGTSLLAAFDQWR	AALAGGTTMIIDHVVPEPGTSLLAAFDQWR	3	AALAGGTTMIIDHVVPEPGTSLLAAFDQWR3	28597.3					17052.9	35739.8	13533.4	7835.94	14151.4			9696.81	2691.55					15406.3		11353.7						4062.84						3291.98
Q15149	Q15149	PLEC_HUMAN	PLEC	Plectin	1	AALAHSEEVTASQVAATK	AALAHSEEVTASQVAATK	2	AALAHSEEVTASQVAATK2	38978.8	34428.8	28229.7	16124.4	12517.7	60928.1	105934	130437	21339.5	13365.4	36920.8	70165.3	106407			75752.8	92268.9	21884.8	92520.8	55128.3	121342	11264.4	34853.5		21405.1	95795.9	100774	109951	32274.8	12623.6	2028700	2179350	3314850	1033810	3319430	3507040	1128240	1627300	2279840	135308
Q15149	Q15149	PLEC_HUMAN	PLEC	Plectin	1	AALAHSEEVTASQVAATK	AALAHSEEVTASQVAATK	3	AALAHSEEVTASQVAATK3	46912.6	33628.8	92702.3	47681.1	41375.4	62085.7	89162.2	60108.7	37527.5	33077.5	139196	149440	135506	41467.2	25824.2	45537.1	83476.8	18118.1	58838.2	74169.3	201498	28250.1	58473.7	31731.1	41298.1	84463.4	132700	145932	56077.8	70464.8	4406720	4102980	76831.1	2604340	4284430	3287600	3035460	2974260	3339180	222570
Q8IVF2	Q8IVF2	AHNK2_HUMAN	AHNAK2	Protein AHNAK2	1	AALAPELALEIPSGSQADIPLPK	AALAPELALEIPSGSQADIPLPK	2	AALAPELALEIPSGSQADIPLPK2	36868.6	147263	102350	113452	41543.1	75486.8	163023	124815	28132.7	41496.7	32120.4	30438.8	25643.4	20523.3	20045.1	66852	57324.1	76377.7	139256	38498.8	44785.4	35378.7	49511.2	11480.9	16521.5	45870.2	33615.7	27133.8	24907.9	15544.6	23523.1	37521.2	12055.2	30213.2	31849	12880.5	24255.3	51823.8	10133	45482.8
Q8IVF2	Q8IVF2	AHNK2_HUMAN	AHNAK2	Protein AHNAK2	1	AALAPELALEIPSGSQADIPLPK	AALAPELALEIPSGSQADIPLPK	3	AALAPELALEIPSGSQADIPLPK3	18346.7	115204	68280.5	96554.4	44693.9	15964.1	90543.9	48317.6	43408.2	24538.7	39914.4	37049.7	47107.6	39051.7	28906.3	87159.2	54560.9	125876	79630	69726.2	29671.1	48135.3	68100	20157.1	21252.1	39728.6	41286.3	41587.8	26875	21508	18575.6	31050.5	11316	28832	18466.3	9811.99	34515.8	35848.9	10378.6	39290.4
P15428	P15428	PGDH_HUMAN	HPGD	15-hydroxyprostaglandin dehydrogenase [NAD(+)]	1	AALDEQFEPQK	AALDEQFEPQK	2	AALDEQFEPQK2	1320050	1243450	1196500	129240	72724.1	574284	800302	689735	64917.3	83212.8	381581	586944	407696	79352.3	68706.3	1341740	915628	1036620	1096680	840342	1015570	104367	132922	86801.5	108236	642977	668480	505439	62869.5	76949.5	277533	199846	273120	312808	343658	344167	369716	565467	507412	1143420
Q8N6N6	Q8N6N6	NATD1_HUMAN	NATD1	Protein NATD1	1	AALDFVVEEDLK	AALDFVVEEDLK	2	AALDFVVEEDLK2																										23339									17416.9		17421		13214.3	30600
O75581	O75197;O75581	LRP6_HUMAN	LRP6	Low-density lipoprotein receptor-related protein 6	0	AALDGTER	AALDGTER	2	AALDGTER2	94599.9	103508	104441	143719	120890	61901.7	32034.6	30652.3	42751		47365.6	31937.2	26557.1	55557.3	49461.1	62300.2	30810.5	73211.8	47861.9	65003.5	36338	74253.2	63696	86273.2	60584.8	29641.7	53657.9	45461.3		64544.6				21043						38839.2
P09417	P09417	DHPR_HUMAN	QDPR	Dihydropteridine reductase	1	AALDGTPGMIGYGMAK	AALDGTPGMIGYGMAK	2	AALDGTPGMIGYGMAK2	248806	251864	169740	362268	305152	285964	293733	371766	435860	550228	263904	212264	284434	349162	431093	325923	218250	295356	244346	261374	243129	403090	415256	473479	509782	332371	369672	309919	454328	454631	71008.4	33108.8	70821.7	65819.7	78836	71100.2	32725.9	66450.9	79087.3	42595
Q92817	Q92817	EVPL_HUMAN	EVPL	Envoplakin	1	AALDLER	AALDLER	2	AALDLER2	7014.62						5887.41					7036.14	4694.01				9270.68										6711.77				29285.9	26653.6	15443.9	32544.8	10147.2	9986.63	61057.1	34016.7	23092.5	18492.4
Q9NRD1	Q9NRD1	FBX6_HUMAN	FBXO6	F-box only protein 6	1	AALDSINELPENILLELFTHVPAR	AALDSINELPENILLELFTHVPAR	3	AALDSINELPENILLELFTHVPAR3	8579.49					7752.86	7199.59	7920.34								1285.71	3870.52		3392.53		3057.56													2956.21
O95873	O95873	CF047_HUMAN	C6orf47	Uncharacterized protein C6orf47	1	AALDTLGLR	AALDTLGLR	2	AALDTLGLR2	12332.2	11252	13806.8	13625.6	12474.5	7363.3	7785.26	7964.46	6360.9	8495.6	9501.73	6697.3	7295.17	9092.83		11147.5		17658.9		12370.1		15364.4		12135.8		6595.75		7994.28	7043.85	8991.57				3169.21						3997.98
Q86UK7	Q86UK7	ZN598_HUMAN	ZNF598	E3 ubiquitin-protein ligase ZNF598	1	AALEAAAAAAPER	AALEAAAAAAPER	2	AALEAAAAAAPER2	7017.24		5018.56				5502.35	6986.54			6868.3	6516.22	9021.44			7353.63	8124.69	4844.04	6155.39	6099.78	6624.15					5649.83	9039.25	4721.54						2064.05	5629.39		3487.02	5208.56	7911.26	5361.14
P46019	P46019	KPB2_HUMAN	PHKA2	Phosphorylase b kinase regulatory subunit alpha, liver isoform	1	AALEAIDELDLFGAHGGR	AALEAIDELDLFGAHGGR	2	AALEAIDELDLFGAHGGR2	46786.5	14889.1	8874.79	17521.1			16118.1	36428.2			7031.44					13992.2		7965.69	14715.3		8017.28					7126.6		8482.97			4823.27		2545.13		9389.05	6591.06		10032.8	11400.2	5207.28
P46019	P46019	KPB2_HUMAN	PHKA2	Phosphorylase b kinase regulatory subunit alpha, liver isoform	1	AALEAIDELDLFGAHGGR	AALEAIDELDLFGAHGGR	3	AALEAIDELDLFGAHGGR3	28540.3	21384.9	21372.5			16422.5	40483	13708.9			17338.1	19704.3	11541.1			23707.2	15433.1	17494	12807.5	15602.6	13043.8					11827.1	18528.9	10134.8				14607.1	5596.85	8469.1	9426.17	7092.47	21220	17433.6	11998	28888.9
P46020	P46020	KPB1_HUMAN	PHKA1	Phosphorylase b kinase regulatory subunit alpha, skeletal muscle isoform	1	AALEALDELDLFGVK	AALEALDELDLFGVK	2	AALEALDELDLFGVK2	93450.6	125356	75545.4			85896.9	134258	82702	4624.48	4621.71	54858	58140.9	40530.7			112148	59988.9	118450	66936.5	78844	42240.7	5009.36	4438.01	4122.12		70472.4	61475.4	27297.3		4553.86	25255.8	29133.1	15523	28927.6	27566.7	27077.7	86952.1	68731.7	37670.6	84965.7
P34897	P34897	GLYM_HUMAN	SHMT2	Serine hydroxymethyltransferase, mitochondrial	1	AALEALGSCLNNK	AALEALGSC(UniMod:4)LNNK	2	AALEALGSC(UniMod:4)LNNK2	50394.4	52208.7	29128.2	77074	67533.5	60103.6	87618.2	103425	225820	258829	148696	177432	144700	287892	432777	58877.7	79522.9	23094.7	79834.3	58272.6	94998.7	116436	128583	200092	135409	219160	126057	152855	262135	508930
O15061	O15061	SYNEM_HUMAN	SYNM	Synemin	1	AALEALLGR	AALEALLGR	2	AALEALLGR2				4873.28									8460.46			5675.67			26043.6	5102.63				5465.16							280628	398517	450661	132365	388423	444967	102390	223664	289149	32428.7
Q12788	Q12788	TBL3_HUMAN	TBL3	Transducin beta-like protein 3	1	AALEALLPYTER	AALEALLPYTER	2	AALEALLPYTER2	120599	131389	111124	22305.9	12461.6	90970.8	145118	152720	26511.2	18813.9	81536.7	76739.8	72195.2	20029.7	15006.3	117258	79912	97218.8	76233.5	94183.2	73594.4	19997.9	20982.6	10300.3	7676.07	73242.2	84818.9	85001.5	18765.6	16494.8	787524	604830	634132	493320	732938	741909	246229	318648	432592	179893
O95319	O95319	CELF2_HUMAN	CELF2	CUGBP Elav-like family member 2	1	AALEAQNALHNIK	AALEAQNALHNIK	2	AALEAQNALHNIK2																																					2954.72			11082.4
Q92879	Q92879	CELF1_HUMAN	CELF1	CUGBP Elav-like family member 1	1	AALEAQNALHNMK	AALEAQNALHNMK	2	AALEAQNALHNMK2						56801.9	65818.6	39807.7			247981	162428	89554.2			194042		167054		175395											84991.3			75016.6	66566.2		194284	136837		300386
Q92879	Q92879	CELF1_HUMAN	CELF1	CUGBP Elav-like family member 1	1	AALEAQNALHNMK	AALEAQNALHNMK	3	AALEAQNALHNMK3	77433.6	69000.6	57745.7			88357	97736.7	41844.9			119502	133917	76657.4			137105	113410	73708.2	108034	75680.5	86960.9					119185	82262.7	41204			34504.7		12908.2	29404.9			86048.4	42566.6	54402	61897
Q12929	Q12929	EPS8_HUMAN	EPS8	Epidermal growth factor receptor kinase substrate 8	1	AALEDSSGSSELQEIMR	AALEDSSGSSELQEIMR	2	AALEDSSGSSELQEIMR2	100852	122303	92106.7	18485.6	14073.1	99585.9	101639	107259	10547.6	15258.1	75120.9	70130	73009.5		12686	136311	88505.5	102046	97087.7	109392	70735.3	11191.1	15114.4	16535.4	18156.4	71026.5	97868.3	87468.6	9742.7	19431.7	40552.8	37023.4	41281.2	47578.1	51541.8	44066.5	35788.8	69643.5	65938.4	78463.5
CON_P08727	CON_P08727;P08727	K1C19_HUMAN	KRT19	Keratin, type I cytoskeletal 19	1	AALEDTLAETEAR	AALEDTLAETEAR	2	AALEDTLAETEAR2	1024520	992925	880016	836113	57737.8	613381	688402	614685	470925	98068.3	637753	803956	610055	319616	109269	1041130	980997	906812	741946	770937	959542	375628	340853	61927.3	90817.7	695242	766600	587965	369812	256488	6893240	6387220	5817760	6707200	5145870	6813560	6048470	6055420	5173910	4301800
CON_P08727	CON_P08727;P08727	K1C19_HUMAN	KRT19	Keratin, type I cytoskeletal 19	1	AALEDTLAETEAR	AALEDTLAETEAR	3	AALEDTLAETEAR3																	6959.55																	13052.2
Q8NB16	Q8NB16	MLKL_HUMAN	MLKL	Mixed lineage kinase domain-like protein	1	AALEEANGEIEK	AALEEANGEIEK	2	AALEEANGEIEK2	150838	120704	145775	8613.91	3934.69	156375	235338	225168	7658.48	6874.59	94173.6	129514	131100	6738.42		194499	92857.8	125268	107729	125326	95265.3	6537.24	7592.73	4257.01	4571.07	147385	190852	171929	6769.7	4736.67	22730.3	12105.8	24625.6	25128.4	14362.8	21927.6	25233.1	31900.1	25349.6	65808.9
Q8N137	Q8N137	CNTRB_HUMAN	CNTROB	Centrobin	1	AALEEER	AALEEER	2	AALEEER2																															37008.1	9363.06		30425.5	11810	20626.9	47665.2	11577.4	24679.6
Q96FS4	Q96FS4	SIPA1_HUMAN	SIPA1	Signal-induced proliferation-associated protein 1	1	AALEEEVR	AALEEEVR	2	AALEEEVR2									51677.2																				40003.9						1153990	1204790
Q92922	Q92922	SMRC1_HUMAN	SMARCC1	SWI/SNF complex subunit SMARCC1	1	AALEEFSR	AALEEFSR	2	AALEEFSR2	100255	113138	75872.1	6327.62		74386.6	80849.6	53212.6			83449.5	85074.3	48994.1			89439.5	86433.1	109670	68931.9	67598.6	47684.8					65154.1	75999.3	47037.3				15145	9960.16	15026.4	40600.1	28938	84825.4	188790	105200	98353.3
Q96RT7	Q96RT7	GCP6_HUMAN	TUBGCP6	Gamma-tubulin complex component 6	1	AALEEGSSQPTER	AALEEGSSQPTER	2	AALEEGSSQPTER2	7074.14	5637.62	5140.3			19444.2	33663.2	30439.1			20859.3	22029	21308.2			11084.8	25823.9		28185	8878.7	28141.3		6102.82		2911.67	25088.5	18491.7	13673.7			4351.86	4136.36	15462.6		10938.9	18955.3	3679.28	11082	25416.8
Q96CW5	Q96CW5	GCP3_HUMAN	TUBGCP3	Gamma-tubulin complex component 3	1	AALEELQR	AALEELQR	2	AALEELQR2	59056.5	72332.3	77850.9	13781	11739.2	72199.6	63604.5	70519	15609.6	12728.9	75814.2	80951.2	65765.9			59199.5	49138.4	85013.8	39647.8	71207.9	47403.4	16658.6	7887.19	10519.7	6409.72	54882.5	80565.6	71187.1	19061	13575.6							9030.32			45333.7
P12081	P12081	HARS1_HUMAN	HARS1	Histidine--tRNA ligase, cytoplasmic	1	AALEELVK	AALEELVK	2	AALEELVK2	438698	499927	729456	914982	680039	231115	182611	210220	495877	286333	388332	510174	368738	610475	466958	414002	376809	626575	352848	588730	464296	985056	688345	943368	628424	277630	397522	301735	440708	343717	36404.2	47159	46266.3	60202.8	57962.4	54058.5	71663.9	52190.3	57582.9	225639
Q15057	Q15057	ACAP2_HUMAN	ACAP2	Arf-GAP with coiled-coil, ANK repeat and PH domain-containing protein 2	1	AALEEVEGDVAELELK	AALEEVEGDVAELELK	2	AALEEVEGDVAELELK2	74548.8	89792.3	74166.7			24219.7	51670.6	20414.4			11943.2	14079.4	13646.4			37427.8	19721.1	60152	20696.9	13706	21928					14232.1	23750.3	21257.3			12757.8	9203.68		17211.5	15440.7	5330.65	26902.9	20162.4	9394.38	45812.2
Q15149	Q15149	PLEC_HUMAN	PLEC	Plectin	1	AALEEVER	AALEEVER	2	AALEEVER2	53961.3	53046.7	104250	51724.8	40876.7	48230.5	49639	69638		29170.9	79387.2	95732	97735.1	40296.3	12692	69272.5	64567.6	71030	67731.9	106011	67744.7	46515.5	25395.4	34671.4	28051	56394.4	60283.6	97532.1		49380.6	3147900	2292950	1341580	2663690	1062640		2739600	2083080	1457850	995532
Q9H0D6	Q9H0D6	XRN2_HUMAN	XRN2	5'-3' exoribonuclease 2	1	AALEEVYPDLTPEETR	AALEEVYPDLTPEETR	2	AALEEVYPDLTPEETR2	1739690	1374810	1010520	1193880	1227660	1171380	1355420	1118830	834432	1252670	963167	842722	800661	1141640	1045220	1447080	795569	1114690	937355	795984	543602	867900	697656	1178030	1171320	573247	546090	540999	557841	847400	299648	287988	221753	647444	903949	740012	607863	962451	862237	295215
Q9H0D6	Q9H0D6	XRN2_HUMAN	XRN2	5'-3' exoribonuclease 2	1	AALEEVYPDLTPEETRR	AALEEVYPDLTPEETRR	3	AALEEVYPDLTPEETRR3	5161.77	4800.26		27016.9	10174.3	70601.5	89988.2	108496	225438	395726	38920	34171.5	29730.2	63142.2	202415	2957.94	96067.2		75916.5	5618.55	98964.4	13249	210077	43319.2	375196	145276	67407	43081.4	272729	215348	6825.26	9256.43	96716.6	4355.69	33491.9	181075	7763.88	35127.1	274710
P78549	P78549	NTH_HUMAN	NTHL1	Endonuclease III-like protein 1	1	AALEEWLPR	AALEEWLPR	2	AALEEWLPR2	162208	266596	142280			107995	170255	121388			116000	105470	88976.7			240398	117014	188349	150238	136578	85548.7					125127	97124	92004.9			55351.7	18985.2	44950.9	74503.4	89333.1	78896.5	143272	223279	193370	189633
Q9NRV9	Q9NRV9	HEBP1_HUMAN	HEBP1	Heme-binding protein 1	1	AALEGTATYR	AALEGTATYR	2	AALEGTATYR2	185660	159925	200924	230988	148425	279492	357413	349332	326633	180183	283060	363527	319519	286113	124225	321993	66619.7	130165	96589.2	360198	76872.8	291711	126422	207150	201985	183624	133018	115618	335869	222206	48755.1	24985	59652.6	25375.6	50193.4	47933.5	33790.2	115018	97397.2	80469.9
Q13049	Q13049	TRI32_HUMAN	TRIM32	E3 ubiquitin-protein ligase TRIM32	1	AALEGVSK	AALEGVSK	2	AALEGVSK2	16325.3	18663.1	22067			18030.7	13125.2	15055.2	15170	14578.1	17012.2	23668.8	11791.1	15553.9		18498.8	15575.5	28462	12460.9	30238.3	13427.3	15392.1	9425.34		10258.4	8650.15	19031.3	14845.3	12599.5		17401.8	16450.6	7601.85	23842		6473.68	39020.1	39027.7	14315	25148.9
O14967	O14967	CLGN_HUMAN	CLGN	Calmegin	1	AALEKPMDLEEEK	AALEKPMDLEEEK	2	AALEKPMDLEEEK2	7193.7	5321.85		12798.5	2837.63	21494.4	34054.7	32851.5	10634.3	10739.7	18709.5	26160.3	24147.7	13105.4	8916.74	7983.36	30199.4		27286.5	8130.22	30241.8	6337.28	26768.5	7860.11	25896.9	28569.4	19331.9	20196.9	12979.3	11185.9	3306.82		7227.16			8977.6			6776.6
O14967	O14967	CLGN_HUMAN	CLGN	Calmegin	1	AALEKPMDLEEEK	AALEKPMDLEEEK	3	AALEKPMDLEEEK3	3482.44			8625.76		9691.64	14928.8	14320.3	10716.9		12111.8	16800.4	13826.9	13051.3	9166.5	4167.78	13619.1		11930.3	4266.2	15357.2	5125.53	16566.6	5367.49	15458.9	12345.7	13410.1	8830.82	14601.2	8510.38						2915.14
Q8N960	Q8N960	CE120_HUMAN	CEP120	Centrosomal protein of 120 kDa	1	AALELEMWK	AALELEMWK	2	AALELEMWK2		14195.4	9799.58					12637.4				6014.55	7309.41			10550.6		11122.7			4697.68							6475.22		12369.7	12522.2	15296.5	12972.2	20584.8	17495.5	14069.5	9265.91	16944.5	11610.9	13649.8
Q9BV73	Q9BV73	CP250_HUMAN	CEP250	Centrosome-associated protein CEP250	1	AALELLSLDLK	AALELLSLDLK	2	AALELLSLDLK2	7318.26	9031.01	6636.19			8735.22	6756.13	6166.42								2931.44		5319.09	7019.09												10225	17524.3	2738.44	17011.5	4104.67	4448.91	23510.7	16514.4	759.828	9622.82
Q5PRF9	Q5PRF9	SMAG2_HUMAN	SAMD4B	Protein Smaug homolog 2	1	AALEMQNYR	AALEMQNYR	2	AALEMQNYR2	48854.6	48769.8	56765.3	9604.41		52206.7	82965.1	68995.5	10103.4		68237.2	78384.2	52806	8984.5		88388.1	73440.5	33413.9	121315	68851.7	99330.9	7320.17	7693.06	3614.09		72120.9	58078.3	51001.9	8032.62	5639.02	9321.1	8450.15	14965.3	5800.43	20504.4	22358.4	11461.1	32827.3	35853.2	42910.4
P09601	P09601	HMOX1_HUMAN	HMOX1	Heme oxygenase 1	1	AALEQDLAFWYGPR	AALEQDLAFWYGPR	2	AALEQDLAFWYGPR2	1732940	1873140	1485070	1239770	715550	1378260	1555510	1433630	913703	705512	809677	803389	873546	790462	341161	1523120	867302	1652670	1008150	1140570	899567	1216280	941268	667449	481837	1153550	1062160	947487	826545	481798	187443	103757	168492	202619	193652	165135	61091.6	174985	127220	407486
P09601	P09601	HMOX1_HUMAN	HMOX1	Heme oxygenase 1	1	AALEQDLAFWYGPR	AALEQDLAFWYGPR	3	AALEQDLAFWYGPR3	203574	181610	149097	99344.9	61425.1	171161	191731	226756	118656	93524.5	80381.4	97051.2	109408	101866	49831.8	260922	115963	219839	138241	195228	119875	188276	110435	97235.6	67524.5	147910	126158	112637	113061	59445.2	26589	12967.5	21253.9	32065.8	30336.1	21793	11737.4	23896.2	19129.7	46962.9
Q92797	Q92797	SYMPK_HUMAN	SYMPK	Symplekin	1	AALEQLLK	AALEQLLK	2	AALEQLLK2	104779	110992	113016			55171.2	55778.7	45407.8			74274.4	101091	60280.4			112285	148458	124377	129926	93120.2	88293.4					76562.6	96684.4	72054.3			23847	15626.7	35873.4	73102.2	41697.5	59730.5	197388	252248	161930	383060
Q6PUV4	Q6PUV4	CPLX2_HUMAN	CPLX2	Complexin-2	1	AALEQPCEGSLTR	AALEQPC(UniMod:4)EGSLTR	2	AALEQPC(UniMod:4)EGSLTR2	96044.5	71767.1	91207.1	162374	100389	83694.4	114655	146010	132022	135064	168053	200981	190420	331116	242644	55168.1	69981.4	15580.1	93494.1	47272.3	69626	48368.6	99102.2	77831.8	161596	158682	83275.5	107667	117555	197598
Q6PUV4	Q6PUV4	CPLX2_HUMAN	CPLX2	Complexin-2	1	AALEQPCEGSLTRPK	AALEQPC(UniMod:4)EGSLTRPK	3	AALEQPC(UniMod:4)EGSLTRPK3								3230.63	12250	14039.7	8025.23		9163.98	9545.04	6892.18		5922.96		9104.21		6785.02	2358.04	17555.5	3146.53		4172.14	3024.43	1648.8	6484.15	7972.41
Q14168	Q14168	MPP2_HUMAN	MPP2	MAGUK p55 subfamily member 2	1	AALESGISTK	AALESGISTK	2	AALESGISTK2	42591.1	30747.9	44783.8	4706.71		9252.57	6561.37				24146.4	19991.6	16060.5			39805.1	22243.4	45204.9	16954.4	40505.7	19101.3							15523			12125.5			14103.8			30706.3	14372.5	17295.9	46430.1
Q5M775	Q5M775	CYTSB_HUMAN	SPECC1	Cytospin-B	1	AALESQVR	AALESQVR	2	AALESQVR2	69129.5	50036.1	50919.9	36205.7	35805	54983.7	52694.1	49576.3	32987.5	25257.6	49395.7	59060.9	27565.6	26754.5	21166.3	73638.4	63270.3	46189.9	62875.2	49767.9	48819.2	29503.6	23769.4	26992	15746.8	33321	52325.5	49861.6	25064.3	24956.2		18535.7	23651.5	13243.2	23703.4	44037.8	70427.6	84885.3	83871	70289.9
O75643	O75643	U520_HUMAN	SNRNP200	U5 small nuclear ribonucleoprotein 200 kDa helicase	1	AALETDENLLLCAPTGAGK	AALETDENLLLC(UniMod:4)APTGAGK	2	AALETDENLLLC(UniMod:4)APTGAGK2	128726	164045	103784	14853.3		20522.2	38257				14079.9	17583	20889.1			89579.5	26034.6	92674.3	24631.1	37704.1		8478.15				33528.4	34697.8	40474.8							6026.48					10829.4
Q8IWT3	Q8IWT3	CUL9_HUMAN	CUL9	Cullin-9	1	AALETPIIQGQDGSPELLIR	AALETPIIQGQDGSPELLIR	2	AALETPIIQGQDGSPELLIR2	14158.4	13416.2	9522.03				8455.32					3450.24				7117.96		4976.08														5490.34	4559.24	4255.17	6487.36		10744.5	8906.72	4006.59
P42345	P42345	MTOR_HUMAN	MTOR	Serine/threonine-protein kinase mTOR	1	AALETVDR	AALETVDR	2	AALETVDR2	23959.2	24682.7	26032			9615.35	11535.2	9237.74			15583.2	9519.32	9837.36			6643.35		17653.3	9028.13	11058						8302.26	11886.3	12559.8			13480.6	10182.7	13095.5	11528.1	12775.3	10019.1	15933.6	16051.7	16136.5	41313.8
Q9Y2I6	Q9Y2I6	NINL_HUMAN	NINL	Ninein-like protein	1	AALEWDVGR	AALEWDVGR	2	AALEWDVGR2																5635.51															4762.02			5709.82	8470.21	8105.48	5871.76	11553.9	8522.91
Q9BRX8	Q9BRX8	PXL2A_HUMAN	PRXL2A	Peroxiredoxin-like 2A	1	AALEYLEDIDLK	AALEYLEDIDLK	2	AALEYLEDIDLK2	1632960	1607530	1402540	2267020	1935500	680719	1475450	934256	1121630	1369120	403943	473432	558649	785339	1383430	790226	602959	1357360	642014	818272	643207	966006	876330	1356250	895304	726498	546077	656145	933264	1008710	188572	181862	62916.9	393055	76325.3	59137.3	131905	152500	118507	166786
Q76NI1	Q76NI1	KNDC1_HUMAN	KNDC1	Kinase non-catalytic C-lobe domain-containing protein 1	1	AALEYVAEPTLEPR	AALEYVAEPTLEPR	2	AALEYVAEPTLEPR2	11284.4	11618.7	5408.83				7870.92					6025.97				9215.41	9521.9	9804.34		6508.84														4131.83	3403.88	4868.81	7320.28	11381.5	9044.44	9701.8
Q99707	Q99707	METH_HUMAN	MTR	Methionine synthase	1	AALFALQNLFEEK	AALFALQNLFEEK	2	AALFALQNLFEEK2						9253.34	17265.5					5534.01					13000.4		14835.5							7499.21							4165.9			4040.04		6022.25	9300.33
Q12872	Q12872	SFSWA_HUMAN	SFSWAP	Splicing factor, suppressor of white-apricot homolog	1	AALFLQTLK	AALFLQTLK	2	AALFLQTLK2		6747.59	7999.88			17351.2	18099	18214.2			25032.8	19217.4	22400			7946.83	11562	6700.25	10831.6	11939.3	10925.8					15301.5	9546.05	7841		5046.42			4437.68			2970.35		2530.68	3896.92	5938.02
P42684	P42684	ABL2_HUMAN	ABL2	Tyrosine-protein kinase ABL2	1	AALGAVPISGK	AALGAVPISGK	2	AALGAVPISGK2	11436.5	13573	13257.4			19081.9	15330.9	10687.9	5394.5		25066.1	27807.8	16261.4		4433.14	16679.2	18810.3	13069.8	15497.4	12956.1	11174.3					18407.9	20190.3	14072.1					2942.72				18153		16882.2	12915
P11172	P11172	UMPS_HUMAN	UMPS	Uridine 5'-monophosphate synthase	1	AALGPLVTGLYDVQAFK	AALGPLVTGLYDVQAFK	2	AALGPLVTGLYDVQAFK2	201752	374340	229160	218191	147622	184794	292861	276460	104180	115740	65738.4	96258.3	77403.8	90693.1	80959.6	269313	129616	272261	213456	151201	136834	113568	127758	114536	111086	151004	131744	112985	79864.9	68306.2	21122.3	9221.66	14329.2	24635.6	20282.5	23083.4	30200	39771.8	16216.6	141086
P11172	P11172	UMPS_HUMAN	UMPS	Uridine 5'-monophosphate synthase	1	AALGPLVTGLYDVQAFK	AALGPLVTGLYDVQAFK	3	AALGPLVTGLYDVQAFK3	25291.9	64614.6	39605.7	43965.5	26687.2	29068.5	62579.2	67723.2	25065.1	18372.1	11212.3	19982.9	18539.8	10926.1	13336.1	56392.3	29621.5	80790.1	31465.1	35498.4	21215.7	31824.5	25009.3	24541	20264.8	28899.8	26960.2	22528.7	10950.6	12756.8	6773.99		5524.49	8370.37	4676.55	4422.46	7094.89	9340.1	3032.51	19893
O95382	O95382	M3K6_HUMAN	MAP3K6	Mitogen-activated protein kinase kinase kinase 6	1	AALGVLGPEVEK	AALGVLGPEVEK	2	AALGVLGPEVEK2		13995.2	5039.04								5983.57	5892.47				11079.4		8350.2								5971.67					6087.15	3793.21		8424.91	12180.5	10617.5	13376.1	22572.7	19288.1	13214.7
O75971	O75971	SNPC5_HUMAN	SNAPC5	snRNA-activating protein complex subunit 5	1	AALHDQLNR	AALHDQLNR	2	AALHDQLNR2		4305.5	4405.05	5137.16	3096.86						7574.36					11079.1		3891.08		7478.86		11149		16848.7												10635		10858.1	17978.7	1993.75
P41227	P41227	NAA10_HUMAN	NAA10	N-alpha-acetyltransferase 10	1	AALHLYSNTLNFQISEVEPK	AALHLYSNTLNFQISEVEPK	2	AALHLYSNTLNFQISEVEPK2	30339.3	16927.1	10397.6			32702.5	98026.5	22671.1	8679.2	14603.6	23256.4	9968.54	11684.4			10184.5	33694.8		28760.1	6755.4	28453.2		21778.3						5365.51			2314.89		3784.28
Q8NDH3	Q8NDH3	PEPL1_HUMAN	NPEPL1	Probable aminopeptidase NPEPL1	1	AALHPPALAVLSHTPDGATQTIAWVGK	AALHPPALAVLSHTPDGATQTIAWVGK	3	AALHPPALAVLSHTPDGATQTIAWVGK3		4773.6	4495.62														16872.7		16712		12480		28874.5		27127.6	8268.23	13512.1
Q8NDH3	Q8NDH3	PEPL1_HUMAN	NPEPL1	Probable aminopeptidase NPEPL1	1	AALHPPALAVLSHTPDGATQTIAWVGK	AALHPPALAVLSHTPDGATQTIAWVGK	4	AALHPPALAVLSHTPDGATQTIAWVGK4	19747.8	12057	11201.1	14600.9		36633.3	38663	36513.5	29568	97404.6	27837.5	26963.9	27058.8	21300.9	51807	7810.74	41859.2		38240.3	15854.4	26612.7	11530.2	51038.8	16890.5	34469.7	32672.6	30028.7	27632.4	34339.9	34239.8
P33240	P33240;Q9H0L4	CSTF2_HUMAN	CSTF2	Cleavage stimulation factor subunit 2	0	AALIMQVLQLTADQIAMLPPEQR	AALIMQVLQLTADQIAMLPPEQR	3	AALIMQVLQLTADQIAMLPPEQR3		10466.6	3892.16		6851.51	67929.9	53889.7	93785.1	43313.9	49280.9	20148.3		13559.3	5191.26		8038.33	22456.4	6012.76	24231.2	7056.49	23449					18461.5		9231.81			7985.33			5375.09				3738.6
O95772	O95772	STR3N_HUMAN	STARD3NL	STARD3 N-terminal-like protein	1	AALIPGGLSDGQFYSPPESEAGSEEAEEK	AALIPGGLSDGQFYSPPESEAGSEEAEEK	3	AALIPGGLSDGQFYSPPESEAGSEEAEEK3								4238.82	6179.26	7161.65	6043.39	4138.12	3496.68	8274.89	7839.47		7830.31		5290.34		6217.63		7966.47	3592.37	11472.8	4095.38		2270.51	6504.44	4973.54
Q3KQV9	Q3KQV9	UAP1L_HUMAN	UAP1L1	UDP-N-acetylhexosamine pyrophosphorylase-like protein 1	1	AALLAELALLEPEALR	AALLAELALLEPEALR	2	AALLAELALLEPEALR2	34780.3	43417.2	31539.7	4370.23		56726.7	96903.1	75926.9			8267.3	19285.8	16629.8			68006.6		75616.4		44562.9		4052.23						8651.2			15064	2696.41		33954.5	12007		16713.6	13616.5		56851
Q3KQV9	Q3KQV9	UAP1L_HUMAN	UAP1L1	UDP-N-acetylhexosamine pyrophosphorylase-like protein 1	1	AALLAELALLEPEALR	AALLAELALLEPEALR	3	AALLAELALLEPEALR3	29559.2	17128	10322.6			11510.2	19343.4	18759.4								18511.4		12571.9		9740.29														9357.84			3281.42			6741.51
O00401	O00401	WASL_HUMAN	WASL	Actin nucleation-promoting factor WASL	1	AALLDQIR	AALLDQIR	2	AALLDQIR2	142092	169804	190711	99228.5	63290.6	143936	177568	194479	80383.3	47711.1	119946	221072	165855	67980.2	45846	153790	169162	168167	156856	219332	184596	84965.2	67154.6	59086.6	48036.2	164017	135198	134121	53992.8	45281.8	39560	21234	30193.6	36768.2	44255.9	46680.1	37356.2	51836.5	58843.3	150781
Q9C0C9	Q9C0C9	UBE2O_HUMAN	UBE2O	(E3-independent) E2 ubiquitin-conjugating enzyme	1	AALLEAGMPECTEDK	AALLEAGMPEC(UniMod:4)TEDK	2	AALLEAGMPEC(UniMod:4)TEDK2	408480	345178	223589	69555.9	48480.8	216480	242707	265301	64401.2	36811.3	130959	262572	232483	52576.9	47686.4	287540	146547	259577	175508	228174	162157	46951.4	30975.8	43731.7		331619	283749	343660	61070	45099.7				10928.6						12820.5
Q96EV2	Q96EV2	RBM33_HUMAN	RBM33	RNA-binding protein 33	1	AALLEFEER	AALLEFEER	2	AALLEFEER2	30834.4	30692.1	28306.2	15995.1	9884.96	66175	35455.7	25327.4	11596.3	10718.5	56882.1	42636.5	27087.1	11234	27475.9	73068.8	13512.6	63585.4	20165	43347.2	13760.9	26523.6	9975.39	28288.5	9217.5	25702.8	16140.6	15268.2	10686.9	18137.6	11496	11186.7	16480.8	33453.2	61966.1	41646.6	111694	165543	108523	49105.2
Q8ND90	Q8ND90	PNMA1_HUMAN	PNMA1	Paraneoplastic antigen Ma1	1	AALLELTGAVDYAAIPR	AALLELTGAVDYAAIPR	3	AALLELTGAVDYAAIPR3		6171.5				12377.9	11339.7											8217.44								3959.41	5166.67						4170.01				14042.4	13401.2
Q13813	Q13813	SPTN1_HUMAN	SPTAN1	Spectrin alpha chain, non-erythrocytic 1	1	AALLELWELR	AALLELWELR	2	AALLELWELR2	1505140	1227450	1168510	331061	136559	2248090	2020460	2103780	215810	365343	254211	273970	326746	72128.4	68886.5	891701	710992	895772	1446930	542144	694758	220676	161115	71835.9	78439.1	469450	435462	377207	104480	71896.5	1089000	2080170	466010	2067690	909178	526627	864778	1390160	441120	1248220
Q92616	Q92616	GCN1_HUMAN	GCN1	Stalled ribosome sensor GCN1	1	AALLETLSLLLAK	AALLETLSLLLAK	2	AALLETLSLLLAK2																		25564		21534.9														11219.9				13950.5		67538.7
P78346	P78346	RPP30_HUMAN	RPP30	Ribonuclease P protein subunit p30	1	AALLHGETR	AALLHGETR	2	AALLHGETR2							27640.5			47688.1	49444		51105.4	116476	86081.1					27161.2		53277.9		85314.3					27845.5	95063.2						14942.4
P78346	P78346	RPP30_HUMAN	RPP30	Ribonuclease P protein subunit p30	1	AALLHGETR	AALLHGETR	3	AALLHGETR3				32630.5	25808				58305.5	39986.6	17329.9			35013	53660.1		13029.2					39561.4	17594.1	39669.1	28980.4				34948.1	68999.6
P49641	P49641	MA2A2_HUMAN	MAN2A2	Alpha-mannosidase 2x	1	AALLLDQYR	AALLLDQYR	2	AALLLDQYR2	8735.79	11334.5	10622.5	10624	8089.8	12020.2	12755.3	14856.6	12145.2	6774.35	16013.3	17307.3	14783.2	15421.2	14029.8	18193.5		28524.2		20950.3		12941.3		11087.3	5594.77	11293.5		5894.37	14401.6		7823.6	3670.58	5466.44	5171.56		6661.78				14334.5
Q8NAC3	Q8NAC3	I17RC_HUMAN	IL17RC	Interleukin-17 receptor C	1	AALLLYSADDSGFER	AALLLYSADDSGFER	2	AALLLYSADDSGFER2	10262.4	5560.25		5438.51				3979.9				3063.1		3395.62	2059.64	7521.14	4270.16			3872.92		2556.03	3086.75
Q9H8H0	Q9H8H0	NOL11_HUMAN	NOL11	Nucleolar protein 11	1	AALLNAILHSAYSETFLLPHLK	AALLNAILHSAYSETFLLPHLK	3	AALLNAILHSAYSETFLLPHLK3			5732.07									2577.1							2977.07												2874.51		6355.39	5196.68	3753.82		4176.12	5694.23		6455.58
Q9H8H0	Q9H8H0	NOL11_HUMAN	NOL11	Nucleolar protein 11	1	AALLNAILHSAYSETFLLPHLK	AALLNAILHSAYSETFLLPHLK	4	AALLNAILHSAYSETFLLPHLK4																	997.582																9352.3	5739.83			3544.53	3023.89
Q9Y613	Q9Y613	FHOD1_HUMAN	FHOD1	FH1/FH2 domain-containing protein 1	1	AALLNFDEFAVSK	AALLNFDEFAVSK	2	AALLNFDEFAVSK2	160928	174800	94603.6	5258.4	3535.26	120316	153694	81839.6		6041.44	59958.6	57497.8	38342.4			163450	100088	220887	81513	101777	55497.2	5254.33				94939.6	100714	41684.4		3184.26	21443.5	7340.14	17118.1	35676.6	22699.1	25964.1	136699	112143	93653.1	239007
P07814	P07814	SYEP_HUMAN	EPRS1	Bifunctional glutamate/proline--tRNA ligase	1	AALLNQHYQVNFK	AALLNQHYQVNFK	2	AALLNQHYQVNFK2		10277.5	5973.01			21970.6	28519	22646.5			20991.9	16463.8	36684.9			12707.2	55694.2	5549.16	71554.7	17054.1	66477.7		6194.32			52942.1	27594.9	9528.25					4201.98			4957.97		3831.27	4589.46
P07814	P07814	SYEP_HUMAN	EPRS1	Bifunctional glutamate/proline--tRNA ligase	1	AALLNQHYQVNFK	AALLNQHYQVNFK	3	AALLNQHYQVNFK3	19209.4	20836.4	12660.9			52183.4	37321.8	36461.5	3016.28		38341.6	56594.5	65170.7			20672.7	84747.2	19224	107545	40300.2	109913					97524.8	44202	9732.43
P35251	P35251	RFC1_HUMAN	RFC1	Replication factor C subunit 1	1	AALLSGPPGVGK	AALLSGPPGVGK	2	AALLSGPPGVGK2	2886.27	4167.74	2541.29			12740.9	11757.3	9499			18628.9	12485.1	21840.2			7445.89	34892.1	3450.49	27614.8	6163.37	22858.5	2006.1	1683.88			24512.7	13153.2	6711.29									3047.38	5959.95	10781.3	1834.85
Q6PGP7	Q6PGP7	SKI3_HUMAN	SKIC3	Superkiller complex protein 3	1	AALLSPGDPAIWAGLMAACHADDK	AALLSPGDPAIWAGLMAAC(UniMod:4)HADDK	3	AALLSPGDPAIWAGLMAAC(UniMod:4)HADDK3	12598.5	12303.4	3914.17			4462.36	7432.66	5746.81			2808.56					6017.6	2411.47	6285.67	5241.85	2796.38						3839.28	5898.83	2752.58
Q9Y5B9	Q9Y5B9	SP16H_HUMAN	SUPT16H	FACT complex subunit SPT16	1	AALLTER	AALLTER	2	AALLTER2	19420.8	19306.4	22197.2			13926.6	9495.89	10695.9			57919.6	34862.3	14168.1			10812.7	31777.8	11919.5	18459.1	18005.1	27689.8					16074.8	13038	13802.7			15205.8	110382	87153	8544.61	12953.2	61324.8	73070.8	141645	186401	12414.9
Q969F9	Q969F9	HPS3_HUMAN	HPS3	BLOC-2 complex member HPS3	1	AALMDASQLEPGEK	AALMDASQLEPGEK	2	AALMDASQLEPGEK2	85321.9	88005.5	36373.7			53331.1	68957.6	37230.9			26402.4	43491.1	24721.6			67048.3	65046.5	80390.4	75163.4	47970.2	41016.6	6371.41			4406.78	65587.7	48957.7	26402.3			32501	20276.3	28325.7	41581.1	57883	54092.9	82557.8	105077	109713	80544.6
Q14980	Q14980	NUMA1_HUMAN	NUMA1	Nuclear mitotic apparatus protein 1	1	AALMESQGQQQEER	AALMESQGQQQEER	2	AALMESQGQQQEER2	8891.99	7430.35	3912.99			128635	136244	98097.5	5394.18	4506.35	110505	89591.5	81884.3	5937.06		8337.03	229487		248621	6490.06	157987		6473.46		8791.82	165667	62524	24666.3	3992.34	4905.55	4090.49	8926.29	165398		25516.2	244286	8329.86	46090.7	511163
Q9P287	Q9P287	BCCIP_HUMAN	BCCIP	BRCA2 and CDKN1A-interacting protein	1	AALMFANAEEEFFYEK	AALMFANAEEEFFYEK	2	AALMFANAEEEFFYEK2	759056	404696	335119	41631.7	25456.6	665120	753751	822786	62533.1	95624.6	184919	174996	206704	31670.7	36322.2	426569	252386	385267	437360	233653	249533	37962.4	35579.4	23131.5	27644.1	256985	242200	216326	34704.7	19085.3	88930.9	33226.6	77641.6	76755.7	64626.6	64808.4	57086.6	72072	73647.8	252668
Q3ZAQ7	Q3ZAQ7	VMA21_HUMAN	VMA21	Vacuolar ATPase assembly integral membrane protein VMA21	1	AALNALQPPEFR	AALNALQPPEFR	2	AALNALQPPEFR2	181876	204494	143763	217204	220683	305068	385083	404128	316758	609997	245123	201188	259425	302799	381815	270306	327557	124333	316586	251410	360623	261909	585250	287580	716801	323395	265985	280361	296627	494114	40409.5	20140.9	76646.4	21990.8	67291.3	72181.7	13570.8	37835.7	64992.5	13730.7
Q6PGP7	Q6PGP7	SKI3_HUMAN	SKIC3	Superkiller complex protein 3	1	AALNELLK	AALNELLK	2	AALNELLK2	105229	123402	97267.5			62619.3	72064.9	53874.1			73262.3	96453	48723.8			104842	74582.6	118861	82640.1	96601.7	59736.9					73022	64461.7	36964.4			40096.5	31576.5	35167.9	54384.7	57847.8	45049.2	133494	163491	122452	212679
Q8WVV9	Q8WVV9	HNRLL_HUMAN	HNRNPLL	Heterogeneous nuclear ribonucleoprotein L-like	1	AALNGADIYAGCCTLK	AALNGADIYAGC(UniMod:4)C(UniMod:4)TLK	2	AALNGADIYAGC(UniMod:4)C(UniMod:4)TLK2
O95602	O95602	RPA1_HUMAN	POLR1A	DNA-directed RNA polymerase I subunit RPA1	1	AALNLPEAASYDEVR	AALNLPEAASYDEVR	2	AALNLPEAASYDEVR2	343582	315638	189307	32361.9	18745.8	263317	338634	280049	17305.3	13529.7	183042	172896	160230	23491.4	16581.9	341022	223452	259439	299403	179167	213679	26371.3	23011.5	15961.4	22442.5	299523	223243	164099	20471.7	13802.3	72037.1	45500.8	73704.1	79112.5	110487	116989	132788	230522	232117	172134
Q8IUC4	Q8IUC4	RHPN2_HUMAN	RHPN2	Rhophilin-2	1	AALNQQILK	AALNQQILK	2	AALNQQILK2	15228.6	19316.4	12271.1			130318	179320	82236.2	5151.83		120110	93593.2	67399.1	4334.26		36309.9	87441.9	13102.6	84341	19972.5	67347.4		4750.82			129993	69768.1	47417.6		1934.32	5807.95	3781.9	25780.6	5419.95	16358.2	25999.5	21436.7	48783.8	106146	20063.7
Q13217	Q13217	DNJC3_HUMAN	DNAJC3	DnaJ homolog subfamily C member 3	1	AALPDLTK	AALPDLTK	2	AALPDLTK2	19833	31967	60100.5	28842.1	68531				24094.3	7050.21	21842.5	3437.76		6716.01	13655	10067.7	6953.65	13186.5	5326.23	20874.2	7333.12	23833.3	5562.26	12513.7	6354.45	4916.11	6281.6	6723.13	11630.4	9977.74	5307.05	9345.75	3502.79	15367.3	4346.85		18603	11734.3		86179.1
P78316	P78316	NOP14_HUMAN	NOP14	Nucleolar protein 14	1	AALPGLDVLIYLK	AALPGLDVLIYLK	2	AALPGLDVLIYLK2						4135.16																																		8540.36
Q7Z6Z7	Q7Z6Z7	HUWE1_HUMAN	HUWE1	E3 ubiquitin-protein ligase HUWE1	1	AALPLTTSDTK	AALPLTTSDTK	2	AALPLTTSDTK2	383264	388239	496096	96004.3	28825.5	394867	424563	574641	72356.7	27117.2	309782	405063	369593	73419.1	20239.4	486436	404357	303557	432162	359133	475454	97094.2	101554	29261	33626.9	407173	425816	454793	70870.5	25196.2	39708.3	54987	96452.9	66565.4	44387.7	105400	64404.1	119778	127883	227577
Q9H3S7	Q9H3S7	PTN23_HUMAN	PTPN23	Tyrosine-protein phosphatase non-receptor type 23	1	AALPTPALSPEDK	AALPTPALSPEDK	2	AALPTPALSPEDK2	301939	283042	180712	20404.1	24666.9	267666	352933	324002	34696.5		175670	211052	184890	26396.3	28515	305695	266904	258878	291970	222206	277754					257224	228983	207127	37445.9	20566.2	70634.3	32983.7	73299.3	42586.6	90128.1	93396.2	32609.6	99315	99558.3	178102
O00459	O00459	P85B_HUMAN	PIK3R2	Phosphatidylinositol 3-kinase regulatory subunit beta	1	AALQALGVAEGGER	AALQALGVAEGGER	2	AALQALGVAEGGER2	11390.9	12817.6	8042.1			22553	21765.7	16531.1			15467.9	24550.5				13289.5	39843	5936.33	33911.1	11754.8	29477					25787.3	18319.6	6494.7	3040.2	2378.39	3492.34		7346.54	2942.28	4643.78	13624.6	2549.46	9858.39	17187.3	3744.49
Q9H444	Q96CF2;Q9H444	CHM4B_HUMAN	CHMP4B	Charged multivesicular body protein 4b	0	AALQALK	AALQALK	2	AALQALK2	13454.1	12119.7	7559.24	24456.7	91148.4	4688.28	8809.45	7526.07	158259	115530	38557.8	15593.4	9396.84	29299.3	53764.6		8641.72	4645.82	6010.81	8447.44	6607.83	27524.9	21404.7	25880.3	39748.7	9676.16	6407.6	12668.9	85511	176029
O00139	O00139	KIF2A_HUMAN	KIF2A	Kinesin-like protein KIF2A	1	AALQEEEQASK	AALQEEEQASK	2	AALQEEEQASK2	301249	200129	275464	16105	5498.77	377055	557527	553424	9127.45	5222.19	300391	371874	399642	11827.7		389486	335977	96715.2	360132	244452	374749	9068.18	20666.8	6491.99		407862	369713	351237	9391.8	9214.06	50999.4	14523.1	71246.9	24742.5	48591.1	62258.9	40846.2	78487.8	113526	59691.5
P49327	P49327	FAS_HUMAN	FASN	Fatty acid synthase	1	AALQEELQLCK	AALQEELQLC(UniMod:4)K	2	AALQEELQLC(UniMod:4)K2	371800	407816	231136	109055	13836.4	108045	134120	164891	58090.8	9403.69	73440.9	121920	151989	31517.1	10242.5	241245	118536	309696	129312	227746	121148	96387.3	37663.2	10787.1	13618.3	218464	191134	186368	57549.8	6946.43										8009.4
Q9H773	Q9H773	DCTP1_HUMAN	DCTPP1	dCTP pyrophosphatase 1	1	AALQEELSDVLIYLVALAAR	AALQEELSDVLIYLVALAAR	2	AALQEELSDVLIYLVALAAR2	9910.03					25404.4	10051.1	8890.53	11512.5	14938.7	7484.08						18523.4		17433.8		26820.9					6609.91		8443.08
Q9H773	Q9H773	DCTP1_HUMAN	DCTPP1	dCTP pyrophosphatase 1	1	AALQEELSDVLIYLVALAAR	AALQEELSDVLIYLVALAAR	3	AALQEELSDVLIYLVALAAR3	2166900	55565.2	101727		48819.6	1828220	1342470	900535	1078650	2092390	291374		147962	46084.2	160593	128362	1286040	109469	1588590	70896.9	1077450					213304		271692			82328.9	9091.14	20947.8	198380	13597.4	8793.33	31943.4	9577.89		14703.3
P50583	P50583	AP4A_HUMAN	NUDT2	Bis(5'-nucleosyl)-tetraphosphatase [asymmetrical]	1	AALQEGHQFLCSIEA	AALQEGHQFLC(UniMod:4)SIEA	2	AALQEGHQFLC(UniMod:4)SIEA2	44617.3	45662.5	40620.8			18137.1	24399.1	29304.3			14588.4		27223.7			29617.8	15920	39712.8	18125.8	23883						27039.6	34950	25753.1
O95613	O95613	PCNT_HUMAN	PCNT	Pericentrin	1	AALQELESEQGK	AALQELESEQGK	2	AALQELESEQGK2	13606.2	9356.09	8119.55			8662.46	9213.16									19666.5		7441.39													84804.2	81970.2	51013	52299.8	112781	78239.1	42388.1	62513.1	71711.7	6348.68
P62851	P62851	RS25_HUMAN	RPS25	Small ribosomal subunit protein eS25	1	AALQELLSK	AALQELLSK	2	AALQELLSK2	1798850	1935060	2075640	3421770	3229000	2921380	3036900	3687900	4688540	5646230	3010810	3703840	3714860	5302630	5706340	3255720	2686440	1734530	2255690	2964740	2810210	4023780	2320210	4842080	3748740	3540770	2980090	3823970	4938200	5657580	7189940	6901530	7718240	4167390	7652520	7333260	3092880	4947990	5618250	1110610
Q9H9Y6	Q9H9Y6	RPA2_HUMAN	POLR1B	DNA-directed RNA polymerase I subunit RPA2	1	AALQELTR	AALQELTR	2	AALQELTR2	60504.7	50791.9	45639.4	15272.5		82535	90061.6	82900.5	12486.5		97881.2	68340.1	76884.8			60932	74679.1	36364	76745.4	62259.4	79033.4		21661.1		9657.99	92974.2	55995.2	57413.2			21790.8	12887.1	25395.1		16643.7	43855.3	30684.7	68111.5	103628	48303.4
O60287	O60287	NPA1P_HUMAN	URB1	Nucleolar pre-ribosomal-associated protein 1	1	AALQILKPEEHMYLK	AALQILKPEEHMYLK	3	AALQILKPEEHMYLK3																	11806.3		10669		6940.88					7621.67							3544.06			3715.87			5598.51
O96013	O96013	PAK4_HUMAN	PAK4	Serine/threonine-protein kinase PAK 4	1	AALQLVVDPGDPR	AALQLVVDPGDPR	2	AALQLVVDPGDPR2	713117	682435	509779	23127.2	11865.4	291148	417684	299610	11841.8	8694.22	243536	273361	320335	12872.1	8163.57	403432	210387	572136	292431	322301	244959	13274.9	14112.4		6706.18	277204	288986	230977	8601.83	6177.01	61246.8	32889.5	58862.1	107674	69427.6	42949.5	76348.4	92188.1	70457.3	253187
Q8WZA9	Q8WZA9	IRGQ_HUMAN	IRGQ	Immunity-related GTPase family Q protein	1	AALQSQAEALR	AALQSQAEALR	2	AALQSQAEALR2	33995.1	50678	37846	5223.27		120177	151675	183989	21520.2	7977.96	161328	102385	187788	22615.3	8235.9	64855.7	252190	36781.5	310242	99790.2	297544	9014.18	29064.5	5829.72	11674.4	173670	108463	88504.4	17239.5	6409.74	6139.29		18277.9	4169.44	6507.69	15170.3	4827.5	12625.5	26250	33675.1
Q96MT8	Q96MT8	CEP63_HUMAN	CEP63	Centrosomal protein of 63 kDa	1	AALQSQENLIHEAR	AALQSQENLIHEAR	2	AALQSQENLIHEAR2												1237.05							3646.61												3068.56	3052.39	12418.6		4893.36	8342.86		4147.85	10399.3
Q96MT8	Q96MT8	CEP63_HUMAN	CEP63	Centrosomal protein of 63 kDa	1	AALQSQENLIHEAR	AALQSQENLIHEAR	3	AALQSQENLIHEAR3																	3170.47		3978.46												10266.4	8264.38	18921.2		11185.1	16165.2	3019.5	8587.34	18731.5
O43524	O43524	FOXO3_HUMAN	FOXO3	Forkhead box protein O3	1	AALQTAPESADDSPSQLSK	AALQTAPESADDSPSQLSK	2	AALQTAPESADDSPSQLSK2		3401.39				8638.92	9893.93	9146.83	3089.62		6341.64	6568.02	7991.61		4634.45		11383.8		9254.09		9573.46				5125.18	5553.52	8311.83		5397.36	2991.57			4233.2			7725.5		4199.75	13152.6
Q9H2Y7	Q9H2Y7	ZN106_HUMAN	ZNF106	Zinc finger protein 106	1	AALQTAYVEVQR	AALQTAYVEVQR	2	AALQTAYVEVQR2																															6151.22	6910.06			13629.1	21468.9	5376.81	12849	24785.8
O00562	O00562	PITM1_HUMAN	PITPNM1	Membrane-associated phosphatidylinositol transfer protein 1	1	AALQVEEESWNAYPYTR	AALQVEEESWNAYPYTR	2	AALQVEEESWNAYPYTR2	46586.7	40850.5	29513.2			44412.2	64489.1	48599.7			37158.4	35314.4	25995.6			48069.8	24744.8	22683.8	24417.1	25133.6	24882.7					32355.6	35969	26261.8			15259.5	10352.1	12289.9	10510.2	20140.2	18349.4	13694.2	40262.7	37403.2	13122.9
P78527	P78527	PRKDC_HUMAN	PRKDC	DNA-dependent protein kinase catalytic subunit	1	AALSALESFLK	AALSALESFLK	2	AALSALESFLK2	1491550	1606610	923208	44914.4	10802.9	1331840	1826970	1741820	28391.2	15236.5	558507	416284	816540	7701.37	18460.3	922334	1023280	1370950	1236590	588170	547167		19112.9	11979.2	12851.9	672138	646935	553801		11803.4	232629	32433.2	44937	147754	166586	58956.7	232322	156164	43931.9	846565
O95831	O95831	AIFM1_HUMAN	AIFM1	Apoptosis-inducing factor 1, mitochondrial	1	AALSASEGEEVPQDK	AALSASEGEEVPQDK	2	AALSASEGEEVPQDK2	1583290	1037060	1248410	2985390	2368050	2311040	3210380	3320470	3183160	4415190	2098050	2576860	2834110	3070400	2818300	1989640	2719370	424863	2657860	1189280	2412030	2172740	3803780	2736110	4886020	2859710	2178920	2580840	3549260	3911320	292043	76074	347835	107085	181446	276983	99812	129481	374781	14706.8
Q04637	Q04637	IF4G1_HUMAN	EIF4G1	Eukaryotic translation initiation factor 4 gamma 1	1	AALSEEELEK	AALSEEELEK	2	AALSEEELEK2	165084	185261	164910	13096.5		157486	184756	138181	10104.9	7583.31	205087	220663	162274	12382.5		231289	177115	221505	166450	199110	132737	12417.2				144498	128411	97117.8			21532.3	31261.3	17347.9	46848.8	37035	36263.7	95809.5	115176	63424.9	335991
Q04637	Q04637	IF4G1_HUMAN	EIF4G1	Eukaryotic translation initiation factor 4 gamma 1	1	AALSEEELEKK	AALSEEELEKK	2	AALSEEELEKK2	150396	100808	81777.3	20081.1	7581.98	449351	784686	686465	20786.7	17823.4	287868	394218	306187	18631.3	7057.44	188700	431776	33799.9	438718	122506	474331	11343.6	33870	6734.1	18201	506997	433698	293931	22657.2	9895.76	51862.2	37014.8	170548	15378.5	149158	276968	63582.5	237810	553622	8822.45
Q04637	Q04637	IF4G1_HUMAN	EIF4G1	Eukaryotic translation initiation factor 4 gamma 1	1	AALSEEELEKK	AALSEEELEKK	3	AALSEEELEKK3	88247.4	52105.7	53991.2	11415.4	7439.08	335389	467681	393072	25812.3	10275.5	336974	381877	274493	21537.9	11175.5	146600	385964	25529.7	321782	98946	324270	11921.7	44205.4	9089.43	17455.8	373908	306369	208040	21242.4	17751.5	21120.8	27237.2	74442.2	9698.15	60277.1	139438	51922.6	146271	276677	3490.08
O43432	O43432	IF4G3_HUMAN	EIF4G3	Eukaryotic translation initiation factor 4 gamma 3	1	AALSEEELER	AALSEEELER	2	AALSEEELER2	137320	137275	88590.2			138001	134717	57599.7			78669	95819	34959.6			157098	69866.3	108654	119217	64986.2	75693.4					119250	108323	41935.1			32372	26710.6	38692.2	35794.9	54271.3	75193	113863	253217	248071	68646.1
O43432	O43432	IF4G3_HUMAN	EIF4G3	Eukaryotic translation initiation factor 4 gamma 3	1	AALSEEELERK	AALSEEELERK	2	AALSEEELERK2						9139.02	6571.26	7131.7													4801.24					6605.09	8848.84						8233.01			7342.46		6478.88	19667.3
O43432	O43432	IF4G3_HUMAN	EIF4G3	Eukaryotic translation initiation factor 4 gamma 3	1	AALSEEELERK	AALSEEELERK	3	AALSEEELERK3						3744.37	3400.8	3418.68			2935.04						2984.41		3783.16							4465.73	4411.97									1756.62		3056.08	10808.2
Q13362	Q13362	2A5G_HUMAN	PPP2R5C	Serine/threonine-protein phosphatase 2A 56 kDa regulatory subunit gamma isoform	1	AALSEMVEYITHNR	AALSEMVEYITHNR	3	AALSEMVEYITHNR3	7827.42	6381.81				26335.2	69780.9	33597.8			16108.1	9880.77	21150.7				34365.3		32670.8	3287.63	27105.8					28595.5	7559.55	5830.57			3230.63		5234.68			6443.62			6489.7
P18850	P18850	ATF6A_HUMAN	ATF6	Cyclic AMP-dependent transcription factor ATF-6 alpha	1	AALSENEQLK	AALSENEQLK	2	AALSENEQLK2	9691.34	10465.9	8606.86													6216.43	6622.62	7625.76	6990.43	5427.95																		7403.9		6859.5
P18850	P18850	ATF6A_HUMAN	ATF6	Cyclic AMP-dependent transcription factor ATF-6 alpha	1	AALSENEQLKK	AALSENEQLKK	2	AALSENEQLKK2																	4506.37		3669.25		3699.7												3247.48						10674.3
Q07954	Q07954	LRP1_HUMAN	LRP1	Prolow-density lipoprotein receptor-related protein 1	1	AALSGANVLTLIEK	AALSGANVLTLIEK	2	AALSGANVLTLIEK2	7338.94	8638.82	4713.07	8421.38	5776.1	6294.94	10491.7	5946.26	5069.31	6166.91		3367.98	3606.92	3591.44	7250.93	6312.03	10051.2	4222.88	10222.4	5777.31	8294.61	6960.97	12302.8		16310.6	4266.39	3595.88	2581.14		5325.07	2537.36		3345.59				1304.15		1495.06
Q14978	Q14978	NOLC1_HUMAN	NOLC1	Nucleolar and coiled-body phosphoprotein 1	1	AALSLPAK	AALSLPAK	2	AALSLPAK2	41179	68439.4	74455.1	340763	476449	19069.1	18822.1	12363.9	262709	245251	106804	64790.7	28600.6	63951.8	286468	23530	30112.2	86480.5	24325.7	56519.1	24153	265981	93804.5	256088	72967.3	15038.2	22206	33957.2	75501.6	146609	120684	396034	135854	158670	149170	93005.6	217719	223490	139516	52298.3
P61201	P61201	CSN2_HUMAN	COPS2	COP9 signalosome complex subunit 2	1	AALSSFQK	AALSSFQK	2	AALSSFQK2	25304.2	22626.9				20827.8	23115.9	17942.1	66923.4	28290.9	27395.2	16254.3	14333.5				26567.2		17882.7		25277.2	38060.4	16240.7		19471	19442.3	17431.9	22583	35791.1	17043.4							4836.7			6004.05
Q9P2G1	Q9P2G1	AKIB1_HUMAN	ANKIB1	Ankyrin repeat and IBR domain-containing protein 1	1	AALSSSELLELGDSLMR	AALSSSELLELGDSLMR	2	AALSSSELLELGDSLMR2	31464	40763.1	20422.1		2419.98	32504.5	52417.2	22722.2			10108.7	8743.94	5000.56			16524.3	13993.1	20071.6	20724.3	9255.65	9373.58					17933.2	12343.4	5209.47					6798.07	12296.1	5650.53		25604.3	17977.9	4142.12	31214.8
Q5VTQ0	Q5VTQ0	TT39B_HUMAN	TTC39B	Tetratricopeptide repeat protein 39B	1	AALTFVQDENMINFIK	AALTFVQDENMINFIK	2	AALTFVQDENMINFIK2		18628	20493.7	16163.2	10372.4			17808.1	7843.72		11507.3	11010	13023.5	10039			7461.32	12710.6		7298	11248.7	8100	8107.95			9728.55	13988.3	10443.5	7355.74	6970.52										15757.5
P55084	P55084	ECHB_HUMAN	HADHB	Trifunctional enzyme subunit beta, mitochondrial	1	AALTGLLHR	AALTGLLHR	2	AALTGLLHR2	34209.7	55739.7	40459.6	3597.31		30014.9	34620.4	51933.6	3549.16		18989.9	23052.1	29538.1			85641.9	8250.36	55421.8	11653.8	80760.7	6564.63	4226.98				42819.4	43141.7	37302.4		1589.5		6937.06			11852.9	4242.69	5254.73	9422.29	3042.77	56271.1
CON_P34955	CON_P34955	A1AT_BOVIN	SERPINA1	Alpha-1-antiproteinase	1	AALTIDEK	AALTIDEK	2	AALTIDEK2	75887.5	75951.5	89615.8	117645	187751	85958.9	78688.8	89197	194766	204059	84284.4	77602.4	58996.7	124319	142638	79221.6	106419	139875	95758.8	130673	114705	192822	168937	170785	174184	78913	90815.1	114561	153240	197325	44624.2	17662.6	23892.5	111948	19007	21458.9	67491	24284.6	33895.6	21062.5
Q9NQV5	Q9NQV5	PRD11_HUMAN	PRDM11	PR domain-containing protein 11	1	AALTIPQGMEVVK	AALTIPQGMEVVK	2	AALTIPQGMEVVK2	11014.5	13092.5				9745.64	13895				8756.31	7409.8				12289.4	8650.6	14345.7	9337.73	6006.66	4367.97					9474.93	6753.9						4449.52			6077.27	8424.63	11422.7	17381.8	9439.47
Q9BUE6	Q9BUE6	ISCA1_HUMAN	ISCA1	Iron-sulfur cluster assembly 1 homolog, mitochondrial	1	AALTLTPSAVNK	AALTLTPSAVNK	2	AALTLTPSAVNK2					1718.58				17709.4			15025		11201.5	10983.8					8748.67			10310.9				13946.4		10481.8								1884.8
P15336	P15336	ATF2_HUMAN	ATF2	Cyclic AMP-dependent transcription factor ATF-2	1	AALTQQHPPVTNGDTVK	AALTQQHPPVTNGDTVK	3	AALTQQHPPVTNGDTVK3						3539.83		4486.92	5086.36								6703.11		8192.25		12732.6		12662.4		12787.4	4909.08	3751.46	2162.85												2113.72
Q96KP4	Q96KP4	CNDP2_HUMAN	CNDP2	Cytosolic non-specific dipeptidase	1	AALTTLFK	AALTTLFK	2	AALTTLFK2			9142.11				9065.18		5443.92	3788.46	6015.5		17254.6	5342.69	5715.95		2662.56					5449.29					5890.13		10221.7
P59923	P59923	ZN445_HUMAN	ZNF445	Zinc finger protein 445	1	AALTYSSGFDHHLGDQSGEK	AALTYSSGFDHHLGDQSGEK	3	AALTYSSGFDHHLGDQSGEK3	1131.39																		4780.88													4483.14	5068.15			5725.9			7660.5
Q9H6S0	Q9H6S0	YTDC2_HUMAN	YTHDC2	3'-5' RNA helicase YTHDC2	1	AALVAGMYPNLVHVDR	AALVAGMYPNLVHVDR	2	AALVAGMYPNLVHVDR2	8941.75	18833.1	3876.1			11704.5	12722.9	6457.18			9024.14	4479.77	3162.94			6319.86	21690.9	3000.74	20114.4	4024.72	13237.7					9768.31	6477.06		3804.9				4431.71			5645.78			10056.4
Q9H6S0	Q9H6S0	YTDC2_HUMAN	YTHDC2	3'-5' RNA helicase YTHDC2	1	AALVAGMYPNLVHVDR	AALVAGMYPNLVHVDR	3	AALVAGMYPNLVHVDR3	13874	18077.2				25359.6	34718.6	13217.2			30587.7	18776.1	15566.6		3071.66	18935.3	28828.5	8346.75	45629.2	15135.9	30371.9					27724.1	23768.9	6624.31				2592.77	5760.52		5200.07	11253		8138.42	15664.7
Q9BUF5	Q9BUF5	TBB6_HUMAN	TUBB6	Tubulin beta-6 chain	1	AALVDLEPGTMDSVR	AALVDLEPGTMDSVR	2	AALVDLEPGTMDSVR2	1577040	1430750	1073680	1161110	987082	1268680	1567760	1596050	1015530	1355430	892631	1004150	1002580	899322	813075	1319880	868857	1196050	765133	1026830	589611	1064100	953956	1113460	1223520	831083	1014260	955889	893780	920517	370201	302314	365104	282839	450222	361299	174245	373901	378898	299540
Q6PGP7	Q6PGP7	SKI3_HUMAN	SKIC3	Superkiller complex protein 3	1	AALVDYLDGK	AALVDYLDGK	2	AALVDYLDGK2	148048	123142	128252	13950.8		154740	191533	124976		6780	144688	148979	90992.5			245940	63445.2	267012	64348.4	175489	64579.5	12229.9		9354.59		148599	133844	76368.3			14853.5	14076.6		19557.1	74506	5930.15	118713	196678	14414.9	246644
Q8N7B6	Q8N7B6	PACRL_HUMAN	PACRGL	PACRG-like protein	1	AALVHSDDEVFER	AALVHSDDEVFER	3	AALVHSDDEVFER3	6225.86					6393.05	10607.5	8667.04			5386.11	4574.29	6119.59			7055.75			8077.85		6578.13						7182.95	4958.56												2942.94
Q96L73	Q96L73	NSD1_HUMAN	NSD1	Histone-lysine N-methyltransferase, H3 lysine-36 specific	1	AALVMDLIDLTPR	AALVMDLIDLTPR	2	AALVMDLIDLTPR2																		7885.85																11660.6	11255.6	4842.25	17122.2	19002.1		9884.67
O76024	O76024	WFS1_HUMAN	WFS1	Wolframin	1	AALVMYWK	AALVMYWK	2	AALVMYWK2	181538	35682.3	33761.7	7975.54	5111.29	93960.4	43060	48305.4	18810.6	18322.7	20587.8	19025.1	19787.6	8340.19	4188.21	42911.6	25837.5	40210.1	39190.9	24264.8	22251.8	12595	7773.52	4097.29	5435.65	24553.4	20801.6	25831.1	11578.1	5270.57	2991.67		4481.59	3365.51			2542.89			19860.6
Q8TAA9	Q8TAA9	VANG1_HUMAN	VANGL1	Vang-like protein 1	1	AALVVLENYYK	AALVVLENYYK	2	AALVVLENYYK2	29827.9	15934.8	17518	17540	14872.1	38129.1	27039.1	26476.8	20293.8	35659.7	16750	17709.9	14077.4	20451	23160.3	32938.6	16991.6	40983.8	13440.5	26498.4	11569.9	31993.8	13091.6	38455.6	21542.5	18308.5	16300.4	14740.4	16937.2	21086.6	12305	8559.63	3699.28	9771.19	9746.5	6204.42	4946.21	11455	5029.74	8548.76
P54886	P54886	P5CS_HUMAN	ALDH18A1	Delta-1-pyrroline-5-carboxylate synthase	1	AALWALQGGTSVVIANGTHPK	AALWALQGGTSVVIANGTHPK	3	AALWALQGGTSVVIANGTHPK3			4072.25	6949.91	8772.19			3714.6		3162.64	2421.73									3543.72						3307.66					11106.4			4653.59			2753.18
Q5H9U9	Q5H9U9	DDX6L_HUMAN	DDX60L	Probable ATP-dependent RNA helicase DDX60-like	1	AALYEYNLAVMK	AALYEYNLAVMK	2	AALYEYNLAVMK2	17812.6					10616.4	16142.1	11624.7	13815.9							14201.7				11152.6				7172.57		10212.3	13395.9		9013.78	8656.24			7012.5	6965.5				11979.6		12943.3
O95248	O95248	MTMR5_HUMAN	SBF1	Myotubularin-related protein 5	1	AALYILGDK	AALYILGDK	2	AALYILGDK2	17452.1	17180.7	20167.4			20228.2	11792.6	24191.6			23574.3	19875.9	20107.2			18424	9894.02	19489	18140.5	22545.4	14725.4					17655.8	7247.77	16688.1				9079.59	9173.74		13653	14618.3	11692.4	20049.6	13714.4	27773.8
Q9HBH0	Q9HBH0	RHOF_HUMAN	RHOF	Rho-related GTP-binding protein RhoF	1	AALYLECSAK	AALYLEC(UniMod:4)SAK	2	AALYLEC(UniMod:4)SAK2	46891.2	58581	39713.1	32103.2	34432.4		30850.9	47618	42438.5	21314.9			34956.6		27219.8	44838.2		31409.3		33966.6	24190.3	59231.2	26349.4	53790.4	23688.4	35789.5	44717.3	33619.3	43370.7	23046.3
Q14534	Q14534	ERG1_HUMAN	SQLE	Squalene monooxygenase	1	AAMAEPNAK	AAMAEPNAK	2	AAMAEPNAK2	205946	208993	231681	231526	172578	279100	325548	440020	329565	359541	263909	343740	346788	340486	201647	266517	153689	115822	174796	216599	121461	199624	142625	272463	113743	283003	359779	406834	265430	294145	69392.6	57285.5	77580.4	44641.3	28165	50293.4	53896		75617.6	72086.9
P02792	P02792	FRIL_HUMAN	FTL	Ferritin light chain	1	AAMALEK	AAMALEK	2	AAMALEK2	15456.3			122948	40540.7				28956.3		88474.8			39878.3	41706.6							29637.4	20226		15808.8				21203.6			20309.4		66910.6	11614.6		78799.2	26099.9		24894.1
Q02083	Q02083	NAAA_HUMAN	NAAA	N-acylethanolamine-hydrolyzing acid amidase	1	AAMAQVIGDR	AAMAQVIGDR	2	AAMAQVIGDR2				8013.8					10845.4	5818.74					11848.1				36119.7			7236.49	27667.8	7015.64	15956.1				10026.7	11499.5
Q86UY6	Q86UY6	NAA40_HUMAN	NAA40	N-alpha-acetyltransferase 40	1	AAMDAVCAK	AAMDAVC(UniMod:4)AK	2	AAMDAVC(UniMod:4)AK2	159242	157267	83911			79787	49384.5				89782.2					93603.8		124951								48891.3	111710
Q9HAU5	Q9HAU5	RENT2_HUMAN	UPF2	Regulator of nonsense transcripts 2	1	AAMDFCMNMNTK	AAMDFC(UniMod:4)MNMNTK	2	AAMDFC(UniMod:4)MNMNTK2	3151.15																			3262.92						4109.06		5040.12
Q16891	Q16891	MIC60_HUMAN	IMMT	MICOS complex subunit MIC60	1	AAMDNSEIAGEK	AAMDNSEIAGEK	2	AAMDNSEIAGEK2	2385120	1611660	1987560	1891220	1240020	1497810	2517890	2596760	1254790	1258690	1433840	1776020	2012800	1734290	719826	2405030	1343600	1828610	1833610	2008200	1516940	1729840	1679520	1437730	1380520	1583190	1635350	1768200	999329	1124800	420799	226098	352076	294229	439143	349729	184658	275105	214221	672061
Q16891	Q16891	MIC60_HUMAN	IMMT	MICOS complex subunit MIC60	1	AAMDNSEIAGEKK	AAMDNSEIAGEKK	2	AAMDNSEIAGEKK2				23768.4	6938.71	90696.4	191520	261741	174612	207324	35856	44032.6	50434.5	47165.5	41522	11795.3	86856.6		68240.4	13550	142801	18651.9	304555	19157.3	205240	194220	156932	95619.6	154097	165264	7773.45		83753.1		16971.2	56900.5			58681.5
Q16891	Q16891	MIC60_HUMAN	IMMT	MICOS complex subunit MIC60	1	AAMDNSEIAGEKK	AAMDNSEIAGEKK	3	AAMDNSEIAGEKK3	3942.39	3666.48		19932.2	4737.23	47503.8	58745.6	50133	123197	58771.2	39105	27662.4	29136.7	39833.9	63072.7	4376.02	47877.9		17439.9	10925.9	41394.9	17488.2	46062.6	23250.6	29316.7	41743.9	82644.7	55077.7	114389	85416			35421.2		6541.86	25925.2		3990.89	22158.7
Q08211	Q08211	DHX9_HUMAN	DHX9	ATP-dependent RNA helicase A	1	AAMEALVVEVTK	AAMEALVVEVTK	2	AAMEALVVEVTK2	2152010	1463940	1257770	104696	26791.3	1391270	1704470	1381380	38404.4	64894.2	627437	756105	732748	32531	16627.6	1277120	681712	1568580	817528	787528	469977	67498.3	77791.5	12730.5	20233.8	640744	875506	571483	22260.7	11277.4	655384	215428	188323	434435	351558	268958	357788	297522	121010	635167
Q9UPR0	Q9UPR0	PLCL2_HUMAN	PLCL2	Inactive phospholipase C-like protein 2	1	AAMEFHEHLHSIGTK	AAMEFHEHLHSIGTK	4	AAMEFHEHLHSIGTK4	5624.58												6591.12				10166.2		9446.9							5067.21		6746.6
Q13472	Q13472	TOP3A_HUMAN	TOP3A	DNA topoisomerase 3-alpha	1	AAMEMALR	AAMEMALR	2	AAMEMALR2		27484.5				16573.4					18020.8	22581.5																							12332.4		22931.5	44877.9	29350.6	14176.5
Q9Y490	Q9Y490	TLN1_HUMAN	TLN1	Talin-1	1	AAMEPIVISAK	AAMEPIVISAK	2	AAMEPIVISAK2	1164520	1188230	999710	54214.1	28138.8	766658	998839	1210540	41087.5	18175.4	684546	879460	821570	31238.9	7935.71	1115510	963073	1377480	999028	1282020	1087250	41017.9	44532	31260.1	31298.3	996260	930542	973741	38519	18978.9	196137	131489	188819	235202	179985	183414	222995	358006	294601	1486700
Q9UK99	Q9UK99	FBX3_HUMAN	FBXO3	F-box only protein 3	1	AAMETETAPLTLESLPTDPLLLILSFLDYR	AAMETETAPLTLESLPTDPLLLILSFLDYR	3	AAMETETAPLTLESLPTDPLLLILSFLDYR3	16038.8					3972.04		2352.13		4728.13									4966.44		2381.53
P35222	P35222	CTNB1_HUMAN	CTNNB1	Catenin beta-1	1	AAMFPETLDEGMQIPSTQFDAAHPTNVQR	AAMFPETLDEGMQIPSTQFDAAHPTNVQR	3	AAMFPETLDEGMQIPSTQFDAAHPTNVQR3			7955.17						22356.4	23986.9			7229.1			3852.61	78842		79255.8	9716.43	68698.1		80676.6		56772.8	15051.4		23048	36268.9			7644.15	23246.4		11253.7	26124.1			32416.7
P35222	P35222	CTNB1_HUMAN	CTNNB1	Catenin beta-1	1	AAMFPETLDEGMQIPSTQFDAAHPTNVQR	AAMFPETLDEGMQIPSTQFDAAHPTNVQR	4	AAMFPETLDEGMQIPSTQFDAAHPTNVQR4	3727.49	6664.83		5931.74	4285.88	8926.81	11008.1	11134.5	9446.9	7613.17	5721.12	3860.33	5142.99	7656.84	6520.81	4852.51	27183.6		24889.2	4994.13	19760.4	4543.04	39347.6		34374.4	9761.69	5484.94	10210.8	10294.5	10013.4			4316.67		2276.32	7250.3		2163.72	3924.54
Q96DX7	Q96DX7	TRI44_HUMAN	TRIM44	Tripartite motif-containing protein 44	1	AAMIELVER	AAMIELVER	2	AAMIELVER2	78138	105377	134917	153110	159087	63296	39924.4	58283.9	94629.3	85804.1	86914.7	97106.8	94039.6	96785.1	89936.8	77539.3	101012	102131	65398.6	114729	99808.5	120204	96549.2	129770	49947.2	67707.2	76434.2	94183.3	99141.1	86513.1	27214.1	18240.9		24805.3	21831.2	37010.1	34509.6	44584.3	59300.1	54516
P14923	P14923	PLAK_HUMAN	JUP	Junction plakoglobin	1	AAMIVNQLSK	AAMIVNQLSK	2	AAMIVNQLSK2		39144.9		29717.6	11696	89522.7		113968	65375.6	42877.2	137450	105233	181084	81679	32522.5	58884.8	67362.9	61322.8		110211	54440.8	55499	89354.2	28257.2	43261.4	117268	94389.4	49345.1	61084	25810	38766.8			48518.4			58377.3
P63010	P63010;Q10567	AP2B1_HUMAN	AP2B1	AP-2 complex subunit beta	0	AAMIWIVGEYAER	AAMIWIVGEYAER	2	AAMIWIVGEYAER2	585475	103275	74258.3	38899.7	26780.8	1156240	1006670	590974	157943	273206	264456	127235	207384	48225.3	44428.1	113635	655778	48187.5	822998	123180	511572	46964.8	63716.9	19867.1	42349.4	240753	166457	130419	50737.2	23564.4	94402.8	15928.7	96101.3	45758.3	29611.8	93221.3	31270.4	43895.5	101131	41901.1
P63010	P63010;Q10567	AP2B1_HUMAN	AP2B1	AP-2 complex subunit beta	0	AAMIWIVGEYAER	AAMIWIVGEYAER	3	AAMIWIVGEYAER3	48847.4	8289.92				99071	85753.8	53614.9	15666.5	23981.7	23780.8	12187.3	19363.9	5411.19		12827.5	74986	6433.8	98067	12900.8	51218.1		8549.73		5585.65	19824.5	16501.1	11382.3	3997.86		5418.87					9081.49			11880
Q14191	Q14191	WRN_HUMAN	WRN	Bifunctional 3'-5' exonuclease/ATP-dependent helicase WRN	1	AAMLAPLLEVIK	AAMLAPLLEVIK	2	AAMLAPLLEVIK2	8011.48	11506.3				4044.96	2782.02				2582.98					7205.88	4397.36	11035.4	3252.76							2713.34						2966.4		7407.75	17457	15322.5	13125	49092.9	7563.61	17370.5
Q15911	Q15911	ZFHX3_HUMAN	ZFHX3	Zinc finger homeobox protein 3	1	AAMMAMSEYEDR	AAMMAMSEYEDR	2	AAMMAMSEYEDR2	12544.4	13233	5152.7			11252.2	9075.36	4803.98			7650.53	6276.64	2716.8			14401.3	13985.6	7248.14	9483.17	5640.82	5431.51					12289.3	7037.02	3136.66			6601.16	4323.27	6711.24	9716.45	17771.2	12860.6	23462.7	38365	45017	7222.39
Q14667	Q14667	BLTP2_HUMAN	BLTP2	Bridge-like lipid transfer protein family member 2	1	AAMNNSFIYIK	AAMNNSFIYIK	2	AAMNNSFIYIK2	9526.08	10774.6	8011.32	6736.94		9840.58	10569.4	10455.2	4934.13		8263.07	6123	6464.94	7197.69		10995.6	7454.19	8091.67	9125.89	7930.22	10581.3	5823.85	6797.87			9496.34	4816.91	6807.31	6399.76
Q15746	Q15746	MYLK_HUMAN	MYLK	Myosin light chain kinase, smooth muscle	1	AAMPPQIIQFPEDQK	AAMPPQIIQFPEDQK	2	AAMPPQIIQFPEDQK2	26365.7	26707	17544.4				15160.6						7469.94			14134.3	20331.5	15486.5	27136.3	14654.3	15894.3		8270.29			5636.37					12090.1				5770.87		4267.28		18403.5
Q96BY7	Q96BY7	ATG2B_HUMAN	ATG2B	Autophagy-related protein 2 homolog B	1	AAMQEKEEEPVIK	AAMQEKEEEPVIK	2	AAMQEKEEEPVIK2							4276.19	5097.82	2724.59												7172.18		5153.71							1399.63			5580.21						6522.5
Q96BY7	Q96BY7	ATG2B_HUMAN	ATG2B	Autophagy-related protein 2 homolog B	1	AAMQEKEEEPVIK	AAMQEKEEEPVIK	3	AAMQEKEEEPVIK3						3918.83	4355.55	7105.91	7414.14			5208.04	3609.39	3015.12			5466.89				5473.02		7940.22			6660.13			6431.22				9474.53
Q8IZ41	Q8IZ41	RASEF_HUMAN	RASEF	Ras and EF-hand domain-containing protein	1	AAMQLSELEEEMDQR	AAMQLSELEEEMDQR	2	AAMQLSELEEEMDQR2	5631.15		9878.01			14648.3	18011.7	18172.1			12244.1	9636.92	9729.88			6495.05	6318.01			5097.58						12425.3	11361.5	7350.76				1605.44			3887.09				4389.77
Q9P0K7	Q9P0K7	RAI14_HUMAN	RAI14	Ankycorbin	1	AAMTDAMVPR	AAMTDAMVPR	2	AAMTDAMVPR2	61692.7	48636.2	73256.2	7586.93	6247.48	63932.7	45433.7	64454.3		5016.13	89994.8	90278.9	69509.9	8368.8		44989.8	67729.4	73843	68589.5	71225.3	74409.8	8673.53	7063.12	5605.7	6158.31	78826	105358	91715.1	8330.01	6726.55	7246.48	24858.8	26066.6	16770.6	11783.7	18136.3	44471	43782.7	43971.8	65518.9
Q9BTW9	Q9BTW9	TBCD_HUMAN	TBCD	Tubulin-specific chaperone D	1	AAMTSLMDLTLLLAR	AAMTSLMDLTLLLAR	2	AAMTSLMDLTLLLAR2	20315.2	20053.6	11483.8			12746.9	14749	15602.8								20628.6		14843.8		11766.5														3296.73						3496.48
Q9BTW9	Q9BTW9	TBCD_HUMAN	TBCD	Tubulin-specific chaperone D	1	AAMTSLMDLTLLLAR	AAMTSLMDLTLLLAR	3	AAMTSLMDLTLLLAR3	48222.8	9262.47	5207.83			69026.7	63419.3	41912.8		5687.78	11891		6486.96			29250.7	16748.4	24421.4	21694.9	15368.3	11852.7					15861.5		9825.3									2754.99			17637.4
Q9Y2V7	Q9Y2V7	COG6_HUMAN	COG6	Conserved oligomeric Golgi complex subunit 6	1	AAMVQFDR	AAMVQFDR	2	AAMVQFDR2	45794.1	46463.9	45409.5			55061.6	68983.8	51631.2			56313.5	50131.6	43539.5			58658.3	77135.9	33578.5	68132.6	46045.8	55478.1					61184.6	51787.7	44848.6			9296.34	11494	23932.5	7670.79	23572.4	33507.2	41430.2	71114.8	90835.8	44206.1
Q9NX74	Q9NX74	DUS2L_HUMAN	DUS2	tRNA-dihydrouridine(20) synthase [NAD(P)+]-like	1	AAMWNPSIFLK	AAMWNPSIFLK	2	AAMWNPSIFLK2	41529.4	47850.3	28094.4	3537.03		61728.7	72194.6	61688.6	7085.32		48120.4	29761.2	41386.3	11277.4	3948.03	47443.4	64610.3	26033.3	63643.8	33637.8	64098.2	8093.14	12587.9		4969.07	56184.2	41076.9	33501.1	9661.65				4751.94			3084.65		3696.65	6660.31	15827.6
Q6KC79	Q6KC79	NIPBL_HUMAN	NIPBL	Nipped-B-like protein	1	AAMYDIISSPSK	AAMYDIISSPSK	2	AAMYDIISSPSK2	42956.4	43301.2	20292	22787	11162	41978.1	34638	29452.6	12151.1	19947.9	37116.5	29383.8	20478.9	10079.3	12942.3	35630.1	31126.7	37922.3	31010	21454.9	25104.3	18756.1	12129.5	10973.1	11333.2	45066.8	29945.2	18497.9	8200.15	11977.7	5990.74	5642.15	6132.76	10414.7	9690.65	12858.4	23465.4	35717.5	24518.1	16172
O75781	O75781	PALM_HUMAN	PALM	Paralemmin-1	1	AAMYSVEITVEK	AAMYSVEITVEK	2	AAMYSVEITVEK2	21651.7	26147.4	22149.1	18044.4	8913.71	13575.2	17733.8	16602.5	5795.82	8795.25	9279.2	7519.4	13945	9801.12	7811.76	16776.5		22284.8	5040.79	11451.5	6976.36	10267.1	5068	11126.4	7097.97	11390.3	9245.6	6293.28	8216.31	7298.96	2375.03					2808.84	2081.78			7723.89
Q8NE71	Q8NE71	ABCF1_HUMAN	ABCF1	ATP-binding cassette sub-family F member 1	1	AANAAENDFSVSQAEMSSR	AANAAENDFSVSQAEMSSR	2	AANAAENDFSVSQAEMSSR2	42118.5	35335.6	30463.2	27768.6		275552	342166	359998	109559	21790.3	227209	283620	290238	130764	18570	44898.2	442857	5869.46	442080	59602.3	367316	27876.7	215250	12625.9	51101.1	313515	196675	141505	98826	17828.6	15219.3	12920.6	100472	6930.67	39974.2	106588	7090.26	18567.8	115577	3388.29
Q8NE71	Q8NE71	ABCF1_HUMAN	ABCF1	ATP-binding cassette sub-family F member 1	1	AANAAENDFSVSQAEMSSR	AANAAENDFSVSQAEMSSR	3	AANAAENDFSVSQAEMSSR3						4021.68			4293.63		21597.7	11074.6	10629.4	13514.3			10243.6				12677.2		11584.3		1901.89		7663.32	4959.36	4305.09				11958.1			10044			16884.6
Q9Y6N7	Q9Y6N7	ROBO1_HUMAN	ROBO1	Roundabout homolog 1	1	AANAYGISDPSQISDPVK	AANAYGISDPSQISDPVK	2	AANAYGISDPSQISDPVK2	36848.2	34669.3	22939.1	29762.5	37401.3	11356.1	12744.1	15120.5	10511.3	18400.2		8756.66		10400.2		24734.2	18287.2	30269.5	17374.3	27923.5	14298.3	24896.5	21820.7	39104.9	37686.6	13205.8	8676.96	12405.3		11048.2	5699.2					5133.76		5311.56
P42765	P42765	THIM_HUMAN	ACAA2	3-ketoacyl-CoA thiolase, mitochondrial	1	AANDAGYFNDEMAPIEVK	AANDAGYFNDEMAPIEVK	2	AANDAGYFNDEMAPIEVK2	1998170	1873580	1609920	2289820	2363210	1608010	1846080	1871560	1888200	2730770	1415310	1310450	1405370	2028250	2016280	1682990	1359160	1680500	1446450	1346310	1087440	1857280	2039070	2310620	2407540	1442110	1731890	1603150	2109300	2653660	327699	175013	242255	350443	281810	298822	137372	262075	245862	72973.5
P42765	P42765	THIM_HUMAN	ACAA2	3-ketoacyl-CoA thiolase, mitochondrial	1	AANDAGYFNDEMAPIEVK	AANDAGYFNDEMAPIEVK	3	AANDAGYFNDEMAPIEVK3		6342.94	6672.71	7543.32	10377.4	7139.11		10956.7	15397.4	16359.8	9484.87	6256.25	6606.01	8110.18	14187.9	8448.88	13091.1	8209.02	10062.9	9802.41	10636.7	19295.8	23896.7	21431.3	29839.8	13872.9	18880.9	21655.7	26741.5	33339.5			3375.28		2572.67
Q8TDM6	Q8TDM6	DLG5_HUMAN	DLG5	Disks large homolog 5	1	AANEEMEALR	AANEEMEALR	2	AANEEMEALR2	40015.3	33029.9	10210.1			24460	22591.7				14490.3	15690.7				49795.9	31862.8	26891.8	30605.1	7000.64	9449.14					31061.9	20292.5					22080	25425.4		47882.2	43244.7	8317.33	59312.1	32871	29307.3
Q13449	Q13449	LSAMP_HUMAN	LSAMP	Limbic system-associated membrane protein	1	AANEVSSADVK	AANEVSSADVK	2	AANEVSSADVK2	61445.4	46184.2	52169.9	88477	98440.5	28304.3	34645.3	38539.8	44663.7	65218.6	25581	28799.8	23193.1	36684.7	31189.9	40541.1	25352	39002	39832.7	46353.6	30179.4	79123.5	50102.5	87589	72358.2	34766.9	40857.5	34481.5	38439.5	67629.6	26438.7	15948.2	22740.5	25829.9		17599.5	13262.4	15808.8	17976.9	5043.53
Q9H1K0	Q9H1K0	RBNS5_HUMAN	RBSN	Rabenosyn-5	1	AANGEVASLR	AANGEVASLR	2	AANGEVASLR2	130143					107762	139256	128669				77985.9	136922			75893.5	140924		158328		163528					147901
Q86V48	Q86V48	LUZP1_HUMAN	LUZP1	Leucine zipper protein 1	1	AANGLEADNSCPNSK	AANGLEADNSC(UniMod:4)PNSK	2	AANGLEADNSC(UniMod:4)PNSK2	5369.79	3468.03	3015.92	2859.64		13846.6	18148.6	16479.7			11330.4	10726.4	13482.7			7065.92	18283.8		21849	3428.67	19682.6		4104.47		2921.91	20972	17478.4	10767.6
P25787	P25787	PSA2_HUMAN	PSMA2	Proteasome subunit alpha type-2	1	AANGVVLATEK	AANGVVLATEK	2	AANGVVLATEK2	757811	617173	1133700	1815040	1898350	1110320	1070650	1201940	3000950	4277570	1437680	1644370	1490040	2256330	2373040	1098100	589391	744026	527039	1266030	726230	2142010	1360990	2529370	1341470	1075810	1099770	1352680	2940000	3761260	135358	14518.2	127955	119071	41248.4	99116.4	140856	165932	110880	42077.8
P25787	P25787	PSA2_HUMAN	PSMA2	Proteasome subunit alpha type-2	1	AANGVVLATEKK	AANGVVLATEKK	2	AANGVVLATEKK2			2027.48		1938.32				2331.86	4923.18																			3965.89	5608.17	4982.33			5783.92
P12931	P07947;P12931	SRC_HUMAN	SRC	Proto-oncogene tyrosine-protein kinase Src	0	AANILVGENLVCK	AANILVGENLVC(UniMod:4)K	2	AANILVGENLVC(UniMod:4)K2	26409.1	39500.9	22218.5	21451.2	12504.2	18716	27256.4	42808	19473.3	13262.3	21701.8	20335.4	34528.2	14753.9	31953.7	31120		21425.5	10267.1	22893.7		17035.6	10523	15887.8		30929.7	28543	25351.6	21449	15946.6
Q8IVE3	Q8IVE3	PKHH2_HUMAN	PLEKHH2	Pleckstrin homology domain-containing family H member 2	1	AANIQTSESETR	AANIQTSESETR	2	AANIQTSESETR2	1506.1					3989.68	3652.03				6864.22						13194.4		13216.6							6433.95									3484.08			4723.62	16751.7
Q8WXI9	Q8WXI9	P66B_HUMAN	GATAD2B	Transcriptional repressor p66-beta	1	AANLEMFK	AANLEMFK	2	AANLEMFK2	110634	142915	99312			96350.1	63080	49823.3	13592.5		58351.5	70299.7	40421.3			125377	113299	140198	84548.6	89363.7	77373.4		12409.6			103357	92829.1	34497.5			34402.9	21072.2	24341.6	63920.3	35714.5	44440.9	156299	105595	93993.9	164206
Q86Y07	Q86Y07	VRK2_HUMAN	VRK2	Serine/threonine-protein kinase VRK2	1	AANLLLGYK	AANLLLGYK	2	AANLLLGYK2	33956.9	44196.1	32342.4			26612.1	33532.8	33975.1	2488.81		25748.3	35165.8	29298.2			32350.4	26268.7	35031.2	35132	24211.6	29404.8				4128.38	31578.3	31046.7	33413.2			9534.54	8364.04	13059.2	13713.6	10163.4	9309.07	19594.3	19565.8	15635.8	57183.5
Q8N8E3	Q8N8E3	CE112_HUMAN	CEP112	Centrosomal protein of 112 kDa	1	AANMEHENQIQEFK	AANMEHENQIQEFK	2	AANMEHENQIQEFK2	12700		7444.79				11742.6	10007.4			5259.2					9818.28					6447.48											6952.44					30848.7	21054		4817.51
Q8N8E3	Q8N8E3	CE112_HUMAN	CEP112	Centrosomal protein of 112 kDa	1	AANMEHENQIQEFK	AANMEHENQIQEFK	3	AANMEHENQIQEFK3																	10908.5		12608.4		10504.2
Q9Y4P8	Q9Y4P8	WIPI2_HUMAN	WIPI2	WD repeat domain phosphoinositide-interacting protein 2	1	AANMIPAHDSPLAALAFDASGTK	AANMIPAHDSPLAALAFDASGTK	2	AANMIPAHDSPLAALAFDASGTK2							12334.2				12639.7	4733.1	12645.6			16317.6	17876.9			5741.3							21328													7410.03
P46063	P46063	RECQ1_HUMAN	RECQL	ATP-dependent DNA helicase Q1	1	AANMLQQSGSK	AANMLQQSGSK	2	AANMLQQSGSK2	23808	26291.6	19149.6	36280.1	13750.5	52717.5	55925.1	69339.7	38489.5	42298.3						26902.1	71235.8	7710.73	107905	14825.9	87659.3		114832	5569.31	83242.8	94248.2	72515.2	65990.2	11827.6	5566.98
Q07864	Q07864	DPOE1_HUMAN	POLE	DNA polymerase epsilon catalytic subunit A	1	AANMPDSELFELISENR	AANMPDSELFELISENR	2	AANMPDSELFELISENR2	18781.8					18630.2	25180.8					10324.8				21105.1	23708.7		26044.7							18899.2							9547.46		11062.7	17047	15683.6	23766.8	34024.7
P08574	P08574	CY1_HUMAN	CYC1	Cytochrome c1, heme protein, mitochondrial	1	AANNGALPPDLSYIVR	AANNGALPPDLSYIVR	2	AANNGALPPDLSYIVR2	213422	234686	170926	285577	293468	239026	375244	331937	352189	550550	198813	169068	201915	310680	357219	257073	191927	126391	217346	184903	147975	277180	365311	363899	350149	237241	235889	238802	386546	545895	30917.1		31932	18903.1	19708.8	17426.8	13335.6	17197.2	14777.3	15726.4
P08574	P08574	CY1_HUMAN	CYC1	Cytochrome c1, heme protein, mitochondrial	1	AANNGALPPDLSYIVR	AANNGALPPDLSYIVR	3	AANNGALPPDLSYIVR3	5860.64	6395.77	6654.88	9026.26	7799.72	11346.8	10467.2		9221.33	10152	15148.8				8521.93		12734.3	4118.86	4345.91		11348.5	5691.82	16881.9		21618.6	12896.7	12455.5	16662.5	11267.9	9676.34
Q9BV44	Q9BV44	THUM3_HUMAN	THUMPD3	tRNA (guanine(6)-N2)-methyltransferase THUMP3	1	AANNIASLLTK	AANNIASLLTK	2	AANNIASLLTK2	13573.5	18174.3	10391.3	8846.13		18107	20035.2	27035.2	12333.4	5301.3	25881	12363.7	25546.9	8476.77		19393.2	24206	18471.9	53230.6	28246.2	38848	19017.6	28202	6119.35	8996.33	28087.2	13524.5	13392.5	11365.2	6904.81	4039.03	3750.02	3491.58	4151.09	4687.57	4983.92		6882.65	3637.14	10233.7
Q9C0H2	Q9C0H2	TTYH3_HUMAN	TTYH3	Protein tweety homolog 3	1	AANPFQQK	AANPFQQK	2	AANPFQQK2							11144.7			18393.1	13279.5		10122.1			12729.8	26918.5		23546.9		20580.7	16543.6	35756.4	18228.5	52002.2	15511	11730.5	10261.5					13283.9			7052.57
Q15042	Q15042	RB3GP_HUMAN	RAB3GAP1	Rab3 GTPase-activating protein catalytic subunit	1	AANPGCSLEDFVR	AANPGC(UniMod:4)SLEDFVR	2	AANPGC(UniMod:4)SLEDFVR2	77995.8	76215.8	62972.3			23135	30032.5	34675.3			19084.2	24700.2	25161.7		5419.07	64031.1	16224.3	41903	29677	35732.3	30258.5	6530.98				41912.5	38776.6	25823
Q8IY81	Q8IY81	SPB1_HUMAN	FTSJ3	pre-rRNA 2'-O-ribose RNA methyltransferase FTSJ3	1	AANPVDFLSK	AANPVDFLSK	2	AANPVDFLSK2	75725.2	75210.6	50733.8	5626.17		51505.7	49374	50347.9	8452.57		71834.4	57178	47259.1	6192.49		109390	84976.7	82121.6	83397	57009.8	43907.4	4171.62	4933.32			89461.3	69469.6	53944.9	8840.47		836608	762332	669747	772155	838578	677773	650105	774996	680561	398288
Q5VZL5	Q5VZL5	ZMYM4_HUMAN	ZMYM4	Zinc finger MYM-type protein 4	1	AANQVEETLHTHLPQTPETNFR	AANQVEETLHTHLPQTPETNFR	4	AANQVEETLHTHLPQTPETNFR4																			20314.7		13572.1																		20255
Q9Y4L1	Q9Y4L1	HYOU1_HUMAN	HYOU1	Hypoxia up-regulated protein 1	1	AANSLEAFIFETQDK	AANSLEAFIFETQDK	2	AANSLEAFIFETQDK2	56937.4	49559.6	35227.6	40274.8	34678.6	137057	72751.2	96742.3	28224.7	39464.3	37218.7	43883.8	67269.6	33789.6	45587.2	45203.2	41831.7	46580.6	31652.9	25298.7	30578.9	26451.1	30683.3	23530.2	29708.8	42034.6	51960.6	37702.6	22580.8	27142.2	7508.58	4203.09	7962.23	8698.6	2851.4	6231.39	6391	5891.73	6427.23	19464.1
Q9Y4L1	Q9Y4L1	HYOU1_HUMAN	HYOU1	Hypoxia up-regulated protein 1	1	AANSLEAFIFETQDK	AANSLEAFIFETQDK	3	AANSLEAFIFETQDK3	272640	224289	123637	155550	124622	238771	317045	366932	109522	204635	23425.2	44922.1	52693.4	51526.2	54030.4	43236.8	122039	42578.8	118570		115284	9638.33	143289		130871	200095	224597	171194	80300.4	85083.6			9377.2			11143.1
Q9Y6E0	Q9Y6E0	STK24_HUMAN	STK24	Serine/threonine-protein kinase 24	1	AANVLLSEHGEVK	AANVLLSEHGEVK	2	AANVLLSEHGEVK2	221901	223883	249124	164667	43711	153944	228105	273255	75606.7	28652.5	102785	156249	171627	69912.3	23012.3	265394	136142	193743	142379	162561	152074	98552.6	135404	28605.9	47121.7	215304	217798	192786	77865.9	25618.5	32206.2	26857	51570.3	26969.8	70253.1	44903.1	14455.4	51461	58183	97245.3
Q9Y6E0	Q9Y6E0	STK24_HUMAN	STK24	Serine/threonine-protein kinase 24	1	AANVLLSEHGEVK	AANVLLSEHGEVK	3	AANVLLSEHGEVK3	144609	159613	164368	90421.5	22100.9	113445	158511	151721	66002.1	15833.9	117681	139618	122626	69503.7	19296.6	204045	95160.8	175452	121176	188379	125689	77135.8	87467.2	27852.4	35438.8	126712	146582	146588	87851.3	22187.4	20089.3	10200.7	36817.2	21239.2	14099.1	28310.7	16379.9	30793.6	29413.9	74930.6
Q9P289	O00506;Q9P289	STK26_HUMAN	STK26	Serine/threonine-protein kinase 26	0	AANVLLSEQGDVK	AANVLLSEQGDVK	2	AANVLLSEQGDVK2	472371	517726	459772	38963.4	27708.6	401864	570892	566449	43216.8		364442	440718	334256	36044.9		612632	389770	382290	446967	382573	392615	36550.5	64749.3	28279.2	26903.5	545506	586781	398106	36908.7		68531.3	36413	81418.8	83556.5	69618.2	101787	164930	175083	198293	361511
P07948	P07948	LYN_HUMAN	LYN	Tyrosine-protein kinase Lyn	1	AANVLVSESLMCK	AANVLVSESLMC(UniMod:4)K	2	AANVLVSESLMC(UniMod:4)K2	9822.6	15850.2	9666.38					11852.4			9705.77	5785.94	12022.4	6651.77		9239.92	4881.72	8817.57	7293.58	9427.44						8428.45	12912.2	8731.67	4369.75
P56182	P56182	RRP1_HUMAN	RRP1	Ribosomal RNA processing protein 1 homolog A	1	AANVQEPEK	AANVQEPEK	2	AANVQEPEK2	53413.6	40571.7	25791.7	18530.6	26019.7	78478.9	104790	67567.5	20154.3	30693.1	70248.7	76943.1	52385.7		23339.3	57290	54484.6	16172	60749.9	30485.4	42679.3	14644.1	14984.1	22972.6	39180.6	75749.1	59419.6	40498.3		23326.1	308627	331116	423531	125995	447425	400665	148389	271501	315486	38899.9
P05549	P05549;Q92481;Q6VUC0	AP2A_HUMAN	TFAP2A	Transcription factor AP-2-alpha	0	AANVTLLTSLVEGEAVHLAR	AANVTLLTSLVEGEAVHLAR	3	AANVTLLTSLVEGEAVHLAR3		2564.88				7557.28	8655.96	7933.3	2578.29		4431.03	3232.48	3858.65				5234.97		7212.27							4760.54			1438.45			3141.79			2006.11	3381.85	1682.68	2887.59		2101.42
O75146	O75146	HIP1R_HUMAN	HIP1R	Huntingtin-interacting protein 1-related protein	1	AANVVASTK	AANVVASTK	2	AANVVASTK2		4724.32									10182.7	7608.42	6572.4				10146.2		7096.02	8078.13	7305.06						4236.96	4399.3							4431.42
O75489	O75489	NDUS3_HUMAN	NDUFS3	NADH dehydrogenase [ubiquinone] iron-sulfur protein 3, mitochondrial	1	AANWYER	AANWYER	2	AANWYER2	27888.2	29683	18156.4	27542.3	11504.8	46035.6	68780.4	43195.3	70192.3	29854.7	97617.6	56835.1	67575	45543.2	23129.5	16209	101466	12220.7	78479.4	33269.9	80035.6	17104.3	42360.2	12730.7	40380.3	66192.1	56574.9	58096.3	44887.9	21304.6	5787.67	11779.5	22089.3	5633.23	7486.23	15406.7	12189.5	18867.1	41283.9	21411.5
Q8ND04	Q8ND04	SMG8_HUMAN	SMG8	Nonsense-mediated mRNA decay factor SMG8	1	AANYDFYQLLEEK	AANYDFYQLLEEK	2	AANYDFYQLLEEK2	100951	102183	69970.9			129038	155873	104215			89950.8	94423.4	64607.2			116125	53467.6	103820	58111.7	64708.8	46150		3083.38			126785	109440	59693.8			16414.8	10558.8	18747.1	22854.6	24801.7	27611.6	69049.9	88213	76549.8	75585.9
Q96JN8	Q96JN8	NEUL4_HUMAN	NEURL4	Neuralized-like protein 4	1	AAPAAQAEPER	AAPAAQAEPER	2	AAPAAQAEPER2						12120.3	12390.9	9731.12			15157.9	12709.3	11150.5			4950.71	19996.6		15177.3	3112.14	13139.7					8225.8	7501.99	4923.85					8254.61			11868.7			6428.72
Q8NCN4	Q8NCN4	RN169_HUMAN	RNF169	E3 ubiquitin-protein ligase RNF169	1	AAPAEPDFIFR	AAPAEPDFIFR	2	AAPAEPDFIFR2	87151.7	100447	78641.1	24039.9	33865.8	65336.5	57332.5	64092.7	19019.7	30404.3	51842.8	42640.2	45308	23788.1	19463.4	82356.5	45083	90046.5	69478.3	52928.7	42703.4	17077.1	16040.7	44390.7	26187.2	48664	45634.9	33352.8	12541.7	49011.9	14149.6	10684.9	24088.6	34310.8	29123.7	32169.8	39133.4	47941.3	53602.6	62630.6
CON_Q3SZ57	CON_Q3SZ57	FETA_BOVIN	AFP	Alpha-fetoprotein	1	AAPASIPPFPVLEPVTSCK	AAPASIPPFPVLEPVTSC(UniMod:4)K	2	AAPASIPPFPVLEPVTSC(UniMod:4)K2	43267.9	31809.8	24960.3	24284	27483.1	29218.1	52400.6	62834.7	22393.1	17526.7	5362.49	9949.01	10134.6	11687.9		18789.7	24156		53534.7	9227.17	25858.3	27828.3	22129.2	27763.5	21510.8	14450.8	14747.2	18633.9		18902.4
P55084	P55084	ECHB_HUMAN	HADHB	Trifunctional enzyme subunit beta, mitochondrial	1	AAPAVQTK	AAPAVQTK	2	AAPAVQTK2									23068.2		438111	530993	592179	23162.4	6124.58	247600	762934	112538	684177	349184	779516	16904.7	33846.6			603543		4771.38	30110	12525.2	43448.6			25536	73881.8		51361.1	169270		109071
Q9UKV3	Q9UKV3	ACINU_HUMAN	ACIN1	Apoptotic chromatin condensation inducer in the nucleus	1	AAPCIYWLPLTDSQIVQK	AAPC(UniMod:4)IYWLPLTDSQIVQK	2	AAPC(UniMod:4)IYWLPLTDSQIVQK2		22278.2				19810			9427.21						13344	18325.4					11200.8	9730.79				13283.3		11718	6008.57		20346.3				13337.9
Q9UKV3	Q9UKV3	ACINU_HUMAN	ACIN1	Apoptotic chromatin condensation inducer in the nucleus	1	AAPCIYWLPLTDSQIVQK	AAPC(UniMod:4)IYWLPLTDSQIVQK	3	AAPC(UniMod:4)IYWLPLTDSQIVQK3	11985.8															10317.4					7898.26			5468.74			6698.27
Q96GQ7	Q96GQ7	DDX27_HUMAN	DDX27	Probable ATP-dependent RNA helicase DDX27	1	AAPDILIATPGR	AAPDILIATPGR	2	AAPDILIATPGR2	78457.6	68259.1	95937.5	14577.7	4403.51	69663.8	69517.6	83882.9	11104.7	5789.52	98748.4	93368.2	90522.5	10227.9		103235	148019	48738.5	138371	129122	134085	15623.6	16334.4		4942.77	112989	88791.9	119070	12267.4	5376.73	400223	257190	486155	163056	209719	446274	137469	161031	372072	142494
Q9Y639	Q9Y639	NPTN_HUMAN	NPTN	Neuroplastin	1	AAPDITGHK	AAPDITGHK	2	AAPDITGHK2	518128	478820	526738	933428	870582	222814	282282	286903	497763	767802	253169	302249	347220	508879	365112	541713	332910	332561	343480	492812	321105	765892	664679	926123	825830	308076	331908	369536	349573	678217	71802.6	38499.3	84402.3	77952.5	91380.5	77466.9	37244.8	76287.8	67423.5	65130.4
Q9Y639	Q9Y639	NPTN_HUMAN	NPTN	Neuroplastin	1	AAPDITGHK	AAPDITGHK	3	AAPDITGHK3		12856.2	14199.4	119144	229246				77880.9	24951.8					23891.8			28809.9				18826.4		37077.7						14880				21874.7		8346.68
Q8TF72	Q8TF72	SHRM3_HUMAN	SHROOM3	Protein Shroom3	1	AAPDLGSHLDR	AAPDLGSHLDR	2	AAPDLGSHLDR2	14572.2	13572.1				9902.33	13586.4					6732.87				16104.8	13377.3		8796.33	5514.58						8803.43	13969.9				8048.23				14257.4	13629.1	16963.5	34479.9	22444.4	7197.49
P51843	P51843	NR0B1_HUMAN	NR0B1	Nuclear receptor subfamily 0 group B member 1	1	AAPEAPETR	AAPEAPETR	2	AAPEAPETR2		24505.1									33131.4	20450.1					28372.3		20401.7												92819.6	71808.4	97563.4	73063.4	190332	134456	202615	273426	265236	22251.6
P31146	P31146	COR1A_HUMAN	CORO1A	Coronin-1A	1	AAPEASGTPSSDAVSR	AAPEASGTPSSDAVSR	2	AAPEASGTPSSDAVSR2	12851.8	9233.64	13451.1			35333.7	49889.6	45196.4			17979.8	33031.5	39186.1			18418.4	49761.4	3387.99	64529.6	18302.8	55843.6					34326.3	22825.5	31585.2				9241.47	24416.2		10157.2	25506.6		12467.9	27109
Q96TA1	Q96TA1	NIBA2_HUMAN	NIBAN2	Protein Niban 2	1	AAPEASSPPASPLQHLLPGK	AAPEASSPPASPLQHLLPGK	2	AAPEASSPPASPLQHLLPGK2						8827.54	10238.3	8110.67			8847.79	3638.93	10433				17185.1		22588.2	3224.7	21877		8021.58			8564.73	5146.38						3491.71
P78318	P78318	IGBP1_HUMAN	IGBP1	Immunoglobulin-binding protein 1	1	AAPEEFR	AAPEEFR	2	AAPEEFR2																		12434	8148.35																		9851.77			30270.5
Q9Y5B0	Q9Y5B0	CTDP1_HUMAN	CTDP1	RNA polymerase II subunit A C-terminal domain phosphatase	1	AAPEGAGALAQGSSLEPGR	AAPEGAGALAQGSSLEPGR	2	AAPEGAGALAQGSSLEPGR2							5383.89				4396.47	10215	7169.45				14276.8		11404.5	10083.5	13642.9					11343.8
Q8IVP5	Q8IVP5	FUND1_HUMAN	FUNDC1	FUN14 domain-containing protein 1	1	AAPEINNLIEEATEFIK	AAPEINNLIEEATEFIK	2	AAPEINNLIEEATEFIK2	44244	34557.5	30489.7		54182.3	30811.1	50256.5	39315.7	34752.3	63845.1	19700.4		20832.7	25046	20504.1	39848.5	21624.8	35149.3	29334.6	28295.9	20382.7					22755.6	31845	31655.6			12602.5		10426.3	13063.6	12821.4	10753.1				6465
Q8IVP5	Q8IVP5	FUND1_HUMAN	FUNDC1	FUN14 domain-containing protein 1	1	AAPEINNLIEEATEFIK	AAPEINNLIEEATEFIK	3	AAPEINNLIEEATEFIK3																	7910.98		12162.4		7341.64					8951.45		5129.16
Q92947	Q92947	GCDH_HUMAN	GCDH	Glutaryl-CoA dehydrogenase, mitochondrial	1	AAPEMVSLLK	AAPEMVSLLK	2	AAPEMVSLLK2	77938.3	83228.2		47963.5	56674.9		97696.3	84094.3		62331.2	117229			76780	69860.7	107776	45204.4	87506.9		102526		103219	19512.7	69583.4	23483.9	55487.4		60462	94085.8	102670								10629.7
Q96BH1	Q96BH1	RNF25_HUMAN	RNF25	E3 ubiquitin-protein ligase RNF25	1	AAPEPQQPMELYQPSAESLR	AAPEPQQPMELYQPSAESLR	2	AAPEPQQPMELYQPSAESLR2	94469.3	77578.4	61002.1	31135.9	13338.1	77858.9	150122	145554	35563.3	16810.2	62317.4	82472.5	95517.4	39044.9		71255.9	101147	23745.3	114754	50636.3	105108	29090.8	38220.7	16227.9	29086.1	99874.5	75885	93550.5	30708.9	17213	9978.98	8102.11	20818	6017.42	21568.7	28392.2	4457.99	10667.3	24577.4	3380.08
Q96BH1	Q96BH1	RNF25_HUMAN	RNF25	E3 ubiquitin-protein ligase RNF25	1	AAPEPQQPMELYQPSAESLR	AAPEPQQPMELYQPSAESLR	3	AAPEPQQPMELYQPSAESLR3			4125.85			6882.98	9945.35	9948.96			9970.35	8398.8	8682.42			8596.94	8290.23		11627.1	8944.95	10047.6					12204.9	10003.5	10641.7	5776.98		2993								4758.26
Q15181	Q15181	IPYR_HUMAN	PPA1	Inorganic pyrophosphatase	1	AAPFSLEYR	AAPFSLEYR	2	AAPFSLEYR2	891474	913743	1221400	1625840	1074140	936532	990189	1214780	1751470	1179630	1258570	1626490	1354120	1849660	1213110	849354	701108	1171790	642038	1242080	932106	1864180	998757	1178650	940763	1297230	1350340	1513790	1927950	984369	247240	234876	432813	240650	422871	380511	204041	381688	395155	490600
Q15233	Q15233	NONO_HUMAN	NONO	Non-POU domain-containing octamer-binding protein	1	AAPGAEFAPNK	AAPGAEFAPNK	2	AAPGAEFAPNK2	1188100	853759	704152	47620.2	40764.5	733671	894094	370356	25726	25864.7	838074	1056360	398667		28771.8	1049060	762414	862338	661358	517279	427403	20792.7	34443	23965.1	38847.1	817412	718126	308966	22058.5	38741.3		11881.7		26478.1	75033.4	13201	416831	70134.1	67687.7	677560
Q15233	Q15233	NONO_HUMAN	NONO	Non-POU domain-containing octamer-binding protein	1	AAPGAEFAPNKR	AAPGAEFAPNKR	2	AAPGAEFAPNKR2		5149.62	3821.35	6110.22	7378.05														9454.91		4542.15					6730.72	5507.84				2365.66			1761.07			1143.21	4786.75	7524.12
P55265	P55265	DSRAD_HUMAN	ADAR	Double-stranded RNA-specific adenosine deaminase	1	AAPGEFR	AAPGEFR	2	AAPGEFR2																															6035.78			36262.8			68943.8			11092.5
Q8N612	Q8N612	FHI1B_HUMAN	FHIP1B	FHF complex subunit HOOK-interacting protein 1B	1	AAPGGADDLSAVR	AAPGGADDLSAVR	2	AAPGGADDLSAVR2	35331.6	42681.2	47350.4			29553	42522.5	28252.7			17782.4	29075.3	15452.3			44582.5	11202.9	48310.7	21989.8	27008.8	18754.5			4004.92		21879.9	34303.2	22563			5994.36	10677.4	9773.54	14933	13695.9	12159.9	29055.6	37825.4	25614.5	53591.8
Q3KP66	Q3KP66	INAVA_HUMAN	INAVA	Innate immunity activator protein	1	AAPGPAYEEEGTPLR	AAPGPAYEEEGTPLR	2	AAPGPAYEEEGTPLR2	36206.3	25206.9	19091.2	8220.23		62972.2	93638.8	50141.5		10259.7	47750.8	56922.9	24635.6	10805.2	10030.1	43350.9	69965.6	14690	64636.1	17725.4	45548.8	10713.1	22156.3	14455.4	20582.2	56292.1	60774.7	25178.4	18863.3	9125.81	14204.6	15128.7	32563.3		38428.2	38533.9	35740.5	60365.1	116572	7672.1
P35658	P35658	NU214_HUMAN	NUP214	Nuclear pore complex protein Nup214	1	AAPGPGPSTFSFVPPSK	AAPGPGPSTFSFVPPSK	2	AAPGPGPSTFSFVPPSK2	25195.9				5103.39	16267.8	21176.3	24195			19078.6	22467.8	15771			19727.2	21816.7		26723.6	13498.3	28612.6					19124.1	15171.6	13303.9					10809			13116.5		10389.1	20748.2	6771.07
P11216	P06737;P11216;P11217	PYGB_HUMAN	PYGB	Glycogen phosphorylase, brain form	0	AAPGYHMAK	AAPGYHMAK	2	AAPGYHMAK2	262208	219354	237014	339030	201898	532016	809878	774944	780587	766956	564926	521962	705305	894964	455698	540585	567781	98409.3	602125	490029	727861	612676	980374	575447	835105	585343	539958	528765	575059	652854	84005.8	179083	295017	33567	326110	307265	35892.7	199442	319115	28252.7
Q92610	Q92610	ZN592_HUMAN	ZNF592	Zinc finger protein 592	1	AAPLIVEVFNK	AAPLIVEVFNK	2	AAPLIVEVFNK2	54818.9	27410.3	19425.9			30814.7	69362.9	31402.2			30626.8	28478.8	24829.4			24850.2	37197.6	9746.94	20096.8	21533.7	21278.1					29528.2	20773.9	20407.4			5965.78	6038.27	6482.16	6097.96	10116.2	10935.4	18289	34974.8	16590.2	26513.4
Q8TDR2	Q8TDR2	STK35_HUMAN	STK35	Serine/threonine-protein kinase 35	1	AAPLLLPPPPAAMETGK	AAPLLLPPPPAAMETGK	2	AAPLLLPPPPAAMETGK2		5642.01	4453.24			6037.96		6182.87			3923.62	4451.58				4563.15					4944.81										2604.21			3141.37	3689.16			2991.9	2906.97	5134.06
P54619	P54619;Q9UGI9	AAKG1_HUMAN	PRKAG1	5'-AMP-activated protein kinase subunit gamma-1	0	AAPLWDSK	AAPLWDSK	2	AAPLWDSK2	20400.9	28175.3	25698.8	14955.8	7245.34	18602.5	21296.6	14629.7	15380.9		71382.1	43234.1	28457.8	11388.9		15167.7		29408.3	24604.1	33144	24972.3	20920.9	10584.2			22946.4	29607.4	36276.5					12624.9	12194.6	20666.3	9790.69	33183.8	27258.9	14716.6	76786.6
Q9UGJ0	Q9UGJ0	AAKG2_HUMAN	PRKAG2	5'-AMP-activated protein kinase subunit gamma-2	1	AAPLWESK	AAPLWESK	2	AAPLWESK2	6542.99		15320.3	7906.98	4787.11				8503.27	5005.36	12119.8	11048.3	8934.37	6272.03		8235.85		11643.8	11021	8310.76	8326.06	9392.33	9047.47				7858.03	10986.8	5202.42		6670.34			6080.49	12753.4		7860.41			12528.2
Q71SY5	Q71SY5	MED25_HUMAN	MED25	Mediator of RNA polymerase II transcription subunit 25	1	AAPPALLEPLQPPTDVSQDPR	AAPPALLEPLQPPTDVSQDPR	2	AAPPALLEPLQPPTDVSQDPR2	39358	30415.5	14824.6	32260.2		30554	35549.2	29922.3	12506.4		23644.3	21794.7	17799.2	14067.8		31569.4	25564.6	22723.5	30033.5	16957.3	21558.3	11005	17461.5	7403.39	6668.36	21525.2	20313.6	25140.3	14267.9	13064.5	10257.9	6555.7	13301.8	17513	20906.2	29905.2	23644.8	51532.4	52300.5	14919.7
Q7L2J0	Q7L2J0	MEPCE_HUMAN	MEPCE	7SK snRNA methylphosphate capping enzyme	1	AAPPDVGEER	AAPPDVGEER	2	AAPPDVGEER2	200852	128426	124572	20268.6	19094.2	186279	224697	242929	26322.8	26476.8	123532	192043	175215	26664.1	19909.4	225079	89394	136261	95212.4	112652	76041.1	14124.1	12388.6	24835.1	10553.1	148593	159221	143700	25267.1	24269.5	115109	103621	100474	105552	165115	146757	186485	251833	179851	95227.3
Q5RI15	Q5RI15	COX20_HUMAN	COX20	Cytochrome c oxidase assembly protein COX20, mitochondrial	1	AAPPEPGEPEER	AAPPEPGEPEER	2	AAPPEPGEPEER2	54245.9	18439		38515.6	31718.7	52455.5	70988.1	62409.9	37894.3	69594.1	35186.1	25088.1	48576.2	45715.2	53995.2		54351.7		46188.8	16136.5	69023.4		84705.4		111740	62090.3	47069.8	50682.2	50927.7	59160.6
Q5T4S7	Q5T4S7	UBR4_HUMAN	UBR4	E3 ubiquitin-protein ligase UBR4	1	AAPPPPPPPPPLESSPR	AAPPPPPPPPPLESSPR	2	AAPPPPPPPPPLESSPR2		7858.36	6598.86			36642.3	44774.7	47757.8	5691.49		19989.1	25296.3	42486.7	3810.88		6072.86	71160.9	3276.11	70868	14361.6	74976.8		6423.96		3373.27	45212.6	14723.2	14866.7	4203.58			2888.82	27851.3		5771.42	22775		6474.54	21472.4	2793.54
Q5M775	Q5M775	CYTSB_HUMAN	SPECC1	Cytospin-B	1	AAPPPVDEEPESSEVDAAGR	AAPPPVDEEPESSEVDAAGR	2	AAPPPVDEEPESSEVDAAGR2	16334.2	8554.79				16112.5	64965.7	48023.2			41674	46733.6	28073.3	6280.34	9841.96	16656.2	101022		98007.9		55810.5	2193.51	10036.6			35993.6	34000.2	17913.7		5590.87		2996.48	23953.1		7735.36	30695.3		25301.7	97715.5
Q5M775	Q5M775	CYTSB_HUMAN	SPECC1	Cytospin-B	1	AAPPPVDEEPESSEVDAAGR	AAPPPVDEEPESSEVDAAGR	3	AAPPPVDEEPESSEVDAAGR3							4365.69					7442.82	5173.74				7951.98		6307.74								4491.41						3121.16			3677.61		7548.15	13994.4
Q9HAF1	Q9HAF1	EAF6_HUMAN	MEAF6	Chromatin modification-related protein MEAF6	1	AAPPQIPDTR	AAPPQIPDTR	2	AAPPQIPDTR2	21748	17397.9	16687.9	40943	35103.9	42142.8	22207	28753.5	102002	123623	65618.5	48975.8	46030.8	81822.9	104025	27137.9	65847.8	14201.7	47229.1	33384.5	61535.6	50890.9	106093	63904.7	145566	42471.1	39115.6	26301.8	109206	117607	7346.6	6915.28	10421.7	4896.15	6985.34	9178.91	16613.9	13576.3	20018.3	4477.79
O75691	O75691	UTP20_HUMAN	UTP20	Small subunit processome component 20 homolog	1	AAPPTAGSMAIEK	AAPPTAGSMAIEK	2	AAPPTAGSMAIEK2	50414.6	50039.6	45711.7			191938	242416	155588			140304	162489	113507			132910	73615	41139.8	183841	87657.1	149252					217979	168841	98905.9			348854	316309	724241	89827.3	521000	605363	105924	265865	508110	29453.5
O75694	O75694	NU155_HUMAN	NUP155	Nuclear pore complex protein Nup155	1	AAPQSPSVPK	AAPQSPSVPK	2	AAPQSPSVPK2	3249.64	4633.37	4776	2059.09		44747.9	53195.6	53117.5	31767.4		78091.2	59983.7	86128.6	40670.7		12553.4	93754.7	5971.31	85600	35308.9	82572.7	15406.4	26370.7			57573.3	32094.9	23833.5	26747.7			4399.65	22421.3		6314.96	20405.2		14689.3	27630.5	1361.16
Q96CF2	Q96CF2	CHM4C_HUMAN	CHMP4C	Charged multivesicular body protein 4c	1	AAPSPQEALVR	AAPSPQEALVR	2	AAPSPQEALVR2	70470.8	63537.2	78545.3	109206	106905	84435.1	98770.8	93579.5	152714	177666	96663.2	88076.3	93957.6	135152	100423	80659.5	90161.7	38840.4	62080.7	88935.2	98971.3	89161.4	139326	122234	146553	99295.2	79943.8	112596	163354	185583	18436.4			8932.97	12960.9	11538	10098.4	8679.7		16590
O95817	O95817	BAG3_HUMAN	BAG3	BAG family molecular chaperone regulator 3	1	AAPSTAPAEATPPKPGEAEAPPK	AAPSTAPAEATPPKPGEAEAPPK	3	AAPSTAPAEATPPKPGEAEAPPK3						4357		4219.18	8292.42		7146.46		5851.87				18396.6		24671.9		18644.6		25449.7		24420.2	5185.48	5374.78			1829.74
Q96JA3	Q96JA3	PKHA8_HUMAN	PLEKHA8	Pleckstrin homology domain-containing family A member 8	1	AAPSYEDFVAALTVK	AAPSYEDFVAALTVK	2	AAPSYEDFVAALTVK2	16827.3	10218.1					11467.6									8764.91		7741.46	12861.2							5090.56	8510.86								3949.62		6879.07	14327.2
Q9BRP8	Q9BRP8	PYM1_HUMAN	PYM1	Partner of Y14 and mago	1	AAPTAASDQPDSAATTEK	AAPTAASDQPDSAATTEK	2	AAPTAASDQPDSAATTEK2	102922	38844.6	59928.8	286756	181876	427632	551705	589396	881156	1307940	449737	460298	444864	790491	605606	66005	734815	8226.1	633726	61867.5	795078	135486	1389830	303871	1615880	447892	257632	355156	948943	970635	25355.9	21907.5	206602	5734.27	62361.9	196136	8336.36	25352.8	159153
O60331	O60331	PI51C_HUMAN	PIP5K1C	Phosphatidylinositol 4-phosphate 5-kinase type-1 gamma	1	AAPTEVLSMTAQPGPGHGK	AAPTEVLSMTAQPGPGHGK	2	AAPTEVLSMTAQPGPGHGK2						3549.31	5185.74	4609.98			3535.13	3761.32	5026.94			2046.45	7226.19		6228.87	2227.97	7842.64					5550.04	3851.07	1784.27					2063.83			2613.55		1451.72	3049.07
Q13123	Q13123	RED_HUMAN	IK	Protein Red	1	AAPTSAPPSK	AAPTSAPPSK	2	AAPTSAPPSK2	5003.11					40125.1	27420.7	15548			57008.6	44860.1	36567.6			13690.2	79047.8		65303.5	17942.6	69645.3				14695.8	29562.4	16101.7	31060.3			6762.69	21180.6	40487.2	3505.61	12805.9	27319.7		18981.4	57247.1	3632.81
P42684	P42684	ABL2_HUMAN	ABL2	Tyrosine-protein kinase ABL2	1	AAPVLPTTHNHK	AAPVLPTTHNHK	2	AAPVLPTTHNHK2							2872.1	2500.12				1823.94	3382.81				5428.83		6034.2	1459.69	2102.91					4057.6	3188.74									3099.18		2572.38	3569.95
O75808	O75808	CAN15_HUMAN	CAPN15	Calpain-15	1	AAQAFLSDWTASK	AAQAFLSDWTASK	2	AAQAFLSDWTASK2	10230.6					9018.03	14023.4	10965.5			10231.7	13018.7				20154.6	9526.52		7174.2		11325.7						7927.08										3879.43		11585.8
Q9BV73	Q9BV73	CP250_HUMAN	CEP250	Centrosome-associated protein CEP250	1	AAQAGSLEISK	AAQAGSLEISK	2	AAQAGSLEISK2																																13374.8	7516.49			8193.02	8067.57	16956.4	14882.5	4925.71
P41440	P41440	S19A1_HUMAN	SLC19A1	Reduced folate transporter	1	AAQALSVQDK	AAQALSVQDK	2	AAQALSVQDK2				20712	22129.9	21265.2		32416	44003	58038.3	19586.9	17579.2		40788.8	39374.4		15258.3	9962.47	19071.8	19228.1	25058.2	39355.1	56212.1	45823.2	49120.9	23358.7	17736.7		19963.9	21143.2									8325
P11274	P11274	BCR_HUMAN	BCR	Breakpoint cluster region protein	1	AAQAPDGASEPR	AAQAPDGASEPR	2	AAQAPDGASEPR2	52490	37282.8	37612.4	3824.46		49645.1	85318.1	57967.8			43756.2	35487.6	24739.1			55106.7	61840	14446.8	73367.5	31667.6	55002.4		5523.19		5136.85	57630.9	57558.2	27024.2		2229.14	10987.8	11262.5	21744.5	7868.92	21217.2	33090.2	24178.9	61862.9	82670.2	16529.7
P11586	P11586	C1TC_HUMAN	MTHFD1	C-1-tetrahydrofolate synthase, cytoplasmic	1	AAQAPSSFQLLYDLK	AAQAPSSFQLLYDLK	2	AAQAPSSFQLLYDLK2	922047	947303	644175	43892.7	17764	1115080	1710890	1467450	47242.5	22244.9	971481	882665	1090800	57546.7	17177.7	985420	1282960	491099	1355310	771655	1074800	54000.8	89749.9	19466.7	27898.6	1220820	1046940	954229	43521.4	21075.2	123427	83373.2	230240	67188.6	197379	235757	67139.4	143168	219472	290080
P11586	P11586	C1TC_HUMAN	MTHFD1	C-1-tetrahydrofolate synthase, cytoplasmic	1	AAQAPSSFQLLYDLK	AAQAPSSFQLLYDLK	3	AAQAPSSFQLLYDLK3						19312.4	24241.9	34931.2			23977.2	14020.8	23033.2			18400.4	28943.6	7146.97	34021.5	11650.3	24084.7					39192.3	23494.4	22840.1					6831.6						4356.46
Q9NWB7	Q9NWB7	IFT57_HUMAN	IFT57	Intraflagellar transport protein 57 homolog	1	AAQAQLSEAK	AAQAQLSEAK	2	AAQAQLSEAK2	37863.7	27777.1	30084.8			74932.6	82858.8	59061.4			65560	40584.1	27488.9			57529.9	48014.7	20394.1	36010.9	43817.9	33230.9					42209.8	45746.7	22627.9			12141.6	10429.8	23688	10187.7	25464.1	49690	26579.2	59097.6	86043.7	28620.9
P37837	P37837	TALDO_HUMAN	TALDO1	Transaldolase	1	AAQASDLEK	AAQASDLEK	2	AAQASDLEK2	4672860	4187480	4795810	3821310	2425840	1997180	2142800	3330340	3575890	2964000	2526000	3263130	4227750	3567180	1748800	4386770	3391820	3884600	3433250	4622860	3638990	3438520	3284130	2779780	2617820	1378750	3139150	3565660	3001390	3175080	724632	554007	892368	898641	1090200	1050620	634639	1008350	1094770	3464640
P06132	P06132	DCUP_HUMAN	UROD	Uroporphyrinogen decarboxylase	1	AAQDFFSTCR	AAQDFFSTC(UniMod:4)R	2	AAQDFFSTC(UniMod:4)R2		5119.76			4727.93				6806.12	12945.4	13326.1	18317.8	13171.5	23559.4	36531.9				7359.96	4534.52	8521.52	4531.86	8853.37	12179.2	9829.7	8938.24	7490.27		8658.83	12866.5
Q9BTC0	Q9BTC0	DIDO1_HUMAN	DIDO1	Death-inducer obliterator 1	1	AAQDIKDEEPGDLGR	AAQDIKDEEPGDLGR	2	AAQDIKDEEPGDLGR2		3083.21				13242.7	9988.27	19743.4	6888.73	5668.75	19756	15799.9	15660.8		6853.41		26625.1		35695.5	2509.41	24167.7		8615.52		7910.43	14446.8	7724.05	8314.02		3585.82			8041.31			8305.66		2776.65	27590.6
Q9BTC0	Q9BTC0	DIDO1_HUMAN	DIDO1	Death-inducer obliterator 1	1	AAQDIKDEEPGDLGR	AAQDIKDEEPGDLGR	3	AAQDIKDEEPGDLGR3						14848.7	16324.4	18086.4	10039.2	15863.4	43816.3	26524	32104.4	8143.28	14648.7		39887.9		30124.9	2002.66	36097.1		13257.5		12742	19825.2	10411.3	7558.27	6702.31	6809.68
O94906	O94906	PRP6_HUMAN	PRPF6	Pre-mRNA-processing factor 6	1	AAQDLCEEALR	AAQDLC(UniMod:4)EEALR	2	AAQDLC(UniMod:4)EEALR2	76722.3	61153.9	24607.7			25937.3	28178.8	11305.8			15915.4	20952.4	12422.5			71235.4	27512.5	37687.5	29464.5	13731.9	8228.08					47531	33081.3	11387.6												5782.68
Q9NV66	Q9NV66	TYW1_HUMAN	TYW1	S-adenosyl-L-methionine-dependent tRNA 4-demethylwyosine synthase TYW1	1	AAQDLMTNGYVSLQEK	AAQDLMTNGYVSLQEK	2	AAQDLMTNGYVSLQEK2	35876	43009.4	31469.3			19497.5	34705.3	23842.4			17891.2	16698	22903.5			35974	15778.7	19632.7	19215.6	16145.6	9136.17					25276.8	14814.1	21726.8							7252.99	7999.49	4490.34		5665.05	7624.33
P62995	P62995	TRA2B_HUMAN	TRA2B	Transformer-2 protein homolog beta	1	AAQDRDQIYR	AAQDRDQIYR	2	AAQDRDQIYR2																																10451.5	31242			34283.8		16367.9	27217.8
P62995	P62995	TRA2B_HUMAN	TRA2B	Transformer-2 protein homolog beta	1	AAQDRDQIYR	AAQDRDQIYR	3	AAQDRDQIYR3																																12051.8	29399			32479.2			27692.5
Q9P2D3	Q9P2D3	HTR5B_HUMAN	HEATR5B	HEAT repeat-containing protein 5B	1	AAQDYLQEK	AAQDYLQEK	2	AAQDYLQEK2	55631.5	37495	45425.9			27564.7	41755.2	38548.3			24891.9	36174.9	23505.6			45931.8	20917.1	49911.7	21850.4	45372.8	23260.7					19822.8	31593.1	36202.1			14613.5	12519.5	12949.6		18638.3	13067.9	17944.9	26988.3	18362.6	35881.6
Q8WY91	Q8WY91	THAP4_HUMAN	THAP4	Peroxynitrite isomerase THAP4	1	AAQEAASQEQAQQALER	AAQEAASQEQAQQALER	2	AAQEAASQEQAQQALER2						5241.76	4230.51	3703.28	1320.97		5662.31	4525.23	3238.15		1377.87		10469.4		6282.66		5944.12				2034.17	4592.22	2410.38	1566.77					934.768			3671.42			7830.27
Q9UIM3	Q9UIM3	FKBPL_HUMAN	FKBPL	FK506-binding protein-like	1	AAQEELGK	AAQEELGK	2	AAQEELGK2									18863.4	13265			14237.5			22173.1		18157.3	23043.8			20059.1	20677				18703.3		14664.2	16090.5
P04075	P04075	ALDOA_HUMAN	ALDOA	Fructose-bisphosphate aldolase A	1	AAQEEYVK	AAQEEYVK	1	AAQEEYVK1	1958.03				2384.96								1707.79				1401.15		2738.55	2990.45			2480.08			1446.76	1089.79		2216.73									1366.08
P04075	P04075	ALDOA_HUMAN	ALDOA	Fructose-bisphosphate aldolase A	1	AAQEEYVK	AAQEEYVK	2	AAQEEYVK2	6168960	7135330	7304430	7397740	8486780	5045570	3981170	4998130	7111820	8792890	5168330	5531840	5701420	7673560	8291930	5558840	4747120	6871590	4922120	6821310	5297010	8334960	6518570	10045700	7521550	4049340	5090610	5763650	7302500	7269420	1000860	631502	1046850	1892670	619992	1240380	1026450	939925	1004210	672177
P04075	P04075	ALDOA_HUMAN	ALDOA	Fructose-bisphosphate aldolase A	1	AAQEEYVKR	AAQEEYVKR	2	AAQEEYVKR2			5460.06	18107.3	20089.7	36633.3	60868.5	74944.1	425070	668655	25257.1	14202.4	25259.4	56153.2	153990		47687.6		38221.1	9991.53	86955.1	19746.6	751640	28432.6	414800	85649.8	77667.8	22489.3	196525	192941	8958.74		21944.3	10765.5				3287.66	25094.2
P04075	P04075	ALDOA_HUMAN	ALDOA	Fructose-bisphosphate aldolase A	1	AAQEEYVKR	AAQEEYVKR	3	AAQEEYVKR3					15845	13514.5	11495.9	36014.2	216557	341145	8769.38	8022.66	6780.78	22785.4	91278.9		24087.1		18132.5	5301.56	36101.6	16034.6	384100	19396.5	252553	44500	32720.6	9691.15	144325	118389	7843.19								7985.04
Q5T160	Q5T160	SYRM_HUMAN	RARS2	Probable arginine--tRNA ligase, mitochondrial	1	AAQEFFQR	AAQEFFQR	2	AAQEFFQR2		8065.05				27854.7	31042.1	32712.2			30890.4	18995.6	31716.6				29587.2		34238.8	15991.8	30145					31265	17723.2	13884.1					20020.5			11784.3		8843.85	20167.5
O95872	O95872	GPAN1_HUMAN	GPANK1	G patch domain and ankyrin repeat-containing protein 1	1	AAQEGDLPELR	AAQEGDLPELR	2	AAQEGDLPELR2																			5723.66												6296.01	4173.18	5693.93	6317.88	5844.66	7267.08	5924.17		6283.91
P35520	P35520	CBS_HUMAN	CBS	Cystathionine beta-synthase	1	AAQELQEGQR	AAQELQEGQR	2	AAQELQEGQR2	6966.31	5767.2				15142.3	29148	31104	8720.56								26795.9		26362.6		33107.8		34525.9		24835.2	28300.1	23869.2	18838					9496.03			10797.5			12946.4
Q99543	Q99543	DNJC2_HUMAN	DNAJC2	DnaJ homolog subfamily C member 2	1	AAQEQVLNASR	AAQEQVLNASR	2	AAQEQVLNASR2	8021.86	8617.41	5110.81	2692.46		39239.1	43149.7	32175.5	4647.55	5131.47	48217.8	34906	35310.3	3798.91		14056.4	82958	5032.4	107471	19980.6	70855	2554.3	12706.7	2073.69	7949.99	65881.5	29107	13765.3	3484.64	2119.74			13189.9		8735.78	23862.3	8049.18	27408	79142.5	2695.01
P51687	P51687	SUOX_HUMAN	SUOX	Sulfite oxidase, mitochondrial	1	AAQESTHIYTK	AAQESTHIYTK	2	AAQESTHIYTK2	4631.63	5387.46				3727.68	4653.35	3117.39				2446.13				5788.54	5349.06	2503.07	3707.49		2386.03														6031.14	8239.34	4101.2	12950.7	16942.8	3141.31
Q9NW08	Q9NW08	RPC2_HUMAN	POLR3B	DNA-directed RNA polymerase III subunit RPC2	1	AAQFDVVK	AAQFDVVK	2	AAQFDVVK2	13443.3	22438.6	22562				23423.6	13837.5			30668.9	32396.8	31437.8			31580.2		23877.4	11992.8	32489.2						14603.3	27297.1	21572.1							5279.33	7102.44	21320.7	15752.4	7886.93	37692.3
Q5T4S7	Q5T4S7	UBR4_HUMAN	UBR4	E3 ubiquitin-protein ligase UBR4	1	AAQFVDLLGYFSLK	AAQFVDLLGYFSLK	2	AAQFVDLLGYFSLK2	51306.5	8423.78	4320.13			16337.5	16227	11938.5		2791.33	2636.68		1721.75			15593.5		26129.9	6729.02	19950.7	2788.54					2474.45														5533.4
Q5T4S7	Q5T4S7	UBR4_HUMAN	UBR4	E3 ubiquitin-protein ligase UBR4	1	AAQFVDLLGYFSLK	AAQFVDLLGYFSLK	3	AAQFVDLLGYFSLK3	6408.84	2145.78				9624.24	6727.52	6536.61								5122.17		2917		2746.16	1280.13										930.459
Q9C0H9	Q9C0H9	SRCN1_HUMAN	SRCIN1	SRC kinase signaling inhibitor 1	1	AAQGQAGSPDK	AAQGQAGSPDK	2	AAQGQAGSPDK2									9132.15		7919.34																8304.13					18080	29497.4
Q13952	Q13952	NFYC_HUMAN	NFYC	Nuclear transcription factor Y subunit gamma	1	AAQIFITELTLR	AAQIFITELTLR	2	AAQIFITELTLR2	346818	75672.7	63328.2	81406.8	49770.2	222653	249970	79767.5	59430.3	176544	26963.6	20361.8	30117.2	23356.9	52874.5	36868	56157.9	26019.2	52841.3	24907.6	42023.6	30841.9	42853.1	23161.8	30315.5	29728.9	30121.2	30185.6	29710.9	27022.7			4804.32	12211.7	2292.98	4352.61	14174.4		2840.97	18980.5
Q16134	Q16134	ETFD_HUMAN	ETFDH	Electron transfer flavoprotein-ubiquinone oxidoreductase, mitochondrial	1	AAQIGAHTLSGACLDPGAFK	AAQIGAHTLSGAC(UniMod:4)LDPGAFK	3	AAQIGAHTLSGAC(UniMod:4)LDPGAFK3				5156.73					10063.5	5991.18		3499.84		7959.06	16104.6							9328.65		4519.56		7869.08	5799.84		10383.4	7915.84
Q9H4L5	Q9H4L5	OSBL3_HUMAN	OSBPL3	Oxysterol-binding protein-related protein 3	1	AAQIPSPLER	AAQIPSPLER	2	AAQIPSPLER2								6008.57			12022.8						9268.2				11707.2					8875.87										18410.2		34400.4	54799.3
P62910	P62910	RL32_HUMAN	RPL32	Large ribosomal subunit protein eL32	1	AAQLAIR	AAQLAIR	2	AAQLAIR2			3852.54	6022.51	4997.37						3049.28	1685.05	3732.54	3023		2862.73		4123.92		8290.83		17134.4		9196.36	2151.52						6564.46	21748	5757.44	9407.95	15942.4	5562.71	39944.6	7625.43	2467.64	13638.7
P62910	P62910	RL32_HUMAN	RPL32	Large ribosomal subunit protein eL32	1	AAQLAIRVTNPNAR	AAQLAIRVTNPNAR	3	AAQLAIRVTNPNAR3																															7900.35			10980.3			3729.78			4701.45
Q15075	Q15075	EEA1_HUMAN	EEA1	Early endosome antigen 1	1	AAQLATEIADIK	AAQLATEIADIK	2	AAQLATEIADIK2	214394	296361	294390	492292	505230	181379	180061	187973	295083	458836	122122	153958	163478	274278	278735	293696	227996	398455	227608	346103	235071	528137	331646	640090	470246	216441	196644	236340	359919	472337	67195.1	39761.3	58644	84448.2	60925.7	69389	44108.4	62179.9	68087.8	57594.5
Q2TB90	Q2TB90	HKDC1_HUMAN	HKDC1	Hexokinase HKDC1	1	AAQLCGAGLAAIVEK	AAQLC(UniMod:4)GAGLAAIVEK	2	AAQLC(UniMod:4)GAGLAAIVEK2							11591.5				22119.8	15083.3	20366.7				30265.1		14504.8		24220.3					23207.7
P19367	P19367	HXK1_HUMAN	HK1	Hexokinase-1	1	AAQLCGAGMAAVVDK	AAQLC(UniMod:4)GAGMAAVVDK	2	AAQLC(UniMod:4)GAGMAAVVDK2	8175.6	6299.85	5695.94			13151.2	13988.1	22615.8	5178.8		20144.8	19131.8	33428.9			11698.2	25998.5	8802.7	25334.8	10597.2	25111.3	8558.16	14049.4			34878.1	17256.2	21336.7	6419.83	2690.95
P55268	P55268	LAMB2_HUMAN	LAMB2	Laminin subunit beta-2	1	AAQLDGLEAR	AAQLDGLEAR	2	AAQLDGLEAR2	22874.8	22184	31064	21172.5	15597.9											28261.8		26277.2		17631.2		13931.6		16483	5747.81						19569.9	9058.38	17021	13792.5	19720.1	12812.9	10210.8	18731.3	22151.8	22736.1
O75146	O75146	HIP1R_HUMAN	HIP1R	Huntingtin-interacting protein 1-related protein	1	AAQLEGER	AAQLEGER	2	AAQLEGER2	116717	109875	147497			193517	208143	226721			181029	196444	157473			101276	144478		117021	146857	162335					216401	185823	191175							69966.2		52083.1	84203.5	73560.3	86386.5
Q9HBH0	Q9HBH0	RHOF_HUMAN	RHOF	Rho-related GTP-binding protein RhoF	1	AAQLEPITYMQGLSACEQIR	AAQLEPITYMQGLSAC(UniMod:4)EQIR	2	AAQLEPITYMQGLSAC(UniMod:4)EQIR2		25679.1		17813	14707.3	10406.8	9996.15	18798.5	15444.5		10139.4	12713	14107.5	12110.2	19137.9	17421.1		11557.3	9230.11	13850.7	8116.28	10900.5	10782.6	16742.7	11380.1	16358.1	16277.1	14407.4	7990.29	12028.1
P09622	P09622	DLDH_HUMAN	DLD	Dihydrolipoyl dehydrogenase, mitochondrial	1	AAQLGFK	AAQLGFK	2	AAQLGFK2	134959	211155	282210	315896	849218	68928	82727.2	85974.6	350393	325504	529137	315241	274642	558856	608366	132765	100649	300308	78032.9	316055	100766	605349	256226	600661	240880	69687.9	108477	188816	300506	573858	59024.7	16965.8	74383.2	113538	38332.5	34472.8	122133	63918.8	114345	104948
Q9HC84	Q9HC84	MUC5B_HUMAN	MUC5B	Mucin-5B	1	AAQLPDMPLEELGQQVDCDR	AAQLPDMPLEELGQQVDC(UniMod:4)DR	2	AAQLPDMPLEELGQQVDC(UniMod:4)DR2	39842	41115.5	31177.6	57659.3												20098.7	4144.11			14530.2		17832.2		20726.2
Q9UBV7	Q9UBV7	B4GT7_HUMAN	B4GALT7	Beta-1,4-galactosyltransferase 7	1	AAQLPWEDGR	AAQLPWEDGR	2	AAQLPWEDGR2	56410.1	56359.8	46458.1	59192.9	41919.6	38232.1	43328.7	46031.4	56729.1	61586.2	20922.6	41471.9	40514.3	43766	49512.4	54043.7	37809.5	47117.6	37293.8	47773.4	39466.6	46791.4	46868.3	51495.1	55795.3	40465.7	41324.9	39626.9	55207.4	58744.3	5752.37		8633.36	8649.04	9371.69	6535.02		10033.1	5049.12	10354.5
Q969V3	Q969V3	NCLN_HUMAN	NCLN	BOS complex subunit NCLN	1	AAQLVDK	AAQLVDK	2	AAQLVDK2					43412.2				30548.6	27149.4				54159.6	22749.2			221340				51099		42247.9	38914.8				23495.9	30559.8
Q13488	Q13488	VPP3_HUMAN	TCIRG1	V-type proton ATPase 116 kDa subunit a 3	1	AAQNEIWQTFFR	AAQNEIWQTFFR	2	AAQNEIWQTFFR2			9664.84	5129.52		13244.3	12363.3	9194.96	4530.68	10792.7	5712.4			5955.88	6085.46		12767.4		15902.6		11163.1		7581.73	5451.04	7846.58	7445.04			3653.33	5250.17
P07942	P07942	LAMB1_HUMAN	LAMB1	Laminin subunit beta-1	1	AAQNSGEAEYIEK	AAQNSGEAEYIEK	2	AAQNSGEAEYIEK2	263126	160450	230786	307412	223968	214758	378466	391249	186586	232984	187046	284530	300666	222836	108627	361791	327035	89853.9	452286	165090	373018	214031	375854	229116	354353	279287	258634	269612	198690	205881	242356	199858	366255	96337	325601	362480	80324.3	148727	207964	24340.7
Q9Y4B4	Q9Y4B4	ARIP4_HUMAN	RAD54L2	Helicase ARIP4	1	AAQQEELER	AAQQEELER	2	AAQQEELER2																			5714.39																23159			20296.5	28821.9
P78318	P78318	IGBP1_HUMAN	IGBP1	Immunoglobulin-binding protein 1	1	AAQQQEEQEEKEEEDDEQTLHR	AAQQQEEQEEKEEEDDEQTLHR	4	AAQQQEEQEEKEEEDDEQTLHR4																	19654.4		27179.9		22373.5		8225.13
Q8TDY2	Q8TDY2	RBCC1_HUMAN	RB1CC1	RB1-inducible coiled-coil protein 1	1	AAQSLDEMSQTITDLLSEQK	AAQSLDEMSQTITDLLSEQK	2	AAQSLDEMSQTITDLLSEQK2		15690.5	12476.8			13007.3	12292.1	11635			9480.79		7384.62			16635.5	14186.9		14606		11148.3					8893.14	12141.5					7664.75	8118.01		11373.2	8544.39	9541.65	17349.9	9438.83	10974.9
Q8TDY2	Q8TDY2	RBCC1_HUMAN	RB1CC1	RB1-inducible coiled-coil protein 1	1	AAQSLDEMSQTITDLLSEQK	AAQSLDEMSQTITDLLSEQK	3	AAQSLDEMSQTITDLLSEQK3	6552.22	5682.49	2385.22			4371.36									1646.64	6073.16	3191.57	4436.87	3852.29	3254.28	2144.74												2098.35
Q8TDY4	Q8TDY4	ASAP3_HUMAN	ASAP3	Arf-GAP with SH3 domain, ANK repeat and PH domain-containing protein 3	1	AAQSLFPFIEK	AAQSLFPFIEK	2	AAQSLFPFIEK2	9767.39	9560.4				9151.2	10533.9	7227.73				7804.25				15224.3	11218.4	5351.06	12880.4	8067.07	8957.32					11237	10135.7	5461.14				3597.71	5080.05		6968.73	8320.11	10975	15084.3	20113.4
Q9NUU7	Q9NUU7;Q9UMR2	DD19A_HUMAN	DDX19A	ATP-dependent RNA helicase DDX19A	0	AAQSLLNK	AAQSLLNK	2	AAQSLLNK2	20598.9	17528.4	24700.4			32350.2	41583.7	34726.8			80402.4	41095.3	69479.9			20487.2	88342.9	16046.5	75944.3	38521.1	79227.3					52589.3	21042.9	25565			7890.75	8377.45	26534.8	9722.33	14537.4	17948.2	17966.5	17819.4	35874.5	45381.8
P49750	P49750	YLPM1_HUMAN	YLPM1	YLP motif-containing protein 1	1	AAQSNENLSDSQQEPPK	AAQSNENLSDSQQEPPK	2	AAQSNENLSDSQQEPPK2						11842.5	5930.71	5322.71			11811.2	8199.33	5683.84				21325		16543.5		8218.45					12197	4025.69						11298.9		4647.51	18788.8	648.069	5693.91	20126.8
P30622	P30622	CLIP1_HUMAN	CLIP1	CAP-Gly domain-containing linker protein 1	1	AAQTAEDAMQIMEQMTK	AAQTAEDAMQIMEQMTK	2	AAQTAEDAMQIMEQMTK2	157575	216762	176247	212255	159168	177396	238224	234515	198088	250433	75990.6	94495.3	121127	149410	132032	188418	131210	218846	159171	147913	110592	191125	179969	188342	129926	156567	150913	153713	173105	179157	17714.1	12960.2	22368.2	12369.4	23814.6	25238.4	19119.6	20852.3	21292.1	45788
Q5VIR6	Q5VIR6	VPS53_HUMAN	VPS53	Vacuolar protein sorting-associated protein 53 homolog	1	AAQTELGQQILADFEEAFPSQGTK	AAQTELGQQILADFEEAFPSQGTK	3	AAQTELGQQILADFEEAFPSQGTK3	17651	7665.73	2748.39	1640.96		15616.7	18751.2	8447.13			4292.13	5209.96	2983.96			14353.4	22507.5		19420.7	7818.07	11804.3					9176.91	8075.74	3525.27			6655.95	3640.8	21029.6		10401.1	27731.9		13665.6	39225.1
O94964	O94964	MTCL2_HUMAN	MTCL2	Microtubule cross-linking factor 2	1	AAQTGQVDGELIR	AAQTGQVDGELIR	2	AAQTGQVDGELIR2	56666.4	45690.4	43951.8			26173.9	48594.3	34573.8			30745.7	48895.2				72375.1	54368.9	35394.3	52820.1	34574.7	42458.6					32131.8	36533.9	26445.3			21774.4	16223	27313.5	24704.1		50710.9	36848.2	64526.7	74011.6	26242.9
O94915	O94915	FRYL_HUMAN	FRYL	Protein furry homolog-like	1	AAQTTIETAIHSLIETLK	AAQTTIETAIHSLIETLK	3	AAQTTIETAIHSLIETLK3	13568.6	14130.4	7430.6	2723.3		5753.54	11406.3	6893.54								3462.6	5755.29		9145.56							1406.67	3726.23				4031.92		4244.78						2479.72
Q8IVM0	Q8IVM0	CCD50_HUMAN	CCDC50	Coiled-coil domain-containing protein 50	1	AAQVAQDEEIAR	AAQVAQDEEIAR	2	AAQVAQDEEIAR2	136624	83010.9	112960	267588	257775	121194	172022	203076	222291	292048	105201	138702	172667	212185	168886	174621	217854	55757.6	243950	117719	246998	210083	355437	256564	470267	160908	162593	170203	226443	306847	21266.8	11598.1	27760.3	17538.8	26926.4	16401.7	12956.4	25607	26848.4	4165.61
O43592	O43592	XPOT_HUMAN	XPOT	Exportin-T	1	AAQVFALLFVTEYLTK	AAQVFALLFVTEYLTK	2	AAQVFALLFVTEYLTK2	9218.44				2175.07		6358.86	6711.5	4542.84		2267.01					2346.84		3434.32		4791.97	1641.36										4239.36
O43592	O43592	XPOT_HUMAN	XPOT	Exportin-T	1	AAQVFALLFVTEYLTK	AAQVFALLFVTEYLTK	3	AAQVFALLFVTEYLTK3						5718.04					2185.12		1246.04						5520.17
P28562	P28562	DUS1_HUMAN	DUSP1	Dual specificity protein phosphatase 1	1	AAQVFFLK	AAQVFFLK	2	AAQVFFLK2	9172.17	7995.85				18003.9	13319.8	4610.54			17964.3	11246.1				15865.1			3975.65							15168.5	8349.06	3738.28			4514.61		7332.86		7804.11	8317.36	7307.8	9918.14	14426.5
Q6NXR4	Q6NXR4	TTI2_HUMAN	TTI2	TELO2-interacting protein 2	1	AAQVGLLFLK	AAQVGLLFLK	2	AAQVGLLFLK2	25916	24054	19503.5			35813.7		50970.4	3831.9		33308.3	33604.5	28964.2	3355.24		56702.4		43715.6		32303.5						16334.5	18354	20105.1			5504.8	3161.92	6247.3	8141.7	4100	7686	6435.06	7969.14	4652.93	34619.9
Q9NSI6	Q9NSI6	BRWD1_HUMAN	BRWD1	Bromodomain and WD repeat-containing protein 1	1	AAQVLVQELEQYQLLPK	AAQVLVQELEQYQLLPK	2	AAQVLVQELEQYQLLPK2																1746.15															26223.8	29097.3	4161.15	23188.6	32819.2	4348.68	19986.6	20215.1	3160.49	7283.68
Q96I24	Q96I24	FUBP3_HUMAN	FUBP3	Far upstream element-binding protein 3	1	AAQVMGPPDR	AAQVMGPPDR	2	AAQVMGPPDR2	60309.2	61200.1	36497.3	4106.91		187307	152029	111566	7482.36	9158.31	205669	139269	135369	9912.85		77892.5	308037	35394.7	301755	94042	220013	6024.96	16028.3	3767.34	10204	220360	107038	60809.5	8896.15	7030.91	23664.3	39040.7	106365	28830.3	131576	189292	90819.9	196262	478737	46349
Q969G5	Q969G5	CAVN3_HUMAN	CAVIN3	Caveolae-associated protein 3	1	AAQVQRLEANHGLLVAR	AAQVQRLEANHGLLVAR	3	AAQVQRLEANHGLLVAR3																															2910.07			2428.74
Q96EA4	Q96EA4	SPDLY_HUMAN	SPDL1	Protein Spindly	1	AAQYGLQLVESQNELQNQLDK	AAQYGLQLVESQNELQNQLDK	2	AAQYGLQLVESQNELQNQLDK2						6545.87	11788.6	6283.6											7687.03
Q96EA4	Q96EA4	SPDLY_HUMAN	SPDL1	Protein Spindly	1	AAQYGLQLVESQNELQNQLDK	AAQYGLQLVESQNELQNQLDK	3	AAQYGLQLVESQNELQNQLDK3																	4890.15		5385.11								6637.59												4388.26
Q9BTW9	Q9BTW9	TBCD_HUMAN	TBCD	Tubulin-specific chaperone D	1	AASAAFQENVGR	AASAAFQENVGR	2	AASAAFQENVGR2	12308.7	15930.5	10715.8	2877.34		11605.8	12108.8	15514.4	2211.77		7306.25		14247			19863.4	31731.9	10536.1	37723.1	25217	32708.4		3805.55			21962.8	14951.6	15148.2				3674.4			4631.07		3552.96	8324.46	4891.22
Q9Y4F5	Q9Y4F5	C170B_HUMAN	CEP170B	Centrosomal protein of 170 kDa protein B	1	AASAAGVPLEASGEQVR	AASAAGVPLEASGEQVR	2	AASAAGVPLEASGEQVR2	26997.7	24981.2	14237.3	1506.73		29188.3	37099.2	15508.7		2712.7	20536.9	32841.4	11741.5			36591.9	41795.1	10095.3	41012.5	10317.2	25175.5	1725.91	2493.04	1119.31	2611.81	34188.8	24745.2	9484.12			6366.54	7443.63	10576.7	6850.66	23373.2	20536	27108.4	49782.6	60934.9	12023.4
O00116	O00116	ADAS_HUMAN	AGPS	Alkyldihydroxyacetonephosphate synthase, peroxisomal	1	AASAATAAPTATPAAQESGTIPK	AASAATAAPTATPAAQESGTIPK	2	AASAATAAPTATPAAQESGTIPK2	25765.4	31460.8	21283.5	23510	6529.67	89824	93695.1	118492	50441.4	31838.3	152814	94696.7	115139	67251.9	23704.6	39364.1	198055	15801.3	248334	48227.7	203115	25616	116405	7225.31	31537.5	145048	68618	69825.8	53131.4	21591.3	4552.75	6153.47	25828.9	3361.13	14786	19555.9	3282.98	7596.78	17814.4	6767.11
O00116	O00116	ADAS_HUMAN	AGPS	Alkyldihydroxyacetonephosphate synthase, peroxisomal	1	AASAATAAPTATPAAQESGTIPK	AASAATAAPTATPAAQESGTIPK	3	AASAATAAPTATPAAQESGTIPK3	4374.95		3456.99			9791.54	15767.3	17395.6	8029.84	5965.11	14499.2	15743.2	14686.8	10431.4	2638.18	4587.6	12911.2	2585.67	22585.9	6356.49	17553.5	3686.3	10701.1			17542.9	8141.33	10639.9						1214.92
O75367	O75367	H2AY_HUMAN	MACROH2A1	Core histone macro-H2A.1	1	AASADSTTEGTPADGFTVLSTK	AASADSTTEGTPADGFTVLSTK	2	AASADSTTEGTPADGFTVLSTK2	424754	325938	241109	338623	255522	186661	200696	182104	116827	145882	127374	134998	146685	176390	146364	373048	388773	211082	480289	171376	307962	169650	326416	226061	414100	208025	160786	171796	145664	229744	3664020	3738280	3990110	2524500	3950320	3749670	1958570	37583.3	3318440	588197
O75367	O75367	H2AY_HUMAN	MACROH2A1	Core histone macro-H2A.1	1	AASADSTTEGTPADGFTVLSTK	AASADSTTEGTPADGFTVLSTK	3	AASADSTTEGTPADGFTVLSTK3				23573.7	16224.3											25347			40192.3		26137.3		26003.8	20815.3	33865.8				20324.2		13850.2	827200	21267.9	401592	887204	21902.7	383163	9436.96	18874.9	58360
O00154	O00154	BACH_HUMAN	ACOT7	Cytosolic acyl coenzyme A thioester hydrolase	1	AASAFFTYVSLSQEGR	AASAFFTYVSLSQEGR	2	AASAFFTYVSLSQEGR2	25884.4	14118.2	9713.75	16980.2	22060.9	10177.2	9787.38	12175.3	14565.4	29242.2		2836.41		3387.33	7196.91	13165.1	7166.86	14530.2		15486		18842.9	7449.2	22550.7	7002.55	6930.51	9148.83	9390.14	15393.3	17801.4	5385.82						2660.99
Q86SQ7	Q86SQ7	SDCG8_HUMAN	SDCCAG8	Serologically defined colon cancer antigen 8	1	AASAGEQLELEK	AASAGEQLELEK	2	AASAGEQLELEK2	48749.1	40031.9	43773.8				38501.3									56565.4		47799.3	59925.3	45168.1											32187.6	28854.3	33618.2	35554.8	62559.9	61453.3	46641	84556.6		32250.4
Q96HY6	Q96HY6	DDRGK_HUMAN	DDRGK1	DDRGK domain-containing protein 1	1	AASAGQEPLHNEELAGAGR	AASAGQEPLHNEELAGAGR	2	AASAGQEPLHNEELAGAGR2		5053.93	8303	9757.95		25661	37649.7	41158.2		31612.5	30851.5	27375.2	35748.1	17637.3		6189.89	53626.9		58941.6	7227.67	47018.4		59520	7660.8	62518.2	43438	26862.8	26359.5	34684	23610.3	10955.5		20591.1	7092.51	7159.8	21762.9	9149.94	6162.09	31844.7
Q96HY6	Q96HY6	DDRGK_HUMAN	DDRGK1	DDRGK domain-containing protein 1	1	AASAGQEPLHNEELAGAGR	AASAGQEPLHNEELAGAGR	3	AASAGQEPLHNEELAGAGR3				5509.74	5146.69			2961.27	12481.1	11455.4	9851.2						12760.3		12604.3		13547.5	4136.42	8800.41		8627.39		9944.3	6807.49		16421.7									2180.6
O15020	O15020	SPTN2_HUMAN	SPTBN2	Spectrin beta chain, non-erythrocytic 2	1	AASAGVPYHGEVPVSLAR	AASAGVPYHGEVPVSLAR	3	AASAGVPYHGEVPVSLAR3																	2707.92		2806.51		4632.94					1737.15						2367.69	4470.65		2425.37	3811.65	1506.03	4534.12	5384.83
P31323	P31323	KAP3_HUMAN	PRKAR2B	cAMP-dependent protein kinase type II-beta regulatory subunit	1	AASAHAIGTVK	AASAHAIGTVK	2	AASAHAIGTVK2	5039.46	6488.69	3825.23			8434.97	14748.4	13129.6			12230.5	9722.48	10215.1			8261.72		3830.73	7739.04	11607.3							6878.9	6472.28					6002.36	2063.33	8582.8		4517.49	8286.21		5626.6
Q9UKM9	Q9UKM9	RALY_HUMAN	RALY	RNA-binding protein Raly	1	AASAIYSGYIFDYDYYR	AASAIYSGYIFDYDYYR	2	AASAIYSGYIFDYDYYR2	284697	61662.1	35181.7			196985	98724.9	75325.8		12727.6	33842.8	23687.5	21646.3			55841.2	29240.6	75998.5	49820.2	32745.4	32437					48206.1	42349.4	17341.2			1178940	559615	1118830	907988	1073540	1170170	526618	712907	673709	272088
Q9BSJ2	Q9BSJ2	GCP2_HUMAN	TUBGCP2	Gamma-tubulin complex component 2	1	AASAPYFEVLEK	AASAPYFEVLEK	2	AASAPYFEVLEK2	100783	127560	133138	7885.9		98079.1	113724	111254	12212.1		48691.5	53976.2	50910.9			132878	89445.9	91613.6	97658.8	84246.6	68099.5	8734.82	6398.52		4607.06	78115.6	88671	71323			32412	29418.7	34341.3	46201.4	68261.9	57239.2	58710.8	123116	63468.3	132955
Q16787	Q16787	LAMA3_HUMAN	LAMA3	Laminin subunit alpha-3	1	AASASESALQTVIK	AASASESALQTVIK	2	AASASESALQTVIK2	14217	7538.36			11385.9											16388.6	13228.4	9591.68	16079.1		15255.3	7427.24	9263.28	10649.9	16640.6				4560.71		12946.4	8569.77	12845.8	5502.88	12853.3	10878.2	4450.02	9600.75	7828.48	5198.14
P13861	P13861	KAP2_HUMAN	PRKAR2A	cAMP-dependent protein kinase type II-alpha regulatory subunit	1	AASAYAVGDVK	AASAYAVGDVK	2	AASAYAVGDVK2	430161	322828	364465	253039	174517	228253	274562	254099	134274	169019	223969	275847	244036	117199	81062.6	328576	145170	368113	153862	328399	154721	231628	125413	207306	111791	287876	308647	263452	161140	153406		32147.9	14175.4	39562.1	15781.5	19290.3	128250	68763	36770.9	246566
P18206	P18206	VINC_HUMAN	VCL	Vinculin	1	AASDELSK	AASDELSK	2	AASDELSK2		347858	30835.3		1710910	650766	787534	9992.45	1488270	1987740	451188	676709	822547	1714630	1909580	1688970	896373	1659740	1030950	1992670	1183670	3372800	2091660	4396770	2744810	703159	515949	17889.3	1445080	2245500	169646	81652.4		212820	324223		144383	235656		88775.2
P62258	P62258	1433E_HUMAN	YWHAE	14-3-3 protein epsilon	1	AASDIAMTELPPTHPIR	AASDIAMTELPPTHPIR	2	AASDIAMTELPPTHPIR2	600394	398231	286136	809446	662017	545659	749806	666892	767692	1044510	397620	405700	476053	745741	681699	432871	836887	178174	904437	283948	731860	525159	1003200	792178	1449620	658980	483252	539284	874208	1103520	171778	94524.8	218322	77903.2	254088	268476	57443.4	172498	252294	18627.9
P62258	P62258	1433E_HUMAN	YWHAE	14-3-3 protein epsilon	1	AASDIAMTELPPTHPIR	AASDIAMTELPPTHPIR	3	AASDIAMTELPPTHPIR3	543583	349280	405424	1197200	865540	326412	312487	212044	1013120	1152820	147488	35181.8	124520	249655	78548.7	58844.8	1731330	53600.5	1638000	93013.2	1771080	105218	2286950	266937	3214270	684366	857679	829885	196311	623748	55201.6	172540	507963	45064	190433	407313	45349.4	73500.6	499469
Q96JM3	Q96JM3	CHAP1_HUMAN	CHAMP1	Chromosome alignment-maintaining phosphoprotein 1	1	AASDIWKPVLSIDTEPR	AASDIWKPVLSIDTEPR	3	AASDIWKPVLSIDTEPR3	2988.1					9856.61	10316.2	9272.02			6712.98		5309.17				19937		17452.9		15868.9		3537.73			12204.3	8864.82	4218.9					7045.84		2844.03	6619.72			6808.08
P19532	P19532	TFE3_HUMAN	TFE3	Transcription factor E3	1	AASDPLLSSVSPAVSK	AASDPLLSSVSPAVSK	2	AASDPLLSSVSPAVSK2	71918.5	69062.2	44154.8	18755	11518.3	49614.9	81136.1	55007.5	14585.2	13353.8	57795.9	48705.6	38098	15209.5	9444.11	63149	69373.8	58640.5	61762.4	54938.8	39746.1	13038.2	15909.4	15586.5	15362.9	65382.4	45382.4	38989.6	19278	15715.8	10374.7	7530.93	11608	14312.1	20404.6	13547.4	23693.8	45007	39994.3	54951.6
Q2M3G4	Q2M3G4	SHRM1_HUMAN	SHROOM1	Protein Shroom1	1	AASDSDPDEQASLLQR	AASDSDPDEQASLLQR	2	AASDSDPDEQASLLQR2						5185.72	13209.5	9769.29			8093.47	5300.93	5984.64				20227.3		13551.9		15337.7					9364.66	5603.38	6029.69					5662.63			10333.7		5514.37	16250.6
Q63HN8	Q63HN8	RN213_HUMAN	RNF213	E3 ubiquitin-protein ligase RNF213	1	AASEAPEEEVSLPWVHLAYQR	AASEAPEEEVSLPWVHLAYQR	3	AASEAPEEEVSLPWVHLAYQR3		1852.01				3648.84	17626.7	3525.96			3003.27						7788.83		4967.14		6041.55					6438.86		2637.83					2412.83						5470.69
Q96RK0	Q96RK0	CIC_HUMAN	CIC	Protein capicua homolog	1	AASEDMTSDEER	AASEDMTSDEER	2	AASEDMTSDEER2																																							7480.6
Q6ZV73	Q6ZV73	FGD6_HUMAN	FGD6	FYVE, RhoGEF and PH domain-containing protein 6	1	AASEELLEK	AASEELLEK	2	AASEELLEK2																																	8326.35	7792.28	5680.52	15349.4	21099.4	25075.6	35253.3	18349.2
O94985	O94985	CSTN1_HUMAN	CLSTN1	Calsyntenin-1	1	AASEFESSEGVFLFPELR	AASEFESSEGVFLFPELR	2	AASEFESSEGVFLFPELR2	21131	23605.4	19077.3	25982.8	14523		11686.9	12047.7				5535.86	5324.82			15980.1	16404	19223.3	19202.9	14719.7	13000.5	10461.9	15178.7		6160															12132.6
Q8IXQ6	Q8IXQ6	PARP9_HUMAN	PARP9	Protein mono-ADP-ribosyltransferase PARP9	1	AASEFILGK	AASEFILGK	2	AASEFILGK2	41898.3	43630.8	28053			65212	37760.5	18057.8	4093.24		60154.6	73461.4	19117.2			27349.5	25382.5	52162.2	18584	21842.9	14576.4					68481.4	78852.2	20931.4			21565.7	15168	20433	58132.1	55037.8	57683.5	112103	136701	107342	86541
Q17R98	Q17R98	ZN827_HUMAN	ZNF827	Zinc finger protein 827	1	AASELLMK	AASELLMK	2	AASELLMK2																																		9522.05			11941.4	24649.6		8414.91
Q5SR56	Q5SR56;Q5VZR4	MF14B_HUMAN	MFSD14B	Hippocampus abundant transcript-like protein 1	0	AASEPEAGAMPEK	AASEPEAGAMPEK	2	AASEPEAGAMPEK2	19931.2	6398.21	12988	14200.2	12959.5	13997.6	17612.3	13555.7	9361.17	13756.3	10554.3	13660	10994.2	15379	11708.1	21435.7	14840.1	4751.4	16598	8077.03		16114.3	14163.9	15165.3	26955.5	14845.8	8928.07	10102.4	10046.4	13090						5187.86
P85037	P85037	FOXK1_HUMAN	FOXK1	Forkhead box protein K1	1	AASEQQADTSGGDSPK	AASEQQADTSGGDSPK	2	AASEQQADTSGGDSPK2		5552.25
Q9NZM3	Q9NZM3	ITSN2_HUMAN	ITSN2	Intersectin-2	1	AASEQYIDTEK	AASEQYIDTEK	2	AASEQYIDTEK2	43124.7	26480.9	34948.4		2059.97	41075.3	62680.3	45145.7			29399.8	35549.3	21684.4			59155.1	34866.5	29710.7	38011	34612.6	28130.2					38933.8	39419.6	23877.2		3915.18	10394.3	6581.1	7119.03	10700	16491.8	15486.9	29031.2	49089.6	44789.3	23405.8
Q9NZM3	Q9NZM3	ITSN2_HUMAN	ITSN2	Intersectin-2	1	AASEQYIDTEKK	AASEQYIDTEKK	2	AASEQYIDTEKK2							3980.13					2081.96					3840.14									3651.2	2363.71									4139.01			5551.84
Q7Z3B3	Q7Z3B3	KANL1_HUMAN	KANSL1	KAT8 regulatory NSL complex subunit 1	1	AASETTTSEGLSNFLK	AASETTTSEGLSNFLK	2	AASETTTSEGLSNFLK2						60322.3	87987.4					44130.5				99704.7			55680.8														28847.2		23129.1	35606.6	22996.4	50833.1	59720.3
Q99766	Q99766	ATP5S_HUMAN	DMAC2L	ATP synthase subunit s, mitochondrial	1	AASEWLLR	AASEWLLR	2	AASEWLLR2	13971.4	22986.4	19170.5			25927.9	27994.3	18446.8	14822.8		36590.3	35987	27463			16093.2	29644.1	31952.5	21008.3	29313.5	29701.5					51025.8	38823.6	38651.7			8397.28		11665.1	8745.46		5448.43	6170.31		8537.83	29893.4
O14730	O14730	RIOK3_HUMAN	RIOK3	Serine/threonine-protein kinase RIO3	1	AASFLKDDGDPPLLYDE	AASFLKDDGDPPLLYDE	2	AASFLKDDGDPPLLYDE2	8875.69	7301.15		10691	10262.7	12054.2	22923.2	16844.2	16051.8	20533.1	7178.88	6633.28	8072.03	10885.7	17274.4	6929.02	7729.62		6363.29		4859.78	6401.62	12224.9	6802	11598.7	10917.1	14528.8	10627.1	19994.9	20340.2
P09525	P09525	ANXA4_HUMAN	ANXA4	Annexin A4	1	AASGFNAMEDAQTLR	AASGFNAMEDAQTLR	2	AASGFNAMEDAQTLR2	4984900	4764410	3492330	354848	208360	4698140	5203730	5186080	254073	198002	4414360	4635630	4754510	322236	159735	4406750	5218500	2920320	5324550	3930390	5047900	312695	439526	272372	501929	5438670	4607080	4640770	503270	362617	1329830	685361	1890580	890655	1541660	2128800	1104000	1910610	2738060	2942710
Q96CM8	Q96CM8	ACSF2_HUMAN	ACSF2	Medium-chain acyl-CoA ligase ACSF2, mitochondrial	1	AASGLLSIGLCK	AASGLLSIGLC(UniMod:4)K	2	AASGLLSIGLC(UniMod:4)K2	13621.4	10456.1	5327.47			5160.06	7318.88	4439.44			10512.3	5639.9	11247.1			6296.93	5341.51	7222.11	11217.2							9691.6	6865.16	5602.68
B2RTY4	B2RTY4	MYO9A_HUMAN	MYO9A	Unconventional myosin-IXa	1	AASGNEALGMEGPLGQTK	AASGNEALGMEGPLGQTK	2	AASGNEALGMEGPLGQTK2	44933.9	38764.6	20622.4			37026.2	43217.3	32385				21071.4	21254.8			41510.8	42184.2	26138.6	36843	28694.4	26140.5					17303.6	31395.3	17076.7	6697.28		15013.4	9297.09	27152.6	9699.87	18695.6	25272	8867.77	32417.8	36747.4	18781.7
O15015	O15015	ZN646_HUMAN	ZNF646	Zinc finger protein 646	1	AASGTWEDLPTR	AASGTWEDLPTR	2	AASGTWEDLPTR2	9028.08	7049.19	5673.14	6023.28	5946.29	5646.98		11027.5	8962.61	11905.9	6101.87	8863.7	8425.47	9607.98	12152.1	8512.98	10578.4	6892.51	7180.52	5373.97	10052.8	6703.28	9552.29	9881.32	13726.5	10827.4	8061.34	6380.85	8664.62	10215.6	5389.19	4976.24	4589.08		7760.21	4289.93	2815.67	5362	5824.88
P26640	P26640	SYVC_HUMAN	VARS1	Valine--tRNA ligase	1	AASGYPVK	AASGYPVK	2	AASGYPVK2	62686.7	68740.8	76272			24067	12139.9	13313.5			32024.9	43914.9	25065.7			14273	26000.8	16987.8									21741.4				12675.9	4898.64		27748.6			31321.1	10728		50642.7
Q12959	Q12959	DLG1_HUMAN	DLG1	Disks large homolog 1	1	AASHEQAAAALK	AASHEQAAAALK	2	AASHEQAAAALK2	91768.4	71648.3	75250	25039.6	4646.06	68675.4	142542	130130	13577.7		53473.4	66160.2	68749.1	15741.6	3161.33	157490	62197.9	30560.4	70581.4	98038.1	48286.9	29832.8	22826.1		6402.21	100595	96090.6	60350.3	10182.6		16766.1	19082.8	37899.2	14733.4	42400.1	36353	9705.03	38006.8	41799.9	61261.8
Q12959	Q12959	DLG1_HUMAN	DLG1	Disks large homolog 1	1	AASHEQAAAALK	AASHEQAAAALK	3	AASHEQAAAALK3			45910.1			39695.5		49675.9	15065.8		55826.3	39330.2	43007.4	23736.7		34534.4	36523.4	26692.1	45584	34600.8						46969.3	49248.7								12771.9					23110.7
Q8TEQ6	Q8TEQ6	GEMI5_HUMAN	GEMIN5	Gem-associated protein 5	1	AASHLLSIHK	AASHLLSIHK	2	AASHLLSIHK2	7590.68	10109.8	6258.93			22391.6	19194.8	25609.1			14717.2	12826.6	21674.6			11369.8	16107.7	9795.4	15181.7	13723.4	17893					17312.6	15712.7	9391.65				4696.82			4651.25	5974.79		3423.63	8454.14	12929.5
Q8TEQ6	Q8TEQ6	GEMI5_HUMAN	GEMIN5	Gem-associated protein 5	1	AASHLLSIHK	AASHLLSIHK	3	AASHLLSIHK3	59392.1	38412.1	41186.4			46526.4	70882.6	55388.8			90827	45509.5	80342.6			60118.8	93048.4	61305.7	92470.7	70553.7	84051.6					76425.8	58192.5	46900.4					13139.5	7777.66		15984.1	5881.67	18438.8		47511.5
P23588	P23588	IF4B_HUMAN	EIF4B	Eukaryotic translation initiation factor 4B	1	AASIFGGAK	AASIFGGAK	2	AASIFGGAK2	13526.6	16095.7	31599	47275.8	51285.3	28399.2	17813.9	14970.2	176813	60013.2	247330	98640.2	78462.8	286034	364994	13665.1	196751	26951.2	30400.5	120351	64092.2	99004.5	91969.3	101864	95429.4	29114.4	26485.1	48332.3	167298	204068			19570.5		6850.14		4660.05	9033.5		6898.91
Q9Y5B9	Q9Y5B9	SP16H_HUMAN	SUPT16H	FACT complex subunit SPT16	1	AASITSEVFNK	AASITSEVFNK	2	AASITSEVFNK2	199087	195628	144163	8883.42		314283	292492	235864		7352.84	258548	380631	216711			302426	535376	148622	526651	173142	326582		13713.2		4375.51	408343	294172	128664			137258	443698	667601	95173.6	469548	715109	289481	648389	933909	222237
Q92538	Q92538	GBF1_HUMAN	GBF1	Golgi-specific brefeldin A-resistance guanine nucleotide exchange factor 1	1	AASIYSSWAEEQR	AASIYSSWAEEQR	2	AASIYSSWAEEQR2	23446.6	26335.4	21295.1			90221.7	99221	93625			66289	89769.2	87565.1			28351.7	117346	17158.4	144589	33111.1	146805		10959			93923.4	71149.9	46614			10748.1	6492.57	36495.3	8819.84	20580.9	36559.7	3747.92	17581.4	48412.6	21765.8
Q9Y2J4	Q9Y2J4	AMOL2_HUMAN	AMOTL2	Angiomotin-like protein 2	1	AASLDSVATSR	AASLDSVATSR	2	AASLDSVATSR2							36929.1				39639.8	28760.2					28490.2									36288.8									19629.7	39434.9	27609.5	51144.4	66819.7
O96007	O96007	MOC2B_HUMAN	MOCS2	Molybdopterin synthase catalytic subunit	1	AASLEAVSYAIDTLK	AASLEAVSYAIDTLK	2	AASLEAVSYAIDTLK2	63242.5	82129.6	92295.5	135451	154425	64824.4	41436.8	62439.2	107487	181681	60301.4	62438.9	60786.3	90741.2	151025	105266	51739.1	132697	55322.6	73194.9	26038.7	133176	42275.9	135797	40962.6	31308.6	42862.2	30876.6	80024.7	86478.3	17996.9	14202.1	3722.77	28103.3	10202.6		30301.5	22116.5	4271.29	23459.4
O96007	O96007	MOC2B_HUMAN	MOCS2	Molybdopterin synthase catalytic subunit	1	AASLEAVSYAIDTLK	AASLEAVSYAIDTLK	3	AASLEAVSYAIDTLK3	35083.9	37769.9	32736.4	40364.3	34490.2	26959.6	47187.1	31079.3	19783.8	47034.8	11072.5	12105.9	9304.83	15951.3	27741.4	29342.3	15287.4	43739.9	15197.6	15413.7	12264.5	23328.2	20210.8	32918.2	23468.9	12460.3	10062.2	14260.5	14427.4	18498.7		3379.77	3683.93	4398.46		3235.55	6188.62	7154.22		5586.48
Q08378	Q08378	GOGA3_HUMAN	GOLGA3	Golgin subfamily A member 3	1	AASLELSEVK	AASLELSEVK	2	AASLELSEVK2	79081.2	83922.6	96905.7	25660.8	8347.85	48876.3	72118.3	61099	21313	6214.71	37215.6	72700	67660	28054.9		90191	45320.2	81160.2	44376.5	82583.8	48728.9	23149.9	17126.8	8475.73	7515.69	48223.7	34724.3	50145.2	11935	6517.48	8830.02			11177.7		7133.69	15469.4	12754.7	10603.8	127098
Q08378	Q08378	GOGA3_HUMAN	GOLGA3	Golgin subfamily A member 3	1	AASLELSEVKK	AASLELSEVKK	2	AASLELSEVKK2	2722.4	2600.81	1529.1	1150.42		13276.4	19537.5	19198.8	5348.42	2388.59	7051.94	6511.51	9568.87	3311.1	1384.9	4182.69	8299.48	2625.44	6549.87	4853.15	10503.5	1676.61	6658.83			13514.7	11752.3	10191.9	4709.76			1368.34	5551.2	1407.52	5403.88	5937.84	1769.87	3743.08	10153.3
Q08378	Q08378	GOGA3_HUMAN	GOLGA3	Golgin subfamily A member 3	1	AASLELSEVKK	AASLELSEVKK	3	AASLELSEVKK3	2318.26					7799.02	13863.7	16188.2	8510.14		15297.7	11673.6	11870.1	4747.95		2575.43	10967	1972.77	8660.2	4870.92	14714.2		9698.67			11094	10849.2	9421.11	5703.27		1418.68		3787.76			3462.43	1756.84	1458.24	3720.98
Q8TF50	Q8TF50	ZN526_HUMAN	ZNF526	Zinc finger protein 526	1	AASLEQHLR	AASLEQHLR	2	AASLEQHLR2	10585.5							5002.81			6563.42	4575.64				10340.8	5880.41										7883.1				10356		10442.5	5132.25	16122.6	23340.9	8030.32	19502.8	28616.8	11978.7
Q96N66	Q96N66	MBOA7_HUMAN	MBOAT7	Lysophospholipid acyltransferase 7	1	AASLEYDYETIR	AASLEYDYETIR	2	AASLEYDYETIR2	1110900	1112890	737089	1267500	1187600	609152	824134	838633	1036740	1271610	249638	532237	519401	911651	963452	875045	621637	902608	751772	774890	596729	1244550	763523	1574900	1429560	842948	766029	734221	870342	1366520	272541	198917	289099	296693	389237	288125	144729	250386	235386	199743
O14521	O14521	DHSD_HUMAN	SDHD	Succinate dehydrogenase [ubiquinone] cytochrome b small subunit, mitochondrial	1	AASLHWTSER	AASLHWTSER	2	AASLHWTSER2	8060.68	9226.14	9521.09	14559.6	14758.3	13015.9	14115.8	11900.7	14446.6	20149.4	12210.1	13612.3	19752.5	12568	9144.73	11795	21116	10807	36091.2	16902.9	28404.2	12578	30223.9	15238.4	27243.3	18571.3	13343.5	14406.1	17176.8	15494.8							7946.69
O14521	O14521	DHSD_HUMAN	SDHD	Succinate dehydrogenase [ubiquinone] cytochrome b small subunit, mitochondrial	1	AASLHWTSER	AASLHWTSER	3	AASLHWTSER3	6640.98		6673.47	11417.6	12557.1	7713.63	5103.92	6749.81	14011	19637.2	13650.7		10554.3	5293.96		6494.69	12355.4			11497.4	12809.2	10077.6	9463.28	8937.69		12357.3	9598.17	10842.1	18167.2	12297.4
Q04637	Q04637	IF4G1_HUMAN	EIF4G1	Eukaryotic translation initiation factor 4 gamma 1	1	AASLLLEILGLLCK	AASLLLEILGLLC(UniMod:4)K	2	AASLLLEILGLLC(UniMod:4)K2	2206.58					2813.02	2106.78	2540.1									3101.32		2583.4		2391.61
Q04637	Q04637	IF4G1_HUMAN	EIF4G1	Eukaryotic translation initiation factor 4 gamma 1	1	AASLTEDR	AASLTEDR	2	AASLTEDR2	180460	133665	184264			31290.5	23072.7				63542.1	53458.4	28877.9			62417.3	67270.6	80585.6	63289.2	72990.8	39949.5					36040.8		50412.4				59015.2			86872.8		201804	208246		355609
Q14135	Q14135	VGLL4_HUMAN	VGLL4	Transcription cofactor vestigial-like protein 4	1	AASLVHADDEK	AASLVHADDEK	2	AASLVHADDEK2	6098.95		4513.59	4467.87	5042.33			3573				4690.18	4721.86	5930.82		5228.15	4118.22		3395.63	2896.33	4055.5	3467.6	3201.43	3742.38	3594.69	3152.73	2396.13	2775.68		1809.28
Q14135	Q14135	VGLL4_HUMAN	VGLL4	Transcription cofactor vestigial-like protein 4	1	AASLVHADDEKR	AASLVHADDEKR	3	AASLVHADDEKR3																			3025.08				5651.76		6952.13				1070.89
Q27J81	Q27J81	INF2_HUMAN	INF2	Inverted formin-2	1	AASMDPPR	AASMDPPR	2	AASMDPPR2	48936.1	54117.8	57694.3	17263.8				9716.37			28167.8	14662.8	10477.9			47809.7	54642.4	60759.2	35911.5	67168.9	38175.9			12040.5				12134.4			17884.4	20075.3		20058.3		23971.1	42487.9	45711.5	39024.9	94578
A2RRP1	A2RRP1	NBAS_HUMAN	NBAS	NBAS subunit of NRZ tethering complex	1	AASMHCQELMATGYPK	AASMHC(UniMod:4)QELMATGYPK	3	AASMHC(UniMod:4)QELMATGYPK3	9047.64	7010.43	4854.67			4407.76										5656.97	4067.8	6443.08		4676.27						6227.1	10122.6	6005.98
Q9UHL4	Q9UHL4	DPP2_HUMAN	DPP7	Dipeptidyl peptidase 2	1	AASNIIFSNGNLDPWAGGGIR	AASNIIFSNGNLDPWAGGGIR	2	AASNIIFSNGNLDPWAGGGIR2	34225.5	32339.3	23028.2	31702.4	33731.6	25297.7	31589.6	30156.5	43007	49564.8	22139.6		29367.1	12985	28758.3	20402.7	30809.4	25939.9	54342	26361.2	54752.4	38464.8	75499.9	31319.3	53083.6	54205.5	28917.2	23565.5	52016.9	58032.1										9933.88
Q9UHL4	Q9UHL4	DPP2_HUMAN	DPP7	Dipeptidyl peptidase 2	1	AASNIIFSNGNLDPWAGGGIR	AASNIIFSNGNLDPWAGGGIR	3	AASNIIFSNGNLDPWAGGGIR3										3970.76									7028.23						4235.29	3197.04	2646.09			2709.22
P53041	P53041	PPP5_HUMAN	PPP5C	Serine/threonine-protein phosphatase 5	1	AASNMALGK	AASNMALGK	2	AASNMALGK2	73904.5	59711	66826.8	41711.8	14338.4	103119	78489.2	96637.1	104030	57744.6	151494	133451	126243	97388.7	19541.5	76850.3	149371	76684.1	132881	120503	162601	75185.6	94056.3	28016.5	38911.8	93457.6	117365	124619	92312.7	35947.8	12471.9	10983.7	21245.2	9829	24964.8	25136.2	14565.4	23299	25270.7	74516.1
Q96BT3	Q96BT3	CENPT_HUMAN	CENPT	Centromere protein T	1	AASPESASSTPESLQAR	AASPESASSTPESLQAR	2	AASPESASSTPESLQAR2																																							8425.33
Q8TEM1	Q8TEM1	PO210_HUMAN	NUP210	Nuclear pore membrane glycoprotein 210	1	AASPIITLVALDEALDNYTITFLIR	AASPIITLVALDEALDNYTITFLIR	3	AASPIITLVALDEALDNYTITFLIR3	8525.99					5520.99	7685.45	5082.17	4806.11	7032.97	2987.94				2799.26	1069.14	5581	2939.62	6042.28		2958.02
P03466	P03466	NCAP_I34A1	NP	Nucleoprotein	1	AASPIVPSFDMSNEGSYFFGDNAEEYDN	AASPIVPSFDMSNEGSYFFGDNAEEYDN	3	AASPIVPSFDMSNEGSYFFGDNAEEYDN3															5792.83			11254.5		21884.4		28872	4502.57	13445.5		11020.1	9908.35	9128.75		6551.87	8276.12	176236	1167510	38000.1	717180	329228	8906.19	325034	873114	37615.8
Q5VSL9	Q5VSL9	STRP1_HUMAN	STRIP1	Striatin-interacting protein 1	1	AASPPASASDLIEQQQK	AASPPASASDLIEQQQK	2	AASPPASASDLIEQQQK2		13728.6				42657.3	54600.7	46967.4	14966.5	10162.1	26839.2	39795	34235.9	11223.5	5259.07	8838.88	42686.8		50387.3	19203.7	52228.9		17513.1		9220.97	39089.4	27670.9	16110	15789.4	6814.27			11052.2			13908	2531.91	7370.39	22658.5	4534.83
Q9ULQ0	Q9ULQ0	STRP2_HUMAN	STRIP2	Striatin-interacting protein 2	1	AASPPSYTLDLGESQLAPPPSK	AASPPSYTLDLGESQLAPPPSK	2	AASPPSYTLDLGESQLAPPPSK2	10657.7	9452.79	4473.34			9832.58	14768.8	8765.29			8990.49	4407.22	7666.03	2285.26		10629.5	8319.77	3886.12	8860.2	2114.94	4668.79	2570.28				7971.3	7636.32	9176.64	2105.84			2185.92	3160.79		2798.52			4581.21	7638.74
Q9ULQ0	Q9ULQ0	STRP2_HUMAN	STRIP2	Striatin-interacting protein 2	1	AASPPSYTLDLGESQLAPPPSK	AASPPSYTLDLGESQLAPPPSK	3	AASPPSYTLDLGESQLAPPPSK3		2529.27	2282.87					2863.36									9487.75		9587.84		8005.08		3414.01			5713.41	9150.2	6444.57					5143.06		1163.85	3577.69		3054.67	7371.92
Q9UBV2	Q9UBV2	SE1L1_HUMAN	SEL1L	Protein sel-1 homolog 1	1	AASQGYTVAR	AASQGYTVAR	2	AASQGYTVAR2	20101.6	16552.4	17822.6	27133.8	8708.97		8435.76				10984.7	25389.9	9793.68			22972.2	7322.84	14713.7	13619.3	27091.9	9032.28	34175.7	11187.6	23282.2	13038.8	12166	11048.5	14713.3	13041	11456.7	9453.6			12289.2	12653					13532.9
O15439	O15439	MRP4_HUMAN	ABCC4	ATP-binding cassette sub-family C member 4	1	AASQILILK	AASQILILK	2	AASQILILK2	10153.9	12601.6	8689.19	9701.86	24346.9	15657.5	25819.6	15645	42054	30619.2	24168.6	25507	19635.1	15363.5	41952.1	9017.49	24680.4	18132.4	22789.1	24259.3	21679.6	12568.6	12666.1	11082.8	20986.1	37534.8	32268.3	37722.8	27583.9	17880.5	6262.38	2732.96	5869.03	6756.49	4847.03	4010.64	3361.46	4230.11	4035.51	3714.6
Q96N66	Q96N66	MBOA7_HUMAN	MBOAT7	Lysophospholipid acyltransferase 7	1	AASQPTSLAPEK	AASQPTSLAPEK	2	AASQPTSLAPEK2	280062	210959	249362	458506	446228	729519	1071550	1239350	1192400	1662170	834991	701211	959030	1267360	1007910	318512	1107310	182532	1255500	440858	1190110	614888	1932200	843682	2286330	1028240	637532	700025	1158050	1357230	19138.3	28401.6	156152	16727.5	90546.3	135766	11778.6	57878	144744	11696.2
Q92616	Q92616	GCN1_HUMAN	GCN1	Stalled ribosome sensor GCN1	1	AASQSTQVPTITEGVAAALLLLK	AASQSTQVPTITEGVAAALLLLK	2	AASQSTQVPTITEGVAAALLLLK2	31979.4	14854.2				67576.6	67037.5	29581.1			30982.3		9229.82			10691.1	60059.9	6599.62	73524.5		33278					37656		6666.27			5984.67		9677.06	4486.49	11657.2	16819.6	10377.4	17943.5		12642.5
Q92616	Q92616	GCN1_HUMAN	GCN1	Stalled ribosome sensor GCN1	1	AASQSTQVPTITEGVAAALLLLK	AASQSTQVPTITEGVAAALLLLK	3	AASQSTQVPTITEGVAAALLLLK3	48256.6	25114.7	8677.9		7666.29	102655	104065	42156.8		7967.09	26322.8		14958.2			30611.1	42908.8	18312.7	48839.7	24138.5	24797.8					38843.1		10944.1			6095.26	4855.75	22251.5	6607.21	12691.1	32074.4	19096	51426.9		23813.6
O15127	O15127	SCAM2_HUMAN	SCAMP2	Secretory carrier-associated membrane protein 2	1	AASSAAQGAFQGN	AASSAAQGAFQGN	2	AASSAAQGAFQGN2	42464.7	70632.9	82667.7	96213.8	213520																	98095.5		109925	72892.9
O15015	O15015	ZN646_HUMAN	ZNF646	Zinc finger protein 646	1	AASSEAPEPLSWGAGK	AASSEAPEPLSWGAGK	2	AASSEAPEPLSWGAGK2	41552.5		23318.2	15664.6	5398.45	34836.9		10985.1	17476.8	16769.3	33708	49869.2	35576.8	11468.2	20185.2		55119.1	32455.5	57537.3	48479.9	48925.4	29190.7	18107.6	10602.9	21002.7	34915.2	38051.5	46038.8	20391.9	14516.1	9441.71						8313.97			26648
Q9C0C2	Q9C0C2	TB182_HUMAN	TNKS1BP1	182 kDa tankyrase-1-binding protein	1	AASSELPADISK	AASSELPADISK	2	AASSELPADISK2	36227.7	35823	49257.2	48322.1	32806.1	30130.2	24384.1	20912.5	20899.1	21812.8	23073.1	26657	28150	43612.6	26753	37089	30012.6	33210.8	34607.3	45029.6	28716.5	29806.9	31114.1	28424.5	48681.2	24968.2	25737.5	29185.6	19845.4	23294.6	8469.22			8087.1		22847.6		14418.8	10750.5	7654.25
Q8TBA6	Q8TBA6	GOGA5_HUMAN	GOLGA5	Golgin subfamily A member 5	1	AASSIDQFSIR	AASSIDQFSIR	2	AASSIDQFSIR2	30693.6	26505.7	15215.2	15882.2	9270.7	44960	53843.6	54590	28987	20796.9	21966.8	43762.7	38362.5	23717.7	16974.2	31511.2	57452	15064.4	55030.8	25138.4	51244.3	11124.3	23820.8	16606.6	22536.6	47960.4	64489.7	42746.5	33326.2	19753		4694.9	11849.5		12641.5	13614.6		10618.4	14633.8	11457.7
O95819	O95819	M4K4_HUMAN	MAP4K4	Mitogen-activated protein kinase kinase kinase kinase 4	1	AASSLNLSNGETESVK	AASSLNLSNGETESVK	2	AASSLNLSNGETESVK2	16746.1	21280.6	16939.2	8221.22	3750.2	56059	78349.6	73488.6	11071	9851.06	38561.9	51620.1	48603.4	8721.31	5303.38	27057.7	57618.2	13581.9	52755.3	19386.9	63446.7	6384.74	21404.5	3460.65	8099.52	56118.1	41758.5	34156.1	11154.1	6915.46	5698.95	4737.55	16078.5	3399.41	7581.7	17996.6	5005.44	13251.4	16525.3	8799.39
Q86YV5	Q86YV5	PRAG1_HUMAN	PRAG1	Inactive tyrosine-protein kinase PRAG1	1	AASSPDGFFWTQGSPK	AASSPDGFFWTQGSPK	2	AASSPDGFFWTQGSPK2	22346.9	19807.2	14905.9			20564.7	21207.6	22566.5			17481.2	17681.5	13855.1	7521.64		17796.6	31387.4	13406	30842.5	17815.7	22066.4	6754.85		9065.55	8457.23	17175.2	17127.1	13922.7	5844.43	6966.39									4085.83	12818.5
Q02156	Q02156	KPCE_HUMAN	PRKCE	Protein kinase C epsilon type	1	AASSPDGQLMSPGENGEVR	AASSPDGQLMSPGENGEVR	2	AASSPDGQLMSPGENGEVR2	6404.17	6977.34	5930.28			7586.09	12240.6	10583.8			6585.66	6616.29	6740.01			8959.24	10011.1	3489.59	9126.44	5566.26	6810.68					9125.1	5603.2	5759.26												1483.36
Q7Z5J4	Q7Z5J4	RAI1_HUMAN	RAI1	Retinoic acid-induced protein 1	1	AASSPSNPAALPVASDSSPMGSK	AASSPSNPAALPVASDSSPMGSK	2	AASSPSNPAALPVASDSSPMGSK2		2766.36				11429.3	9440.81	8782.97		6605.64	9464.29	8774.74	11922.6	5076.01		3043.44	22605.2		23530.9	4561.57	21622.7	2885.02	7252.77	2200.8	5695.72	13307.9	6153.06	4846.95		5828.08			7944.53		4256.16	6064.79		3788.34	7782.91
Q66K74	Q66K74	MAP1S_HUMAN	MAP1S	Microtubule-associated protein 1S	1	AASSVPNLK	AASSVPNLK	2	AASSVPNLK2			7441.32								18899.4	9421	7159.74				9076.55	6583.14		7873.4	5989.47						5712.16	10138.6												4584.47
Q15032	Q15032	R3HD1_HUMAN	R3HDM1	R3H domain-containing protein 1	1	AASTDLGAGETVVGK	AASTDLGAGETVVGK	2	AASTDLGAGETVVGK2	24865.7	22776	17476.2	4172.12	2794.4	16236.5	24262.6	18222.6	4624.42		8681.39	11653.6	9892.34		2604.65	23566.7	17974	16574.2	21712.5	19088.9	20068.7					15782.4	16757.9	9624.49		2726.81	6131.98	4818.49	6822.97	7166.32	10384.4	11068.2	10839.8	17319.7	15448.8	19709.1
O43242	O43242	PSMD3_HUMAN	PSMD3	26S proteasome non-ATPase regulatory subunit 3	1	AASTPLLPEVEAYLQLLVVIFMMNSK	AASTPLLPEVEAYLQLLVVIFMMNSK	3	AASTPLLPEVEAYLQLLVVIFMMNSK3	155246	13894.6	31049.8		5915.26		179494	96693.3		160678					10824.8																48898.6	3702.45		28333.9			21899.3			11700.5
O43242	O43242	PSMD3_HUMAN	PSMD3	26S proteasome non-ATPase regulatory subunit 3	1	AASTPLLPEVEAYLQLLVVIFMMNSKR	AASTPLLPEVEAYLQLLVVIFMMNSKR	3	AASTPLLPEVEAYLQLLVVIFMMNSKR3						88704.1	71560.6	40766.6	28362.8	53405.1			15314.2		17011.6		33720.7		53470.8		20539.1							10611.6			8940.64
Q99575	Q99575	POP1_HUMAN	POP1	Ribonucleases P/MRP protein subunit POP1	1	AASVHTVGEDTEETPHR	AASVHTVGEDTEETPHR	2	AASVHTVGEDTEETPHR2						2165.06	3044.81				4116.23		3535.35	3769.87			4753.3		5038.21		5935.23		6417.01			4264.45		1676.93	2466.39				6907.77		1337.74	10456.6			14898.7
Q99575	Q99575	POP1_HUMAN	POP1	Ribonucleases P/MRP protein subunit POP1	1	AASVHTVGEDTEETPHR	AASVHTVGEDTEETPHR	3	AASVHTVGEDTEETPHR3	3363.27	3498.49		5751.95		3780.46	8901.48										117514		114317		122343		107944		84206.3	68538	42047.6	17520.3					14894			19805.3	4591.34		51506.9
Q99575	Q99575	POP1_HUMAN	POP1	Ribonucleases P/MRP protein subunit POP1	1	AASVHTVGEDTEETPHR	AASVHTVGEDTEETPHR	4	AASVHTVGEDTEETPHR4				11754.4		26530.4	23851.1	26706.5	23134.5	13569.5	47495.5	42855.6	38089.1	34326	21157.3		45144.3		42050		31911		27606.1	4841.01	19518.9	31874.9	23540.8	17015.9	21310.4	13321.7			7894.92						21587.2
Q9BVI4	Q9BVI4	NOC4L_HUMAN	NOC4L	Nucleolar complex protein 4 homolog	1	AASVINQALSMPEVSIAPLLELTAYEIFER	AASVINQALSMPEVSIAPLLELTAYEIFER	3	AASVINQALSMPEVSIAPLLELTAYEIFER3											4811.88															3359.5							6634.09			4422.19		2752.63
Q9UPX8	Q9UPX8	SHAN2_HUMAN	SHANK2	SH3 and multiple ankyrin repeat domains protein 2	1	AASVPALSDLVK	AASVPALSDLVK	2	AASVPALSDLVK2	37875.2	51858.7	29308.2	12510.5	8691.13	43242.5	37609.4	39979.8		9144.6	30226.8	33159.6	27319.9		5493.39	57651.3	36557.2	39023.1	33906.6	34171.2	37739.3	7407.36	8052.99	8777.98	5380.27	28032.6	33680.7	29102.5		9022.94	13620.5	8858.07	11272.7	8631.42	13757.9	13080	17061.5	25221	23406.8	33538.7
O60885	O60885	BRD4_HUMAN	BRD4	Bromodomain-containing protein 4	1	AASVVQPQPLVVVK	AASVVQPQPLVVVK	2	AASVVQPQPLVVVK2						4978.97						7611.73					5632.7	2236.91		3350.99						4412.46						3914.3	4031.59	3106.07	5594.29	3278.32	11639.5	24319.4	17079.7	7387.42
Q15361	Q15361	TTF1_HUMAN	TTF1	Transcription termination factor 1	1	AASWESQR	AASWESQR	2	AASWESQR2																										11425.6							7579.82	9115.76		20164.3	5752.14		17609
O95470	O95470	SGPL1_HUMAN	SGPL1	Sphingosine-1-phosphate lyase 1	1	AASYFGMK	AASYFGMK	2	AASYFGMK2	10713.7	17292	18753.5	69778.9	28997.2	13607.6	15752.2	12360.9	115989	71717.5	51376.6	38238.1	26542.3	118816	65874.7	13825.8	17058.2	20021.3	16241.9	16723	14661.4	88547.8	87385.3	52148.2	52388.3	15681.8	17730.2	34395.5	111895	82246.9			15668			13408.6	5403.82	9178.17	15185
Q14126	Q14126	DSG2_HUMAN	DSG2	Desmoglein-2	1	AASYTEEDENHTAK	AASYTEEDENHTAK	2	AASYTEEDENHTAK2	23890.8		10688.6	33405	38587.1	28280.2	65689.3		44534.7	41115.8	28175	28104.8	34521.8	41582.1	27013.7	35047.8	60059.9		60219.8	24134.5	56005.3	35853.8	91989.8	70632.4	92351.4	52266.5	43769	40959.6	34789.9	43863	127952	84172.7	178627	64068.7	239672		46160.2	75574.1	77888.6	2853.81
Q14126	Q14126	DSG2_HUMAN	DSG2	Desmoglein-2	1	AASYTEEDENHTAK	AASYTEEDENHTAK	3	AASYTEEDENHTAK3	83868.6		75089.2	96362.6	108441	120127	147696		142605	112040	110993	143696	126772	211707	114217	83983.3	144966	20705.3	146697	77102.4	179974	141326	289688	210242	358264	99796.9	87150	98224.7	100148	107905	330643	187207	345019	124987	314695		96761.5	186330	158666	10086.9
Q9Y3F4	Q9Y3F4	STRAP_HUMAN	STRAP	Serine-threonine kinase receptor-associated protein	1	AATAAADFTAK	AATAAADFTAK	2	AATAAADFTAK2	510352	475911	505843	798616	985100	256140	140155	134307	671044	810279	389567	422712	241088	532789	473472	265077	281542	541231	201529	408118	234239	836050	461498	930768	589520	246518	305536	281479	689577	749982		87314.2	38542.8	8117.08	129193	75538	28226.6	451508	121088	48949.4
Q9UJA5	Q9UJA5	TRM6_HUMAN	TRMT6	tRNA (adenine(58)-N(1))-methyltransferase non-catalytic subunit TRM6	1	AATACFGFPK	AATAC(UniMod:4)FGFPK	2	AATAC(UniMod:4)FGFPK2	20035.7	12580.3	8544.4	20123.7	22210.6	12737.2	11309.1	14665.6	26582.8	37513.1	12873.5	18458.2	24781.2	20304.8	52993.9	15245.6	13636.6	10948.4	11763.5	16226.1	17615.1	26403.1	16431.4	33391.1	37515.1	30530.1	28915.5	19815.2	32539.1	84921.2
Q15084	Q15084	PDIA6_HUMAN	PDIA6	Protein disulfide-isomerase A6	1	AATALKDVVK	AATALKDVVK	2	AATALKDVVK2											2186.38			1779.3	4361.71															4904.21	5248.24						3064.94
Q8WUK0	Q8WUK0	PTPM1_HUMAN	PTPMT1	Phosphatidylglycerophosphatase and protein-tyrosine phosphatase 1	1	AATALLEAGLAR	AATALLEAGLAR	2	AATALLEAGLAR2			8009.62	7902.78		11743.6	11415.6	11073.4	10145.8		16836.5	16604.4	17299.8	17201.9		11762.5		7608.6		18080	9368.95	10643.2		4308.55		8800.43			11443.2					647.993			12401.4			24217.7
Q8N1F8	Q8N1F8	S11IP_HUMAN	STK11IP	Serine/threonine-protein kinase 11-interacting protein	1	AATAQYLSPR	AATAQYLSPR	2	AATAQYLSPR2																		4026.74																			5508.18	7785.57
Q9UPN4	Q9UPN4	CP131_HUMAN	CEP131	Centrosomal protein of 131 kDa	1	AATCEGSESSGFGK	AATC(UniMod:4)EGSESSGFGK	2	AATC(UniMod:4)EGSESSGFGK2	8390.89		5142.67			9585.38	13301.4	8489.93			9307.96	10657.7	7188.63			17938.6	12747.4	2919.74	16425.3	7049.12	6762.27					17666.6	10832.1	5320.49
Q9H0E3	Q9H0E3	SP130_HUMAN	SAP130	Histone deacetylase complex subunit SAP130	1	AATDDDLHR	AATDDDLHR	2	AATDDDLHR2													22002.4			61702.5	53006.1	51557	38394	54780.9	28595.3													24263.8	51428.9		65220.7			51977
Q9H0E3	Q9H0E3	SP130_HUMAN	SAP130	Histone deacetylase complex subunit SAP130	1	AATDDDLHR	AATDDDLHR	3	AATDDDLHR3																47207.1	24794.8	21930.8	21535.9	24394.3	15803.4													10758.1	18952.3		31026.5			21547.5
Q8WUF5	Q8WUF5	IASPP_HUMAN	PPP1R13L	RelA-associated inhibitor	1	AATDGADTPFGR	AATDGADTPFGR	2	AATDGADTPFGR2	24130.6	20995.7	23863.6	6714.46		28700.7	32048	32672.3	6229.31	4459.46	4992.48	13188.6				20356.5	21275.1	3778.21	43078	11514.6	40770		12409.3			34289.6	24800.9	21504.4					6927.79		5227.37	8992.63		8152.07	12263.4	2345.06
Q6WCQ1	Q6WCQ1	MPRIP_HUMAN	MPRIP	Myosin phosphatase Rho-interacting protein	1	AATEALGEK	AATEALGEK	2	AATEALGEK2	80137.9	79623.6	69104.6	9412.58	7393.31				8938.09		18747.1	13173.7	20699.8	9974.48		38236.8	29479.8	98498.7	35823	68589.7	22014.4	17944.6	10725				19846.5	19090.9			42183.3			87703.1		20752.9	86343.2			67014.5
Q9H3U1	Q9H3U1	UN45A_HUMAN	UNC45A	Protein unc-45 homolog A	1	AATECMCNLAMSK	AATEC(UniMod:4)MC(UniMod:4)NLAMSK	2	AATEC(UniMod:4)MC(UniMod:4)NLAMSK2	9214.08	9805.06	6356.28			3900.42	5592.98	5287.82			5179.73	5899.91	6476.56			11026.4	4893.46	6617.33	6077.15	7424.69	8056.63					12264.5	9360.13	7405.07
P82094	P82094	TMF1_HUMAN	TMF1	TATA element modulatory factor	1	AATEELLANK	AATEELLANK	2	AATEELLANK2	227973	159636	153783	271138	222472	157175	162138	176641	231828	298281	130272	157039	153605	189292	229608	169645	143706	173720	119320	189848	137229	247725	206963	248685	225116	161845	147249	112882	177704	282844	58560.2	38707.6	58816.7	57714	82666.6	66937.4	64543.9	91880.5	74656.3	122662
Q15262	Q15262	PTPRK_HUMAN	PTPRK	Receptor-type tyrosine-protein phosphatase kappa	1	AATEEPEVIPDPAK	AATEEPEVIPDPAK	2	AATEEPEVIPDPAK2	11144.6	7239.6	7173.81				4856.09									5993.11	5163.77	6110.46	4744.63		6280.78	3746.41		4394.45	7701.8		4661.41	3161.75											5914.94	3815.6
Q6P1J9	Q6P1J9	CDC73_HUMAN	CDC73	Parafibromin	1	AATENIPVVR	AATENIPVVR	2	AATENIPVVR2	82331.5	81129.4	54648.7			139621	145791	88229.3	2938.45		109031	120783	70497.5			134350	208292	48769.5	196672	54304.1	124752		5716.05		3889.59	144402	105834	53001	4131.96		16579.1	31221.7	41608	18297.5	64990.9	70262.5	85854.3	180246	188862	61895.7
Q8N9M1	Q8N9M1	CS047_HUMAN	C19orf47	Uncharacterized protein C19orf47	1	AATESVPCSPSPLAGEIR	AATESVPC(UniMod:4)SPSPLAGEIR	2	AATESVPC(UniMod:4)SPSPLAGEIR2	13044.1	9282.81				8260.73	9271.04				4932.57	9430.03				9443.81	10556.7		8757.87		4126.83					10048.4
Q9HCL2	Q9HCL2	GPAT1_HUMAN	GPAM	Glycerol-3-phosphate acyltransferase 1, mitochondrial	1	AATETNLPLLFLPVHR	AATETNLPLLFLPVHR	3	AATETNLPLLFLPVHR3		1558.43		1429.86		6783.42	10159.9	7276.63	5773.01	3763.08	6285.46	3361.51	8596.34	7068.73	2418.32	1974.81	9176.27		10715.3		10927.6		11529.7		5207.16	8920.27	5596.28	4731.32	5438.59
P55263	P55263	ADK_HUMAN	ADK	Adenosine kinase	1	AATFFGCIGIDK	AATFFGC(UniMod:4)IGIDK	2	AATFFGC(UniMod:4)IGIDK2	14701.4			13308	11230		19554	13200.5	19783.3	27121.2	14224	13035	25989.9	25660.7	39120.5	9471.13	14929.7		19940.5		13497	14170.9	18111.2	16816.1	24350.3	11836.5		17035.2	19839.2	21562.8
P35232	P35232	PHB1_HUMAN	PHB1	Prohibitin 1	1	AATFGLILDDVSLTHLTFGK	AATFGLILDDVSLTHLTFGK	3	AATFGLILDDVSLTHLTFGK3	9170.71	837555	536926	707670	502968	1767050	1810760	1566500	747441	2332310	165441	96922.4	289822	80905.5	134977	351946	593662	496185	599716	175093	209851	182368	141675	199074	198253	208745	299129	108969	128027	309205	64006.5	25096.5	15654	120569	17783.2	7457.66	56864.5	30347	4306.86	42791.4
P35232	P35232	PHB1_HUMAN	PHB1	Prohibitin 1	1	AATFGLILDDVSLTHLTFGKEFTEAVEAK	AATFGLILDDVSLTHLTFGKEFTEAVEAK	4	AATFGLILDDVSLTHLTFGKEFTEAVEAK4	11784.7		1868.86			21638.7	14339.9	5032.28		9307.51																					18143.6			16940.1			5017.85
O15294	O15294	OGT1_HUMAN	OGT	UDP-N-acetylglucosamine--peptide N-acetylglucosaminyltransferase 110 kDa subunit	1	AATGEEVPR	AATGEEVPR	2	AATGEEVPR2	217517	245367	216808	8961.64	4791.48	39750.8	19695.3	32863.1			42334.9	41857.5	29830.2			117979	73535.9	169781	67439.5	145708	53173.2	9856.91	6555.77			33697	47163	48117.2		6548.29				25060.1			80784.5			143617
Q9HCC0	Q9HCC0	MCCB_HUMAN	MCCC2	Methylcrotonoyl-CoA carboxylase beta chain, mitochondrial	1	AATGEEVSAEDLGGADLHCR	AATGEEVSAEDLGGADLHC(UniMod:4)R	2	AATGEEVSAEDLGGADLHC(UniMod:4)R2	54693	52113.7	43214.3	53057.4	46466.7	30691.1	46467.3	49334.1	41405.3	47357.8	25845.4	40502.3	45455.5	37110.9	61855.7	56930.8	49266.1	20424.7	53412.4	17611.8	46465.1	32878.7	53739.5	50042.8	61213.1	67169.1	66960.2	63340.7	50932.1	82711.5								3318.66	7035.64
Q9HCC0	Q9HCC0	MCCB_HUMAN	MCCC2	Methylcrotonoyl-CoA carboxylase beta chain, mitochondrial	1	AATGEEVSAEDLGGADLHCR	AATGEEVSAEDLGGADLHC(UniMod:4)R	3	AATGEEVSAEDLGGADLHC(UniMod:4)R3	261603	186600	203612	252118	193243	81569.8	152270	197391	168889	227342	135879	196870	166837	160713	293490	219304	109094	77031.8	131689	116092	120836	208962	182174	307769	198908	216034	200619	204577	209756	368334
A0AVF1	A0AVF1	IFT56_HUMAN	IFT56	Intraflagellar transport protein 56	1	AATGNTSEGEEAFLLIQSEK	AATGNTSEGEEAFLLIQSEK	2	AATGNTSEGEEAFLLIQSEK2	24597.8	22550.6	14393.5			21347.1	24596.1	13252.9			15921.2	18406.4	10438.9			25828.6	19158.4	12739.7	17151.4	10211.3	11006.4					13853	16440.8	11204			5757.17	7795.35	8789.25	8316.57	17304.4	10862.6	14381.8	31413.8	37977.2	6049.25
A0AVF1	A0AVF1	IFT56_HUMAN	IFT56	Intraflagellar transport protein 56	1	AATGNTSEGEEAFLLIQSEK	AATGNTSEGEEAFLLIQSEK	3	AATGNTSEGEEAFLLIQSEK3	11738.1	12181.8				8957.87	12403.6				8476.98	11771.7	10132.6			13780	13738.2	8901.88	11890.2	8278.38	8491.86					7371.91	10519.3	6043.15			4688.27	4196.5	7305.17	6076.71	6932.08	7590.25	6993.15	21172.5	18658.7	6013.66
Q9HCM4	Q9HCM4	E41L5_HUMAN	EPB41L5	Band 4.1-like protein 5	1	AATHIPAAGDSK	AATHIPAAGDSK	2	AATHIPAAGDSK2	19707	8800.44	12252.1			13516.7	29256.2	24884.8			20454.1	18050.3	20152.4			18826.1	17362.5	6857.8	25831.5	17302.4	22950.5					29982.8	22821.1	16176.2				7744.32	13557.8	4250.53	11271.4	13752.6	8983.68	14947.9	28070.2	10995.7
Q02952	Q02952	AKA12_HUMAN	AKAP12	A-kinase anchor protein 12	1	AATIIEER	AATIIEER	2	AATIIEER2	40055.9	46561.7	37459.8	83849.5	36049.8		15665.6		14011.2	5862.54								40822.1		21233.7		21138.2		8214.62				16098.4						15826.2					7787.89
Q53GS7	Q53GS7	GLE1_HUMAN	GLE1	mRNA export factor GLE1	1	AATIPVSQISTIAGSK	AATIPVSQISTIAGSK	2	AATIPVSQISTIAGSK2		4073.3					4869.22	4754.18			8717.78	3606.29	6371.54			5473.12	9041.09	3718.56	16390.7	4498.27	13708.1					9121.28	5119.38	6846.14			3720.82	5222.77	3336.87		8346.27	9454.79	3451.83	10654.6	3524.02
P31323	P31323	KAP3_HUMAN	PRKAR2B	cAMP-dependent protein kinase type II-beta regulatory subunit	1	AATITATSPGALWGLDR	AATITATSPGALWGLDR	2	AATITATSPGALWGLDR2	15274.2	14403.7				10571.3	15658.7	10608			11626.7	7978.43	11185.3			11590.6	15590.8	7943.3	14850.8	11458.5	13782.7					14320	12419.1	9417.05												4526.37
P13861	P13861	KAP2_HUMAN	PRKAR2A	cAMP-dependent protein kinase type II-alpha regulatory subunit	1	AATIVATSEGSLWGLDR	AATIVATSEGSLWGLDR	2	AATIVATSEGSLWGLDR2	123174	132331	115040	87644.5	45089	109364	149569	129759	50291.5	49213.5	116522	92036.2	101073	56365.2	54821	143393	118074	93080.3	98292.8	93555.3	97528.1	45049	74260.4	46512.9	46611.7	125059	124106	90406.7	62544.6	53582.5	57864.1	46425.7	50582.9	25477.2	58093.5	53387.1	44965.3	48633.6	59226.9	71530.7
Q14683	Q14683	SMC1A_HUMAN	SMC1A	Structural maintenance of chromosomes protein 1A	1	AATLAQELEK	AATLAQELEK	2	AATLAQELEK2	125709	123599	198147	83295.7	29738.1	133018	136999	184565	81576.4	39161.1	143451	134202	133017	56374.2	28449.2	189980	79079.6	146470	80831.5	160484	87816.2	115685	70182	33309.7		113879	147850	126925	62227.1	46306.6	669440	268589	354097	555924	111685	345861	337388	317379	294659	154382
Q9H8G2	Q9H8G2	CAAP1_HUMAN	CAAP1	Caspase activity and apoptosis inhibitor 1	1	AATLAVPPPEDVQPSAQQLELLELEMR	AATLAVPPPEDVQPSAQQLELLELEMR	3	AATLAVPPPEDVQPSAQQLELLELEMR3		9331.11	6936.31			14769.6	18906.8	10908.1				4016.62					13851.8									4828.96		5556.56			4641.28	6088.58		7636.09	12607.1		20762.4	11050.2	7307.55
Q9BX79	Q9BX79	STRA6_HUMAN	STRA6	Receptor for retinol uptake STRA6	1	AATLDPGYYTYR	AATLDPGYYTYR	2	AATLDPGYYTYR2	203876	283285	193607	303859	266833	172369	174927	203106	253464	377183	100975	186011	162501	218721	230160	298195	146419	321124	178904	280584	172729	371902	336587	531007	398930	224786	205357	176970	189659	376901	65367.4	48882.7	83286.2	56991.9	91493.9	72640.1	28352.9	64390.5	68012.4	51180.6
P57740	P57740	NU107_HUMAN	NUP107	Nuclear pore complex protein Nup107	1	AATLEGWK	AATLEGWK	2	AATLEGWK2	128669	141719	140501	24638.1		77620.1	86729.6	112223	24249.5		117651	125101	87991.7			141051	93254.4	156048	85763.4	122526	76173.3	22595.5	14719.1			103008	112247	126902	20428.4		14143.4	59527.7	57396.8	18756.3	68650.3	73956.6	85850.7	153403	93821	217922
Q86TX2	Q86TX2;Q3I5F7	ACOT1_HUMAN	ACOT1	Acyl-coenzyme A thioesterase 1	0	AATLILEPAGR	AATLILEPAGR	2	AATLILEPAGR2	377016	418733	286598	50614.4	5662.34	41666.1	128765	244729	105042	9107.68	598974	617402	618727	131114	14544.4	402323	680582	250516	609891	368939	599040	68941.7	94010.9	12059.6	17160	748872	548657	529693	136144	14096.9	58649.2	43089.3	105586	44316.8	85234.3	119475	33157.2	144948	218678	217115
Q2TBE0	Q2TBE0	C19L2_HUMAN	CWF19L2	CWF19-like protein 2	1	AATLLDEDIWEEIQMFR	AATLLDEDIWEEIQMFR	2	AATLLDEDIWEEIQMFR2	36313.3	7739.38				25488.9	24092.3	11569.4											9978.35													10979.9	8984.66		15090.7		14258.4	11160.4		7220.59
Q99615	Q99615	DNJC7_HUMAN	DNAJC7	DnaJ homolog subfamily C member 7	1	AATLMMLGR	AATLMMLGR	2	AATLMMLGR2	21141.6	23921	16788.6			12985.1		9573.32								21200.5	5951.52	25714.8	8395.82	28054.1	12493.5					14062.9	13985.4	14596.7			7628.29			8888.26	9214.67		6650.95	7627		18761.8
Q6PD74	Q6PD74	AAGAB_HUMAN	AAGAB	Alpha- and gamma-adaptin-binding protein p34	1	AATLPHEQR	AATLPHEQR	2	AATLPHEQR2	52777.3	51347.3	47154.2			87365.3	154595	142596	6793.69	7495.24	93904.6	93771.7	85644.6	9926.68		108000	197158	22698.4	186993	106540	155285	11375.5	20962	8645.29	16677.8	145288	110034	63604.4		6518.77	13095.9	6298.61	32691.6	5410.45	31175.1	28239.3	34161.4	77229.4	122377	51240
Q6PD74	Q6PD74	AAGAB_HUMAN	AAGAB	Alpha- and gamma-adaptin-binding protein p34	1	AATLPHEQR	AATLPHEQR	3	AATLPHEQR3	14161.5	22051.3					32558.1	30332.6			29135.6	18974.4	17791			22411.9	34352.6	4894.48			25346.2							15747.3					9100.61		6326.27		9147.35	15626.8	22934	8458.36
Q2PPJ7	Q2PPJ7	RGPA2_HUMAN	RALGAPA2	Ral GTPase-activating protein subunit alpha-2	1	AATLPNEYK	AATLPNEYK	2	AATLPNEYK2			85331.2																													27382.3					55007	76510.5	52164.8	145697
P53365	P53365	ARFP2_HUMAN	ARFIP2	Arfaptin-2	1	AATMEIPIHGNGEAR	AATMEIPIHGNGEAR	2	AATMEIPIHGNGEAR2	30609.4	22099.5	23869.6	7612.12		25816.3	45176	39420.8	8677.5	3804.09	8997.65	16256.3	12015.5	6099.83		36943.7	27222.1	14568	36665.5	18795.6	22896.3	5607.38				23983.2	23890.2	24770.6	7338.38	5024.63	8541.83	1899.84	5788.24	3964.44	3513.09	6711.03	3496.68	4421.41	8218.03	1633.05
P53365	P53365	ARFP2_HUMAN	ARFIP2	Arfaptin-2	1	AATMEIPIHGNGEAR	AATMEIPIHGNGEAR	3	AATMEIPIHGNGEAR3	35923	27553.6	35310.2	12492.5	3863.29	25536.4	33629.1	46686.1	16609.6	6385.77	33738.7	30976.8	23631.5	10184	3429.92	36901.6	28120.6	13453.3	28692.5	29053.7	29835.7	10714.9	14294.1	4717.63	6390.33	40300.9	31316.3	34740	17060.4	6345.75				3234.95	2190.38	3053.11	3443.91	5629.88	4812.76	6920.56
Q53H96	Q53H96	P5CR3_HUMAN	PYCR3	Pyrroline-5-carboxylate reductase 3	1	AATMSAVEAATCR	AATMSAVEAATC(UniMod:4)R	2	AATMSAVEAATC(UniMod:4)R2	11500.5	20167.9	15867	8838.82	5922.52	12599.3	13097.6	21087	11593.6	11078.5	13187.4	13089.9	21737	9088.01	12154.8	16003.4	17355.7	12450.4	33160.3	16028.9	25960.9	13762.9	26614.8	10045.4	13467.6	26180.1	15970.9	17697.9	9894.43	11199.7
Q13895	Q13895	BYST_HUMAN	BYSL	Bystin	1	AATMTAAGHHAEVVVDPEDER	AATMTAAGHHAEVVVDPEDER	2	AATMTAAGHHAEVVVDPEDER2						2644.22	3560.49	4706.28				3302.04					10291.4		10282.4		7051.55					7761.14	3326.51	3722.38			2830.66		7181.14	501.563		11056.5		4371.76	27447.6
Q13895	Q13895	BYST_HUMAN	BYSL	Bystin	1	AATMTAAGHHAEVVVDPEDER	AATMTAAGHHAEVVVDPEDER	3	AATMTAAGHHAEVVVDPEDER3																	98579.6		101524		62024.9					15802.3		3680.03					15679.9			34769.3			34146.8
O95900	O95900	TRUB2_HUMAN	TRUB2	Pseudouridylate synthase TRUB2, mitochondrial	1	AATPQVAAELEK	AATPQVAAELEK	2	AATPQVAAELEK2	49534.5	47580.7	32705.6			22783.3	39481.8	26102.1			17183.4	28270.5	20572.7	9828.01		61669.9	57832.4	29876.9	53162.6	25637.6	30484.1					30852.5	23046.4	17326.3			20963.6	92783.6	52057.2	37860.6	156975	84565	45370.7	124728	80602.2	21445.4
Q96GG9	Q96GG9	DCNL1_HUMAN	DCUN1D1	DCN1-like protein 1	1	AATQCEFSK	AATQC(UniMod:4)EFSK	2	AATQC(UniMod:4)EFSK2	63393	46322.1	57890.5	9825.25		28258.6	44806.1	52071.4	13536.3	8615.02	36443.8	49562.6	53263.6	9617.71		58816.3	33156.7	29292.5	41163.8	58938.6	45958.3	18736	14531.8	7742.23		60914.8	62765.4	75617.5	13904.7	13931.9
Q92817	Q92817	EVPL_HUMAN	EVPL	Envoplakin	1	AATQELALLISR	AATQELALLISR	2	AATQELALLISR2	39306.4	22421.9				25418.4	44184.7	12099.1			9291.14	9703.94				17915.2	12592.7		15989.4		5730.54					11927.6	10183.5				20202.9	17330.5	19642.4	7496.6	21094	22011.2	43378	37935.5	27458.2	10452.8
P13667	P13667	PDIA4_HUMAN	PDIA4	Protein disulfide-isomerase A4	1	AATQFWR	AATQFWR	2	AATQFWR2	27579.4	55856.1	58742.5	63021.1	56765.8	12415.1		12994.4	47249.2	38151.8	14864.2	13798.9	18548.8	22917.6	35166.2	15725.1	10200.5	43996.2	6928.19	52748.3	9626.4	104887	14114.2	68721.9	12703.8	19978.7	36699.8	31739.5	52849.1	63139.4		10306.1		6434.83	15836.5		7565.74	11606.4		19788.8
P80303	P80303	NUCB2_HUMAN	NUCB2	Nucleobindin-2	1	AATSDLEHYDK	AATSDLEHYDK	2	AATSDLEHYDK2	847163	598788	737665	1188830	1066270	462177	673805	757140	813700	1285020	257774	436241	460389	702612	527661	690838	355701	574926	491150	520634	431718	839272	802428	946120	1031700	658353	699800	693603	767144	944894	71529.4	61488.5	94855.4	81234.3	107809	98554.8	40291	81193.5	85057.7	50743.2
P80303	P80303	NUCB2_HUMAN	NUCB2	Nucleobindin-2	1	AATSDLEHYDK	AATSDLEHYDK	3	AATSDLEHYDK3	137039	109823	134537	262984	277518	98311.5	134676	139608	140429	260539	77581.3	84887.7	72969.3	130073	186616	98327.9	69025.4	97561	82580.6	83767.8	92246.1	131138	139951	279435	241523	128889	157137	122045	172200	283682	21767.9	17043.6	30894.4	42189.3	27908.8	28257.9	18958.6	28746.5	22151.3	18824.4
P51608	P51608	MECP2_HUMAN	MECP2	Methyl-CpG-binding protein 2	1	AATSEGVQVK	AATSEGVQVK	2	AATSEGVQVK2	100339	92814.2	90546.4	128462	149009	36420.2	39559.4	53890.6	126440	145378	48353.8	53938.1	55372.8	140160	119814	71615	61475.4	79513.1	56003.7	84182	55430.2	134115	102490	152682	141687	45772.3	64934.2	71427.4	116032	144748	11724.4	2355.48		19326.2			19166.1			26034.3
Q8IXZ2	Q8IXZ2	ZC3H3_HUMAN	ZC3H3	Zinc finger CCCH domain-containing protein 3	1	AATSPAPGPSDATAR	AATSPAPGPSDATAR	2	AATSPAPGPSDATAR2								2355.85											5100.23		2895.65					4698.09					5267.16	7699.63	11776.6		11249.2	8663.17	1947.51	5053.33	11424.4
Q8N128	Q8N128	F177A_HUMAN	FAM177A1	Protein FAM177A1	1	AATSTLSVCDFLGEK	AATSTLSVC(UniMod:4)DFLGEK	2	AATSTLSVC(UniMod:4)DFLGEK2				11026.4		7530.68					9427.56	13743.2	10913.6		14657.2							10484.6			7654.33			11826.6		9243.15
Q3B7J2	Q3B7J2	GFOD2_HUMAN	GFOD2	Glucose-fructose oxidoreductase domain-containing protein 2	1	AATSVDAFR	AATSVDAFR	2	AATSVDAFR2		14275.1	15714.4	9711.36			11316		7480.73		17086.4	16311.1	13398.7	7212.31			12777.3	15302.3		12399	13179.4	7756.37	8750.59				14601.2	15039.2	10605.3				5106.58	6427.22	4534.74		6812.35	8208.79	7215.09	16901.9
Q92766	Q92766	RREB1_HUMAN	RREB1	Ras-responsive element-binding protein 1	1	AATTATPAATTSPK	AATTATPAATTSPK	2	AATTATPAATTSPK2	1904.8					3794.23	3425.94	3944.93			6298.83	5355.63	3495.54			3921.85	5906.21	875.061	7406.98	3821.68	4561.96					6002.4	3948.37								2831.9	4453.29	1831.76	4176.89	5708.76
P35612	P35612	ADDB_HUMAN	ADD2	Beta-adducin	1	AATTEPETTQPEGVVVNGR	AATTEPETTQPEGVVVNGR	2	AATTEPETTQPEGVVVNGR2				7376.86		22169.9	18160.5	29936.3	47377	48442.2	24248.2	13479.7	26639.8	18159.5	35012.8		47022.2		49894.4		48734.6	5305.93	54640.4	7175.39	83561.6	14347.6	13054.2	9910.19	31832	17869
P35612	P35612	ADDB_HUMAN	ADD2	Beta-adducin	1	AATTEPETTQPEGVVVNGR	AATTEPETTQPEGVVVNGR	3	AATTEPETTQPEGVVVNGR3									6441.51	3986.37	4294.63			6576.56	5250.34		7143.48		5113.81				8383.62		7330.25				4491.26	3820.33
Q9BXK5	Q9BXK5	B2L13_HUMAN	BCL2L13	Bcl-2-like protein 13	1	AATTEPTEVEEVVPALEPTETLLSEK	AATTEPTEVEEVVPALEPTETLLSEK	3	AATTEPTEVEEVVPALEPTETLLSEK3		7954.33	4179.55	9583.96	11454.9	18634.3	10025.3	15382.8	13965.3	23427	8495.95	13959.5	12947.2	13047.1	17968.4	8142.33	14099.4	5950.01	9165.5		4434.38		8599.9	7814.95	8272.29	8287.45	11448.4	7429.53	31555.9	14055.4
Q96BP3	Q96BP3	PPWD1_HUMAN	PPWD1	Peptidylprolyl isomerase domain and WD repeat-containing protein 1	1	AATTIEMK	AATTIEMK	2	AATTIEMK2	42536.9	33348.1	45825.9								36087.7	47471.5	9871.63					8080.52		41897.2	25098.6										15201.5	20061.7	11913.6	28252.6	14462.1	13616.7	22765.9	22944.4	24113.9	47346.9
Q96GQ7	Q96GQ7	DDX27_HUMAN	DDX27	Probable ATP-dependent RNA helicase DDX27	1	AATTLDEK	AATTLDEK	2	AATTLDEK2		77690.9	85564								66261	68100.8				48494.5		108917	14672	41516.7								62413.2			110268	151381	155753	136459	156399		187221	106335	98708.5	197716
Q49A88	Q49A88	CCD14_HUMAN	CCDC14	Coiled-coil domain-containing protein 14	1	AATTQLVSNSGLAVSGK	AATTQLVSNSGLAVSGK	2	AATTQLVSNSGLAVSGK2																																			4757.13	4483.73	3274.19	4408.15
Q9NUL3	Q9NUL3	STAU2_HUMAN	STAU2	Double-stranded RNA-binding protein Staufen homolog 2	1	AATTVLQELK	AATTVLQELK	2	AATTVLQELK2	16397.4	15894.6	11805.6		6091.11	27509.5	29252.1				71337.9	80988.3	32208.4			69589.8		65492.6		65337.9						24424.4					78137.6	293953	61391.8	92595.8	386200	79144.3	113592	357590	56198.9	39212.6
Q5R3I4	Q5R3I4	TTC38_HUMAN	TTC38	Tetratricopeptide repeat protein 38	1	AATVHLMQ	AATVHLMQ	2	AATVHLMQ2	27532.8	30273.6	22475.3									21380.8				25857.5				21536.1	12383.9							20202			9873.25			8108.54				9378.66		25001
Q15582	Q15582	BGH3_HUMAN	TGFBI	Transforming growth factor-beta-induced protein ig-h3	1	AAVAASGLNTMLEGNGQYTLLAPTNEAFEK	AAVAASGLNTMLEGNGQYTLLAPTNEAFEK	3	AAVAASGLNTMLEGNGQYTLLAPTNEAFEK3				4221.15			6213.66	5935.8		7111.48					7073.78	2596.83	5600.04		6819.18		7381.5		12837	1522	8998.35	3475.34			3738.64				3045.65
Q6Y1H2	Q6Y1H2	HACD2_HUMAN	HACD2	Very-long-chain (3R)-3-hydroxyacyl-CoA dehydratase 2	1	AAVAATAAAK	AAVAATAAAK	2	AAVAATAAAK2		10214.2		17055.3	16047.5	6191.57			2817.05	4155.63	25520.7	19620	8500.03	35537.1	38931.8	4190.17	13394.3	12062.2	14442.4	10423	10613.5	54863.9	50211.5	29596.4	25775.3	8118.67		12482.9	8906.73	3549.98		4487.67		3129.71			2539.91	5135.72	9418.11
P22102	P22102	PUR2_HUMAN	GART	Trifunctional purine biosynthetic protein adenosine-3	1	AAVAGLDK	AAVAGLDK	2	AAVAGLDK2	30149.2	36169.1	41627.1	5615.82		9391.85	9815.87	6050.78	1839.83		99620.8	42818.3	22069			7269.23	25866.9	46912.3	6590.18	31485.7	12123.1	4415.87				5380.62	22374.9	12925.1			5026.85	20716.8	4517.69	26119.7			83302.7	36996.9	14594.1	72847.6
P22314	P22314	UBA1_HUMAN	UBA1	Ubiquitin-like modifier-activating enzyme 1	1	AAVATFLQSVQVPEFTPK	AAVATFLQSVQVPEFTPK	2	AAVATFLQSVQVPEFTPK2	51946.6	48499.1	35766.8	8094.75	16756.9	182754	190350	209341	12036.5		202396	146680	327659	10243.4		77319.5	296172	82624.6	277141	97470.8	379746	7776.06	18747.4			284854	158694	93987.3	9061.53		44492		17990.7	25451.6	8866.93	12939	14681.7	12680.2	16310.6	78032.2
P22314	P22314	UBA1_HUMAN	UBA1	Ubiquitin-like modifier-activating enzyme 1	1	AAVATFLQSVQVPEFTPK	AAVATFLQSVQVPEFTPK	3	AAVATFLQSVQVPEFTPK3			7887.28			19149.7	28976.2	22697.9			14988.9	8535.4	24292.1			8664.22	23303.7		34727.9	10031.2	32884					27777.1	13728.3	11280.5					4335.54							9329.07
O75152	O75152	ZC11A_HUMAN	ZC3H11A	Zinc finger CCCH domain-containing protein 11A	1	AAVAVVPLVSEDK	AAVAVVPLVSEDK	2	AAVAVVPLVSEDK2	28183.5	30612.8	30212.1	11389.1	12347.2	51018.8	31738.8	22406		19329.9	56814	43360.9	14921.9		15937.9	31214.1	31090.1	36484.6	31558.9	19170.7	21945.7					45733.5	43128.9	13895		11563.2	48917.3	331359	215622	28373.1	292100	259566	130030	247852	198324	101046
P11766	P11766	ADHX_HUMAN	ADH5	Alcohol dehydrogenase class-3	1	AAVAWEAGK	AAVAWEAGK	2	AAVAWEAGK2	96795.6	100726	175483	117832	201637	46835.8	35352.8	34869.6	85192.9	57027.6	98828.6	91222.4	78567.9	105053	86169.5	60183.1	60407.5	98999.7	44268.8	106399	64857.2	85902.2	57682.6	99133.6	68218.3	32795.8	42527.1	86084.1	72074	104306	12891.7	7013.52	7911.16	21943.1	15794.5	5792.21	11815.6	7289.75	10287.3	24005.9
P11766	P11766	ADHX_HUMAN	ADH5	Alcohol dehydrogenase class-3	1	AAVAWEAGKPLSIEEIEVAPPK	AAVAWEAGKPLSIEEIEVAPPK	2	AAVAWEAGKPLSIEEIEVAPPK2	76411.7	36778.7	53373.8	89642.9	33320	152970	362512	197064	153838	200549	82718.1	55387.8	112383	159368	184230	60588.1	301757	23389.3	233979	18361.6	233313	44917.3	380824	84057.4	412777	116537	127852	94620.4	167585	206726	18125.5								20893.9
P11766	P11766	ADHX_HUMAN	ADH5	Alcohol dehydrogenase class-3	1	AAVAWEAGKPLSIEEIEVAPPK	AAVAWEAGKPLSIEEIEVAPPK	3	AAVAWEAGKPLSIEEIEVAPPK3	62660.7	6065.83	1165.71			17842.5	8313.22	22662.2	13593.1	9557.04	65667.2		28101.9					14493.5	7053.13		3171.32		8969.62	51407.3	11783.6			5602.69		35592.9	3622.39		5960.22	3849.77		11810.5	5221.36		17600.5
Q9UKK3	Q9UKK3	PARP4_HUMAN	PARP4	Protein mono-ADP-ribosyltransferase PARP4	1	AAVCGFEAFINGK	AAVC(UniMod:4)GFEAFINGK	2	AAVC(UniMod:4)GFEAFINGK2	23070.9	19646.4							7753.39				13477.7															7349.3
P13804	P13804	ETFA_HUMAN	ETFA	Electron transfer flavoprotein subunit alpha, mitochondrial	1	AAVDAGFVPNDMQVGQTGK	AAVDAGFVPNDMQVGQTGK	2	AAVDAGFVPNDMQVGQTGK2	3140510	2989850	2578410	3246600	2908940	2710930	3079550	3083520	3096130	3344630	2515550	2543050	2631800	3194440	3080400	3068890	2949490	2380650	2961000	2527590	2843750	3045550	2866600	3305350	3230180	3067050	2642620	2890320	3203540	3079890	769823	439894	828932	575916	1080880	1018190	486786	998622	1143900	258296
P13804	P13804	ETFA_HUMAN	ETFA	Electron transfer flavoprotein subunit alpha, mitochondrial	1	AAVDAGFVPNDMQVGQTGK	AAVDAGFVPNDMQVGQTGK	3	AAVDAGFVPNDMQVGQTGK3	5534.79	6225.42	4136.16	9983.57	9948.92	7099.73	5628.94	6271.67	10559.5	12288.9					3949.23		23058.3	3997.6	23022.7		24843.1		29735.2	3542.15	58455.5	22058.7	19163.8	21907.9	10630.8	8497.84									6789.75
Q9NUI1	Q9NUI1	DECR2_HUMAN	DECR2	Peroxisomal 2,4-dienoyl-CoA reductase [(3E)-enoyl-CoA-producing]	1	AAVDAMTR	AAVDAMTR	2	AAVDAMTR2	148225	104468	174313	257899	211325	70712.5	81032.2	93014	88626.3	105670	110880	136286	105287	131254	87613.6	71442.8	56736.1	108600	56671.4	81787.5	85249.2	150518	85898	173316	97420.4	67026.2	98734.4	115455	97636.9	125563	17551.6		17497.9	46362.8			25914.6		22679.3	70675.6
Q13155	Q13155	AIMP2_HUMAN	AIMP2	Aminoacyl tRNA synthase complex-interacting multifunctional protein 2	1	AAVDGLSK	AAVDGLSK	2	AAVDGLSK2	406071	362898	531118	52636.1	15310.4	70459.5	57139.4	43947.6	23288.3		214798	135662	51406.5	13583.9		166086	206897	459169	184712	364254	216321	41816.7	23295.6	17098.3		43264	100991	108611	8753.97		53467.5	34209.3		214796		18213.9	342537	28879.9	61293.6	660743
Q9HC77	Q9HC77	CENPJ_HUMAN	CENPJ	Centromere protein J	1	AAVDISTSFPIK	AAVDISTSFPIK	2	AAVDISTSFPIK2	14915.8		17242.6		6000.93											9884.77			6837.97								11395.8				4285.48			4951.9		3753.38	4073.62	7364.22		6732.9
Q86Y13	Q86Y13	DZIP3_HUMAN	DZIP3	E3 ubiquitin-protein ligase DZIP3	1	AAVDSWNAIVADVR	AAVDSWNAIVADVR	2	AAVDSWNAIVADVR2											17707.6					33107.2															29848.4		13933.4	40675.9	28228.9	30655.1	38820.5	43736.2	21648
P31153	P31153	METK2_HUMAN	MAT2A	S-adenosylmethionine synthase isoform type-2	1	AAVDYQK	AAVDYQK	2	AAVDYQK2	687104	672281	739886	1146530	894764	587263	516169	623695	888961	816814	604650	737888	498588	1031760	926378	301159	249286	509170	223192	374535	240354	685455	360625	705970	575549	614057	902457	774553	639225	763010	80872.2	109839		138775	162196	26203.3	129446	150925	51481.6	130814
Q92599	Q92599	SEPT8_HUMAN	SEPTIN8	Septin-8	1	AAVEALQSQALHATSQQPLRK	AAVEALQSQALHATSQQPLRK	3	AAVEALQSQALHATSQQPLRK3			1683.69																												3246.12
Q05823	Q05823	RN5A_HUMAN	RNASEL	2-5A-dependent ribonuclease	1	AAVEDNHLLIK	AAVEDNHLLIK	2	AAVEDNHLLIK2	64132.1	58184.6	45268.1	4223.42		72472.8	84322.9	44773.4			46061.8	67818.3	22560.3			86960.6	49495.1	62616.8	45791.8	29712.4	29915.2					64520.2	41880.6	20261.6			18458	21528.8	22593	59417.8	70924.2	52766.2	97029.8	160109	114836	81751.8
Q05823	Q05823	RN5A_HUMAN	RNASEL	2-5A-dependent ribonuclease	1	AAVEDNHLLIK	AAVEDNHLLIK	3	AAVEDNHLLIK3	10177.8	12359.9	5864.49				12822.9				25111.7					15639.8	15363.5	10589								17786.5	13034.7										24862.8	45532.8	23756.9
Q8TBN0	Q8TBN0	R3GEF_HUMAN	RAB3IL1	Guanine nucleotide exchange factor for Rab-3A	1	AAVEDNTLTIEPVASQTLPTVK	AAVEDNTLTIEPVASQTLPTVK	2	AAVEDNTLTIEPVASQTLPTVK2	34503.5	28611.8	24151.1	9046.81	2208.72	15237.1	25271.9	17757.7	3990.05		6917.59	10105	13416.6	4305.53		23682.7	4124.79	15603.3	10585.6	8767.34	10149.4		4316.89			15555.6	17845.5	12079.8	3423.64			3130.4	2641.91	3719.8		5917.35	4714.87	4549.56	5747.2	5719.74
Q8TBN0	Q8TBN0	R3GEF_HUMAN	RAB3IL1	Guanine nucleotide exchange factor for Rab-3A	1	AAVEDNTLTIEPVASQTLPTVK	AAVEDNTLTIEPVASQTLPTVK	3	AAVEDNTLTIEPVASQTLPTVK3		4116.32	4092.39			2983.3		3848.43								4047.78		3765.21	2572.52	3219.66	3672.19					4123.85	4749.93	3513.64					1678.83						2251.76
P36957	P36957	ODO2_HUMAN	DLST	Dihydrolipoyllysine-residue succinyltransferase component of 2-oxoglutarate dehydrogenase complex, mitochondrial	1	AAVEDPR	AAVEDPR	2	AAVEDPR2	376856	364405	397193	789582	745150	136542	93084.9	131090	294926	251123	222249	246936	92054.5	322593	310081	117709	87823.5	148380		151874		231652	99129.4	422182	177912	98826.8	225627	206664	194341	393537	66505.2	29297		121767			72356.5	49665		111852
Q5VTR2	Q5VTR2	BRE1A_HUMAN	RNF20	E3 ubiquitin-protein ligase BRE1A	1	AAVEDSGTTVETIK	AAVEDSGTTVETIK	2	AAVEDSGTTVETIK2	392345	366077	322028	11934.2	7995.01	295928	414699	354186	10043.1	8543.28	148287	229361	196331	9007.23		530879	205809	409951	296049	312811	245598	6006.47	12725.4	6605.71	11746.9	299488	326320	218857	9886.52	9471.86	64294.1	27983.7	49784.2	91278.7	84821.2	104727	226807	357098	313875	379398
Q9H0X9	Q9H0X9	OSBL5_HUMAN	OSBPL5	Oxysterol-binding protein-related protein 5	1	AAVEEDAYSR	AAVEEDAYSR	2	AAVEEDAYSR2	66565.5	49212.9	53440.3			29811.1	43514.9	27258.8								43594.1	37426.3		46470		39123.7					43267.9	49524.2	26682.2			12342		8575.02	12220.1	4796		31152.7	37769	27978.4	30397.8
P10809	P10809	CH60_HUMAN	HSPD1	60 kDa heat shock protein, mitochondrial	1	AAVEEGIVLGGGCALLR	AAVEEGIVLGGGC(UniMod:4)ALLR	2	AAVEEGIVLGGGC(UniMod:4)ALLR2	761819	864198	658189	1600880	1118040	288959	761998	492027	827340	488593	276755	293621	428603	378920	983718	502130	260553	331466	286705	431257	268766	664045	514808	715595	265112	500507	516093	393973	524058	598822	21714.5			22592.5			9255.09		2905.55	5217.5
P10809	P10809	CH60_HUMAN	HSPD1	60 kDa heat shock protein, mitochondrial	1	AAVEEGIVLGGGCALLR	AAVEEGIVLGGGC(UniMod:4)ALLR	3	AAVEEGIVLGGGC(UniMod:4)ALLR3	96791.4	130962	122859	274301	219506	31541.8	63015.9	62626.7	102120	69391	39450.6	45703.7	67283.7	59921.8	159236	68381.6	36975.8	48221.8	36441.6	48463.3	33749.4	75283.7	60922	84137.7	44243.1	89178.5	70509.5	72768.2	111495	95311.6	5071.18			4399.5
Q15814	Q15814	TBCC_HUMAN	TBCC	Tubulin-specific chaperone C	1	AAVEELLER	AAVEELLER	2	AAVEELLER2	172270	184182	160402	81255.2	24800.5	115559	143328	156429	71299.3	32587.2	125095	139169	142251	67529.6	18762.5	213380	156623	204808	166123	195457	174739	96599.6	77721.2	30205.7	26080.6	144783	157574	160789	76321.4	17327.1	48245.8	24487.1	41052.4	45193.7	45525.9	33221	40138.4	47873.3	59696.4	130842
P49321	P49321	NASP_HUMAN	NASP	Nuclear autoantigenic sperm protein	1	AAVEGTVEAGATVESTAC	AAVEGTVEAGATVESTAC(UniMod:4)	2	AAVEGTVEAGATVESTAC(UniMod:4)2
O94906	O94906	PRP6_HUMAN	PRPF6	Pre-mRNA-processing factor 6	1	AAVELEEPEDAR	AAVELEEPEDAR	2	AAVELEEPEDAR2	291036	221731	64872.9	4082.24		306832	312667	93796.6		3223.22	203844	198702	42804.9			384098	292690	84736.3	290077	49449.6	76904.3		2748.97		5282.54	345059	217854	45731.8			154406	138872	218339	210536	564253	564844	469999	960178	1112270	64456.1
Q96HP0	Q96HP0	DOCK6_HUMAN	DOCK6	Dedicator of cytokinesis protein 6	1	AAVEMYIEDWVIVHR	AAVEMYIEDWVIVHR	2	AAVEMYIEDWVIVHR2	7430.37						3401.88												1758.73												3104.88
Q9HBG6	Q9HBG6	IF122_HUMAN	IFT122	Intraflagellar transport protein 122 homolog	1	AAVEMYISAGEHVK	AAVEMYISAGEHVK	2	AAVEMYISAGEHVK2	14675.2	20847.8	14493.5			10485.4	13035	7055.6								23901.5		17334.7								16284.1	9103.18	3850.54				3482.97		3949.96	5759.03	4684.57	12177.2	12747.9	12874.4	15228.6
Q9HBG6	Q9HBG6	IF122_HUMAN	IFT122	Intraflagellar transport protein 122 homolog	1	AAVEMYISAGEHVK	AAVEMYISAGEHVK	3	AAVEMYISAGEHVK3	11252.5	14530.4	10208.2				11863	5482.54			12444.8	10628.1				16364.4	6124.65	12239.1	9008.37	6281.9						7086.83	10052.7										9572.97	13849.2	5698.52	12232.6
Q14974	Q14974	IMB1_HUMAN	KPNB1	Importin subunit beta-1	1	AAVENLPTFLVELSR	AAVENLPTFLVELSR	2	AAVENLPTFLVELSR2	3264250	2261720	1882990	362371	159015	2729480	3706560	2796400	367971	320140	1120040	1200160	1160460	271737	102645	1328540	1615760	972490	1992960	781391	896422	123937	220895	53467.9	94944.7	945884	1088660	831401	164610	73253.1	582028	296738	942305	84960.1	463585	920744	613511	962144	1239050	710607
Q14974	Q14974	IMB1_HUMAN	KPNB1	Importin subunit beta-1	1	AAVENLPTFLVELSR	AAVENLPTFLVELSR	3	AAVENLPTFLVELSR3	22012.3	10000.1				33179.2	72419.4										44303.6		43279.9		27801.8		7818.87			47078.1	30346.3	24105.1				6372.83	21733			29127.1		34242.1	35242.3
Q99460	Q99460	PSMD1_HUMAN	PSMD1	26S proteasome non-ATPase regulatory subunit 1	1	AAVESLGFILFR	AAVESLGFILFR	2	AAVESLGFILFR2	3158600	599659	410417	531670	382217	1781160	2013170	1701850			54811.5	129848	143393	111212		450137	245544	373252	420427	316277	159151	415290		256050	95821.1	132753	177998	118736	91349		60384.5	29281.6	34279.2	58337.3	100215	53697	58003.6	70183.1	36841.7	98220.8
A1L0T0	A1L0T0	HACL2_HUMAN	ILVBL	2-hydroxyacyl-CoA lyase 2	1	AAVETLGVPCFLGGMAR	AAVETLGVPC(UniMod:4)FLGGMAR	2	AAVETLGVPC(UniMod:4)FLGGMAR2	11893.4	19475.8	10533.3	13992.7		19493	30601.4	32421.3	26801.3	24928.4	26813.3	21489.9	34215.9	17607.1	34982.6	13316.7	18550.8	9234.48	30282.5	22506	24942	19879	28531.6	23839.9	20049.9	36358.9	25891.8	20004.8	18613.2	25641.6
Q9P2M7	Q9P2M7	CING_HUMAN	CGN	Cingulin	1	AAVETTLR	AAVETTLR	2	AAVETTLR2				7528.77			5203.59		7686.52																						41841.3	46878.6	42351.9	33961.3	31186.1	30889.1	14072.5	17035.2	15654.6	8468.63
Q99871	Q99871	HAUS7_HUMAN	HAUS7	HAUS augmin-like complex subunit 7	1	AAVEVFGK	AAVEVFGK	2	AAVEVFGK2	165491	161490																							66618.6							189124			231272	143978		548082
Q01844	Q01844	EWS_HUMAN	EWSR1	RNA-binding protein EWS	1	AAVEWFDGK	AAVEWFDGK	2	AAVEWFDGK2	1191530	1522940	1482980	1874310	2146070	849669	1052270	1215480	1518140	1877510	994181	1344680	1223210	1699610	1832390	1180950	1049130	1601260	1100660	1484700	1074510	1801390	1262940	2185450	1732710	1235050	964269	1392550	1456210	1738490	417050	259231	291097	484903	365667	343811	235852	332454	302218	308079
Q01844	Q01844	EWS_HUMAN	EWSR1	RNA-binding protein EWS	1	AAVEWFDGKDFQGSK	AAVEWFDGKDFQGSK	2	AAVEWFDGKDFQGSK2				19629.6	9106.25	28121.9	21908.7	32131.7	102743	222307	13523.4	17573.8	7566.16	39651.2	93786.4	4777.63	18636		17260.9		34443.4	21167	102035	34803.2	167081	28865.1	47414.6	20206	145645	154120	10273	8168.38	36873.7		11376.6	29258.5		7991.82	31539.7
P34913	P34913	HYES_HUMAN	EPHX2	Bifunctional epoxide hydrolase 2	1	AAVFDLDGVLALPAVFGVLGR	AAVFDLDGVLALPAVFGVLGR	2	AAVFDLDGVLALPAVFGVLGR2		5695.75	7475.5		7658.9	12533.2	12053.5	16080	30380.4	41522.3	8900.46		7148.16			11123.5	8312.49	7443.05		8337.23	6726.32					9416.28		8791.66
Q5VZE5	Q5VZE5	NAA35_HUMAN	NAA35	N-alpha-acetyltransferase 35, NatC auxiliary subunit	1	AAVFEEEDFQSMTYGFK	AAVFEEEDFQSMTYGFK	2	AAVFEEEDFQSMTYGFK2	61834.1	83397.7	54264.9	9191.22		75148.2	98754.1	90366			39084.4	58350	49906.6			104930	42530.9	112584	36623.2	90052.6	54460.7	13182.6				62573.7	58225.1	51365.2			18098.3	20792.9	18902	15489.9	25454.3	19828.8	14603.4	37408.8	33352.5	57540.7
Q96F86	Q96F86	EDC3_HUMAN	EDC3	Enhancer of mRNA-decapping protein 3	1	AAVFEEIDTYER	AAVFEEIDTYER	2	AAVFEEIDTYER2	85876.7	89057.7	66835.6	12858.8	8555.05	83511.5	97037.5	100527	10204.8	12144.8	59469.3	56630.3	58593.8	12058.8	9910.41	98794	62207.9	74119.8	73291.7	57146.9	60633.9	12876.1	12035.3	11035.8	15017	75726	73036.6	66114.8	10651.7	12122.7	19494.7	10905.4	19072.7	28122.3	26702	27243.5	27340.9	39404.6	39915.1	42682.5
O95684	O95684	CEP43_HUMAN	CEP43	Centrosomal protein 43	1	AAVFLALEEQEK	AAVFLALEEQEK	2	AAVFLALEEQEK2	40563.6	29883.4	21972	11936.2	11726.1	22931	20907.8	16348.3	7298.78	8992.98	12114.3	10837.1	4327.32	8261.18	2302.59	24204.8	14042.5	20176.9	15225.5	11117		5414.78	5108.43	6410.97	3568.58	7638.25	11142.9	7282.19	4506.7	4083.94	12705	13482.2	12474.1	11857.6	16903	12016.7	17083.1	21121.9	16631.9	9746.55
O75911	O75911	DHRS3_HUMAN	DHRS3	Short-chain dehydrogenase/reductase 3	1	AAVGLVLPAK	AAVGLVLPAK	2	AAVGLVLPAK2	26356.1	29575.9	55559.5	46486.3	43716.7	5225	7263.65	4971.22	9829.88	6198.77	15077.6	24276.5	15205.4	19442.6	14216.8	21821.5	34120.7	39817.9	24928.2	41439.6	27756.8	50567.8	26664	37062.6	24304.8	12107	19706.4	25622.1	15991.2	12994.3	2024.77	2478.91	954.452	3061.78	7475.63		7232.16	6895.25	1101.93	21853.7
Q29RF7	Q29RF7	PDS5A_HUMAN	PDS5A	Sister chromatid cohesion protein PDS5 homolog A	1	AAVGQESPGGLEAGNAK	AAVGQESPGGLEAGNAK	2	AAVGQESPGGLEAGNAK2	115541	73404.3	56395.5	9043.94	3157.21	271253	376991	289972	6440.57	6655.45	181157	226869	173480	3583.61	6014.27	180102	249879	34439.9	280122	75789.2	193674	3387.44	8101.88		4623.97	257391	219020	121594	3969.78	5919.39	20372.3	13895.8	58554.7	8915.31	50339.4	114241	51722.4	170488	309638	12685.9
P18206	P18206	VINC_HUMAN	VCL	Vinculin	1	AAVHLEGK	AAVHLEGK	2	AAVHLEGK2	788757	822439	824154	1203620	1328600	638070	1016170	963182	688346	955329	505395	531618	495109	819998	710047	986596	557560	553970	562681	915223	588119	1284280	980728	1408470	1011630	633035	800976	677982	576253	838067	125250	116662	183058	129476	228802	223162	63197.1	169630	209691	56008.2
P18206	P18206	VINC_HUMAN	VCL	Vinculin	1	AAVHLEGKIEQAQR	AAVHLEGKIEQAQR	3	AAVHLEGKIEQAQR3																															16036.4			9359.58
Q9UHI6	Q9UHI6	DDX20_HUMAN	DDX20	Probable ATP-dependent RNA helicase DDX20	1	AAVHTYGIASVPNQPLK	AAVHTYGIASVPNQPLK	2	AAVHTYGIASVPNQPLK2																			6073.71									1223.52
Q86V81	Q86V81	THOC4_HUMAN	ALYREF	THO complex subunit 4	1	AAVHYDR	AAVHYDR	2	AAVHYDR2	112615		140602	141589	48770.8	131081	158669	168453			183627	136237	161221	217033			153473	60476.2	119328		164853	31511.2	217841	189968	287688	150310	118279	157127		142423
Q9H9E3	Q9H9E3	COG4_HUMAN	COG4	Conserved oligomeric Golgi complex subunit 4	1	AAVIFADTLTLLFEGIAR	AAVIFADTLTLLFEGIAR	3	AAVIFADTLTLLFEGIAR3	29251.8	2411.31				26054.6	24929.7	12051	4156.73	7856.02	8196.73		5612.75			7989.59	15436.7	3938.85	21596.1	3085.59	11902.7					7803.66		5392.84			4754.68		3464.77	4114.73		3537.75	2389.65	3862.7
Q9NR30	Q9NR30	DDX21_HUMAN	DDX21	Nucleolar RNA helicase 2	1	AAVIGDVIR	AAVIGDVIR	2	AAVIGDVIR2	573623	629058	1042450	14728.2	12750	517228	386366	463182	10088.5	8825.74	621687	1018180	682071	7458.71	9375.14	505394	634078	1068050	527420	912794	599016	10845	7841.97	9814.6	9620.25	585476	812679	1003700	8453.13	9233.51	472909	412110	507371	499399	513865	593294	485824	730975	727657	1417650
Q9BUT1	Q9BUT1	DHRS6_HUMAN	BDH2	Dehydrogenase/reductase SDR family member 6	1	AAVIGLTK	AAVIGLTK	2	AAVIGLTK2	21597.1	28063.7	23155.6	9280.95			6973.65				42875.6	15273.3	6884.79				14156	25089.4	5206.01	12429.6	12562.6	6085.24				11105.4	19072.5	23300	3750.69	3132.58	13246.9	11317.8	11865.3	23394.2	5741.09	14535.6	19838.6	20682.1		97069
O95071	O95071	UBR5_HUMAN	UBR5	E3 ubiquitin-protein ligase UBR5	1	AAVIIMAVEK	AAVIIMAVEK	2	AAVIIMAVEK2	25701.4	11059.5	7262.91				8717.74					14363.6				5852.01	8149.41		9019.7		6377.77										3412.22	3074.73		7816.72	12689.9		24048	28101.8	3975.54	14576.8
Q6P9B9	Q6P9B9	INT5_HUMAN	INTS5	Integrator complex subunit 5	1	AAVLDHLR	AAVLDHLR	2	AAVLDHLR2	46209.1		43108.6	4786.44		46400.8	66528.2	63645.9	3033.43		34479.1	42460	37245.2	5881.45		63897.6	31225.7	29934.3	31892.8	38819.9	36402.9	5097.53				46436.3	36591.5	31642.8	4022.98		14738.6	5331.23	7965.37	8578.34	6083.34	9564.96	11781.4	14483.5	26844.4	33924.9
P13716	P13716	HEM2_HUMAN	ALAD	Delta-aminolevulinic acid dehydratase	1	AAVLEAMTAFR	AAVLEAMTAFR	2	AAVLEAMTAFR2	43006.7	43406.6	32096.9	66106.8	61948.1	62437.9	70006	76222.3	117497	150812	50189.5	35256.6	48005.3	70381.5	117856	46435.5	61372.7	21101.4	61216	41212.4	65107.1	56546.4	142753	64790.6	154168	61788.7	63412.3	49910.1	77594.8	127921	6948.97		13088.4		11592.5	12905.5			11559.6
Q13206	Q13206	DDX10_HUMAN	DDX10	Probable ATP-dependent RNA helicase DDX10	1	AAVLFATDIAAR	AAVLFATDIAAR	2	AAVLFATDIAAR2												20310.1																			71004.3	101682	76675.8	40658.6	88486.2	81162.7	21248.7	78542.9	63978.1	41099.6
Q9Y4E6	Q9Y4E6	WDR7_HUMAN	WDR7	WD repeat-containing protein 7	1	AAVLFQQVK	AAVLFQQVK	2	AAVLFQQVK2	6286.02	6882.67				8822.75	8493.89	8537.86			10905	9076.92				8877.42	13118.9	3248.94	8080.75		9571.29					12333.7	8000.5	8339.47							2368.6				4125.06
Q9UKM9	Q9UKM9	RALY_HUMAN	RALY	RNA-binding protein Raly	1	AAVLGENGR	AAVLGENGR	2	AAVLGENGR2						49100.3	36483.6	33946.9			51168.2	38146.1	41766			21123.6	67464.3	12517.2	86597.1	35513.8	60345.2					39121.9	47955.8	20538.7			437440	297968	686334	166760	205350	405289	240599	374194	441011	76418.4
Q96KC2	Q96KC2	ARL5B_HUMAN	ARL5B	ADP-ribosylation factor-like protein 5B	1	AAVLIFANK	AAVLIFANK	2	AAVLIFANK2		5914.15				29983.3	14594.5	16327.5	6277.34	4489.4	23258.4	14777.2	19994.7				14799.8		16118.4	5714.55	13804.5		4659.83			28281.5	9959.32	14104.2
P35475	P35475	IDUA_HUMAN	IDUA	Alpha-L-iduronidase	1	AAVLIYASDDTR	AAVLIYASDDTR	2	AAVLIYASDDTR2	47730.6	26098.4	25742.1			41831.2	29600.2	37436.6	54907.6	67666.6	20630.6	34559.3	26231.9	57103.8	55171.3	17837.2	28071		36155.8		27021	28054.9	47960.6		47572.7	38091.1	33779.5	40024.9	62395	55022.9	8897.79				10492.6
Q13435	Q13435	SF3B2_HUMAN	SF3B2	Splicing factor 3B subunit 2	1	AAVLLEQER	AAVLLEQER	2	AAVLLEQER2	968815	959543	1125830	862720	336207	1166340	1476930	1556980	663381	609023	1026520	1323730	918634	518603	417039	1255650	539275	742908	430274	1021240	525050	521049	436668	378592	259148	1041800	955778	1031920	629920	543520	1476940	1238380	1583880	908363	1082600	1595320	754473	1211470	1384060	677813
Q8NB14	Q8NB14	UBP38_HUMAN	USP38	Ubiquitin carboxyl-terminal hydrolase 38	1	AAVLTETPR	AAVLTETPR	2	AAVLTETPR2			4007.37				5824.66					10007.1						6094.45								4658.22	9095.79	5913.08									10441.4	6867.72	7389.98
P00326	P00326;P07327	ADH1G_HUMAN	ADH1C	Alcohol dehydrogenase 1C	0	AAVLWELK	AAVLWELK	2	AAVLWELK2	416974	424209	464403	635251	898339	208627	197484	255518	350297	490615	180007	192660	200629	347526	416720	226382	201468	312630	274635	282309	267436	386356	428419	539889	472816	265253	359010	363872	508874	758241	68100.8	10754.5	18598.6	91571.2	19694	16468.6	47414.1	21295.4	29290.8	25793.8
Q9BZE4	Q9BZE4	GTPB4_HUMAN	GTPBP4	GTP-binding protein 4	1	AAVLYVMDLSEQCGHGLR	AAVLYVMDLSEQC(UniMod:4)GHGLR	3	AAVLYVMDLSEQC(UniMod:4)GHGLR3	13906.4	4982.19				8399.92	6839.14	5237.48				4477.52				6903.37	6889.66									3540.92	6388.76				3148.73
Q6P2Q9	Q6P2Q9	PRP8_HUMAN	PRPF8	Pre-mRNA-processing-splicing factor 8	1	AAVMHDILDMMPEGIK	AAVMHDILDMMPEGIK	2	AAVMHDILDMMPEGIK2	218681	193450	122091			100022	123474	94628.5			36838.5	33338	31370.5			70280.9	43407.3	116674	75573	38393	46403.5					28154.7	33957.1	20637.8			122732	169753	81861	73106.7	87637.8	48783.5	126406	70794.6	44444	66714.8
Q6P2Q9	Q6P2Q9	PRP8_HUMAN	PRPF8	Pre-mRNA-processing-splicing factor 8	1	AAVMHDILDMMPEGIK	AAVMHDILDMMPEGIK	3	AAVMHDILDMMPEGIK3	51204.5	35104.2	12010.6			10479.1	12932.8	6099.27									12992.7		13451.2		8161.38					6711.85	7129.85
P35222	P35222	CTNB1_HUMAN	CTNNB1	Catenin beta-1	1	AAVMVHQLSK	AAVMVHQLSK	2	AAVMVHQLSK2	2818.66		3443.5	5860.88	3686.2	18916	32658.2	36832.9	30361.4	44431.1	27145.6	16088.6	41198.2	35358.8	20716.5	16882.3	10348.2	10751.2	20411.5	30496.9	18077.6	21787.4	15720.5	28650.7	8971.01	21744.6	8020.57	7617.72	42760.9	31974.2	6267.57	9861.26	19924.1	5421.21	15820.6	14442.3	4214.23	11378.7	14599.7	3437.6
Q8N8S7	Q8N8S7	ENAH_HUMAN	ENAH	Protein enabled homolog	1	AAVMVYDDANK	AAVMVYDDANK	2	AAVMVYDDANK2	151613	129748	182114	67439	46220.6	85778.3	120622	115098	39166.2	43265.2	90999.2	131269	104182	50410.5	40644.6	156861	62717	151685	113262	163512	95363.3	61873.6	40458.1	64847.5	54478.3	73379.7	78238	81770.6	29699.8	46282.5	19240.7	13630.8		23118.8	28259.5	21617.4	21156.5	21943.9	26386.7	118797
Q8N8S7	Q8N8S7	ENAH_HUMAN	ENAH	Protein enabled homolog	1	AAVMVYDDANKK	AAVMVYDDANKK	2	AAVMVYDDANKK2	135520	92708	110492	181636	104426	481312	761024	774309	370279	460725	392765	395037	499460	274625	186496	252213	589757	56741	704751	244867	747869	210026	585938	239587	565327	567999	472677	410435	312561	358425	32756.7	24965.2	162903	7987.71	67607.7	146648	10911.6	46943.7	184634	7145.73
Q8N8S7	Q8N8S7	ENAH_HUMAN	ENAH	Protein enabled homolog	1	AAVMVYDDANKK	AAVMVYDDANKK	3	AAVMVYDDANKK3	10681.2	8966.2	8692.03	11711.5	6058.76	65774.2	93926.5	91903.1	58913.9	68822.8	71147.9	82267.8	77669.6	48394.3	38895.6	46897.7	98832.8	10457.5	124732	40293.6	124727	32869.1	98743.6	45207	108394	101888	66665.9	61550.3	63412	63364.4	5210.31	3769.04	27361.4		14166.9	21628.4		8623.01	31034	2067.18
O43301	O43301	HS12A_HUMAN	HSPA12A	Heat shock 70 kDa protein 12A	1	AAVNGYSGSDTVGAGFTQAK	AAVNGYSGSDTVGAGFTQAK	2	AAVNGYSGSDTVGAGFTQAK2						24344.5	34532.5	36850.2	6318.08		28907.6	23460	32311.6	4889.98		11412.6	60513.5	4237.1	60506.7	14210.3	54863.3	4768.19	18282.4		5522.8	28527.1	24103.1	13665.3	6865.25				5223.27					3712.52	4873.27
Q9UKB1	Q9UKB1;Q9Y297	FBW1B_HUMAN	FBXW11	F-box/WD repeat-containing protein 11	0	AAVNVVDFDDK	AAVNVVDFDDK	2	AAVNVVDFDDK2	26981.1	13837.8	9213.38			11102	7801	8323.48			11830.2	16809.9	12741.3	6822.46		24177.6	20941.7	17462.2	27658.9	15769.6	12447.5					15032.8	10962	9284.5			4566.08			8129.11	6539.46		11949.9	10479.9	5703.73	28331.5
Q9Y2E5	Q9Y2E5	MA2B2_HUMAN	MAN2B2	Epididymis-specific alpha-mannosidase	1	AAVPAWEAVEMEIVAGQLVTEIR	AAVPAWEAVEMEIVAGQLVTEIR	3	AAVPAWEAVEMEIVAGQLVTEIR3	78431.2	9849.05	9632.49		14417	47350.6	34835.4	33718.5	22775.8	52198.8	2316.04		2516.66			15278.8	10746.1	10353.9	13759.3	9932.53	8166.53					3347.65		4369.29			11044.5	4320.21	3851.75	9748.37	8429.89	2809.8	8759.73			4842.04
P05023	P05023;P13637;P50993	AT1A1_HUMAN	ATP1A1	Sodium/potassium-transporting ATPase subunit alpha-1	0	AAVPDAVGK	AAVPDAVGK	2	AAVPDAVGK2	43350.7	44036.6	92558.1	275537	389609			14928.9	129374	96224.1			12046.7	41101.2	50182.5	38620.1	14123.1	47062.2		45494.2	21249.7	103401	8971.43	111249	13220.6	12427.7		12344.3	55123.3	128461		39788.1		59558.2	21674.9		30597.7	14271.9
P09327	P09327	VILI_HUMAN	VIL1	Villin-1	1	AAVPDTVVEPALK	AAVPDTVVEPALK	2	AAVPDTVVEPALK2	12762.7		10684.7				7992.78				14579.7	15149.2				16911.9		10259.8	12502		9520.9					11312.1	9854.3				10015.4	7137.46	4048.18	11332.9	8851.12	9053.61	14067.4	8248.57	8157.45	16912.5
P39060	P39060	COIA1_HUMAN	COL18A1	Collagen alpha-1(XVIII) chain	1	AAVPIVNLK	AAVPIVNLK	2	AAVPIVNLK2	8907.47	15497.2	30132	34261	37710.9			2007.47	7034.83	3958.08	5416.99	7167.73	4363.55	5470.6	9051.67	9793.61	13530.8	21129.5	8208.2	25649.9	13246.8	41170.4	25048.5	31335.6	19137.9	2585.4	4441.31	6267.1	4686.6	5997.08	108353	102298	29676.4	72025.9	96385.5	24498.6	51246	35098.6	33230.2	35730
P06733	P06733;P09104;P13929	ENOA_HUMAN	ENO1	Alpha-enolase	0	AAVPSGASTGIYEALELR	AAVPSGASTGIYEALELR	2	AAVPSGASTGIYEALELR2	29253.4	21306.3	26574.1	45073.1	56226.8	14710.4	27627.2	21508.3	27423.1	41339.1	20686.9	4223320	29406.2	44835	67091.7	26260.8	662370	27330.5		18781.1	14612.2	29801	18427.7	37744	18426.5		17570.6		23776.2	34003.6	19602.4	1909310	2938620	21795.2	30289.8	2451100	28012.9	2891460	17201.5	2235460
P06733	P06733;P09104;P13929	ENOA_HUMAN	ENO1	Alpha-enolase	0	AAVPSGASTGIYEALELR	AAVPSGASTGIYEALELR	3	AAVPSGASTGIYEALELR3	315700	407831	429248	482998	479910	466331	553974	589011	522848	1043250	175130	269149	558939	142257	699491	679052	317941	345639	366595	78659.8	465667	55707.8	929329	41027.9	965948	759907	695663	549469	199029	313807	14440.2	11062.2	52497.1	25066.3	59179.6	45933.9		48345.2	60447.9	7420.38
P00558	P00558	PGK1_HUMAN	PGK1	Phosphoglycerate kinase 1	1	AAVPSIK	AAVPSIK	2	AAVPSIK2	34805.8	46760	35061	138309	96422	8906.27			67411.1		112682	26553.4		33352.7	20332	8348.55	11283.1	33412		25302	7536.44	30617.2		23606.7	6154.29		12177.7	15069.2	18858.9	28182.1	13171.9	45733.4	10199.8	63993.5	6830.97	11841	73668.3	19536.6	9749.85	127833
Q9NQG1	Q9NQG1	MANBL_HUMAN	MANBAL	Protein MANBAL	1	AAVPSVNK	AAVPSVNK	2	AAVPSVNK2					5684.33					3175.19	11805.4						8645.46		3500.42	4473.74	6472.26	7875.54		7737.34
Q71F56	Q71F56	MD13L_HUMAN	MED13L	Mediator of RNA polymerase II transcription subunit 13-like	1	AAVPYPPTVADLQR	AAVPYPPTVADLQR	2	AAVPYPPTVADLQR2	52253	55582.5	28350.5			34297.1	37746.5	41901.3			31352.5	20406.4	28123.2			57147.3	44053.2	41992.8	48556	43299.1	33796.2					34614.9	24657.2	22222.8			8288.68	6504.24	6650.11	7707.65	7865.57	10899.4	11949.3	23635.2	27092	37724.8
Q8NEF9	Q8NEF9	SRFB1_HUMAN	SRFBP1	Serum response factor-binding protein 1	1	AAVQAFK	AAVQAFK	2	AAVQAFK2	12292.7	10162.1							6574.78		28349.2	14837.4	13096.6				13312.2	6111.69		9709.51										6134.34				3842.58					2665.71	16711.6
P49768	P49768	PSN1_HUMAN	PSEN1	Presenilin-1	1	AAVQELSSSILAGEDPEER	AAVQELSSSILAGEDPEER	2	AAVQELSSSILAGEDPEER2	51734.3	50171.5	42640.7	135877	78151.6	135878	195252	198133	230865	341533	161730	122071	153951	245427	320833	54230	199632	14842.2	213475	40845.6	137360	69139.1	260904	96560.2	419707	137907	94364.5	113019	248086	283241	17036.1	6405.1	36946.4	4713.44	13212.3	26004	3036.18	12108.4	18945.3
P49768	P49768	PSN1_HUMAN	PSEN1	Presenilin-1	1	AAVQELSSSILAGEDPEER	AAVQELSSSILAGEDPEER	3	AAVQELSSSILAGEDPEER3				16958.2	12766.4	18776.9	11349.7	26949.5	57275.9	71428.7	47432.2	44098	45449.3	108387	98174.3	7434.63	60410.2		42591.5	12000.5	49993.9	27013.2	105145	28277.8	158416	25249.4	27531.9	27850.7	88851.9	99031	5558.25	3767.81	12565.5		6660.87	13194.9		5046.39	14521.2
Q9UMY1	Q9UMY1	NOL7_HUMAN	NOL7	Nucleolar protein 7	1	AAVQFLNNAWGIQK	AAVQFLNNAWGIQK	2	AAVQFLNNAWGIQK2				11857					15176.5	20306.6			8695.5	15030.4	16726.6		8267.35	12409.8	16367	12129.4	14833.6	21397.8	27323.1	16115.5	18833.9				17151.3	20515.4	10972.2	4415.9	27292.8	8246.18	9936.64	24107.5	8385.8	9156.11	14033.1
P22033	P22033	MUTA_HUMAN	MMUT	Methylmalonyl-CoA mutase, mitochondrial	1	AAVQVLDDIEK	AAVQVLDDIEK	2	AAVQVLDDIEK2	47352	55150.9	67149.6	6252.18		29306.9	28886.9	40417.2			21262.1	30757.3	31855.3			32499.1	24869.7	30476.7	24117.2	26490.5	22025		9077.76			30975.7	31163.5	29048						13962.5			23787.1	19617.5	15169.8	70714.2
Q7Z3T8	Q7Z3T8	ZFY16_HUMAN	ZFYVE16	Zinc finger FYVE domain-containing protein 16	1	AAVSDLDK	AAVSDLDK	2	AAVSDLDK2	14104.7	13188.1	20674.7	74606.2	53732.2	6275.98			34844.5	38749.6				8569.99	22170.8	10401.4		19482.6		12256.3		53984.9	22692.9	65754.3	20951.2			6006.47	32277.6	38189.8
Q9BQS8	Q9BQS8	FYCO1_HUMAN	FYCO1	FYVE and coiled-coil domain-containing protein 1	1	AAVSQQGEQLQTER	AAVSQQGEQLQTER	2	AAVSQQGEQLQTER2						12885.8	9633.3	14235.1			17121.8	9705.56	18685.2				29856.1		39516.4	2763.92	36637.4		3577.04			12059.2	6200.48	4976.19					14607.3			13105.3			20857.3
Q9UKA4	Q9UKA4	AKA11_HUMAN	AKAP11	A-kinase anchor protein 11	1	AAVSVSTDNIK	AAVSVSTDNIK	2	AAVSVSTDNIK2	64677.1	54473	77675.4			33391.3	32037.7	29873.4			18285.9	34347.8	29915.7			75888.9	22587.5	67460.5		62783.6	38733						36661.6	31284.3			25882.8	23902.6	22141	19181.7	45920.8	35769.6	23579.6	28358.9	34139.7	66147
Q9H9L3	Q9H9L3	I20L2_HUMAN	ISG20L2	Interferon-stimulated 20 kDa exonuclease-like 2	1	AAVSWLTPAPSK	AAVSWLTPAPSK	2	AAVSWLTPAPSK2	3876.94	5295.8				20570.8	20381.9	14836			25101.5	18221	13072			7234.14	34923.9	4652.96	39868.4	5428.09	15762.5					32499.2	13497.6	7586.65				2937.81	9465.18		9226.96	19506.7	9556.61	20693.4	47454.9	3892.62
Q9NP81	Q9NP81	SYSM_HUMAN	SARS2	Serine--tRNA ligase, mitochondrial	1	AAVTEAVR	AAVTEAVR	2	AAVTEAVR2	43363	36152.1	47827.2	31474			11796.5	16962.6			25770.7	18604.6				14618.9		22090.6	13548.8	21294.3	10582.9					15118.3	18556.4	24961.9									30504.3		14837.3	35185.5
Q6P6B7	Q6P6B7	ANR16_HUMAN	ANKRD16	Ankyrin repeat domain-containing protein 16	1	AAVTGQDEAIR	AAVTGQDEAIR	2	AAVTGQDEAIR2	81628.7	59506.8	42664.9	11113	6619.54	46028.1	58473.7	25032.3			44390.9	51630.1	37975.4	12199		80557.6	55763.4	53794.3	63863.9	41748.5	39553.6	15298.1	16991.4			56399.5	61436.8	23459.7	10862.7		11480	13030.4	20221.6	21358.9	29356.2	51258	72975	122124	107233	46589.4
Q8NFQ8	Q8NFQ8	TOIP2_HUMAN	TOR1AIP2	Torsin-1A-interacting protein 2	1	AAVVHHFESFPAGSTLIFYK	AAVVHHFESFPAGSTLIFYK	2	AAVVHHFESFPAGSTLIFYK2	51771	12417.2				23584.7		13692.5			8800.29	8894.35	8373.36			16358.9	24852.4		26675.6	7434.29	14614.3		20338.9			14058.9		11920.7
Q8NFQ8	Q8NFQ8	TOIP2_HUMAN	TOR1AIP2	Torsin-1A-interacting protein 2	1	AAVVHHFESFPAGSTLIFYK	AAVVHHFESFPAGSTLIFYK	3	AAVVHHFESFPAGSTLIFYK3	12813.5					5102.17											4884.45		10026.2
Q15125	Q15125	EBP_HUMAN	EBP	3-beta-hydroxysteroid-Delta(8),Delta(7)-isomerase	1	AAVVPLGTWR	AAVVPLGTWR	2	AAVVPLGTWR2		11526.3		5108.25					8659.53	11809.1		9507.06	8514.13		8677.25			6693.83	14171.9	38404.6	9061.71	22425.6	8787.42	24488.9	7969.22	18863.9	10094.9	9823.02	11772	13199.3	15640.3
P35611	P35611	ADDA_HUMAN	ADD1	Alpha-adducin	1	AAVVTSPPPTTAPHK	AAVVTSPPPTTAPHK	2	AAVVTSPPPTTAPHK2						7336.19	8434.46	12760.5	11307.4	11320.3	7263.83	6412.64	10922.7	13531.6	7756.51		18060.4	1614.67	23884.8	6199.4	25681.4	7302.25	37639.7	5007.28	23438.8	11288.6	6690.78	5950.66	9662.89	6784.05			6784.98		1379.27	5442.9		2122.91	5344.8
P35611	P35611	ADDA_HUMAN	ADD1	Alpha-adducin	1	AAVVTSPPPTTAPHK	AAVVTSPPPTTAPHK	3	AAVVTSPPPTTAPHK3			4329.25	12877.8	6095.51			12499.1	18774.8	27855.3	23488.4	6712.86	6188.09	7956.6	13803.9		8388.37		6228.38	3640.61	16181.3	9675.77	17377.5	6566.66	16437.3	3861.52	6084.59		11468.2	15488.6			7952.48			3671.53			9010.08
Q14978	Q14978	NOLC1_HUMAN	NOLC1	Nucleolar and coiled-body phosphoprotein 1	1	AAVVVSK	AAVVVSK	2	AAVVVSK2	6774.21			48168.1	171566				77965.5	52442.2				6221.05	26496.4	5236.32		23883.1				45158.7		30254.1						80457.3	53551.1			87339.9		11724.8	94459.3		7486.09	4811.9
P49916	P49916	DNLI3_HUMAN	LIG3	DNA ligase 3	1	AAVWEITGAEFSK	AAVWEITGAEFSK	2	AAVWEITGAEFSK2	394308	462035	269723			324070	415624	204023			243718	232142	103438			423073	246580	418015	245791	191026	115058				11190.8	237192	271449	117066		8127.07	63423.9	46653	65137.2	109189	118764	135781	418435	633262	430443	496344
O60294	O60294	TYW4_HUMAN	LCMT2	tRNA wybutosine-synthesizing protein 4	1	AAVWEVDFPDVAR	AAVWEVDFPDVAR	2	AAVWEVDFPDVAR2	39672.1	42763	28401.3			38606.5	47569.6	40636.3			21242.1	25903.9	22988.3			37342	24743.8	41044	25002.2	26777.1	22993.9					39117.4	38401	26852.7			9612.93	8251.11	8687.65	11969.6		10541	13257.9	15853.3	17016.5	37969.6
P01024	P01024	CO3_HUMAN	C3	Complement C3	1	AAVYHHFISDGVR	AAVYHHFISDGVR	2	AAVYHHFISDGVR2						2455.7	4405.94	3607.48	3182.75				3348.05				9814.28		8417.32	4617.68	10552		7879.22		9769.45	4598.55							4528.3			4202.42
CON_Q2UVX4	CON_Q2UVX4	CO3_BOVIN	C3	Complement C3	1	AAVYNHFISDGVK	AAVYNHFISDGVK	2	AAVYNHFISDGVK2	5886.71			6023.01		7177.74	6827.83	8150.03	5766.18	8850.24		4200.11		5440.97		7767.03	6745.81	3755.79	4406.98	5079.06	6721.16	5331.34	14552.5	5810.59	8107.99		6333.11	6409.23	6279.71	8923.13
P46100	P46100	ATRX_HUMAN	ATRX	Transcriptional regulator ATRX	1	AAWAEYEAEK	AAWAEYEAEK	2	AAWAEYEAEK2	34332.6	51685.6	32293.6			16006.7	18335.2	8841.58			17503.7	21714.8				28664.8	19337.2	28814.1	20105.5	14207.8						16719	15155.6	10134.2			46617.4	33294.1	21873.8	44122.2	30714.3	29517	40687.4	64689.7	46591.6	34711.9
P46100	P46100	ATRX_HUMAN	ATRX	Transcriptional regulator ATRX	1	AAWAEYEAEKK	AAWAEYEAEKK	2	AAWAEYEAEKK2						11696.9	10840.4	5450.05			7816.97						6977.53									11165.5	8294.04				10038		10458.4		10201	13347.2	12275.5	20559.7	37720.2
P46100	P46100	ATRX_HUMAN	ATRX	Transcriptional regulator ATRX	1	AAWAEYEAEKK	AAWAEYEAEKK	3	AAWAEYEAEKK3						5895.37					5356.28	3028.66					8734.42		5703.09		3258.65					5547.63	4755.81					6995.24	18680.3			15447	3385.73	6859.78	27942.6
Q6Y2X3	Q6Y2X3	DJC14_HUMAN	DNAJC14	DnaJ homolog subfamily C member 14	1	AAWDIVSNAEK	AAWDIVSNAEK	2	AAWDIVSNAEK2	31533.9	39474.4	24563.4			33956.9	52911.5	40688.6			32733.1	27638.8	26057.6			26051.9	34221.3	33113.6	33232.1	30886.4	33920.3					44867.6	30393.8	22429.2				9020.13		9315.16	11972.4	9600.96	8606.54	15240.5	9706	16153.4
Q9Y4B5	Q9Y4B5	MTCL1_HUMAN	MTCL1	Microtubule cross-linking factor 1	1	AAWDVEWAVLK	AAWDVEWAVLK	2	AAWDVEWAVLK2	75079.9	43329.3	27196.6			67311.3	72339.1	28934.7			20280	15005	8885.85			38412.6	25741.6	45356	22803	21794.7	17534.5					18776.3	21556.1	6441			20774.8	21063.9	19881	28724.7	33372.2	28347.1	40368.6	68942.5	47794.6	47434.8
P11172	P11172	UMPS_HUMAN	UMPS	Uridine 5'-monophosphate synthase	1	AAWEAYLSR	AAWEAYLSR	2	AAWEAYLSR2	63803.3	95408.6	71475.2	102962	60637.2	272175	324422	350980	186834	183246	250168	251853	283839	252778	148321	142543	92746.1	61138.3	188755	162072	276000	154006	209698	147070	179023	363982	192827	253173	196535	147298	23842.9	17993.8	75670.3	16090.2	51953.3	87326.4	18111.9	38654.1	80959.4	23610.9
Q8NEY1	Q8NEY1	NAV1_HUMAN	NAV1	Neuron navigator 1	1	AAWEDPVEWVR	AAWEDPVEWVR	2	AAWEDPVEWVR2	14534.2	15905.1	9202.37			13976.5	14945	5887.63			10498.1					21807.4	13703.2	17241.8	11544.2	8528.09	6967.27					12832	12304.3				10367.5	7458.77	4496.19	8465.07	18368.6	16339.5	19908	39000.1	31740.3	19003.1
P51659	P51659	DHB4_HUMAN	HSD17B4	Peroxisomal multifunctional enzyme type 2	1	AAWEHMK	AAWEHMK	2	AAWEHMK2	601067	576217	541845	813253	644268	352973	441682	512563	483430	660137	283767	349138	363512	492890	288990	472406	289584	457266	304439	532168	326428	702856	510820	616944	437924	441937	486855	457187	522894	604374	24433.2	62409.9	20054.9	37088.6	114393	19496.4	17587.7	67673.4	12603.7	101707
Q9NYQ6	Q9NYQ6	CELR1_HUMAN	CELSR1	Cadherin EGF LAG seven-pass G-type receptor 1	1	AAWEQIQR	AAWEQIQR	2	AAWEQIQR2	6422.05					12109.9	11315.4		12149.4	15358.2	7854.84	5048.14	9145.41	9832.29	8416.82	9405.4	7292.53	4209.11	19772.5	9040.35	19773	10434.2	24516.2	13479.8	29638.5	11505.4		5588.32	10053.7				5549.55
P11310	P11310	ACADM_HUMAN	ACADM	Medium-chain specific acyl-CoA dehydrogenase, mitochondrial	1	AAWEVDSGR	AAWEVDSGR	2	AAWEVDSGR2	256751	240035	336704	521322	434112	159053	151704	148118	399622	463480	276230	308612	270625	416226	438573	232541	223158	159739	182460	237266	245878	359844	403727	436716	490085	174476	186982	227569	322677	397327	8255.17	8070.66	10530.3	12352	14389	11191.4	18079.8	14297.1	12077.4	11607.8
Q9NUW8	Q9NUW8	TYDP1_HUMAN	TDP1	Tyrosyl-DNA phosphodiesterase 1	1	AAWGALEK	AAWGALEK	2	AAWGALEK2																																			5644.16	14042	24346	29156.1	22766
P06132	P06132	DCUP_HUMAN	UROD	Uroporphyrinogen decarboxylase	1	AAWGEETDYTPVWCMR	AAWGEETDYTPVWC(UniMod:4)MR	2	AAWGEETDYTPVWC(UniMod:4)MR2						9941.88					22363	14863.8	15430.4	26569.3	39034.7		9517.18		9252.26		10350.7		11382.9		11857.7	12818.3	5657.55	7322.59	11434.3	18482.6
Q8NDV7	Q8NDV7	TNR6A_HUMAN	TNRC6A	Trinucleotide repeat-containing gene 6A protein	1	AAWNDSQK	AAWNDSQK	2	AAWNDSQK2	7810.48	8603.5				6927.12					8574.9															10542.4				5660.45		12236.2			22393.6	38033.8	9162.92
P35568	P35568	IRS1_HUMAN	IRS1	Insulin receptor substrate 1	1	AAWQESTGVEMGR	AAWQESTGVEMGR	2	AAWQESTGVEMGR2	15444	25992	15605.4	16445.6	10931.7	21721.7	26170.6	17369.9			18449.1	21438.7	16834.3			26431.7	42302.2	13236.8	42574.3	18363.3	30893.4		16903			19678.3	12755.4	10652.7			6628.27		18170.1	7764.48	18526.5	20603.6	11813	45238.3	53270.7	7909.29
Q13029	Q13029	PRDM2_HUMAN	PRDM2	PR domain zinc finger protein 2	1	AAWTDAGLTSK	AAWTDAGLTSK	2	AAWTDAGLTSK2				6015.36	11034.4	12270.2		11653	9277.96	9977.27		14851.4			8711.04	12430.3	9193.83	10313.9	9744.23					7274.76	5743.82	12969.7	13237.4			10080.9			3898.23	3602.57	10811.8		4957.3	7189.58	11472	9237.63
O94967	O94967	WDR47_HUMAN	WDR47	WD repeat-containing protein 47	1	AAYADLLTPLISK	AAYADLLTPLISK	2	AAYADLLTPLISK2	28939.7	26851.8	25355.7	27712	17828.2	22304.4	41584.7	28121.4	17759.1	15437.6	14859.6	18279.9	22314.1	17232.8	9700.96	27823	15869.8	32582.5	14281	27192.8	18733	24499.3	17453.6	17475	13035.8	19627.7	23203.3	17908.7	23833.5	10904.8		3002.25	1629.45	3632.3	4662.16	4368.52	4723.18	6623.54	3710.1	9638.3
P09884	P09884	DPOLA_HUMAN	POLA1	DNA polymerase alpha catalytic subunit	1	AAYAGGLVLDPK	AAYAGGLVLDPK	2	AAYAGGLVLDPK2											14651.2	20598.1	9629.88			14575.9		45446.3		23795.3														4440.76	14449.7		16502.8	27426.6		48959.5
O75955	O75955	FLOT1_HUMAN	FLOT1	Flotillin-1	1	AAYDIEVNTR	AAYDIEVNTR	2	AAYDIEVNTR2	373063	335607	394364	447259	451569	330921	429433	482039	395956	554312	199813	321802	251184	431598	349960	554441	305789	236662	370519	284283	301531	472788	551659	578502	590230	390697	373046	380117	469182	491423	1209490	908575	1098270	886378	1059040	1001250	584517	704630	725160	181723
O15498	O15498	YKT6_HUMAN	YKT6	Synaptobrevin homolog YKT6	1	AAYDVSSFSFFQR	AAYDVSSFSFFQR	2	AAYDVSSFSFFQR2	21782.8	25737.4	12930.4	33435.9	19943	94136.1	106108	132758	132499	161050	74568.2	41789.8	66222.8	93481.5	74858.2	31957.2	30604.3	13122.5	31117.8	43432.4	72244.6	51832.8	195057	53523.1	113711	93325.5	64744.4	66886.5	139804	112566	9038.92		20623.6	7835.72	5589.79	12963.7		7663.87	13352.2
O15498	O15498	YKT6_HUMAN	YKT6	Synaptobrevin homolog YKT6	1	AAYDVSSFSFFQR	AAYDVSSFSFFQR	3	AAYDVSSFSFFQR3								3816.04		6303.3	3998.25		3871.12	3952.3							7232.2		8361.23			5993.36		4654.11		5375.34
P02545	P02545	LMNA_HUMAN	LMNA	Prelamin-A/C	1	AAYEAELGDAR	AAYEAELGDAR	2	AAYEAELGDAR2	1737740	1972420	2435790	1652910	349863	1480900	1873210	1899690	1317640	529853	1211740	1286480	1019560	798164	268690	2498080	1470100	2475290	1879140	2209880	1761400	1194850	1327770	343176	521404	1666790	1659210	1526370	1259970	565224	6864670	7076520	6480720	6681400	7418390	6699170	5128540	6721770	5817450	3748960
P02545	P02545	LMNA_HUMAN	LMNA	Prelamin-A/C	1	AAYEAELGDARK	AAYEAELGDARK	2	AAYEAELGDARK2				4396.65		11907.9	13366.1	20124.7	28434.3	16667.4		3997.79	3767.28		5419.6				12823		17884.4		43614.3		10813.8	20244.9	17024.4	8064.15	42789.9	8626.96	17917.3	22426.3	277428	10996.1	25875.1	195761		10273.8	160287
P02545	P02545	LMNA_HUMAN	LMNA	Prelamin-A/C	1	AAYEAELGDARK	AAYEAELGDARK	3	AAYEAELGDARK3					4337.52	10892.9	8417.68	11206.3	33820.6	14690.5	5476.83		5508.54	5999.61	4828.69		6147.82		7054.72		11438.4		38970.3		9389.1	21159.8	14991.7	5798.17	39605.3	11456.7	21091.7	17729.1	270779	9161.59	24347.3	160941		16600.1	157978
Q9HC84	Q9HC84	MUC5B_HUMAN	MUC5B	Mucin-5B	1	AAYEDFNVQLR	AAYEDFNVQLR	2	AAYEDFNVQLR2	133523	175127	137015	152094	134821	5275.7	6473.05	7971.34	7930.91	10628.8	6732.48	8651.57	9018.3	9320.87	15022.4	69254.9	57634.5	73953.9	55092.2	50999.4	60991.2	57636.4	46924.1	65259.5	78326.5	11702.7	8122.08	8995.46	12006.8	15191.6	79835.9	37150.1	57356.9	89099.9	52173.2	60146.7	47111.5	42776.7	37443.4	60841.8
Q5S007	Q5S007	LRRK2_HUMAN	LRRK2	Leucine-rich repeat serine/threonine-protein kinase 2	1	AAYEGEEVAVK	AAYEGEEVAVK	2	AAYEGEEVAVK2	37915	26412						25569				25804.8					29447	26621.2								21679.4	29559.7					5466.07			16152.6		14668	14426.8	11555.6	30557.9
Q8IWY9	Q8IWY9	CDAN1_HUMAN	CDAN1	Codanin-1	1	AAYEGSVAK	AAYEGSVAK	2	AAYEGSVAK2			7150.7																														6265.31	4277.39		11257	4256.76		8486.37	12854.7
O60437	O60437	PEPL_HUMAN	PPL	Periplakin	1	AAYEHFHR	AAYEHFHR	2	AAYEHFHR2			11416.4				24317	23198.9			12991.6						22099.1		12180.3							17690.2	17940				14653.1	15898.3	28624.8		20414.8				31598.9
O60437	O60437	PEPL_HUMAN	PPL	Periplakin	1	AAYEHFHR	AAYEHFHR	3	AAYEHFHR3							9147.42				8616.01																12087.6	5938.22				12281.6				6630.75			9802.18
Q15833	Q15833	STXB2_HUMAN	STXBP2	Syntaxin-binding protein 2	1	AAYEVTR	AAYEVTR	2	AAYEVTR2	36542.4		44668.5	13067.4			20269.7	24932.8						6419.98		18862.6	25197.8		20262.3	29547.1							21799.7						20389.3	27713.1	16230.3	28212.3	57534.3	28354.6	29136.7	56125.2
Q15262	Q15262	PTPRK_HUMAN	PTPRK	Receptor-type tyrosine-protein phosphatase kappa	1	AAYFDMIR	AAYFDMIR	2	AAYFDMIR2		16561.4			8368.5						6674.99	10172.7				30994.3		31835.8		28252.5				9896.34													24681.7	27246		42533.1
[truncated: 155,689 more rows]
[truncated: 26 more columns]

## Sheet: Table_S4B
Protein.Group	Protein.Ids	Protein.Names	Genes	First.Protein.Description	D:\Tavis\Diann_data_holder\20240127_IAV_0HPI_TPCA_Sol_Temp1_Rep_1_Slot1-28_1_1482.d	D:\Tavis\Diann_data_holder\20240127_IAV_0HPI_TPCA_Sol_Temp2_Rep_1_Slot1-29_1_1481.d	D:\Tavis\Diann_data_holder\20240127_IAV_0HPI_TPCA_Sol_Temp3_Rep_1_Slot1-30_1_1480.d	D:\Tavis\Diann_data_holder\20240127_IAV_0HPI_TPCA_Sol_Temp4_Rep_1_Slot1-31_1_1479.d	D:\Tavis\Diann_data_holder\20240127_IAV_0HPI_TPCA_Sol_Temp5_Rep_1_Slot1-32_1_1478.d	D:\Tavis\Diann_data_holder\20240127_IAV_18HPI_TPCA_Sol_Temp1_Rep_1_Slot1-46_1_1502.d	D:\Tavis\Diann_data_holder\20240127_IAV_18HPI_TPCA_Sol_Temp2_Rep_1_Slot1-47_1_1501.d	D:\Tavis\Diann_data_holder\20240127_IAV_18HPI_TPCA_Sol_Temp3_Rep_1_Slot1-48_1_1500.d	D:\Tavis\Diann_data_holder\20240127_IAV_18HPI_TPCA_Sol_Temp4_Rep_1_Slot1-49_1_1499.d	D:\Tavis\Diann_data_holder\20240127_IAV_18HPI_TPCA_Sol_Temp5_Rep_1_Slot1-50_1_1498.d	D:\Tavis\Diann_data_holder\20240128_IAV_18HPI_TPCA_Sol_Temp1_Rep_2_Slot1-46_1_1532.d	D:\Tavis\Diann_data_holder\20240128_IAV_18HPI_TPCA_Sol_Temp2_Rep_2_Slot1-47_1_1531.d	D:\Tavis\Diann_data_holder\20240128_IAV_18HPI_TPCA_Sol_Temp3_Rep_2_Slot1-48_1_1530.d	D:\Tavis\Diann_data_holder\20240128_IAV_18HPI_TPCA_Sol_Temp4_Rep_2_Slot1-49_1_1529.d	D:\Tavis\Diann_data_holder\20240128_IAV_18HPI_TPCA_Sol_Temp5_Rep_2_Slot1-50_1_1528.d	D:\Tavis\Diann_data_holder\20240129_IAV_0HPI_TPCA_Sol_Temp1_Rep_2_Slot1-51_1_1537.d	D:\Tavis\Diann_data_holder\20240129_IAV_0HPI_TPCA_Sol_Temp1_Rep_3_Slot1-37_1_1555.d	D:\Tavis\Diann_data_holder\20240129_IAV_0HPI_TPCA_Sol_Temp2_Rep_2_Slot1-52_1_1536.d	D:\Tavis\Diann_data_holder\20240129_IAV_0HPI_TPCA_Sol_Temp2_Rep_3_Slot1-38_1_1554.d	D:\Tavis\Diann_data_holder\20240129_IAV_0HPI_TPCA_Sol_Temp3_Rep_2_Slot1-53_1_1535.d	D:\Tavis\Diann_data_holder\20240129_IAV_0HPI_TPCA_Sol_Temp3_Rep_3_Slot1-39_1_1553.d	D:\Tavis\Diann_data_holder\20240129_IAV_0HPI_TPCA_Sol_Temp4_Rep_2_Slot1-54_1_1534.d	D:\Tavis\Diann_data_holder\20240129_IAV_0HPI_TPCA_Sol_Temp4_Rep_3_Slot1-40_1_1552.d	D:\Tavis\Diann_data_holder\20240129_IAV_0HPI_TPCA_Sol_Temp5_Rep_2_Slot1-27_1_1533.d	D:\Tavis\Diann_data_holder\20240129_IAV_0HPI_TPCA_Sol_Temp5_Rep_3_Slot1-41_1_1551.d	D:\Tavis\Diann_data_holder\20240129_IAV_18HPI_TPCA_Sol_Temp1_Rep_3_Slot1-28_1_1545.d	D:\Tavis\Diann_data_holder\20240129_IAV_18HPI_TPCA_Sol_Temp2_Rep_3_Slot1-29_1_1544.d	D:\Tavis\Diann_data_holder\20240129_IAV_18HPI_TPCA_Sol_Temp3_Rep_3_Slot1-30_1_1543.d	D:\Tavis\Diann_data_holder\20240129_IAV_18HPI_TPCA_Sol_Temp4_Rep_3_Slot1-31_1_1539.d	D:\Tavis\Diann_data_holder\20240129_IAV_18HPI_TPCA_Sol_Temp5_Rep_3_Slot1-32_1_1538.d	D:\Tavis\Diann_data_holder\20240222_IAV_0HPI_TPCA_InSol_Temp1_Rep_1_Slot1-10_1_1933.d	D:\Tavis\Diann_data_holder\20240222_IAV_0HPI_TPCA_InSol_Temp1_Rep_2_Slot2-15_1_1988.d	D:\Tavis\Diann_data_holder\20240222_IAV_0HPI_TPCA_InSol_Temp1_Rep_3_Slot2-28_1_2003.d	D:\Tavis\Diann_data_holder\20240222_IAV_0HPI_TPCA_InSol_Temp2_Rep_1_Slot1-11_1_1934.d	D:\Tavis\Diann_data_holder\20240222_IAV_0HPI_TPCA_InSol_Temp2_Rep_2_Slot2-16_1_1989.d	D:\Tavis\Diann_data_holder\20240222_IAV_0HPI_TPCA_InSol_Temp2_Rep_3_Slot2-29_1_2004.d	D:\Tavis\Diann_data_holder\20240222_IAV_0HPI_TPCA_InSol_Temp3_Rep_1_Slot1-12_1_1935.d	D:\Tavis\Diann_data_holder\20240222_IAV_0HPI_TPCA_InSol_Temp3_Rep_2_Slot2-17_1_1990.d	D:\Tavis\Diann_data_holder\20240222_IAV_0HPI_TPCA_InSol_Temp3_Rep_3_Slot2-30_1_2005.d	D:\Tavis\Diann_data_holder\20240222_IAV_0HPI_TPCA_InSol_Temp4_Rep_1_Slot1-13_1_1936.d	D:\Tavis\Diann_data_holder\20240222_IAV_0HPI_TPCA_InSol_Temp4_Rep_2_Slot2-18_1_1991.d	D:\Tavis\Diann_data_holder\20240222_IAV_0HPI_TPCA_InSol_Temp4_Rep_3_Slot2-31_1_2006.d	D:\Tavis\Diann_data_holder\20240222_IAV_0HPI_TPCA_InSol_Temp5_Rep_1_Slot1-14_1_1937.d	D:\Tavis\Diann_data_holder\20240222_IAV_0HPI_TPCA_InSol_Temp5_Rep_2_Slot2-6_1_1992.d	D:\Tavis\Diann_data_holder\20240222_IAV_0HPI_TPCA_InSol_Temp5_Rep_3_Slot2-32_1_2007.d
[truncated: 10,077 more rows]
[truncated: 21 more columns]

[truncated: 2 more sheets: Table_S4C, Table_S4D]
