# Supplementary material for: Exploring How Workflow Variations in Denaturation-Based Assays Impact Global Protein–Protein Interaction Predictions
Source: Mol Cell Proteomics. 2025 Dec 11;25(2):101479. doi: 10.1016/j.mcpro.2025.101479 (PMC12829148; doi:10.1016/j.mcpro.2025.101479)
Supplement: Table S5 [file mmc5.xlsx]

## Sheet: Descriptions
Tab name	Tab description	Column/Row headers	Notes
Table_S5A	Volcano plot fold changes and p-values per protein	Protein	The Uniprot accession of the protein
		(-)log10(Pval)	The negative log10 of the p-value from a two-sided student'sTt-test on the replicate relative abundances of the protein at 0 and 18 HPI
		log2(FC)	The log2 of the relative abundnace fold change between 0 and 18 HPI. FC = 18 HPI / 0 HPI
		Sig	TRUE if fold change and p-value both pas significance thresholds, else FALSE

## Sheet: Table_S5A
Protein	(-)log10(Pval)	log2(FC)	Sig
A0A096LP01	2.03306	-0.730406	FALSE
A0A0B4J2D5;P0DPI2	0.987457	-0.303104	FALSE
A0A0B4J2F2;P57059	1.41131	0.470878	FALSE
A0AV96	0.96482	-0.264819	FALSE
A0AVF1	1.15465	-0.280763	FALSE
A0AVT1	0.578549	0.153713	FALSE
A0FGR8	0.271206	-0.101374	FALSE
A0JNW5	0.620499	-0.0791386	FALSE
A0MZ66	1.00998	-0.440694	FALSE
A0PJW6	1.76506	0.421943	FALSE
A0PK00	0.166482	-0.0903843	FALSE
A1A4S6	0.873806	-0.132908	FALSE
A1L0T0	0.232988	0.0848309	FALSE
A1L390	0.91769	-0.197044	FALSE
A1L3X0	0.623371	0.534442	FALSE
A1X283	0.269572	-0.0535934	FALSE
A2A2Y4	0.140803	-0.168406	FALSE
A2AJT9	1.93295	-0.47102	FALSE
A2RRP1	0.886885	-0.126645	FALSE
A2RTX5	0.0178875	0.00576615	FALSE
A2RU49	0.11971	-0.0712993	FALSE
A2RUC4	1.05903	0.315912	FALSE
A2RUS2	0.542474	0.231436	FALSE
A3KMH1	0.128041	-0.025661	FALSE
A3KN83	1.96885	-0.211325	FALSE
A4D126	1.38551	-0.139833	FALSE
A4D1E9	1.20565	-0.161985	FALSE
A4D1P6	0.454291	-0.0776068	FALSE
A4D1U4	0.244209	-0.0865787	FALSE
A4D2B0	2.28527	-1.05673	TRUE
A4FU01	0.169374	0.0620108	FALSE
A5D8V6	1.28255	-0.466551	FALSE
A5PLL7	0.280269	0.259342	FALSE
A5PLN9	0.86321	0.219239	FALSE
A5YKK6	0.580171	0.0586144	FALSE
A6H8Y1	2.46043	-0.621279	FALSE
A6ND36	1.93444	0.295307	FALSE
A6NDG6	1.40185	-0.442953	FALSE
A6NDU8	0.96322	-1.15425	FALSE
A6NED2	2.25614	-1.07546	TRUE
A6NHR9	0.939787	0.0955595	FALSE
A6NHX0	0.229264	-0.0959531	FALSE
A6NI28	0.420234	0.18128	FALSE
A6NIH7	0.0327269	-0.0226687	FALSE
A6NJ78	1.34938	-1.5686	TRUE
A6NK58	0.200173	0.134756	FALSE
A6NK89	1.07773	-0.309869	FALSE
A6NKD9	1.72935	-0.572857	FALSE
A6NKF1	1.23238	-0.265959	FALSE
A6QL63	1.69282	-0.537474	FALSE
A7E2V4	0.186623	-0.0653041	FALSE
A7KAX9	1.63421	-0.627279	FALSE
A8CG34	1.16761	-0.508018	FALSE
A8K855	1.2646	0.306325	FALSE
A8MPS7	0.241426	-0.191167	FALSE
A8MT69	0.643672	-0.196525	FALSE
A8MTT3	1.91857	-0.455486	FALSE
A8MVW0	1.96961	-0.729577	FALSE
A8MW92	2.31064	-0.424346	FALSE
A8MWD9;P62308	1.74647	0.374712	FALSE
A8MXV4	1.03419	0.241946	FALSE
A9UHW6	1.76384	-0.334932	FALSE
B0YJ81	0.823979	0.206504	FALSE
B2RTY4	1.75943	-0.196742	FALSE
B4DXR9	1.29673	-0.363788	FALSE
B7ZAP0	1.59013	-0.378884	FALSE
B7ZAQ6;P0CG08	0.747694	0.219102	FALSE
C4AMC7;Q6VEQ5	2.95032	-0.356348	FALSE
C9J202	0.0804079	-0.0732179	FALSE
C9J7I0	1.20346	-1.20331	FALSE
C9JLW8	1.15218	-0.29413	FALSE
E9PAV3	0.771756	0.0905507	FALSE
E9PRG8	0.989013	0.211708	FALSE
L0R6Q1	0.175904	0.0449409	FALSE
L0R819	0.130763	0.0694559	FALSE
L0R8F8	1.12906	0.242752	FALSE
O00115	0.200257	-0.300766	FALSE
O00116	0.455307	0.111902	FALSE
O00124	0.808138	0.41002	FALSE
O00139	0.143553	0.0398812	FALSE
O00142	0.0468942	0.0230372	FALSE
O00148	0.336082	0.102194	FALSE
O00151	0.410852	0.0901532	FALSE
O00154	0.112478	0.0329404	FALSE
O00159	1.73511	-0.286138	FALSE
O00161	1.23432	-0.423786	FALSE
O00165	0.110921	-0.073827	FALSE
O00170	0.959921	-0.321192	FALSE
O00178	0.276078	0.0591533	FALSE
O00180	1.62993	-1.12885	TRUE
O00182	4.26852	2.26872	TRUE
O00186	1.23554	-0.335511	FALSE
O00189	0.991958	0.227485	FALSE
O00192	1.43853	-0.530558	FALSE
O00193	1.29267	-0.60839	FALSE
O00194	0.0658828	0.0267581	FALSE
O00203	0.55731	-0.095426	FALSE
O00204	0.741266	0.093223	FALSE
O00213	1.32716	-0.505478	FALSE
O00214	4.29212	0.545355	FALSE
O00217	0.401233	0.105244	FALSE
O00220	0.471733	-0.176125	FALSE
O00221	0.202971	-0.151532	FALSE
O00231	0.099787	0.022843	FALSE
O00232	0.688671	0.153245	FALSE
O00233	0.514724	0.141636	FALSE
O00238	2.18842	-1.19359	TRUE
O00244	1.24277	-0.660363	FALSE
O00255	1.23805	0.355673	FALSE
O00257	1.86994	0.536042	FALSE
O00258	1.53018	0.259361	FALSE
O00264	0.439126	-0.162631	FALSE
O00267	3.90029	0.332711	FALSE
O00268	0.295837	-0.0965814	FALSE
O00273	3.41865	-0.826757	FALSE
O00291	1.3323	0.079373	FALSE
O00299	0.269689	-0.0807833	FALSE
O00303	0.56302	0.202064	FALSE
O00308	0.802963	-0.261777	FALSE
O00311	0.971995	0.177902	FALSE
O00327	0.384007	-0.198364	FALSE
O00329	1.22687	-0.136066	FALSE
O00330	0.0583067	-0.00937852	FALSE
O00338	0.375924	0.062873	FALSE
O00391	3.06848	-0.862845	FALSE
O00399	0.444595	-0.167929	FALSE
O00400	0.770935	0.326677	FALSE
O00401	0.702796	-0.217893	FALSE
O00410	0.0514175	0.0250749	FALSE
O00411	2.62305	-0.446716	FALSE
O00418	2.36916	-1.04613	TRUE
O00422	0.407404	-0.13079	FALSE
O00423	0.188586	0.0415114	FALSE
O00425	1.73034	-0.415967	FALSE
O00429	0.96481	0.180763	FALSE
O00442	0.374749	0.214007	FALSE
O00443	2.06191	-0.328479	FALSE
O00459	1.85516	-0.339431	FALSE
O00461	1.01776	-0.50388	FALSE
O00462	2.10248	-0.380033	FALSE
O00463	0.112591	-0.0328338	FALSE
O00468	2.59246	-0.953624	FALSE
O00469	3.59426	-0.662079	FALSE
O00471	0.099305	-0.0328885	FALSE
O00472	0.177066	-0.086251	FALSE
O00478	0.586235	-0.253651	FALSE
O00483	0.267662	0.0470034	FALSE
O00487	1.03285	0.223031	FALSE
O00488	0.00908043	-0.00630581	FALSE
O00499	1.83908	-0.302004	FALSE
O00505	0.43344	-0.185057	FALSE
O00506	0.313787	-0.128301	FALSE
O00507	0.35283	-0.0909166	FALSE
O00512	0.659599	0.0975282	FALSE
O00522	0.100707	-0.0379424	FALSE
O00541	0.85292	-0.129955	FALSE
O00560	0.360408	0.188637	FALSE
O00562	0.0263894	-0.00837076	FALSE
O00566	0.941234	0.273894	FALSE
O00567	1.08253	-0.414243	FALSE
O00571	0.472565	0.0994219	FALSE
O00584	0.704094	0.131299	FALSE
O00592	2.26949	-0.94903	FALSE
O00622	1.61559	-0.958575	FALSE
O00625	0.926646	0.299865	FALSE
O00629	0.43976	-0.173556	FALSE
O00635	1.03464	0.285455	FALSE
O00712	0.147654	0.0407332	FALSE
O00716	1.30096	-0.408823	FALSE
O00743	0.474713	0.109229	FALSE
O00746	1.36853	0.280445	FALSE
O00748	0.320301	0.158858	FALSE
O00750	2.97936	-0.245118	FALSE
O00754	1.12645	-0.191409	FALSE
O00762	0.0604407	-0.0385853	FALSE
O00763	0.211838	0.110921	FALSE
O00764	0.460316	0.179503	FALSE
O00767	3.15313	-2.63833	TRUE
O14494	1.38952	-0.662031	FALSE
O14495	0.845079	0.366173	FALSE
O14497	0.0512727	-0.0117257	FALSE
O14503	0.0566588	-0.045977	FALSE
O14521	0.141512	0.0486307	FALSE
O14523	1.60259	-0.596024	FALSE
O14524	1.48851	-0.656228	FALSE
O14530	0.170809	-0.0959079	FALSE
O14531	0.547248	-0.162814	FALSE
O14544	0.753214	-0.256531	FALSE
O14545	1.93422	0.592042	FALSE
O14548	0.945223	0.319901	FALSE
O14561	1.26146	-0.565462	FALSE
O14562	1.00181	0.341761	FALSE
O14578	2.88738	-0.833373	FALSE
O14579	0.145243	-0.060711	FALSE
O14593	1.33846	-0.62367	FALSE
O14613	0.198252	0.112112	FALSE
O14617	0.0918404	0.01841	FALSE
O14618	0.757842	0.138786	FALSE
O14639	0.77968	-0.137858	FALSE
O14641	3.05193	-0.601114	FALSE
O14646	1.26952	-0.0648013	FALSE
O14647	0.214123	-0.0398813	FALSE
O14653	0.319777	-0.204074	FALSE
O14656	0.85955	0.192998	FALSE
O14657	1.22117	0.405032	FALSE
O14662	0.0715339	-0.0226367	FALSE
O14672	2.14932	-0.256702	FALSE
O14678	1.02869	-0.706947	FALSE
O14681	0.185391	0.114983	FALSE
O14682	2.88401	0.965646	FALSE
O14683	1.20734	-0.446811	FALSE
O14686	0.40472	-0.0847941	FALSE
O14713	1.58794	-0.383849	FALSE
O14717	0.349179	0.286167	FALSE
O14727	0.163238	0.0266748	FALSE
O14730	1.03507	0.273634	FALSE
O14732	1.05119	0.448278	FALSE
O14733	0.655228	0.0917302	FALSE
O14734	0.396542	-0.275852	FALSE
O14735	0.104483	-0.0545649	FALSE
O14737	0.225402	0.0868047	FALSE
O14744	1.1808	0.193999	FALSE
O14745	1.38618	-0.17713	FALSE
O14757	2.96276	-0.948191	FALSE
O14763	1.41076	-0.664871	FALSE
O14772	1.88253	0.316152	FALSE
O14773	0.322536	-0.216178	FALSE
O14775	1.20547	-0.531515	FALSE
O14776	2.64745	0.185117	FALSE
O14777	2.58724	-0.266759	FALSE
O14782	0.361093	-0.104123	FALSE
O14786	2.11831	-0.629423	FALSE
O14787	0.0243248	-0.0364691	FALSE
O14795	0.372005	-0.149532	FALSE
O14802	2.2079	0.120146	FALSE
O14807	2.05132	0.328831	FALSE
O14817	2.60022	-1.51922	TRUE
O14818	0.539461	0.133549	FALSE
O14828	0.0123109	0.0103094	FALSE
O14832	1.97014	-0.426538	FALSE
O14841	2.13625	-0.414945	FALSE
O14867	0.152603	-0.0774546	FALSE
O14874	1.76194	-0.468481	FALSE
O14879	6.9117	4.46112	TRUE
O14880	0.118481	0.063632	FALSE
O14893	1.2441	-0.576952	FALSE
O14907	2.06403	-0.331764	FALSE
O14908	3.11226	-0.766015	FALSE
O14910	0.026382	-0.0157071	FALSE
O14920	2.20121	-0.337169	FALSE
O14924	1.20609	-0.551904	FALSE
O14925	0.569473	-0.184227	FALSE
O14929	0.408101	0.395774	FALSE
O14933	1.6845	0.516709	FALSE
O14936	2.03848	-0.226516	FALSE
O14939	0.488118	-0.189861	FALSE
O14949	0.0174685	-0.0129519	FALSE
O14950	0.262887	-0.0458791	FALSE
O14964	0.025295	0.0104231	FALSE
O14965	1.35225	-0.523349	FALSE
O14966	0.268605	-0.116865	FALSE
O14967	0.0500128	-0.024645	FALSE
O14972	0.147492	-0.0740011	FALSE
O14974	1.31762	0.162962	FALSE
O14975	0.773124	0.283223	FALSE
O14976	0.203641	-0.0297375	FALSE
O14979	1.14758	0.349974	FALSE
O14980	0.105824	-0.0275202	FALSE
O14981	0.131759	-0.0373748	FALSE
O15013	1.2406	-0.248652	FALSE
O15014	2.45192	-0.595233	FALSE
O15015	0.855723	-0.380316	FALSE
O15020	0.890929	-0.084812	FALSE
O15021	1.31078	-0.165497	FALSE
O15027	1.94146	-0.343842	FALSE
O15031	1.23025	-0.344378	FALSE
O15033	0.619709	-0.291101	FALSE
O15037	1.67773	-0.270045	FALSE
O15040	0.343381	-0.145718	FALSE
O15042	0.943104	-0.290637	FALSE
O15047	1.02009	0.284168	FALSE
O15050	2.94292	1.19823	TRUE
O15054	0.144589	0.132578	FALSE
O15055	0.392761	0.236477	FALSE
O15056	1.39436	-0.273606	FALSE
O15061	2.31518	-0.923499	FALSE
O15062	0.258839	0.307345	FALSE
O15063	1.32577	-0.486784	FALSE
O15066	0.0721525	-0.0197613	FALSE
O15067	0.629079	-0.121364	FALSE
O15068	1.09992	-0.483022	FALSE
O15078	1.72069	-0.348391	FALSE
O15084	0.432122	0.134029	FALSE
O15085	3.0962	-0.270285	FALSE
O15091	1.39061	-0.308487	FALSE
O15111	0.308708	0.0649622	FALSE
O15116	0.039497	-0.0332176	FALSE
O15118	1.68229	-0.557383	FALSE
O15119	1.46506	0.530266	FALSE
O15120	2.19178	0.462107	FALSE
O15121	0.343928	-0.331197	FALSE
O15126	0.52987	0.221675	FALSE
O15127	0.334648	-0.378674	FALSE
O15143	1.25762	-0.437801	FALSE
O15144	0.455323	0.0494736	FALSE
O15145	0.180643	-0.0505151	FALSE
O15155	1.05643	0.364475	FALSE
O15160	0.306803	0.103924	FALSE
O15162	0.246701	-0.18036	FALSE
O15164	0.394437	0.0550717	FALSE
O15173	0.677523	0.244496	FALSE
O15182	2.54571	-0.99341	FALSE
O15194	0.62292	-0.220134	FALSE
O15211	0.0144544	-0.0100521	FALSE
O15212	1.76229	0.409512	FALSE
O15213	0.433451	0.154663	FALSE
O15226	1.45737	0.159068	FALSE
O15228	0.124688	-0.0303456	FALSE
O15230	4.81223	-2.24823	TRUE
O15231	0.0298241	0.0193275	FALSE
O15234	0.832246	-0.197063	FALSE
O15254	0.281037	0.0310755	FALSE
O15258	1.21286	-0.655582	FALSE
O15259	0.358235	-0.181699	FALSE
O15260	0.197261	0.177652	FALSE
O15265	0.58757	-0.190327	FALSE
O15269	1.66429	-0.711723	FALSE
O15270	0.661266	0.152968	FALSE
O15287	0.998875	-0.29457	FALSE
O15294	3.60533	-0.601824	FALSE
O15305	0.0170332	0.00259836	FALSE
O15318	0.158243	0.139631	FALSE
O15321	2.47617	-0.652991	FALSE
O15327	1.00834	-0.311429	FALSE
O15344	0.207449	-0.0549157	FALSE
O15347	0.944725	-0.39497	FALSE
O15354	1.03689	-0.268338	FALSE
O15355	1.7128	-0.619638	FALSE
O15357	1.48764	-0.150551	FALSE
O15360	0.809575	-0.629342	FALSE
O15371	0.611883	0.134723	FALSE
O15372	0.331092	-0.0396621	FALSE
O15379	0.643725	-0.109216	FALSE
O15381	0.638014	-0.11794	FALSE
O15382	0.172731	0.0665717	FALSE
O15397	4.15417	-0.582383	FALSE
O15400	1.59626	-1.25587	TRUE
O15417	0.420617	-0.155012	FALSE
O15427	1.9225	-0.828207	FALSE
O15431	0.831995	0.433098	FALSE
O15438	0.83009	-0.317873	FALSE
O15439	0.125487	0.0386101	FALSE
O15440	2.78831	-0.912073	FALSE
O15446	1.62956	-1.14359	TRUE
O15455	0.0375811	-0.0346955	FALSE
O15460	3.4949	-0.828297	FALSE
O15484	0.0984419	-0.0307817	FALSE
O15498	0.0543411	0.0150996	FALSE
O15504	0.0446089	-0.018387	FALSE
O15511	0.0350068	0.0206458	FALSE
O15514	0.247029	0.0317044	FALSE
O15516	0.600274	-0.232219	FALSE
O15523	0.910188	-0.356159	FALSE
O15525	2.5519	0.285685	FALSE
O15530	0.69107	-0.250501	FALSE
O15541	0.198885	-0.107366	FALSE
O15550	0.208299	-0.0226973	FALSE
O15551	1.5662	-0.448222	FALSE
O15554	1.56161	-0.448606	FALSE
O43143	1.64051	0.207865	FALSE
O43148	0.0069141	-0.00152897	FALSE
O43149	1.16402	-0.120862	FALSE
O43150	0.198874	0.0649998	FALSE
O43156	1.41183	-0.200356	FALSE
O43157	1.00548	0.142167	FALSE
O43159	0.692806	-0.505989	FALSE
O43166	1.41871	-0.179565	FALSE
O43169	0.69553	-0.445359	FALSE
O43172	1.64121	-0.403462	FALSE
O43175	0.701704	0.1826	FALSE
O43181	0.267519	-0.147246	FALSE
O43187	2.02312	1.04544	TRUE
O43189	0.0417429	0.0259724	FALSE
O43237	1.54233	0.195911	FALSE
O43242	0.964941	-0.182343	FALSE
O43251	0.457057	-0.250589	FALSE
O43252	0.104449	-0.0307192	FALSE
O43264	0.258808	-0.0638575	FALSE
O43272	0.172817	-0.0325639	FALSE
O43286	1.34097	0.597817	FALSE
O43290	0.773455	-0.129888	FALSE
O43291	1.46955	0.222461	FALSE
O43292	0.242872	-0.161768	FALSE
O43293	0.939416	-0.177666	FALSE
O43294	0.855478	-0.541012	FALSE
O43295	0.664183	-0.473295	FALSE
O43298	1.94165	0.680625	FALSE
O43299	0.0463774	-0.0256712	FALSE
O43301	0.924759	-0.205707	FALSE
O43303	0.591251	0.299613	FALSE
O43306	0.62688	-0.371402	FALSE
O43310	1.47807	-0.46051	FALSE
O43314	0.0135628	0.00402404	FALSE
O43318	0.225748	-0.0583413	FALSE
O43324	1.4366	0.315134	FALSE
O43325	0.56082	0.232785	FALSE
O43345	1.93444	0.339032	FALSE
O43353	2.21583	0.537128	FALSE
O43374	0.158366	0.102383	FALSE
O43379	1.92144	-0.549022	FALSE
O43390	0.277904	0.0234315	FALSE
O43395	0.0371405	-0.0160617	FALSE
O43396	0.388449	0.0943978	FALSE
O43399	1.27787	-0.270486	FALSE
O43402	0.438628	0.194118	FALSE
O43414	0.851754	0.199957	FALSE
O43422	1.89907	0.508172	FALSE
O43426	0.563346	0.248986	FALSE
O43427	0.120898	0.0629564	FALSE
O43432	3.41694	-0.288032	FALSE
O43439	0.34391	0.0995985	FALSE
O43447	0.674295	0.19348	FALSE
O43464	2.62236	-0.681024	FALSE
O43474	1.63554	1.09043	TRUE
O43488	0.780085	-0.199528	FALSE
O43491	1.32235	-0.133457	FALSE
O43493	0.919082	-0.832291	FALSE
O43502	1.43647	-0.481579	FALSE
O43504	0.706119	0.353744	FALSE
O43505	2.55292	-0.625122	FALSE
O43513	1.41994	0.288018	FALSE
O43520	0.253149	0.086661	FALSE
O43542	1.64701	-0.72596	FALSE
O43567	0.915302	-0.453872	FALSE
O43570	3.05464	-0.758648	FALSE
O43572	0.614006	-0.118654	FALSE
O43583	1.93382	0.536739	FALSE
O43592	0.20293	-0.0328079	FALSE
O43598	0.512077	-0.318615	FALSE
O43615	2.13818	0.223893	FALSE
O43617	1.2188	0.225902	FALSE
O43633	0.73851	0.0613415	FALSE
O43639	1.10942	-0.298143	FALSE
O43657	0.998102	-0.297805	FALSE
O43660	1.11247	-0.187761	FALSE
O43663	1.42569	-0.51523	FALSE
O43665	2.64571	1.44494	TRUE
O43670	1.28056	-0.243055	FALSE
O43674	0.971282	0.242918	FALSE
O43676	0.818989	0.204927	FALSE
O43677	0.39921	0.306238	FALSE
O43678	1.11431	-0.289382	FALSE
O43681	1.19883	0.264877	FALSE
O43684	0.145421	-0.0288134	FALSE
O43688	0.827607	-0.132906	FALSE
O43707	2.12266	-0.24615	FALSE
O43708	0.778136	0.18239	FALSE
O43709	2.04282	-0.423856	FALSE
O43715	0.456827	0.275982	FALSE
O43716	1.41879	-0.141812	FALSE
O43719	1.17226	-0.349303	FALSE
O43739	0.795724	-0.398737	FALSE
O43741	0.985538	0.276739	FALSE
O43747	1.06461	0.302643	FALSE
O43752	1.47749	-0.45697	FALSE
O43759	0.369376	-0.227867	FALSE
O43760	0.312442	0.228716	FALSE
O43765	0.685588	0.266119	FALSE
O43768	0.354654	0.206974	FALSE
O43772	0.163417	0.0950874	FALSE
O43776	0.983662	0.246605	FALSE
O43791	1.09213	-0.23106	FALSE
O43795	0.620012	-0.0940753	FALSE
O43805	0.154702	-0.0536557	FALSE
O43808	0.600502	0.135674	FALSE
O43809	0.0307425	-0.0108216	FALSE
O43813	1.06527	0.192211	FALSE
O43815	1.50236	-0.0818818	FALSE
O43818	0.581244	-0.117552	FALSE
O43819	0.559081	0.179909	FALSE
O43823	0.346485	-0.163287	FALSE
O43824	0.217465	-0.0562033	FALSE
O43826	0.391165	0.206864	FALSE
O43837	0.917152	0.301523	FALSE
O43847	3.69382	-0.344081	FALSE
O43852	0.443532	-0.0488929	FALSE
O43854	3.23198	-0.512413	FALSE
O43861	0.476073	-0.158933	FALSE
O43865	0.601983	-0.156024	FALSE
O43896	1.17157	-0.196522	FALSE
O43909	0.937842	-0.299136	FALSE
O43913	2.12253	-0.221503	FALSE
O43920	0.767406	-0.128987	FALSE
O43924	1.88401	-0.506794	FALSE
O43929	1.2889	-0.386631	FALSE
O43933	0.677643	-0.0934893	FALSE
O60216	0.952643	-0.171128	FALSE
O60218	0.276563	-0.0734867	FALSE
O60231	1.85948	-0.378557	FALSE
O60232	0.582358	0.195773	FALSE
O60237	0.960742	0.30472	FALSE
O60244	0.0312007	0.0118221	FALSE
O60256	1.01517	-0.246763	FALSE
O60264	0.353127	-0.03336	FALSE
O60266	3.85278	-0.509271	FALSE
O60268	1.79482	-0.413955	FALSE
O60271	1.82298	-0.350995	FALSE
O60281	0.511215	-0.262774	FALSE
O60282	1.11509	0.327516	FALSE
O60287	1.08565	-0.125711	FALSE
O60291	1.25305	-0.422822	FALSE
O60292	3.78534	-0.596806	FALSE
O60293	0.129606	0.0188993	FALSE
O60294	1.0501	0.358189	FALSE
O60303	0.210335	-0.138393	FALSE
O60306	0.876934	-0.165424	FALSE
O60313	0.363647	-0.102833	FALSE
O60318	0.653521	-0.0950754	FALSE
O60333	1.18727	-0.081666	FALSE
O60337	2.47164	-0.863977	FALSE
O60341	2.62295	-0.288583	FALSE
O60343	0.542575	0.109754	FALSE
O60353	2.34947	-1.02073	TRUE
O60361	0.444262	0.163555	FALSE
O60427	1.25964	-0.581281	FALSE
O60437	0.524724	-0.139646	FALSE
O60443	2.83482	-0.540242	FALSE
O60447	0.778201	-0.18447	FALSE
O60462	3.11885	-0.574173	FALSE
O60476	0.157911	0.073382	FALSE
O60488	2.65965	-1.09128	TRUE
O60493	0.643431	0.346759	FALSE
O60499	3.25124	-0.609798	FALSE
O60502	1.3705	0.426854	FALSE
O60503	0.826463	-0.260346	FALSE
O60504	1.61254	0.304401	FALSE
O60506	0.441591	-0.0597762	FALSE
O60507	1.3221	1.00457	TRUE
O60508	0.405696	0.0406255	FALSE
O60513	0.880798	-0.295446	FALSE
O60518	2.71668	0.70448	FALSE
O60524	1.39083	-0.240483	FALSE
O60547	1.11643	0.270125	FALSE
O60551	0.625128	-0.112148	FALSE
O60563	0.350461	0.149406	FALSE
O60566	1.2488	-0.149035	FALSE
O60568	0.307569	-0.114285	FALSE
O60573	0.0472207	-0.025952	FALSE
O60583	1.26722	-0.464406	FALSE
O60610	0.16037	0.0391291	FALSE
O60613	0.181945	-0.047125	FALSE
O60637	0.759717	-0.397559	FALSE
O60645	0.747663	-0.186876	FALSE
O60656	0.103046	0.058679	FALSE
O60658	2.23532	-0.332942	FALSE
O60664	1.98817	-0.54	FALSE
O60669	2.25982	-0.345602	FALSE
O60671	0.936969	-0.471331	FALSE
O60674	0.239491	0.143346	FALSE
O60675	1.33623	-0.31686	FALSE
O60678	0.312077	0.133689	FALSE
O60684	1.52052	-0.647198	FALSE
O60701	0.216945	0.0320761	FALSE
O60716	1.7698	-0.299549	FALSE
O60749	0.263834	0.0566704	FALSE
O60762	0.290962	-0.104	FALSE
O60763	0.110663	-0.0258882	FALSE
O60783	0.486644	-0.218124	FALSE
O60784	0.901093	-0.18809	FALSE
O60825	0.744246	0.178471	FALSE
O60826	0.671253	-0.129102	FALSE
O60828	0.0678425	-0.0509375	FALSE
O60830	1.52601	0.627021	FALSE
O60831	0.580904	0.130163	FALSE
O60832	1.12481	0.231455	FALSE
O60841	1.02198	0.0855501	FALSE
O60858	1.35932	0.341123	FALSE
O60869	0.632883	-0.326519	FALSE
O60870	0.741872	-0.144019	FALSE
O60879	0.862834	-0.0942468	FALSE
O60884	0.569838	0.0770186	FALSE
O60885	1.63555	-0.273428	FALSE
O60888	1.08241	-0.477422	FALSE
O60890	0.58076	-0.273018	FALSE
O60906	0.214902	0.0926972	FALSE
O60907	0.723512	-0.278969	FALSE
O60921	0.0555379	-0.0536917	FALSE
O60925	0.538951	-0.164106	FALSE
O60930	0.323379	0.160363	FALSE
O60934	1.13042	0.176631	FALSE
O60936	1.99152	-0.441405	FALSE
O60941	0.457543	-0.299106	FALSE
O60942	1.29447	-0.219091	FALSE
O75027	1.35283	-0.178889	FALSE
O75044	3.77336	-0.37982	FALSE
O75051	1.88902	0.388371	FALSE
O75052	0.744395	-0.227495	FALSE
O75054	3.95093	-0.78325	FALSE
O75061	1.49463	-0.355919	FALSE
O75063	0.860862	-0.429907	FALSE
O75071	0.923354	-0.327147	FALSE
O75083	0.165134	-0.0324739	FALSE
O75110	1.50281	-0.195652	FALSE
O75113	1.69675	0.226459	FALSE
O75116	2.43685	-0.231351	FALSE
O75122	1.69761	-0.242859	FALSE
O75127	0.172064	0.0241974	FALSE
O75131	0.753155	-0.115668	FALSE
O75143	1.21586	-0.344308	FALSE
O75145	0.608641	-0.283874	FALSE
O75146	1.2045	-0.121278	FALSE
O75147	1.58397	-0.584763	FALSE
O75150	1.17153	-0.211688	FALSE
O75151	0.0105891	-0.00275189	FALSE
O75152	2.35996	0.344529	FALSE
O75153	2.93776	-0.631545	FALSE
O75155	1.86057	-0.280169	FALSE
O75157	0.202533	0.0579233	FALSE
O75161	0.74781	-0.313494	FALSE
O75164	2.09656	0.405003	FALSE
O75165	0.00195862	0.000348318	FALSE
O75167	1.86436	-1.02523	TRUE
O75170	1.8318	-0.267865	FALSE
O75175	1.45896	0.293243	FALSE
O75179	2.16681	-0.363044	FALSE
O75182	0.0199239	-0.0045109	FALSE
O75190	0.648267	0.223175	FALSE
O75191	0.778633	-0.343945	FALSE
O75197	2.51748	-1.07364	TRUE
O75208	0.361488	-0.173608	FALSE
O75223	0.123241	-0.0427302	FALSE
O75251	0.362008	-0.0877696	FALSE
O75306	0.170698	-0.0820636	FALSE
O75312	1.20152	-0.110445	FALSE
O75319	0.987241	-0.156116	FALSE
O75323	0.937174	-0.11008	FALSE
O75330	2.0603	-0.789176	FALSE
O75340	0.00679896	0.00352979	FALSE
O75347	0.478864	0.189945	FALSE
O75348	1.15621	-0.945836	FALSE
O75351	0.601103	0.171235	FALSE
O75354	1.62976	-0.333806	FALSE
O75356	0.174932	0.0713868	FALSE
O75362	3.44389	-0.793501	FALSE
O75363	0.273666	-0.0869657	FALSE
O75367	1.42265	-0.737993	FALSE
O75368	0.0899485	0.0400971	FALSE
O75369	0.243305	-0.0477356	FALSE
O75376	1.89924	-0.214156	FALSE
O75380	0.576832	0.257234	FALSE
O75381	0.659053	-0.229177	FALSE
O75382	1.05762	-0.239697	FALSE
O75385	2.95838	-0.913627	FALSE
O75386	0.216884	-0.172218	FALSE
O75390	0.0438505	-0.0131574	FALSE
O75391	0.379423	0.11303	FALSE
O75394	2.03106	-0.284592	FALSE
O75396	0.946003	-0.528501	FALSE
O75400	2.55646	-0.468546	FALSE
O75410	1.30654	-0.434309	FALSE
O75414	1.23949	-0.26071	FALSE
O75419	0.954502	-0.292981	FALSE
O75420	0.00213239	0.000617203	FALSE
O75427	0.175796	-0.0964624	FALSE
O75431	1.77601	-0.343598	FALSE
O75436	2.43068	-0.404772	FALSE
O75439	2.1717	-0.544582	FALSE
O75446	1.51617	-0.407137	FALSE
O75448	0.809372	-0.258423	FALSE
O75449	3.39281	-0.301836	FALSE
O75460	1.9367	0.484857	FALSE
O75461	0.0784111	0.0416254	FALSE
O75467	0.195249	0.311815	FALSE
O75475	0.857235	0.0916838	FALSE
O75477	0.422908	-0.0464539	FALSE
O75478	0.412686	0.352003	FALSE
O75489	0.573523	0.188891	FALSE
O75494	0.858342	-0.55901	FALSE
O75496	0.18461	-0.0940754	FALSE
O75503	0.179342	-0.0640567	FALSE
O75506	0.587022	-0.646512	FALSE
O75509	0.0394603	0.0370948	FALSE
O75521	0.721605	0.194222	FALSE
O75525	0.156476	-0.0589822	FALSE
O75528	0.0310667	0.00995786	FALSE
O75529	1.5695	0.327764	FALSE
O75530	0.429886	-0.144567	FALSE
O75531	0.865178	-0.866732	FALSE
O75533	1.09616	-0.298936	FALSE
O75534	1.74332	-0.299941	FALSE
O75554	1.19738	0.417945	FALSE
O75563	2.73491	-0.670023	FALSE
O75569	0.0121721	0.00353009	FALSE
O75570	0.303833	0.0768552	FALSE
O75575	0.533476	0.22884	FALSE
O75581	4.22406	-0.593137	FALSE
O75582	0.380537	-0.128065	FALSE
O75592	2.14812	-0.21202	FALSE
O75607	1.90767	-0.868518	FALSE
O75608	0.323108	-0.0329639	FALSE
O75616	1.49399	-0.357709	FALSE
O75643	2.11421	-0.212262	FALSE
O75648	1.42072	-0.223425	FALSE
O75663	0.0269607	0.00469663	FALSE
O75665	1.59401	-0.264765	FALSE
O75674	2.74641	-0.496716	FALSE
O75676	1.96079	-0.359607	FALSE
O75683	0.338908	0.278245	FALSE
O75688	0.0588045	0.0155043	FALSE
O75691	1.85752	-0.155236	FALSE
O75694	1.09629	-0.383638	FALSE
O75695	3.0288	0.428643	FALSE
O75716	0.51473	-0.140328	FALSE
O75717	1.47597	-0.312056	FALSE
O75718	1.68816	-0.231622	FALSE
O75746	0.810768	-0.183253	FALSE
O75751	0.240938	-0.110151	FALSE
O75781	1.79466	0.418773	FALSE
O75787	0.550941	-0.0960002	FALSE
O75792	1.12612	-0.264591	FALSE
O75794	0.431314	-0.15139	FALSE
O75808	0.502275	-0.303096	FALSE
O75815	1.27191	0.326046	FALSE
O75818	1.1195	-0.205887	FALSE
O75821	0.0657937	-0.0198743	FALSE
O75822	1.41115	0.246254	FALSE
O75828	2.18716	0.323004	FALSE
O75832	1.72477	-0.198507	FALSE
O75843	0.628815	-0.264037	FALSE
O75844	1.24119	0.176645	FALSE
O75845	0.17768	-0.0782321	FALSE
O75864	1.19437	-0.424508	FALSE
O75865	0.452704	0.22672	FALSE
O75874	0.162702	0.0135061	FALSE
O75879	2.2982	-0.64176	FALSE
O75880	0.0672674	-0.074202	FALSE
O75882	1.41798	-0.462826	FALSE
O75884	0.422595	-0.261258	FALSE
O75886	0.107761	0.0484972	FALSE
O75907	1.11895	-0.671989	FALSE
O75909	0.0354914	0.0183621	FALSE
O75911	0.512847	-0.169299	FALSE
O75915	0.382649	0.105103	FALSE
O75925	2.26412	-0.887201	FALSE
O75928	0.441491	-0.131075	FALSE
O75934	0.774383	-0.269238	FALSE
O75935	0.727653	0.245807	FALSE
O75937	0.951988	0.227739	FALSE
O75940	0.950398	-0.233736	FALSE
O75943	0.0266229	-0.0134887	FALSE
O75947	0.443138	0.180248	FALSE
O75953	0.0923134	0.0693719	FALSE
O75954	2.34628	-1.06097	TRUE
O75955	1.92559	-0.270738	FALSE
O75962	1.59425	-0.175571	FALSE
O75964	0.0339448	0.0271773	FALSE
O75970	2.09275	-0.291651	FALSE
O75973	2.01759	1.23402	TRUE
O75976	0.791943	-0.107784	FALSE
O76003	0.0112376	-0.00428326	FALSE
O76021	0.802489	-0.267343	FALSE
O76024	0.79963	-0.26554	FALSE
O76031	0.00870227	0.00194262	FALSE
O76039	1.18037	0.162038	FALSE
O76041	2.29958	-0.699286	FALSE
O76054	0.0409104	0.027438	FALSE
O76062	1.31528	-0.839602	FALSE
O76070	0.341403	0.146174	FALSE
O76071	0.144136	-0.0315103	FALSE
O76074	0.0451905	-0.0204715	FALSE
O76080	0.0274595	0.02672	FALSE
O76081	1.25697	-0.227358	FALSE
O76094	0.329623	-0.0339169	FALSE
O77932	0.00285972	0.0018048	FALSE
O94760	0.254522	-0.0447431	FALSE
O94761	1.34524	-0.472063	FALSE
O94762	2.60302	-0.398958	FALSE
O94763	0.440484	0.146739	FALSE
O94766	0.107925	-0.136227	FALSE
O94776	0.19602	-0.0611418	FALSE
O94782	2.35707	-0.287911	FALSE
O94804	0.69133	-0.188499	FALSE
O94806	0.0860628	0.062866	FALSE
O94808	1.62149	0.221978	FALSE
O94811	0.099242	-0.035616	FALSE
O94819	0.122627	0.0766212	FALSE
O94822	0.985321	-0.101827	FALSE
O94826	0.199883	0.0439334	FALSE
O94829	0.29531	0.04513	FALSE
O94830	0.838025	0.22183	FALSE
O94832	0.124043	-0.0288256	FALSE
O94842	1.41577	-0.714565	FALSE
O94851	0.81899	-0.2302	FALSE
O94854	1.31183	-0.380178	FALSE
O94855	0.546402	0.202282	FALSE
O94864	0.19923	-0.0795368	FALSE
O94868	0.513619	-0.308347	FALSE
O94874	0.576916	0.101578	FALSE
O94875	1.53395	-0.344093	FALSE
O94876	0.617041	0.136782	FALSE
O94880	1.16241	-0.615418	FALSE
O94885	1.74847	-0.266252	FALSE
O94887	0.00420742	0.00149567	FALSE
O94888	1.49103	-0.316832	FALSE
O94901	0.713379	-0.266167	FALSE
O94903	1.07517	0.159716	FALSE
O94905	0.122503	0.0399329	FALSE
O94906	3.11459	-0.29232	FALSE
O94913	3.93217	1.08405	TRUE
O94915	1.70015	-0.295106	FALSE
O94916	1.047	-0.253229	FALSE
O94919	1.83563	-0.306893	FALSE
O94923	1.90615	0.366741	FALSE
O94925	1.12476	-0.477828	FALSE
O94927	1.1806	-0.275148	FALSE
O94952	0.328308	0.0983977	FALSE
O94953	1.0906	-0.310201	FALSE
O94964	2.88145	-0.753024	FALSE
O94966	3.60562	-0.45618	FALSE
O94967	0.497195	0.140754	FALSE
O94972	0.981158	-0.583811	FALSE
O94973	0.382356	0.0966244	FALSE
O94979	1.1054	0.122587	FALSE
O94985	1.93893	-0.785319	FALSE
O94986	0.614252	0.349703	FALSE
O94988	0.0450854	0.0288589	FALSE
O94992	3.27591	0.49219	FALSE
O95049	0.510182	0.0891105	FALSE
O95059	0.624062	0.241115	FALSE
O95067	2.07852	-1.08779	TRUE
O95070	0.00924015	0.00377617	FALSE
O95071	2.53831	-0.196097	FALSE
O95081	0.871539	-0.728918	FALSE
O95084	2.28468	-1.18683	TRUE
O95104	0.0611868	0.0660154	FALSE
O95139	1.2692	0.284666	FALSE
O95140	0.759965	-0.130829	FALSE
O95149	1.82234	-0.419523	FALSE
O95155	0.185087	-0.059342	FALSE
O95159	0.0404805	-0.0314329	FALSE
O95163	0.414309	0.117524	FALSE
O95166	1.35628	0.697116	FALSE
O95167	1.57479	-0.153566	FALSE
O95168	0.0659021	0.0160196	FALSE
O95169	0.309541	0.137995	FALSE
O95182	0.904308	-0.503737	FALSE
O95197	0.277159	-0.143371	FALSE
O95202	1.05666	0.152847	FALSE
O95208	0.872719	-0.137495	FALSE
O95210	0.188183	-0.0629273	FALSE
O95218	0.169184	-0.184053	FALSE
O95219	1.11765	-0.125721	FALSE
O95229	3.00861	-1.40735	TRUE
O95232	2.12024	0.561981	FALSE
O95235	2.54864	-0.854708	FALSE
O95238	0.547784	-0.570731	FALSE
O95239	3.27137	-0.752072	FALSE
O95243	1.03288	-0.271398	FALSE
O95248	1.73404	-0.189189	FALSE
O95249	0.681426	0.432788	FALSE
O95251	1.17189	-0.165838	FALSE
O95258	0.258867	-0.314071	FALSE
O95260	0.921132	0.315644	FALSE
O95271	1.1047	-0.389257	FALSE
O95273	1.87573	-0.775104	FALSE
O95292	0.442297	0.161234	FALSE
O95295	0.566971	-0.179092	FALSE
O95297	1.19394	-0.511413	FALSE
O95298	0.545566	-0.434264	FALSE
O95299	0.478449	0.0576381	FALSE
O95302	0.383403	-0.0737611	FALSE
O95336	0.180006	0.0713899	FALSE
O95340	0.348655	0.106334	FALSE
O95347	1.53867	-0.320908	FALSE
O95352	0.469026	-0.0874305	FALSE
O95359	0.343751	-0.0720007	FALSE
O95361	1.60402	-0.56006	FALSE
O95363	1.50193	-0.289519	FALSE
O95372	0.171528	-0.0798776	FALSE
O95373	1.6328	-0.407504	FALSE
O95376	0.603225	-0.212981	FALSE
O95382	2.50268	-0.880338	FALSE
O95391	0.527387	0.0903351	FALSE
O95394	2.3522	0.214694	FALSE
O95395	1.13602	-0.192051	FALSE
O95396	0.535561	-0.247582	FALSE
O95400	0.672935	-0.309483	FALSE
O95402	1.10041	-0.204686	FALSE
O95405	1.28196	-0.545431	FALSE
O95425	1.08779	-0.201833	FALSE
O95427	0.230103	-0.0697011	FALSE
O95429	0.626215	-0.289506	FALSE
O95433	0.596347	0.203076	FALSE
O95453	2.4268	-0.181978	FALSE
O95456	0.0966826	-0.0265726	FALSE
O95466	0.721318	-0.21738	FALSE
O95470	0.0925555	0.0243647	FALSE
O95476	2.51644	0.333632	FALSE
O95478	2.06551	0.35397	FALSE
O95479	0.784748	0.146892	FALSE
O95486	0.638251	0.240203	FALSE
O95487	0.264753	-0.0753037	FALSE
O95490	0.127274	0.0636183	FALSE
O95544	0.0959649	0.0729388	FALSE
O95551	1.7871	-0.479913	FALSE
O95563	1.27536	-0.260834	FALSE
O95568	1.33517	0.265467	FALSE
O95571	0.369346	-0.149369	FALSE
O95573	0.289719	-0.0714743	FALSE
O95602	1.70449	-0.182492	FALSE
O95613	1.56851	-0.407053	FALSE
O95619	0.456401	-0.234527	FALSE
O95620	0.919692	0.0938253	FALSE
O95625	0.643186	0.0857404	FALSE
O95628	0.694098	0.313835	FALSE
O95630	1.1551	-0.181202	FALSE
O95639	0.716641	-0.125831	FALSE
O95644	0.130966	-0.045128	FALSE
O95671	1.12232	0.323035	FALSE
O95674	0.656086	-0.582889	FALSE
O95677	0.895967	-0.679143	FALSE
O95684	0.968387	-0.443996	FALSE
O95685	0.386262	0.184889	FALSE
O95696	1.38564	-0.224305	FALSE
O95707	0.418672	0.0818099	FALSE
O95714	2.01744	-0.393335	FALSE
O95716	1.32162	-0.287617	FALSE
O95721	1.58264	-0.380243	FALSE
O95747	0.277167	0.0597323	FALSE
O95749	2.61451	0.482478	FALSE
O95755	1.32826	-0.35657	FALSE
O95757	0.263059	0.110373	FALSE
O95758	0.997992	-0.763926	FALSE
O95759	2.41295	-0.369324	FALSE
O95772	1.12911	-0.816708	FALSE
O95777	0.375125	-0.262516	FALSE
O95782	1.46299	-0.147306	FALSE
O95785	1.10917	-0.286076	FALSE
O95786	3.30125	2.57934	TRUE
O95793	2.43496	-0.150128	FALSE
O95801	0.238638	-0.119662	FALSE
O95810	0.939906	-0.533221	FALSE
O95816	0.0232204	0.00481753	FALSE
O95817	1.80951	0.394772	FALSE
O95819	1.40171	-0.232715	FALSE
O95822	0.0847313	-0.0293455	FALSE
O95825	0.954541	0.121364	FALSE
O95831	0.640562	0.120306	FALSE
O95833	1.73534	-0.341025	FALSE
O95834	0.507813	-0.118815	FALSE
O95835	0.40064	0.0708406	FALSE
O95848	0.704899	-0.395074	FALSE
O95858	0.386305	0.175522	FALSE
O95861	0.493181	0.177583	FALSE
O95864	1.5288	-0.994985	FALSE
O95865	0.376484	-0.103152	FALSE
O95870	0.502152	-0.213109	FALSE
O95881	0.224769	-0.0458087	FALSE
O95900	2.07217	-0.522615	FALSE
O95905	2.04062	-0.604878	FALSE
O95926	0.790917	-0.386614	FALSE
O95935	1.03732	-0.442099	FALSE
O95983	0.147223	-0.102532	FALSE
O95985	0.58157	-0.113455	FALSE
O95989	1.8603	-1.48628	TRUE
O95994	0.974375	0.435589	FALSE
O95999	1.80441	0.52733	FALSE
O96000	0.0484821	-0.0163348	FALSE
O96005	0.0118206	0.0031956	FALSE
O96006	0.687989	0.229037	FALSE
O96007	0.400948	0.117364	FALSE
O96008	0.31309	0.0752561	FALSE
O96011	0.317377	-0.200086	FALSE
O96013	0.0163394	0.00548421	FALSE
O96017	1.18006	0.184708	FALSE
O96019	2.31992	-0.575729	FALSE
O96028	2.27643	-0.676569	FALSE
O96033	0.288632	-0.0430121	FALSE
P00167	1.33543	0.433581	FALSE
P00326	0.0437409	-0.0352072	FALSE
P00338	0.29954	-0.0502011	FALSE
P00352	0.39587	-0.147233	FALSE
P00367	0.313223	0.0472202	FALSE
P00374	1.55263	-0.543416	FALSE
P00387	0.20691	0.0678898	FALSE
P00390	0.155196	0.0389187	FALSE
P00403	1.15573	0.340773	FALSE
P00441	0.781696	-0.199614	FALSE
P00450	0.122338	-0.0900335	FALSE
P00488	2.43414	0.440589	FALSE
P00491	0.0550427	0.0232832	FALSE
P00492	0.216054	-0.0792967	FALSE
P00505	0.406917	0.0942125	FALSE
P00519	0.666803	-0.182474	FALSE
P00533	1.03037	-0.316309	FALSE
P00558	0.740201	-0.119449	FALSE
P00568	0.432363	-0.0759406	FALSE
P00736	1.94945	0.936672	FALSE
P00749	0.214604	0.152243	FALSE
P00751	1.87118	0.702951	FALSE
P00813	0.283863	0.0705111	FALSE
P00846	0.670255	-0.325313	FALSE
P00918	0.835295	-0.157886	FALSE
P00966	3.10421	0.82118	FALSE
P00973	3.57385	2.27058	TRUE
P01023	0.575042	-0.287675	FALSE
P01024	2.61235	-1.10942	TRUE
P01031	4.13251	-1.27275	TRUE
P01033	1.28261	0.395682	FALSE
P01034	0.992631	0.305294	FALSE
P01040	1.83965	-0.540151	FALSE
P01112	0.0219787	0.00854991	FALSE
P01116	0.353582	0.198526	FALSE
P01130	0.758159	0.242916	FALSE
P01137	3.3584	-0.628027	FALSE
P01889	0.141	-0.170566	FALSE
P02042	0.198109	-0.255626	FALSE
P02144	1.21501	-0.262782	FALSE
P02458	2.11711	-1.27516	TRUE
P02462	0.975678	-0.711877	FALSE
P02545	0.46459	-0.13879	FALSE
P02649	2.08195	-0.642988	FALSE
P02671	0.422378	-0.240713	FALSE
P02675	0.18269	-0.150073	FALSE
P02679	1.04906	-0.313064	FALSE
P02686	0.0278321	0.0386284	FALSE
P02751	2.39637	-1.78677	TRUE
P02786	2.15525	-0.498779	FALSE
P02792	0.768591	0.319285	FALSE
P02794	0.50213	-0.113893	FALSE
P03905	0.0850496	0.0611417	FALSE
P03915	1.95894	-0.589656	FALSE
P04004	0.0982063	-0.0728721	FALSE
P04035	5.00567	1.75487	TRUE
P04040	0.238703	0.0652616	FALSE
P04049	0.768652	0.318287	FALSE
P04062	0.0507051	0.0377818	FALSE
P04066	0.120749	0.0613449	FALSE
P04075	0.0794179	0.0228905	FALSE
P04080	0.00678791	-0.00373521	FALSE
P04083	1.41015	-0.328761	FALSE
P04114	1.77402	1.18803	TRUE
P04150	0.735257	-0.265196	FALSE
P04156	0.6547	-0.313746	FALSE
P04179	1.75488	1.46851	TRUE
P04181	1.18428	-0.309336	FALSE
P04183	1.57536	-0.560682	FALSE
P04264	0.179828	-0.326647	FALSE
P04350	0.925225	-0.161804	FALSE
P04406	0.695187	-0.0962623	FALSE
P04424	0.0196831	-0.00729362	FALSE
P04439	1.4484	0.782091	FALSE
P04626	1.00807	-0.294042	FALSE
P04632	2.9709	-0.327646	FALSE
P04792	0.939204	-0.119363	FALSE
P04818	2.6244	-1.53018	TRUE
P04843	1.0455	0.19004	FALSE
P04844	0.155491	0.0493792	FALSE
P04899	0.683817	0.0831561	FALSE
P04920	1.09043	0.249333	FALSE
P05023	0.904666	-0.201056	FALSE
P05026	1.39467	-0.619358	FALSE
P05067	4.25433	-1.28032	TRUE
P05091	0.0839964	0.0333447	FALSE
P05106	1.61305	-0.512723	FALSE
P05114	0.561549	-1.71013	FALSE
P05121	0.695834	-0.321762	FALSE
P05141	1.05111	0.212322	FALSE
P05156	2.40421	-1.09232	TRUE
P05161	3.99158	3.35478	TRUE
P05165	0.316592	0.0682958	FALSE
P05166	0.00816237	0.00352798	FALSE
P05198	1.36589	0.148006	FALSE
P05204	0.420384	-0.329761	FALSE
P05362	5.43639	3.44775	TRUE
P05387	0.0484941	-0.0225063	FALSE
P05388	0.485284	-0.169101	FALSE
P05423	0.376751	0.086255	FALSE
P05455	2.31261	0.211	FALSE
P05549	1.50033	0.294869	FALSE
P05556	3.35953	-0.641958	FALSE
P05997	2.07513	-0.958119	FALSE
P06132	0.411397	-0.12661	FALSE
P06213	2.10675	-0.617216	FALSE
P06276	1.65232	-0.663762	FALSE
P06280	0.144746	0.0736862	FALSE
P06396	0.931356	0.0991224	FALSE
P06400	3.3843	-0.662569	FALSE
P06454	2.06613	-1.70799	TRUE
P06493	1.95496	-0.429441	FALSE
P06576	0.544724	0.184793	FALSE
P06703	0.0322387	-0.0225157	FALSE
P06730	1.62357	-0.523722	FALSE
P06733	0.0296753	0.00641074	FALSE
P06737	0.0602021	0.0184042	FALSE
P06744	0.348479	-0.116634	FALSE
P06746	0.586128	0.0970221	FALSE
P06748	0.829937	-0.190694	FALSE
P06753	0.0315173	0.0137227	FALSE
P06756	2.51594	-0.498077	FALSE
P06865	1.07993	-0.205164	FALSE
P07093	2.20771	1.00292	TRUE
P07099	0.195288	0.0562213	FALSE
P07108	2.281	-0.514982	FALSE
P07195	0.520166	-0.164144	FALSE
P07196	0.326089	-0.169826	FALSE
P07199	1.33154	-0.205955	FALSE
P07203	0.453495	0.168	FALSE
P07225	1.10458	-0.535256	FALSE
P07237	0.711281	0.0783796	FALSE
P07305	0.0372885	-0.0295126	FALSE
P07311	1.18411	0.302852	FALSE
P07339	2.44555	-0.719744	FALSE
P07355	0.373407	-0.103808	FALSE
P07384	1.06651	-0.143132	FALSE
P07437	0.193713	-0.0293917	FALSE
P07602	0.118129	0.0508526	FALSE
P07686	0.204722	0.0494178	FALSE
P07711	1.73481	1.13511	TRUE
P07737	1.46997	-0.22532	FALSE
P07738	0.627784	-0.425216	FALSE
P07741	0.217677	-0.0800506	FALSE
P07814	1.51347	-0.0748113	FALSE
P07858	2.42088	-0.403819	FALSE
P07900	1.28011	-0.204219	FALSE
P07902	1.00692	-0.169224	FALSE
P07910	0.0940053	-0.0483574	FALSE
P07919	1.30484	0.787995	FALSE
P07942	2.81326	-0.455316	FALSE
P07947	0.320014	-0.0655781	FALSE
P07948	0.010849	0.00311675	FALSE
P07951	2.20131	-0.985614	FALSE
P07954	0.894674	0.183756	FALSE
P07992	0.367247	0.140134	FALSE
P07996	3.27201	-1.36115	TRUE
P08047	0.602695	-0.368613	FALSE
P08069	2.7262	-0.527283	FALSE
P08133	0.168459	0.0416718	FALSE
P08174	1.54079	0.735379	FALSE
P08183	0.414037	-0.342904	FALSE
P08195	0.798593	-0.182701	FALSE
P08236	1.61258	0.361533	FALSE
P08237	0.79333	-0.103097	FALSE
P08238	2.25031	-0.146729	FALSE
P08240	3.77492	0.587369	FALSE
P08243	0.953631	0.190833	FALSE
P08397	1.49854	0.455132	FALSE
P08559	0.0837602	0.0156995	FALSE
P08571	0.948401	-0.492525	FALSE
P08574	0.961555	0.245225	FALSE
P08579	0.808361	-0.0859273	FALSE
P08581	1.87814	-0.302505	FALSE
P08582	0.763157	-0.269961	FALSE
P08603	2.40256	-0.943328	FALSE
P08621	0.115272	0.0199445	FALSE
P08648	1.13481	-0.27719	FALSE
P08651	0.419951	-0.326645	FALSE
P08670	0.444693	-0.123518	FALSE
P08708	0.404029	-0.208564	FALSE
P08729	0.533116	-0.157937	FALSE
P08754	0.633245	-0.231662	FALSE
P08758	0.691307	0.0848075	FALSE
P08842	0.080002	0.0462861	FALSE
P08865	1.51186	0.29987	FALSE
P08910	0.519025	-0.374561	FALSE
P08962	1.43059	-0.58601	FALSE
P09001	0.463286	0.091602	FALSE
P09012	0.033999	-0.0198956	FALSE
P09038	0.120976	0.0584311	FALSE
P09104	0.847674	-0.290694	FALSE
P09110	0.773088	-0.365605	FALSE
P09132	0.271074	-0.862615	FALSE
P09211	0.261939	0.0674104	FALSE
P09234	0.762172	0.190647	FALSE
P09237	2.13366	1.13213	TRUE
P09327	0.604258	0.280748	FALSE
P09382	1.31118	-0.384398	FALSE
P09417	1.28279	-0.243106	FALSE
P09429	0.620522	-0.157608	FALSE
P09455	0.345856	0.157559	FALSE
P09493	3.74165	-0.433513	FALSE
P09496	0.75409	-0.28681	FALSE
P09497	1.51421	-0.520508	FALSE
P09525	0.854788	-0.367425	FALSE
P09543	2.32666	0.418664	FALSE
P09601	0.364199	-0.174708	FALSE
P09622	0.234865	-0.0599121	FALSE
P09651	0.169821	0.0652743	FALSE
P09661	0.44924	-0.13806	FALSE
P09668	1.07464	-0.290228	FALSE
P09669	0.820224	-0.25706	FALSE
P09871	1.364	0.497587	FALSE
P09874	0.07941	0.0212844	FALSE
P09884	2.02779	-0.528435	FALSE
P09913	3.77318	4.35751	TRUE
P09914	3.72799	4.15243	TRUE
P09936	0.00460838	-0.00260712	FALSE
P09958	1.96301	-0.534144	FALSE
P09960	0.430025	0.0640689	FALSE
P09972	1.44206	-1.29996	TRUE
P0C024	0.0776781	-0.0347532	FALSE
P0C0S5;Q71UI9	0.287517	0.0535883	FALSE
P0C1Z6	0.0350358	0.0214328	FALSE
P0C2W1	1.46461	0.604216	FALSE
P0C7P0	0.330497	0.129101	FALSE
P0C7T5	0.945532	0.177593	FALSE
P0C870	0.596192	0.14316	FALSE
P0CAP2	0.0362802	-0.00873	FALSE
P0CG39	1.40038	-0.561428	FALSE
P0CG40	0.328658	0.148539	FALSE
P0CJ78	1.65833	0.400712	FALSE
P0DI81;P0DI82	1.61227	-0.531917	FALSE
P0DMM9;P0DMN0	0.443577	-0.0991741	FALSE
P0DMV8;P0DMV9	0.114169	0.0234482	FALSE
P0DP23;P0DP24;P0DP25	0.32163	0.246557	FALSE
P0DP91	0.0741451	0.0497161	FALSE
P0DPB5	2.24964	0.413448	FALSE
P0DPB6	2.11163	-0.782926	FALSE
P0DPD8	1.21883	0.493908	FALSE
P0DTL6	3.50407	0.300215	FALSE
P10070	0.187468	-0.0913794	FALSE
P10109	0.0962528	0.055147	FALSE
P10114	1.07643	-0.502515	FALSE
P10155	0.535287	0.174606	FALSE
P10253	0.517488	-0.238993	FALSE
P10301	0.156821	-0.0494598	FALSE
P10321	4.77608	1.5394	TRUE
P10398	1.0217	0.150579	FALSE
P10451	0.106983	0.0631561	FALSE
P10515	1.34677	0.17123	FALSE
P10586	4.31505	-1.67821	TRUE
P10588	0.932485	-0.27234	FALSE
P10599	0.298406	-0.0597651	FALSE
P10606	0.230955	-0.110147	FALSE
P10619	0.260417	-0.0497848	FALSE
P10620	1.61743	0.417188	FALSE
P10636	0.627297	0.419363	FALSE
P10644	1.5501	-0.313031	FALSE
P10746	0.644737	-0.132513	FALSE
P10768	3.26545	-0.305049	FALSE
P10809	0.0370966	0.005983	FALSE
P10909	1.0469	-0.528316	FALSE
P10914	1.82706	0.642924	FALSE
P11021	0.720616	0.105967	FALSE
P11047	3.98238	-1.05187	TRUE
P11117	1.14023	-0.515593	FALSE
P11137	0.459404	0.0635551	FALSE
P11142	0.990551	0.0751716	FALSE
P11166	2.05464	0.149408	FALSE
P11169	1.29427	0.102538	FALSE
P11171	0.159943	0.0359343	FALSE
P11172	0.0659295	0.0236498	FALSE
P11177	0.434111	0.0878885	FALSE
P11182	0.694751	0.105971	FALSE
P11216	0.229534	-0.0504304	FALSE
P11233	0.621759	-0.229033	FALSE
P11234	0.309434	0.0561948	FALSE
P11274	0.690009	-0.109204	FALSE
P11279	0.163961	-0.0881731	FALSE
P11310	0.342317	-0.0441995	FALSE
P11362	1.59862	-0.502021	FALSE
P11387	1.3552	0.133026	FALSE
P11388	1.47541	-0.455088	FALSE
P11413	0.373917	0.0931222	FALSE
P11441	0.522282	-0.0868185	FALSE
P11498	0.993189	-0.215089	FALSE
P11586	0.0568785	-0.0157409	FALSE
P11717	3.44479	-0.976395	FALSE
P11766	0.0672557	0.0241517	FALSE
P11802	0.475866	0.193802	FALSE
P11908	1.35036	-0.710035	FALSE
P11940	1.06545	-0.259929	FALSE
P12004	0.463701	-0.096638	FALSE
P12081	0.488758	0.139663	FALSE
P12235	2.04751	0.401987	FALSE
P12236	1.23289	-0.335914	FALSE
P12259	1.61656	0.965195	FALSE
P12268	0.407235	0.137252	FALSE
P12270	0.539013	-0.0633779	FALSE
P12277	0.162451	0.0846025	FALSE
P12429	0.485406	-0.11141	FALSE
P12532	0.323305	0.0689024	FALSE
P12694	2.01566	-0.537646	FALSE
P12757	0.28234	-0.140006	FALSE
P12814	1.1799	-0.330175	FALSE
P12830	0.968681	-0.384342	FALSE
P12931	3.04386	0.260398	FALSE
P12955	1.34581	-0.103576	FALSE
P12956	0.705944	0.162449	FALSE
P13010	0.837717	0.181339	FALSE
P13051	0.523807	-0.151659	FALSE
P13056	0.372956	0.228874	FALSE
P13073	0.545006	0.184725	FALSE
P13196	0.177142	-0.100684	FALSE
P13473	0.0326185	0.0203742	FALSE
P13489	1.85331	-0.333501	FALSE
P13500	1.05194	-0.347442	FALSE
P13611	3.40586	-1.22464	TRUE
P13612	0.145986	-0.12557	FALSE
P13639	0.485228	-0.0517333	FALSE
P13667	1.30595	0.109413	FALSE
P13674	1.40961	-0.346498	FALSE
P13688	1.49723	1.10873	TRUE
P13693	1.19311	0.621144	FALSE
P13716	0.00800663	-0.00267775	FALSE
P13747	2.62004	1.00337	TRUE
P13797	0.367857	-0.0764249	FALSE
P13798	0.249139	-0.0636222	FALSE
P13804	1.49153	-0.247442	FALSE
P13807	0.247819	-0.0824462	FALSE
P13861	0.566696	-0.0500971	FALSE
P13929	0.393851	0.109353	FALSE
P13984	0.357768	-0.10244	FALSE
P13987	0.998848	-0.656506	FALSE
P13994	0.522183	0.244348	FALSE
P13995	0.486855	-0.121817	FALSE
P14174	1.58088	1.03268	TRUE
P14314	0.141039	-0.0282001	FALSE
P14324	0.190548	-0.06001	FALSE
P14373	0.615205	-0.216751	FALSE
P14384	0.719691	0.15097	FALSE
P14406	0.631294	0.259244	FALSE
P14543	2.09196	-1.0122	TRUE
P14550	0.453498	0.148924	FALSE
P14618	0.312907	0.0616518	FALSE
P14621	0.387137	-0.136501	FALSE
P14625	0.266917	0.0347361	FALSE
P14635	2.30308	-0.869995	FALSE
P14649	0.539317	0.125089	FALSE
P14735	0.733832	0.141817	FALSE
P14854	2.12338	-0.722362	FALSE
P14859	0.696117	-0.231005	FALSE
P14866	0.784819	-0.156441	FALSE
P14868	0.342067	0.0728145	FALSE
P14923	2.03854	-0.436892	FALSE
P14927	2.01944	0.285807	FALSE
P15056	0.765994	-0.328357	FALSE
P15104	2.13949	-0.490525	FALSE
P15121	0.124415	0.0518811	FALSE
P15144	0.996027	-0.279132	FALSE
P15151	2.50656	-0.513564	FALSE
P15170	0.540311	-0.102737	FALSE
P15260	0.894847	-0.322061	FALSE
P15289	0.310904	-0.175128	FALSE
P15291	0.647684	0.450944	FALSE
P15311	0.19193	-0.0386815	FALSE
P15374	0.22166	0.0709687	FALSE
P15408	1.12768	-1.65705	FALSE
P15428	3.83182	-0.800757	FALSE
P15529	2.12132	0.435433	FALSE
P15531	1.20518	0.26011	FALSE
P15559	0.552434	-0.108509	FALSE
P15586	1.74113	-0.646804	FALSE
P15735	0.00776094	-0.00472049	FALSE
P15822	1.11518	0.395138	FALSE
P15848	0.201186	-0.0467801	FALSE
P15880	0.425514	0.083725	FALSE
P15882	1.89213	0.299912	FALSE
P15923	0.634497	0.251342	FALSE
P15924	0.661438	-0.135296	FALSE
P15927	0.881711	0.204825	FALSE
P16035	0.0471015	0.0195021	FALSE
P16070	1.02687	-0.437061	FALSE
P16083	0.717081	-0.288647	FALSE
P16144	3.91113	-1.31885	TRUE
P16152	0.0873898	0.023671	FALSE
P16157	1.86072	-0.509753	FALSE
P16219	0.297383	0.0836083	FALSE
P16220	0.952921	-0.153822	FALSE
P16260	0.289467	-0.112677	FALSE
P16278	0.0797019	0.0315594	FALSE
P16298	0.256802	0.214912	FALSE
P16333	0.182244	-0.0634469	FALSE
P16383	1.1008	0.107446	FALSE
P16401	0.84819	-0.169424	FALSE
P16403	0.0528066	-0.0443979	FALSE
P16422	0.952511	0.173774	FALSE
P16435	0.0276009	0.00812373	FALSE
P16455	0.436943	-0.150461	FALSE
P16591	0.828713	-0.155106	FALSE
P16615	1.96404	-0.443067	FALSE
P16885	0.39056	-0.112878	FALSE
P16930	2.10375	0.355484	FALSE
P16949	0.728195	0.309452	FALSE
P16989	1.65169	-0.903453	FALSE
P17010	0.0923749	0.0511799	FALSE
P17029	1.74611	-0.398061	FALSE
P17050	0.813827	0.162126	FALSE
P17098	0.0980025	0.0449055	FALSE
P17152	1.36725	0.450456	FALSE
P17174	0.784383	-0.183355	FALSE
P17252	0.227552	0.069121	FALSE
P17275	2.54089	0.469971	FALSE
P17301	0.27621	0.093306	FALSE
P17302	1.6476	-0.355485	FALSE
P17405	1.50657	-0.655034	FALSE
P17480	1.75588	-0.314233	FALSE
P17535	0.287424	0.159979	FALSE
P17544	0.360748	0.173963	FALSE
P17568	0.407259	0.0862762	FALSE
P17655	0.559901	-0.0802263	FALSE
P17676	0.247932	-0.0483298	FALSE
P17706	0.36643	-0.1282	FALSE
P17707	2.20261	1.018	TRUE
P17812	0.09399	0.0373879	FALSE
P17844	1.1554	0.239861	FALSE
P17858	1.40854	0.203611	FALSE
P17900	0.157993	-0.0426132	FALSE
P17931	1.0749	0.40528	FALSE
P17936	1.0244	-0.347739	FALSE
P17980	0.145911	0.0466818	FALSE
P17987	0.96509	0.172401	FALSE
P18031	0.232186	-0.0773579	FALSE
P18074	0.210567	0.0614142	FALSE
P18077	1.60439	0.227746	FALSE
P18084	2.04734	-0.309705	FALSE
P18085	0.645438	0.210871	FALSE
P18124	0.125851	-0.0437039	FALSE
P18206	0.808412	-0.100938	FALSE
P18283	1.43907	0.533954	FALSE
P18433	1.38569	-0.219457	FALSE
P18440	1.47763	0.121108	FALSE
P18583	1.57135	-0.306019	FALSE
P18615	0.0217083	-0.00438921	FALSE
P18621	0.144688	0.0603904	FALSE
P18669	0.323858	-0.0766116	FALSE
P18754	0.608853	-0.133637	FALSE
P18858	2.18934	-0.678612	FALSE
P18859	0.848703	-0.65325	FALSE
P18887	0.386501	0.0565284	FALSE
P19022	1.29024	-0.417528	FALSE
P19075	0.299647	0.137268	FALSE
P19174	0.620114	-0.150974	FALSE
P19224	0.315528	-0.163773	FALSE
P19256	0.523919	0.169507	FALSE
P19338	0.142347	0.0510735	FALSE
P19367	0.0434942	-0.0152566	FALSE
P19387	1.87441	0.218368	FALSE
P19388	0.0653483	0.0481697	FALSE
P19404	1.99549	-0.494947	FALSE
P19438	0.964886	-0.522313	FALSE
P19440	1.22131	-0.47278	FALSE
P19447	0.576738	-0.152581	FALSE
P19474	2.79137	1.50386	TRUE
P19484	2.1274	-0.368576	FALSE
P19525	0.94034	0.204124	FALSE
P19532	0.590218	0.236077	FALSE
P19623	0.237441	0.0934893	FALSE
P19634	1.39993	-0.518312	FALSE
P19784	0.478488	-0.16101	FALSE
P19793	3.09532	-0.900743	FALSE
P19838	1.4319	0.216326	FALSE
P19971	3.14693	1.46399	TRUE
P20020	0.801972	-0.105761	FALSE
P20042	1.76011	0.299083	FALSE
P20073	0.168782	-0.0385965	FALSE
P20226	0.331102	-0.140064	FALSE
P20290	0.334032	-0.272079	FALSE
P20336	0.834281	0.238963	FALSE
P20337	0.863689	-0.509218	FALSE
P20338	0.758434	-0.178417	FALSE
P20339	1.52075	-0.617834	FALSE
P20340	0.735149	-0.207677	FALSE
P20393	2.07537	0.682127	FALSE
P20585	0.963035	-0.217238	FALSE
P20591	5.37763	3.656	TRUE
P20618	0.657652	-0.209187	FALSE
P20645	0.41699	-0.10137	FALSE
P20674	1.33543	0.186517	FALSE
P20700	0.605374	-0.183524	FALSE
P20749	0.675041	0.450843	FALSE
P20810	0.225232	0.100386	FALSE
P20823	1.08644	-0.280867	FALSE
P20839	1.50997	0.223582	FALSE
P20933	2.47162	-1.97576	TRUE
P20936	0.0547091	0.0215134	FALSE
P20962	0.461331	0.693529	FALSE
P21127	1.78782	-0.150925	FALSE
P21266	1.4474	0.593771	FALSE
P21281	1.60341	-0.30063	FALSE
P21283	0.404678	0.106462	FALSE
P21291	0.452474	-0.134122	FALSE
P21333	3.14938	-0.292086	FALSE
P21359	1.48711	-0.171496	FALSE
P21397	1.43222	0.225556	FALSE
P21399	1.68789	-0.171672	FALSE
P21579	1.89816	-0.526219	FALSE
P21580	2.16446	0.995229	FALSE
P21589	0.789999	0.241371	FALSE
P21675	0.30016	0.0699822	FALSE
P21796	0.22196	-0.0341026	FALSE
P21912	0.950096	0.375287	FALSE
P21926	2.68408	-1.03189	TRUE
P21953	0.503373	0.18059	FALSE
P21964	0.644835	0.264771	FALSE
P21980	2.38402	0.308262	FALSE
P22033	0.402173	-0.138576	FALSE
P22059	1.36372	0.406806	FALSE
P22061	0.253358	-0.0504176	FALSE
P22087	0.984112	-0.20703	FALSE
P22090	0.340514	-0.108615	FALSE
P22102	0.263768	0.0473516	FALSE
P22234	1.60729	-0.209579	FALSE
P22304	2.77508	-0.522547	FALSE
P22307	0.452136	0.0824982	FALSE
P22314	1.73603	-0.102898	FALSE
P22392	0.122951	-0.139924	FALSE
P22413	0.374186	0.202237	FALSE
P22415	0.81683	0.666055	FALSE
P22570	0.431041	-0.112851	FALSE
P22626	0.190325	0.0492499	FALSE
P22670	1.1544	0.231968	FALSE
P22676	0.210758	0.0855126	FALSE
P22681	0.535973	0.132155	FALSE
P22692	2.33602	-1.37058	TRUE
P22694	1.03103	-0.221467	FALSE
P22695	0.416969	0.135449	FALSE
P22736	2.82323	-2.07495	TRUE
P22830	0.0655442	0.0115182	FALSE
P23025	0.87631	-0.231462	FALSE
P23141	0.0385849	0.0210655	FALSE
P23193	0.172276	-0.0338668	FALSE
P23229	0.45987	-0.101061	FALSE
P23246	0.0843118	0.030831	FALSE
P23258	0.359766	-0.118496	FALSE
P23284	2.73203	0.209334	FALSE
P23368	0.0719512	0.0259111	FALSE
P23378	0.134505	0.0359065	FALSE
P23381	3.85033	1.40138	TRUE
P23396	2.30967	0.133066	FALSE
P23434	1.28322	-0.621207	FALSE
P23443	1.40864	-0.376211	FALSE
P23458	2.79873	-1.09431	TRUE
P23469	0.0521471	-0.0398809	FALSE
P23470	1.09837	-0.364535	FALSE
P23497	0.412593	0.193495	FALSE
P23526	1.53437	-0.106235	FALSE
P23528	0.366214	0.11273	FALSE
P23588	0.0328998	0.0241278	FALSE
P23610	0.293198	-0.105872	FALSE
P23634	0.310052	0.0665213	FALSE
P23677	0.313146	-0.177877	FALSE
P23743	2.50988	-0.321997	FALSE
P23786	0.297327	-0.0728635	FALSE
P23919	0.0194518	-0.004052	FALSE
P23921	2.12907	-0.493335	FALSE
P24385	1.8936	0.936613	FALSE
P24386	1.5503	-0.361848	FALSE
P24468	0.104019	0.0491381	FALSE
P24534	1.8097	-0.297948	FALSE
P24539	0.202355	0.0740002	FALSE
P24557	0.642083	0.215877	FALSE
P24588	3.88062	-0.257058	FALSE
P24666	1.60083	-0.12671	FALSE
P24752	0.67221	-0.210347	FALSE
P24863	0.79466	-0.456774	FALSE
P24864	0.261563	-0.0826059	FALSE
P24928	3.67619	0.329631	FALSE
P24941	0.538183	-0.24213	FALSE
P25054	0.41805	-0.103381	FALSE
P25098	0.265938	0.103762	FALSE
P25205	1.51965	-0.323909	FALSE
P25325	0.121279	0.0693628	FALSE
P25398	0.725602	0.331279	FALSE
P25440	1.84038	0.62185	FALSE
P25445	1.59129	-1.23511	TRUE
P25490	1.03223	-0.333647	FALSE
P25685	1.34913	0.313907	FALSE
P25686	1.37705	0.217668	FALSE
P25705	0.461345	0.168206	FALSE
P25774	1.60348	0.337105	FALSE
P25786	0.78286	0.0994841	FALSE
P25787	1.26964	-0.231643	FALSE
P25788	0.849474	0.192834	FALSE
P25789	0.480133	-0.217559	FALSE
P25815	0.394473	-0.898628	FALSE
P25963	2.69686	0.508066	FALSE
P26006	1.99638	-0.547837	FALSE
P26038	0.847685	-0.293636	FALSE
P26045	1.44809	-0.372262	FALSE
P26196	0.130225	-0.0390161	FALSE
P26358	2.50423	-0.743167	FALSE
P26368	0.0918595	-0.0358624	FALSE
P26373	3.4196	0.578879	FALSE
P26374	0.191848	-0.0732925	FALSE
P26440	0.71048	0.131984	FALSE
P26447	0.942095	0.117812	FALSE
P26572	0.452484	0.0667154	FALSE
P26583	1.40011	-0.448874	FALSE
P26599	0.466511	-0.256133	FALSE
P26639	0.747747	-0.077195	FALSE
P26640	0.596542	-0.059882	FALSE
P26641	0.563514	0.0999297	FALSE
P26885	0.860243	0.317034	FALSE
P27105	0.435947	-0.225356	FALSE
P27144	0.142444	0.020991	FALSE
P27216	0.000709782	-0.00054222	FALSE
P27338	0.408921	0.246994	FALSE
P27348	1.01665	-0.789387	FALSE
P27361	1.28535	-0.230602	FALSE
P27448	0.951273	-0.285542	FALSE
P27487	0.259751	0.0936261	FALSE
P27540	1.79134	-0.933346	FALSE
P27635	0.647251	-0.106977	FALSE
P27694	1.6207	-0.254862	FALSE
P27695	1.36433	-0.865288	FALSE
P27707	1.51801	-0.408953	FALSE
P27708	2.15818	-0.220438	FALSE
P27797	0.130503	-0.0344506	FALSE
P27816	0.00323796	-0.000772502	FALSE
P27824	0.284529	0.0926533	FALSE
P27986	1.57507	0.154862	FALSE
P28062	1.21371	0.651722	FALSE
P28065	2.21113	0.700143	FALSE
P28066	1.00981	0.144916	FALSE
P28070	0.364086	-0.122672	FALSE
P28072	0.58547	0.0541545	FALSE
P28074	0.292523	-0.0512941	FALSE
P28288	0.286681	0.0798482	FALSE
P28289	1.3197	-0.334419	FALSE
P28290	0.768135	-0.18436	FALSE
P28328	0.858878	0.429668	FALSE
P28330	0.305979	-0.161621	FALSE
P28331	0.156955	-0.0290977	FALSE
P28332	0.293544	-0.14304	FALSE
P28340	0.00803424	0.00364371	FALSE
P28347	2.05905	-0.499481	FALSE
P28370	1.9588	-0.588715	FALSE
P28472	0.850594	-0.325323	FALSE
P28482	0.300899	-0.0656838	FALSE
P28562	1.40737	0.377314	FALSE
P28676	0.690838	-0.197393	FALSE
P28702	2.75178	-0.36315	FALSE
P28715	1.05027	-0.241285	FALSE
P28749	4.60768	-0.64697	FALSE
P28799	2.54664	-0.88443	FALSE
P28827	2.4724	-0.997633	FALSE
P28838	4.26208	0.951028	FALSE
P28907	0.665737	0.264048	FALSE
P29083	0.539299	-0.238817	FALSE
P29084	1.60717	-0.349799	FALSE
P29144	1.06101	-0.147068	FALSE
P29218	0.653518	0.110877	FALSE
P29279	2.47979	-1.4769	TRUE
P29317	0.378328	0.0914962	FALSE
P29323	1.03519	-0.24828	FALSE
P29350	1.4368	-0.135898	FALSE
P29353	0.403287	0.0977095	FALSE
P29372	2.05457	-0.696371	FALSE
P29373	3.15499	0.555888	FALSE
P29374	1.60173	-0.123048	FALSE
P29375	3.60009	-0.383516	FALSE
P29401	1.12309	-0.167067	FALSE
P29466	2.78679	1.3165	TRUE
P29508	2.38405	0.470082	FALSE
P29558	1.04123	-0.490381	FALSE
P29590	3.48411	1.03251	TRUE
P29597	0.261495	-0.177436	FALSE
P29692	1.01532	-0.238624	FALSE
P29762	0.526976	-0.326195	FALSE
P29966	1.77471	-1.51682	TRUE
P29992	0.456207	-0.218876	FALSE
P30038	0.562796	-0.153991	FALSE
P30039	0.203747	-0.125576	FALSE
P30040	0.971268	0.169448	FALSE
P30041	1.65323	0.141772	FALSE
P30043	1.54118	-0.783984	FALSE
P30044	0.252566	0.0679798	FALSE
P30046	0.924028	-0.318652	FALSE
P30048	0.143079	0.0719908	FALSE
P30049	0.24442	-0.145549	FALSE
P30050	1.34241	-0.282305	FALSE
P30084	1.09859	-0.283716	FALSE
P30085	1.36088	-0.236317	FALSE
P30086	0.354191	-0.0504231	FALSE
P30101	1.35341	0.29576	FALSE
P30153	0.506889	-0.10679	FALSE
P30154	1.15342	-0.353675	FALSE
P30260	0.49133	-0.115614	FALSE
P30281	1.89173	-1.0852	TRUE
P30291	1.50385	0.647996	FALSE
P30305	0.431997	0.275539	FALSE
P30405	0.220987	0.124784	FALSE
P30411	1.35267	-0.93248	FALSE
P30414	1.48203	-0.446484	FALSE
P30419	0.133935	-0.0578365	FALSE
P30519	0.943018	0.268027	FALSE
P30520	0.693098	0.279727	FALSE
P30530	3.8661	-1.78377	TRUE
P30533	2.95069	-0.428502	FALSE
P30536	0.345824	0.150622	FALSE
P30566	0.0113532	-0.00497293	FALSE
P30622	0.346012	0.0794547	FALSE
P30626	1.79966	-0.303401	FALSE
P30740	0.583862	0.133072	FALSE
P30825	0.491002	0.182099	FALSE
P30837	0.627306	-0.252613	FALSE
P30838	0.31123	-0.0955078	FALSE
P30876	1.95074	-0.263228	FALSE
P31040	0.911164	-0.201178	FALSE
P31146	0.235825	-0.128768	FALSE
P31150	0.173078	0.0606832	FALSE
P31153	1.73807	0.523441	FALSE
P31273	1.02015	0.432526	FALSE
P31321	3.0682	-0.326419	FALSE
P31323	0.923062	-0.173637	FALSE
P31327	1.06759	0.299788	FALSE
P31350	2.04002	-1.04575	TRUE
P31431	0.190775	-0.11164	FALSE
P31641	1.0729	-0.444827	FALSE
P31644	0.354229	-0.25497	FALSE
P31689	2.59537	0.448272	FALSE
P31749	1.07106	-0.454509	FALSE
P31751	2.59223	-0.146202	FALSE
P31930	0.554646	0.183375	FALSE
P31937	1.46278	-0.364746	FALSE
P31939	0.105573	-0.0318248	FALSE
P31942	0.806881	-0.209331	FALSE
P31943	0.596246	0.0863141	FALSE
P31946	1.67894	-0.406115	FALSE
P31947	0.422469	0.0738048	FALSE
P31948	0.806877	0.131398	FALSE
P31949	1.12766	-0.351525	FALSE
P32019	1.67916	-0.220035	FALSE
P32119	0.534319	0.478331	FALSE
P32121	0.451896	0.0920222	FALSE
P32189	0.0244636	-0.0184348	FALSE
P32321	0.767649	-0.194241	FALSE
P32322	1.67821	-0.476532	FALSE
P32455	3.74216	2.37856	TRUE
P32456	3.72618	0.848946	FALSE
P32519	0.0586799	-0.0577848	FALSE
P32780	1.02727	0.127929	FALSE
P32856	0.358741	-0.225541	FALSE
P32929	0.467015	-0.185114	FALSE
P32969	0.252944	0.142525	FALSE
P32970	0.727571	-0.407354	FALSE
P33121	0.821597	0.204529	FALSE
P33176	1.52532	-0.191147	FALSE
P33240	0.0353517	0.00885694	FALSE
P33316	1.34734	-0.483808	FALSE
P33527	1.00832	-0.171518	FALSE
P33552	0.225385	-0.140745	FALSE
P33764	1.50597	0.44436	FALSE
P33897	1.69881	0.236694	FALSE
P33908	0.0712241	-0.0364921	FALSE
P33947	0.0400839	-0.0236534	FALSE
P33981	5.18101	-1.17122	TRUE
P33991	0.204858	-0.0588545	FALSE
P33992	0.548233	-0.122051	FALSE
P33993	0.467448	-0.106498	FALSE
P34059	0.650935	0.287847	FALSE
P34896	0.0546717	0.015022	FALSE
P34897	0.125137	-0.0261754	FALSE
P34913	1.50637	0.24017	FALSE
P34932	1.80844	-0.127412	FALSE
P34947	0.000827431	-0.000360141	FALSE
P34949	0.288426	-0.0948647	FALSE
P35080	2.22752	-0.668654	FALSE
P35219	0.396896	0.223701	FALSE
P35221	3.16858	-0.372601	FALSE
P35222	0.840384	-0.220063	FALSE
P35226	0.804205	0.236108	FALSE
P35227	0.595123	0.171097	FALSE
P35232	0.13867	0.0409022	FALSE
P35237	0.750746	0.311212	FALSE
P35240	1.91874	-0.361303	FALSE
P35241	4.21117	-0.254181	FALSE
P35244	0.0797217	0.0397267	FALSE
P35249	0.0397482	-0.00718436	FALSE
P35250	2.28986	-0.409355	FALSE
P35251	2.29816	-0.352179	FALSE
P35268	1.85452	0.258027	FALSE
P35269	2.00704	-1.67676	TRUE
P35270	0.705124	-0.200231	FALSE
P35354	1.18323	0.20042	FALSE
P35475	0.0348197	-0.0202291	FALSE
P35520	0.335892	0.123347	FALSE
P35527	0.303023	-0.571875	FALSE
P35568	3.2847	-1.5502	TRUE
P35573	0.337898	0.0813474	FALSE
P35579	1.85323	-0.160794	FALSE
P35580	3.89966	-0.206918	FALSE
P35606	0.574171	0.111663	FALSE
P35610	1.82519	-0.920625	FALSE
P35611	2.00787	-0.447828	FALSE
P35612	1.4027	-0.266906	FALSE
P35613	2.23434	-0.483425	FALSE
P35637	1.43316	-0.61412	FALSE
P35658	3.16839	-0.317365	FALSE
P35659	0.507171	0.0861584	FALSE
P35670	0.161272	-0.0532634	FALSE
P35680	0.247756	0.144528	FALSE
P35754	1.36706	0.490586	FALSE
P35790	0.654238	0.306551	FALSE
P35813	0.296114	-0.0639956	FALSE
P35869	2.57217	-0.551619	FALSE
P35914	0.241146	-0.0685297	FALSE
P35998	0.847724	0.108489	FALSE
P36021	1.58515	-2.35301	TRUE
P36404	0.906572	-0.111735	FALSE
P36405	2.04192	-0.528287	FALSE
P36507	1.48386	-0.24239	FALSE
P36542	0.766742	0.169206	FALSE
P36543	0.462362	0.196691	FALSE
P36551	0.183673	0.0616371	FALSE
P36575	1.64853	1.24606	TRUE
P36578	0.0455171	-0.00661913	FALSE
P36639	2.50732	-0.371534	FALSE
P36776	0.0435983	0.0114102	FALSE
P36871	0.129605	-0.0300923	FALSE
P36873	1.10708	-0.815812	FALSE
P36894	2.16766	-0.36393	FALSE
P36897	1.13043	-0.227774	FALSE
P36915	0.0442771	0.0134484	FALSE
P36954	2.17865	-0.795984	FALSE
P36956	0.195478	0.0597553	FALSE
P36957	1.0671	-0.559008	FALSE
P36969	2.25885	0.460107	FALSE
P37108	1.0097	-0.253043	FALSE
P37173	3.65789	-1.56905	TRUE
P37198	0.246243	-0.0779696	FALSE
P37235	0.0510275	-0.033298	FALSE
P37268	0.593031	-0.181115	FALSE
P37275	0.521559	0.109147	FALSE
P37287	0.352536	0.0630615	FALSE
P37802	0.0546151	-0.0158583	FALSE
P37837	0.882085	-0.0531809	FALSE
P37840	1.57739	-0.489627	FALSE
P38117	0.631705	-0.149984	FALSE
P38159	0.262147	-0.110418	FALSE
P38398	1.61978	-0.523023	FALSE
P38432	0.297052	0.0928658	FALSE
P38435	1.65507	-0.330968	FALSE
P38571	0.105733	0.0707148	FALSE
P38606	0.336947	0.0865517	FALSE
P38646	0.57959	-0.160092	FALSE
P38919	0.479472	-0.328057	FALSE
P38935	0.6414	-0.125464	FALSE
P38936	1.30862	-0.327029	FALSE
P39019	0.889338	0.191258	FALSE
P39023	0.900046	-0.293409	FALSE
P39060	3.07692	-1.32697	TRUE
P39656	0.53574	0.16024	FALSE
P39687	0.0348811	0.012562	FALSE
P39748	0.265586	0.127027	FALSE
P39880	2.43266	-0.306116	FALSE
P40121	1.04895	0.119173	FALSE
P40123	0.598909	-0.101213	FALSE
P40189	1.4034	-0.345732	FALSE
P40199	1.3019	0.457652	FALSE
P40222	0.188666	-0.0405541	FALSE
P40227	0.862738	0.165096	FALSE
P40261	0.139671	0.0302813	FALSE
P40306	2.59093	0.561371	FALSE
P40337	2.71394	-1.37166	TRUE
P40424	1.48872	-0.452715	FALSE
P40429	0.662996	-0.127827	FALSE
P40616	0.120567	0.0620941	FALSE
P40692	2.62936	-0.511447	FALSE
P40763	2.76748	-0.799276	FALSE
P40818	0.0388984	-0.0163994	FALSE
P40855	1.44716	-0.931911	FALSE
P40925	0.856247	0.0927021	FALSE
P40926	1.68834	0.169866	FALSE
P40937	2.19727	-0.262646	FALSE
P40938	0.553197	-0.127526	FALSE
P40939	0.0689893	-0.0190287	FALSE
P41091	0.54001	0.06593	FALSE
P41162	2.76749	0.773248	FALSE
P41208	2.83856	-0.952689	FALSE
P41212	1.67964	0.498328	FALSE
P41214	1.9845	-0.416943	FALSE
P41223	0.464098	-0.162627	FALSE
P41226	0.37515	0.255134	FALSE
P41227	1.24326	-0.186723	FALSE
P41229	1.54844	-0.334377	FALSE
P41235	1.24132	0.432379	FALSE
P41236	1.98475	0.408177	FALSE
P41240	0.176827	0.0713632	FALSE
P41247	0.620224	-0.171518	FALSE
P41250	0.430727	0.0945961	FALSE
P41252	0.846414	-0.101676	FALSE
P41567	0.312973	0.042985	FALSE
P41743	0.573456	0.184065	FALSE
P41970	2.5217	-0.544155	FALSE
P42025	0.173593	0.167926	FALSE
P42126	0.357029	0.12137	FALSE
P42166	1.99047	-0.263834	FALSE
P42167	0.995654	0.160148	FALSE
P42224	1.46418	0.503574	FALSE
P42226	0.478743	-0.132401	FALSE
P42285	1.77239	-0.210056	FALSE
P42330	0.584234	0.201635	FALSE
P42336	0.317937	0.111021	FALSE
P42338	0.667733	-0.13518	FALSE
P42345	0.809253	-0.113901	FALSE
P42356	1.16356	-0.210537	FALSE
P42566	0.302001	0.100543	FALSE
P42568	1.21909	-0.283797	FALSE
P42574	0.625096	-0.205753	FALSE
P42575	0.144611	0.0650266	FALSE
P42677	0.555114	-0.139323	FALSE
P42680	0.418687	0.218345	FALSE
P42684	1.39671	-0.272245	FALSE
P42685	0.657163	0.115462	FALSE
P42694	1.74119	-0.411925	FALSE
P42695	1.01736	-0.439117	FALSE
P42696	0.775881	-0.38291	FALSE
P42704	0.405733	-0.0737309	FALSE
P42765	0.789164	0.14682	FALSE
P42766	1.40629	0.777094	FALSE
P42773	0.802949	-0.246523	FALSE
P42785	0.883472	0.336468	FALSE
P42830	1.94894	1.34416	TRUE
P42858	1.72688	-0.216204	FALSE
P42892	0.825811	-0.243628	FALSE
P42898	0.226251	0.108446	FALSE
P43007	0.292125	0.102644	FALSE
P43034	0.0922203	0.0279392	FALSE
P43155	0.133213	0.0393218	FALSE
P43243	0.984496	-0.292747	FALSE
P43246	0.0413202	0.0191903	FALSE
P43250	2.49102	-0.402167	FALSE
P43251	1.5645	-0.497597	FALSE
P43304	0.298007	-0.0526902	FALSE
P43307	0.228695	-0.0632441	FALSE
P43353	3.34876	-0.815734	FALSE
P43378	0.450832	-0.124147	FALSE
P43487	0.296288	0.0995435	FALSE
P43490	2.17435	0.655863	FALSE
P43686	0.285109	-0.039582	FALSE
P43897	0.000236124	6.19e-05	FALSE
P45877	0.417023	0.131189	FALSE
P45880	2.9136	0.352377	FALSE
P45954	1.84238	-0.333351	FALSE
P45973	1.7126	-0.883753	FALSE
P45974	0.184368	0.0394407	FALSE
P45983	0.781389	0.175955	FALSE
P45984	0.666799	0.203958	FALSE
P45985	0.33142	0.103013	FALSE
P46013	2.83269	-0.80108	FALSE
P46019	0.498672	-0.0821636	FALSE
P46020	0.781373	-0.134438	FALSE
P46060	1.14383	0.124611	FALSE
P46063	2.38412	0.251241	FALSE
P46087	0.345271	-0.0644574	FALSE
P46100	1.07325	-0.197979	FALSE
P46108	0.514213	0.101435	FALSE
P46109	0.551808	0.189919	FALSE
P46199	1.31961	-0.484264	FALSE
P46379	1.12372	-0.654698	FALSE
P46459	0.683904	0.118698	FALSE
P46527	2.83776	0.435362	FALSE
P46734	0.858679	-0.205476	FALSE
P46736	0.0144273	0.00475091	FALSE
P46776	0.099681	0.0290462	FALSE
P46777	0.10382	-0.0338366	FALSE
P46778	0.157502	-0.090101	FALSE
P46779	0.709819	-0.232236	FALSE
P46781	0.399705	0.0772538	FALSE
P46782	0.171689	-0.152957	FALSE
P46783	1.38695	-0.84819	FALSE
P46821	2.76919	-0.449248	FALSE
P46926	0.00843706	-0.00517997	FALSE
P46934	0.169094	-0.0548314	FALSE
P46937	3.21649	-0.386779	FALSE
P46939	2.52241	-0.269496	FALSE
P46940	0.509813	-0.0715656	FALSE
P46976	0.119896	-0.0780029	FALSE
P46977	0.805208	0.228191	FALSE
P47712	1.50796	0.249553	FALSE
P47736	0.54026	0.124801	FALSE
P47755	1.69081	-0.544881	FALSE
P47756	0.471139	0.0882568	FALSE
P47813	3.33938	0.287403	FALSE
P47895	0.0949202	-0.031269	FALSE
P47897	0.972819	-0.161514	FALSE
P47914	0.748235	-0.558676	FALSE
P47974	1.61867	0.98959	FALSE
P47985	0.616485	0.181993	FALSE
P48047	1.12085	0.221033	FALSE
P48059	1.04751	0.432067	FALSE
P48067	0.0750331	0.0579039	FALSE
P48147	0.0368766	0.0169332	FALSE
P48163	0.545976	-0.129031	FALSE
P48200	2.47639	0.254865	FALSE
P48380	0.897607	-0.38235	FALSE
P48382	1.47731	-0.505746	FALSE
P48426	1.37621	-0.357382	FALSE
P48431	0.364625	0.137985	FALSE
P48436	1.51381	1.09453	TRUE
P48444	0.755756	-0.189605	FALSE
P48449	0.097568	-0.0293294	FALSE
P48454	0.00401447	-0.00144905	FALSE
P48506	1.6661	0.372504	FALSE
P48507	1.61894	-0.463476	FALSE
P48509	0.435432	-0.368076	FALSE
P48552	1.29087	0.517863	FALSE
[truncated: 5,781 more rows]
