# Supplementary material for: Exploring How Workflow Variations in Denaturation-Based Assays Impact Global Protein–Protein Interaction Predictions
Source: Mol Cell Proteomics. 2025 Dec 11;25(2):101479. doi: 10.1016/j.mcpro.2025.101479 (PMC12829148; doi:10.1016/j.mcpro.2025.101479)
Supplement: Table S6 [file mmc6.xlsx]

## Sheet: Descriptions
Tab name	Tab description	Column/Row headers		Notes
Table_S6A	CORUM complex soluble and insoluble Tapioca Scores at 0 and 18 HPI. A Complex is shown if it has a score of at least 0.6 in any column	Complex		The name of the CORUM Complex
		Tapioca Score	0-Sol	The Tapioca score of the given comples at the given HPI and in the given fraction. Named as HPI-Fraction
			18-Sol
			0-InSol
			18-InSol

## Sheet: Table_S6A
Complex	0-Sol	18-Sol	0-InSol	18-InSol
GRB2-SHP-2 complex, PDGF stimulated	0.77587	0.765662	0.815062	0.805769
MCM complex	0.767701	0.779082	0.786582	0.800094
APPBP1-UBA3 complex	0.775284	0.809317	0.790117	0.809869
EIF3 core complex (EIF3A, EIF3B, EIF3G, EIF3I)	0.81338	0.816069	0.784557	0.789244
EIF3 complex (EIF3B, EIF3G, EIF3I)	0.827234	0.802531	0.775577	0.799732
SNX complex (SNX1, SNX6)	0.83469	0.807365	0.726646	0.81203
EIF3 complex (EIF3A, EIF3B, EIF3G, EIF3I, EIF3C)	0.789755	0.776456	0.762168	0.783659
SOS1-ABI1-EPS8 complex	0.800965	0.781194	0.742016	0.834605
3-Hydroxyacyl CoA dehydrogenase	0.79517	0.791106	0.754803	0.815171
SMN1-SIP1-SNRP complex	0.789413	0.876796	0.778453	0.77257
PA28-20S proteasome	0.777779	0.843645	0.77294	0.849163
20S proteasome	0.807152	0.861366	0.813763	0.869281
PA28gamma-20S proteasome	0.789491	0.853582	0.798903	0.859362
SHC-GRB2 complex	0.764441	0.813709	0.852812	0.837501
RFC core complex	0.811419	0.747522	0.84423	0.862374
SIMPLE-HRS-STAM1 complex	0.792989	0.781612	0.85757	0.873672
RELA-STAT3 complex	0.811647	0.799893	0.838773	0.86605
WICH complex	0.703641	0.764374	0.91973	0.830873
TorsinA-TorsinB complex	0.68629	0.692729	0.857304	0.789425
TRA2B1-SRSF9-SRSF6 complex	0.842358	0.706031	0.925128	0.926201
SRSF9-SRSF6 complex	0.872206	0.696293	0.917829	0.926201
SMC1-SMC3 complex	0.912118	0.812802	0.964927	0.965032
PeBoW complex	0.862103	0.819382	0.931705	0.904334
PSF-p54(nrb) complex	0.935775	0.850997	0.778545	0.901609
Remodeling and spacing factor (RSF) complex	0.899182	0.82992	0.730829	0.877547
IFP35-NMI complex	0.816868	0.881807	0.894978	0.869732
LIN2-SAP97 complex	0.83051	0.874609	0.895706	0.887706
Ku antigen complex	0.870512	0.879914	0.833498	0.868524
DEAF1- complex	0.870512	0.879914	0.833498	0.868524
BBS-chaperonin complex	0.836946	0.855912	0.828166	0.857962
CCT complex (chaperonin containing TCP1 complex)	0.837969	0.853076	0.868861	0.875372
SUA1-UBA2 complex	0.846473	0.849146	0.86175	0.85429
CAP(C)-CAP(E) complex	0.925293	0.912867	0.899677	0.894937
MCM4-MCM6-MCM7 complex	0.898238	0.88741	0.873744	0.882008
MCM2-MCM4-MCM6-MCM7 complex	0.885065	0.877895	0.877388	0.885296
PA28 complex	0.869971	0.906063	0.933977	0.937507
FACT complex	0.943401	0.934651	0.90355	0.954661
DNA ligase IV-condensin complex	0.925293	0.912867	0.595319	0.594573
PU.1-SIN3A-HDAC complex	0.885047	0.813037	0.587182	0.511082
XRCC6-XRCC5-WRN complex	0.870512	0.879914	0.509372	0.548988
TIM (TIM9, TIM10) complex, mitochondrial	0.813971	0.900056	0.545092	0.859236
BRCA1-HDAC1-HDAC2 complex	0.81139	0.855898	0.53795	0.765622
LSm2-8 complex	0.782489	0.837491	0.678391	0.680934
snRNP-free U1A (SF-A) complex	0.784249	0.827839	0.702976	0.644543
WRN-Ku70-Ku80-PARP1 complex	0.805046	0.865635	0.636993	0.650506
RIPK1-FADD-caspase-8 complex	0.813773	0.870416	0.675392	0.697488
Death induced signaling complex II (FADD, CASP8, CFLAR), cytosolic, CD95L induced	0.813773	0.88531	0.675392	0.697488
DISC complex (CD95, FADD, CASP8)	0.813773	0.88531	0.675392	0.697488
mSin3A-HDAC1-HDAC2 complex	0.88582	0.842637	0.632068	0.729557
TRF2-Ku complex	0.870512	0.847091	0.675213	0.633873
MAD1-mSin3A-HDAC2 complex	0.893238	0.84203	0.632068	0.621846
VHL-TCEB1-TCEB2 complex	0.784013	0.774416	0.299016	0.596186
VHL-ElonginB-ElonginC complex	0.784013	0.774416	0.299016	0.596186
ITGA2-ITGB1 complex	0.772978	0.762019	0.509795	0.63082
ITGA2-ITGB1-CHAD complex	0.772978	0.762019	0.509795	0.63082
ITGA2-ITGB1-COL6A3 complex	0.772978	0.762019	0.509795	0.63082
SNX complex (SNX1, SNX1a, SNX2, SNX4, INSR)	0.701234	0.715746	0.477052	0.689355
RAD17-RFC complex	0.776369	0.70629	0.476578	0.734985
CHTF18-RFC2-5 complex	0.776369	0.70629	0.561347	0.734985
Exon junction complex (mRNA splicing-dependent)	0.787664	0.713096	0.702709	0.49766
CoREST-HDAC2 complex	0.802038	0.691447	0.768391	0.552935
CAND1-CUL1-RBX1 complex	0.674424	0.783192	0.760025	0.56903
Polycystin-1-E-cadherin-beta-catenin complex	0.720657	0.758307	0.815728	0.54067
Cell-cell junction complex (CDH1-CTNNB1)	0.720657	0.758307	0.815728	0.54067
RB1-HDAC1-BRG1 complex	0.515588	0.64313	0.682848	0.43755
ADIPOQ-PLOD3-GLT25D1 complex	0.423378	0.675793	0.733109	0.489081
P-TEFb-SKP2 complex	0.521156	0.750377	0.762661	0.553693
CASP8-FADD-MALT1-BCL10 complex	0.602402	0.774917	0.646683	0.602443
Hsp90-p23 complex	0.588904	0.74881	0.672082	0.629674
PA700 complex	0.60968	0.703873	0.59208	0.684879
MPP7-DLG1-LIN7A complex	0.637235	0.657424	0.581759	0.683798
LIN2-LIN7-SAP97 complex	0.637235	0.657424	0.588095	0.688976
LIN2-LIN7-SAP97-MINT1 complex	0.637235	0.657424	0.588095	0.688976
Cofilin-actin-CAP1 complex	0.628131	0.677297	0.642029	0.721148
VAM1-VELI1 complex	0.613928	0.629459	0.69332	0.685183
WNK1-OSR1 complex	0.630182	0.662648	0.650405	0.659697
LRRC8A-LRRC8D complex	0.713994	0.671659	0.648162	0.72427
APLG1-Rababtin5 complex	0.669201	0.685545	0.691595	0.668345
Multisynthetase complex	0.681207	0.649822	0.667225	0.674515
DISC complex (FAS, FADD, CASP8)	0.684731	0.732416	0.675392	0.697488
DISC complex (FAS, FADD, CASP8, CFLAR), membrane-associated, CD95L induced	0.684731	0.732416	0.675392	0.697488
26S proteasome	0.680671	0.713718	0.676577	0.680749
GINS complex	0.691454	0.718167	0.661715	0.690139
Ribosome, cytoplasmic	0.72014	0.729615	0.667869	0.705289
40S ribosomal subunit, cytoplasmic	0.686165	0.737005	0.636519	0.713721
HDAC3-H1.3-SMRT-N-Cor complex	0.696525	0.710123	0.656446	0.731198
Ubiquitin E3 ligase (SKP1A, SKP2, CUL1)	0.685094	0.759957	0.600741	0.680795
SF3A1-SF3A2-SF3A3 complex	0.676788	0.756472	0.622991	0.761958
BAF complex	0.674875	0.708365	0.665935	0.631869
FAS-FADD-CASP8-CASP10 complex	0.684731	0.732416	0.675392	0.646368
GammaH2AFX-NDHII-Ku70-DNA complex	0.731097	0.753889	0.653201	0.633625
ESYT1-ESYT2 complex	0.716349	0.754636	0.710184	0.675057
TRBP containing complex (DICER, RPL7A, EIF6, MOV10 and subunits of the 60S ribosomal particle)	0.721152	0.69366	0.663727	0.631732
Calcineurin	0.751321	0.651403	0.663202	0.629998
EIF3 complex (EIF3A, EIF3B, EIF3G, EIF3I, EIF3J)	0.764267	0.724996	0.669718	0.676836
DDX11-RAD21-SMC1A-SMC3 complex	0.798078	0.738164	0.620691	0.670969
P-TEFb.1 complex	0.521156	0.750377	0.762661	0.797417
MDC1-H2AFX-TP53BP1 complex	0.558038	0.744584	0.76763	0.756276
Cohesin-SA2 complex	0.673417	0.692039	0.70165	0.773288
6S methyltransferase and RG-containing Sm proteins complex	0.697963	0.671183	0.710174	0.77257
CAND1-CUL4B-RBX1 complex	0.660797	0.725999	0.774625	0.746705
ILK-LIMS2-PARVA complex	0.67339	0.794992	0.756946	0.79191
Septin complex	0.733993	0.742078	0.770307	0.789435
COP9 signalosome complex	0.683625	0.741181	0.754875	0.82939
BRD4-RFC complex	0.802678	0.709316	0.64909	0.770549
RFC2-5 subcomplex	0.776369	0.70629	0.717383	0.817014
Cohesin-SA1 complex	0.779607	0.738164	0.648148	0.832848
RFC complex	0.820069	0.70629	0.67874	0.841755
PAR3-PAR6-PALS1 complex	0.849989	0.65684	0.701145	0.683291
SNX complex (SNX1, SNX1a, SNX2, SNX4, PDGFRA)	0.83512	0.715746	0.714893	0.706111
SNX complex (SNX1, SNX1a, SNX2, SNX4)	0.83512	0.715746	0.714893	0.706111
SNX complex (SNX1, SNX1a, SNX2, SNX4, LEPR)	0.83512	0.715746	0.714893	0.706111
Ubiquitin ligase (UBE2N, UBE2V2)	0.752623	0.710317	0.785946	0.687384
TBCE-TBCB-tubulin(alpha) complex	0.751356	0.672758	0.723168	0.679329
Condensin I-PARP-1-XRCC1 complex	0.797787	0.786626	0.681649	0.719245
ITGAV-ITGB5-ICAM4 complex	0.801643	0.747085	0.729935	0.729059
ITGAV-ITGB5 complex	0.801643	0.747085	0.729935	0.729059
60S ribosomal subunit, cytoplasmic	0.747161	0.742285	0.715575	0.708651
p54(nrb)-PSF-matrin3 complex	0.772611	0.730195	0.707615	0.718604
Casein kinase II-HMG1 complex	0.343436	0.433093	0.610418	0.538959
Multiprotein complex (monoubiquitination)	0.339988	0.299601	0.653376	0.639616
SH3KBP1-CBLB-EGFR complex	0.339988	0.299601	0.653376	0.639616
p300-CBP-p270 complex	0.419271	0.423093	0.652243	0.710714
CSA-POLIIa complex	0.40576	0.375508	0.541494	0.699684
5FMC (Friends of Methylated Chtop) complex	0.380234	0.360772	0.598289	0.64138
CAV1-VDAC1-ESR1 complex	0.307619	0.247535	0.613976	0.46458
SCHIP1-EZR-NHERF2 complex	0.152734	0.334606	0.648396	0.522653
SMAD3-SMAD4-cJun-cFos complex	0.223346	0.318194	0.655565	0.618241
SMAD3-SMAD4-cJUN complex	0.223346	0.259504	0.655565	0.618241
Succinyl-CoA synthetase, GDP-forming	0.486757	0.578041	0.48022	0.641005
RC complex (Replication competent complex)	0.534033	0.536901	0.474718	0.609448
Exon junction complex	0.502982	0.495215	0.505943	0.602244
MDC1-p53BP1-SMC1 complex	0.497762	0.529895	0.504716	0.601498
TIP49-TIP48-BAF53 complex	0.43163	0.436491	0.548928	0.609224
28S ribosomal subunit, mitochondrial	0.485207	0.521339	0.566843	0.631152
CCND1-CDK6 complex	0.438615	0.507082	0.512066	0.611616
GPX1-SBP1 complex	0.428198	0.2848	0.455331	0.61962
SMN complex (GEMIN6,7, UNRIP), SMN-independent intermediate	0.378936	0.425028	0.326209	0.656221
JBP1-pICln complex	0.355101	0.371632	0.420505	0.677213
20S methyltransferase core complex	0.355101	0.371632	0.420505	0.677213
CDK2-CCNE1 complex	0.533782	0.522398	0.691136	0
Chromatin assembly complex (CAF-1 complex)	0.573202	0.33185	0.723445	0.421334
p27-cyclinE-CDK2 complex	0.530224	0.448687	0.691136	0.278269
SMN complex (GEMIN5,4,3), SMN-independent intermediate	0.457388	0.42204	0.619901	0.545563
MPP7-DLG1-LIN7C complex	0.539534	0.510887	0.607795	0.567142
ESCRT-II complex	0.503238	0.478737	0.620861	0.594058
53BP1-containing complex	0.467629	0.466663	0.620135	0.576925
20S methylosome and RG-containing Sm protein complex	0.520336	0.596003	0.604404	0.556932
CAK complex (Cdk-activating kinase complex)	0.491884	0.516929	0.630685	0.508482
CyclinD3-CDK4-CDK6 complex	0.494527	0.558161	0.686684	0.516623
ITGAV-ITGB5-ADAM9 complex	0.718095	0.44405	0.729935	0.510419
CDC2-CCNB1-PTCH1 complex	0.525725	0.486044	0.744486	0.538939
CCNB1-CDC2 complex	0.525725	0.486044	0.744486	0.538939
CDK1-CCNB1-CCNF complex	0.525725	0.486044	0.744486	0.538939
Gamma-tubulin complex	0.564853	0.44823	0.652002	0.649587
6S methyltransferase complex	0.598664	0.480021	0.65383	0.582983
Cell division cycle complex (CDC27, CDC16, ANAPC7)	0.58416	0.473321	0.646316	0.601611
BASC complex (BRCA1-associated genome surveillance complex)	0.721245	0.484276	0.579172	0.63531
S1PR1-c-Met-ITGB4 complex, HGF- or S1P-induced	0.70734	0.488025	0.597989	0.579696
ITGAV-ITGB1 complex	0.74513	0.522594	0.491154	0.665102
PCNA-CHL12-RFC2-5 complex	0.668032	0.494957	0.506713	0.635595
ESCRT-I complex	0.643317	0.535949	0.563471	0.675251
FAS-FADD-CASP10 complex	0.62974	0.569608	0.559335	0.60798
MDC1-MRN-ATM-FANCD2 complex	0.671504	0.550578	0.63793	0.627976
CAND1-CUL3-RBX1 complex	0.629986	0.584927	0.655706	0.690889
eIF3 complex (EIF3S6, EIF3S5, EIF3S4, EIF3S3, EIF3S6IP, EIF3S2, EIF3S9, EIF3S12, EIF3S10, EIF3S8, EIF3S1, EIF3S7, PCID1)	0.622219	0.605532	0.635951	0.660468
EGFR-CBL-GRB2 complex	0.607597	0.543637	0.708181	0.631201
Cbl-SLP-76-Grb2 complex, Fc receptor gamma-R1 stimulated	0.644694	0.543637	0.708181	0.604265
SLP-76-Cbl-Grb2-Shc complex, Fc receptor gamma-R1 stimulated	0.644694	0.543637	0.708181	0.604265
DDB complex	0.638213	0.619187	0.659622	0.603845
NCOA6-DNA-PK-Ku-PARP1 complex	0.640001	0.668396	0.673894	0.566549
MSH2-MSH3 complex	0	0.858279	0.867899	0.871698
TRF2-Rap1 complex III	0	0.702513	0.790786	0.853668
Exon junction complex (EIF4A3, MLN51, MAGOH, Y14)	0.509871	0.496006	0.937354	0.847137
ITGA6-ITGB4-FYN complex	0.448175	0.319696	0.751719	0.828272
ITGA6-ITGB4 complex	0.448175	0.319696	0.751719	0.828272
Exon junction complex (EIF4A3, MLN51, UPF3B, MAGOH, Y14, PYM)	0.361512	0.359991	0.866261	0.771615
Apoptosis- and splicing-associated protein complex (ASAP-L), SAP18, RNPS1, Acinus-L	0.337203	0.311295	0.820657	0.871671
ITGAV-ITGB5-PLAUR complex	0.663839	0.325873	0.729935	0.729059
CBC complex (cap binding complex)	0.628806	0.576674	0.716679	0.878799
BRCA1-RAD50-MRE11-NBS1 complex	0.725517	0.568617	0.662791	0.772056
MRN complex (MRE11-RAD50-NBN complex)	0.725517	0.568617	0.775671	0.776261
MDC1-MRE11-RAD50-NBS1 complex	0.671504	0.594077	0.774457	0.770922
ILK-LIMS1-PARVA complex	0.696238	0.586649	0.756946	0.79191
TFIIE complex	0.590581	0.594421	0.74986	0.700123
CAND1-CUL2-RBX1 complex	0.630293	0.641608	0.743313	0.729748
CAK core complex (Cdk-activating kinase core complex)	0.642163	0.516929	0.769341	0.723119
R/M complex (RAD50-MRE11 complex)	0.521433	0.490866	0.752376	0.729182
RPA complex	0.571691	0.523815	0.748623	0.769728
ITGB5-ITGAV-VTN complex	0.173624	0.532997	0.729935	0.729059
Respiratory chain complex I (intermediate IV/310kD), mitochondrial	0.336524	0.555211	0.667151	0.631194
Respiratory chain complex I (intermediate I/200kD and III/250kD), mitochondrial	0.464544	0.555211	0.667151	0.631194
Respiratory chain complex I (intermediate V/380kD and VI/480kD), mitochondrial	0.406374	0.564049	0.645372	0.593826
ASAH1-NR5A1-SAPD complex	0.427716	0.562098	0.871631	0.651621
Phosphatidylinositol 3-kinase complex (PIK3C3, PIK3R4)	0.403528	0.544602	0.736787	0.745285
Casein kinase II (beta-dimer, alpha, alpha')	0.4732	0.556394	0.708545	0.68008
CCNB2-CDC2 complex	0.48321	0.516541	0.732321	0.648422
LIN2-LIN7 complex	0.537465	0.63205	0.588095	0.68594
SOS1-ABI1-EPS8L2 complex	0.543993	0.654944	0.645616	0.724241
Ubiquitin E3 ligase (TRIM25, DDX58)	0.482026	0.702367	0.6249	0.647603
hPRC1L complex	0.562942	0.671725	0.659806	0.620696
PP2A-NR3A complex	0.533178	0.608182	0.675727	0.65679
ITGAV-ITGB5-CYR61 complex	0.463012	0.712807	0.505017	0.679747
HUSH complex	0.425907	0.596227	0.560635	0.714688
DDB2 complex	0.498326	0.5136	0.571666	0.699684
SCAMP1-SCAMP2-SCAMP3 complex	0.549171	0.542414	0.600343	0.674658
Respiratory chain complex I (beta subunit) mitochondrial	0.58899	0.499319	0.582823	0.770113
CSA complex	0.498326	0.513182	0.634207	0.773096
Splicing-associated factors complex	0.573072	0.548439	0.648567	0.797623
LSD1-CoREST complex	0.585162	0.689413	0.547591	0.844112
SRm160-SRm300 complex	0.473601	0.517959	0.642296	0.955631
DNMT3B complex	0.711149	0.706105	0.552604	0.516141
DDX27-PeBoW complex	0.692559	0.71653	0.567302	0.567528
LRRC8A-LRRC8C complex	0.718412	0.708585	0.599414	0.562038
DNA-PK-Ku complex	0.679558	0.760004	0.600916	0.597585
Isocitrate dehydrogenase [NAD], mitochondrial	0.63564	0.716194	0.575194	0.62581
NCOR-SIN3-RPD3 complex	0.689743	0.773917	0.499962	0.551482
Ubiquitin E3 ligase (CUL1, FBXO10, SKP1)	0.685094	0.759957	0.502327	0.525329
Ubiquitin E3 ligase (SKP1A, BTRC, CUL1)	0.685094	0.759957	0.502327	0.525329
Ubiquitin E3 ligase (CUL1, RBX1, SKP1)	0.685094	0.759957	0.502327	0.525329
NCOR-SIN3-HDAC-HESX1 complex	0.689743	0.793293	0.541029	0.550971
CAS-SRC-FAK complex	0.658379	0.775503	0.524428	0.530277
Ubiquitin E3 ligase (SKP1A, FBXW2, CUL1)	0.595014	0.759957	0.502327	0.525329
CRK-BCAR1-DOCK1 complex	0.57602	0.789296	0.549696	0.557685
Large Drosha complex	0.627508	0.706602	0.489166	0.494762
KPNA2-KPNB1 complex	0.631917	0.728294	0.465706	0.486772
Membrane protein complex (VCP, UFD1L, SEC61B)	0.621988	0.698649	0.523436	0.529833
SIN3-HDAC-SAP30-ARID4 complex	0.588212	0.669201	0.503237	0.519188
BRMS1-SIN3-HDAC complex	0.616109	0.669201	0.490909	0.518926
DHX9-ADAR-vigilin-DNA-PK-Ku antigen complex	0.673371	0.668515	0.560398	0.463839
c-Abl-CAS-Abi1 complex	0.674294	0.698123	0.508914	0.481018
MeCP2-SIN3A-HDAC complex	0.59396	0.683828	0.507315	0.432866
Fibrinogen complex	0.588933	0.742941	0.569754	0.453367
Toposome	0.589352	0.644459	0.519207	0.602984
mSin3A complex	0.616109	0.669201	0.545201	0.598555
NCOR2 complex	0.637899	0.689232	0.497141	0.604427
DGCR8 multiprotein complex	0.649466	0.715222	0.529622	0.587503
SWELL1-containing complex	0.62597	0.6727	0.607146	0.562245
NRD complex (Nucleosome remodeling and deacetylation complex)	0.612795	0.662028	0.571115	0.531253
HDAC1-associated core complex cI	0.585162	0.650718	0.571115	0.528704
LRRC8A-LRRC8E complex	0.543445	0.665702	0.576601	0.562451
MGC1-DNA-PKcs-Ku complex	0.560574	0.715538	0.581885	0.579013
Sororin-cohesin complex	0.532441	0.720666	0.544474	0.607466
FN1-TGM2 complex	0.407003	0.602664	0.47374	0.364684
SKI-NCOR1-SIN3A-HDAC1 complex	0.357677	0.727339	0.441612	0.511082
MAPK1-PTK2-PXN complex	0.442525	0.618995	0.39197	0.50448
Anti-HDAC2 complex	0.542857	0.628369	0.438622	0.510924
XFIM complex	0.569023	0.625764	0.505504	0.511859
MeCP1 complex	0.532406	0.631688	0.480312	0.513029
Ubiquitin E3 ligase (CDC34, NEDD8, BTRC, CUL1, SKP1A, RBX1)	0.533856	0.616478	0.500716	0.503322
p23 protein complex	0.551784	0.708314	0.390614	0.503689
ITGA5-ITGB4 complex	0.583301	0.669589	0.457659	0.486841
SAP complex (Sin3-associated protein complex)	0.588212	0.669201	0.430927	0.477289
Multiprotein complex (mRNA turnover)	0.571288	0.661892	0.422116	0.472529
FAK\u2013p130Cas\u2013MT1 complex	0.513082	0.826887	0.447885	0.436469
DCS complex	0.54678	0.713485	0.495384	0.504137
NCOR-SIN3-HDAC1 complex	0.501225	0.689232	0.527282	0.511082
HERP1/HEY2-NCOR-SIN3A complex	0.501225	0.689232	0.527282	0.511082
MTA2 complex	0.479542	0.623243	0.495069	0.501173
KIF3A/B-PAR-3-aPKC-PAR-6 complex	0.458165	0.674009	0.541181	0.49093
EIF3 complex (EIF3B, EIF3J, EIF3I)	0.453334	0.656258	0.548424	0.506086
LAP1-TOR1A complex	0.667326	0.673922	0.4466	0.464987
RICH1-PAR3-aPKC polarity complex	0.63388	0.682847	0.434339	0.417977
HEXIM1-DNA-PK-paraspeckle components-ribonucleoprotein complex	0.649077	0.6624	0.422448	0.419541
P-TEFb-BRD4-TRAP220 complex	0.608276	0.703152	0.394359	0.397186
Vigilin-DNA-PK-Ku antigen complex	0.613231	0.63229	0.409419	0.421615
B-WICH complex	0.631138	0.628647	0.396872	0.411069
ITGA3-ITGB1 complex	0.796311	0.672514	0.433996	0.48252
IRF2BP2-IRF2BP1-IRF2BPL complex	0.727825	0.74454	0.39549	0.447794
BHC complex	0.740277	0.605893	0.57832	0.513242
BRAF53-BRCA2 complex	0.740277	0.605893	0.483325	0.465584
SNF2L-RSF1 complex	0.746431	0.582471	0.546282	0.39938
ITGA6-ITGB1 complex	0.668591	0.578125	0.489078	0.575699
BRD7-SWI\u2013SNF complex	0.635209	0.569175	0.525614	0.507032
KNTC1-ZW10-ZWILCH complex	0.629518	0.612542	0.540733	0.540637
Postsplicing complex	0.618416	0.47123	0.462658	0.543151
ProTalpha C7 complex	0.625559	0.519994	0.444933	0.413712
TLE1 corepressor complex (MASH1 promoter-corepressor complex)	0.618233	0.56689	0.410624	0.485178
WINAC complex	0.600785	0.586868	0.462138	0.499998
TNF-alpha/NF-kappa B signaling complex 7	0.596374	0.606419	0.453145	0.497978
RIN1-STAM2-HRS complex	0.841759	0.859527	0.212668	0.157463
PRAME-ElonginBC ubiquitin ligase	0.784013	0.774416	0.177305	0.130415
BAG1-HSC70 complex	0.722807	0.807037	0.534712	0.369974
PEF1-ALG2 complex	0.804875	0.717771	0.500501	0.363567
CIN85-CBL complex	0.769044	0.736359	0.54715	0.345826
CIN85-SH3GL3-CBL complex	0.769044	0.736359	0.54715	0.345826
ATR-HDAC2-CHD4 complex	0.835098	0.854033	0.462046	0.446146
LRRK2-FADD-CASP8 complex	0.813773	0.88531	0.376964	0.313676
WWTR1-YAP1 complex	0.523925	0.611023	0	0.633485
AR-AKT-APPL complex	0.683212	0.647797	0.264181	0.615392
Ku antigen-YY1-alphaMyHC promoter complex	0.628103	0.659467	0.242831	0.511612
Upf complex (UPF1, UPF2, UPF3b)	0.619415	0.453769	0.28138	0.574538
WDR20-USP46-UAF1 complex	0.584779	0.54491	0.266249	0.605337
USP46-UAF1 complex	0.52117	0.54491	0.266249	0.605337
HAX-1-XIAP complex	0.610695	0.346194	0.216179	0.205838
DLG5-MST1-MST2 complex	0.627628	0.530769	0.228084	0.247414
STAT6-p100-RHA complex	0.688202	0.635016	0.207183	0.28157
CD98-LAT2-ITGB1 complex	0.659355	0.537719	0.232319	0.338167
FACT-NEK9 complex	0.63891	0.617229	0.20677	0.364405
Calpain 1	0.684199	0.589634	0.223211	0.391082
BRD4-P-TEFb complex	0.702346	0.746151	0.343008	0.333512
CBX3-EHMT1-NR3C1 complex	0.538154	0.837952	0.288218	0.353019
ITGA1-ITGB1-PTPN2 complex	0.580207	0.735567	0.273555	0.340873
WRA complex (WDR5, RBBP5, ASH2L)	0.574036	0.74997	0.305022	0.360894
CDK8 subcomplex (CCNC, CDK8, MED12)	0.525184	0.615836	0.320667	0.193795
CDK8 subcomplex (CCNC, CDK8, MED13)	0.525184	0.615836	0.373722	0.188141
hNURF complex	0.624816	0.645045	0.30156	0.371559
GIT1-ARHGEF7-PAK1-PXN complex	0.519333	0.607703	0.327639	0.378772
ITGA3-ITGB1-CD151 complex	0.650819	0.613825	0.433996	0.318745
Stat1-alpha-dimer-CBP DNA-protein complex	0.623561	0.631841	0.379961	0.303771
CAMK2-delta-MASH1 promoter-coactivator complex	0.602488	0.519717	0.34628	0.321295
TIMM8A-TIMM13-TIMM23 complex	0.611405	0.57902	0.344316	0.2811
WRAD complex (WDR5, RBBP5, ASH2L, DPY30)	0.244061	0.74997	0.305022	0.360894
CBX3-EHMT2-NR3C1 complex	0.290456	0.61491	0.314329	0.394233
ITGB1-RACK1 complex	0.373745	0.676715	0.14437	0.185732
Methionine adenosyltransferase alpha2 beta-v1	0.434041	0.645373	0.208205	0.185467
Pericentrin-GCP complex	0.584596	0.656832	0.173523	0.184929
Ubiquitin E3 ligase (CUL1, FBXO6, RBX1, SKP1)	0.595014	0.759957	0.141442	0.280079
