# Supplementary material for: Exploring How Workflow Variations in Denaturation-Based Assays Impact Global Protein–Protein Interaction Predictions
Source: Mol Cell Proteomics. 2025 Dec 11;25(2):101479. doi: 10.1016/j.mcpro.2025.101479 (PMC12829148; doi:10.1016/j.mcpro.2025.101479)
Supplement: Table S7 [file mmc7.xlsx]

## Sheet: Descriptions
Tab name	Tab description	Column/Row headers		Notes
Table_S7A	DIA-NN produced pr_matrix for 8 temperature label-free DIA TPCA experiments	Protein.Group		Inferred protein
		Protein.Ids		All proteins that match to precursor
		Protein.Names		The name of the protein
		Genes		The name of the protein's gene
		First.Protein.Description		Description of the inferred protein
		Proteotypic		Whether or not the protein is proteotypic
		Stripped.Sequence		Peptide sequence with no modifications
		Modified.Sequence		Peptide sequence with modifications
		Precursor.Charge		The charge of the precursor
		Precursor.Id		The peptide sequence with modifications with the charge
		C:\..		The realtive abundance of the given peptide in a particular sample (file)
Table_S7B	DIA-NN produced pg_matrix for 8 temperature label-free DIA TPCA experiments	Protein.Group		Inferred protein
		Protein.Ids		All proteins that match to precursor
		Protein.Names		The name of the protein
		Genes		The name of the protein's gene
		First.Protein.Description		Description of the inferred protein
		C:\..		The realtive abundance of the given peptide in a particular sample (file)
Table_S7C	DIA-NN produced stats file for 8 temperature label-free DIA TPCA experiments (only normalization relevant columns are incldued)	Name		Condition-Replicate-Fraction-DataType-Temperature
		Volume.Scale		Scaling factor used in normalization to account for different volumes used for final resuspension of sample
		File.Name		The file name that appears in the pr_matrix and pg_matrix files
		Precursors.Identified		Total number of precursors identifed within the given sample
		Proteins.Identified		Total number of proteins identifed within the given sample
		Total.Quantity		Summed quanity
		MS1.Signal		Total MS1 signal
		MS2.Signal		Total MS2 Signal
Table_S7D	Normalized data for 8 temperature label-free DIA TPCA experiments	Accession		Uniprot accession
		Replicate	1	The biological replicate
			2
			3
		Type	Sol	Fraction from which sample is from
			InSol
		Temperature	55	The temperature points which were used in the thermal denaturation step of the experiment.
			53.5
			51.2
			48.1
			43.9
			40.3
			38.2
			37

## Sheet: Table_S7A
Protein.Group	Protein.Ids	Protein.Names	Genes	First.Protein.Description	Proteotypic	Stripped.Sequence	Modified.Sequence	Precursor.Charge	Precursor.Id	C:\DIA-NN Search Holder\20240504_8Temp_6Well_IRT_Sol_temp1_Rep1_Slot2-1_1_3042.d	C:\DIA-NN Search Holder\20240504_8Temp_6Well_IRT_Sol_temp1_Rep2_Slot2-10_1_3050.d	C:\DIA-NN Search Holder\20240504_8Temp_6Well_IRT_Sol_temp1_Rep3_Slot2-19_1_3058.d	C:\DIA-NN Search Holder\20240504_8Temp_6Well_IRT_Sol_temp2_Rep1_Slot2-2_1_3041.d	C:\DIA-NN Search Holder\20240504_8Temp_6Well_IRT_Sol_temp2_Rep2_Slot2-11_1_3049.d	C:\DIA-NN Search Holder\20240504_8Temp_6Well_IRT_Sol_temp2_Rep3_Slot2-20_1_3057.d	C:\DIA-NN Search Holder\20240504_8Temp_6Well_IRT_Sol_temp3_Rep1_Slot2-3_1_3040.d	C:\DIA-NN Search Holder\20240504_8Temp_6Well_IRT_Sol_temp3_Rep2_Slot2-12_1_3048.d	C:\DIA-NN Search Holder\20240504_8Temp_6Well_IRT_Sol_temp3_Rep3_Slot2-21_1_3056.d	C:\DIA-NN Search Holder\20240504_8Temp_6Well_IRT_Sol_temp4_Rep1_reinject_Slot2-4_1_3039.d	C:\DIA-NN Search Holder\20240504_8Temp_6Well_IRT_Sol_temp4_Rep2_Slot2-13_1_3047.d	C:\DIA-NN Search Holder\20240504_8Temp_6Well_IRT_Sol_temp4_Rep3_Slot2-22_1_3055.d	C:\DIA-NN Search Holder\20240504_8Temp_6Well_IRT_Sol_temp5_Rep1_reinject_Slot2-5_1_3038.d	C:\DIA-NN Search Holder\20240504_8Temp_6Well_IRT_Sol_temp5_Rep2_Slot2-14_1_3046.d	C:\DIA-NN Search Holder\20240504_8Temp_6Well_IRT_Sol_temp5_Rep3_Slot2-23_1_3054.d	C:\DIA-NN Search Holder\20240504_8Temp_6Well_IRT_Sol_temp6_Rep1_reinject_Slot2-6_1_3037.d	C:\DIA-NN Search Holder\20240504_8Temp_6Well_IRT_Sol_temp6_Rep2_Slot2-15_1_3045.d	C:\DIA-NN Search Holder\20240504_8Temp_6Well_IRT_Sol_temp6_Rep3_Slot2-24_1_3053.d	C:\DIA-NN Search Holder\20240504_8Temp_6Well_IRT_Sol_temp7_Rep1_reinject_Slot2-7_1_3036.d	C:\DIA-NN Search Holder\20240504_8Temp_6Well_IRT_Sol_temp7_Rep2_Slot2-16_1_3044.d	C:\DIA-NN Search Holder\20240504_8Temp_6Well_IRT_Sol_temp7_Rep3_Slot2-25_1_3052.d	C:\DIA-NN Search Holder\20240504_8Temp_6Well_IRT_Sol_temp8_Rep1_reinject_Slot2-8_1_3035.d	C:\DIA-NN Search Holder\20240504_8Temp_6Well_IRT_Sol_temp8_Rep2_Slot2-17_1_3043.d	C:\DIA-NN Search Holder\20240504_8Temp_6Well_IRT_Sol_temp8_Rep3_Slot2-26_1_3051.d	C:\DIA-NN Search Holder\20240505_8Temp_6Well_IRT_InSol_temp1_Rep1_Slot1-10_1_3061.d	C:\DIA-NN Search Holder\20240505_8Temp_6Well_IRT_InSol_temp1_Rep2_Slot1-19_1_3069.d	C:\DIA-NN Search Holder\20240505_8Temp_6Well_IRT_InSol_temp1_Rep3_Slot1-28_1_3077.d	C:\DIA-NN Search Holder\20240505_8Temp_6Well_IRT_InSol_temp2_Rep1_Slot1-11_1_3062.d	C:\DIA-NN Search Holder\20240505_8Temp_6Well_IRT_InSol_temp2_Rep2_Slot1-20_1_3070.d	C:\DIA-NN Search Holder\20240505_8Temp_6Well_IRT_InSol_temp2_Rep3_Slot1-29_1_3078.d	C:\DIA-NN Search Holder\20240505_8Temp_6Well_IRT_InSol_temp3_Rep1_Slot1-12_1_3063.d	C:\DIA-NN Search Holder\20240505_8Temp_6Well_IRT_InSol_temp3_Rep2_Slot1-21_1_3071.d	C:\DIA-NN Search Holder\20240505_8Temp_6Well_IRT_InSol_temp3_Rep3_Slot1-30_1_3079.d	C:\DIA-NN Search Holder\20240505_8Temp_6Well_IRT_InSol_temp4_Rep1_Slot1-13_1_3064.d	C:\DIA-NN Search Holder\20240505_8Temp_6Well_IRT_InSol_temp4_Rep2_Slot1-22_1_3072.d	C:\DIA-NN Search Holder\20240505_8Temp_6Well_IRT_InSol_temp4_Rep3_Slot1-31_1_3080.d	C:\DIA-NN Search Holder\20240505_8Temp_6Well_IRT_InSol_temp5_Rep1_Slot1-14_1_3065.d	C:\DIA-NN Search Holder\20240505_8Temp_6Well_IRT_InSol_temp5_Rep2_Slot1-23_1_3073.d	C:\DIA-NN Search Holder\20240505_8Temp_6Well_IRT_InSol_temp5_Rep3_Slot1-32_1_3081.d	C:\DIA-NN Search Holder\20240505_8Temp_6Well_IRT_InSol_temp6_Rep1_Slot1-15_1_3066.d
P36578	P36578	RL4_HUMAN	RPL4	Large ribosomal subunit protein uL4	1	AAAAAAALQAK	AAAAAAALQAK	1	AAAAAAALQAK1																									979.955		584.001		1457.23		1642.71	1258.07	1319.3	609.424						234.737
P36578	P36578	RL4_HUMAN	RPL4	Large ribosomal subunit protein uL4	1	AAAAAAALQAK	AAAAAAALQAK	2	AAAAAAALQAK2	15350		6266.28	5982.75	10363.5	10827.2		11243.4	9623.27	28937.4	9315.62	16104.8	11407.6	11555.8	38477.8			23939.9	5622.01	13841.5	22118.9				476152	467046	892782	894234	600496	1037730	250624	485664	748613	1139830	1378760		313349	282542	169828	206336
O76031	O76031	CLPX_HUMAN	CLPX	ATP-dependent Clp protease ATP-binding subunit clpX-like, mitochondrial	1	AAAAADLANR	AAAAADLANR	2	AAAAADLANR2	49432.3	34880.9	30767.9	42131.1	35115.1	28927.2	42816.2	27650.4	22116	43385.8	27692.6	15521.8	17326.5	16441.2	15662.4	32587.4	22725.4	23163.4	28848.9	29810.4	16747.3	30592	27232.4	22736.8			14145				7395.05			45457.7	48945.1	12648.6	82243.6	129137	76301.5	33682.9
Q8WUQ7	Q8WUQ7	CATIN_HUMAN	CACTIN	Splicing factor Cactin	1	AAAAALSQQQSLQER	AAAAALSQQQSLQER	2	AAAAALSQQQSLQER2							966.309																		2732.76	4498.25	2292.26		4506.11	2287.44	3276.05	3350.25	3254.3	1542.88		1721.56	2416.92	2650.5	2027.17	2636.11
A6NIH7	A6NIH7	U119B_HUMAN	UNC119B	Protein unc-119 homolog B	1	AAAAASAAGPGGLVAGK	AAAAASAAGPGGLVAGK	2	AAAAASAAGPGGLVAGK2	1148.91	925.625	1151.75	1881.82		1668.74			1577.88		1321.01	1337.42													721.697		1161.87	1133.99				1032.82	1353.96	1902.41	3070.26		9482.28	4970.99	7068.09	7486.89
Q9P258	Q9P258	RCC2_HUMAN	RCC2	Protein RCC2	1	AAAAAWEEPSSGNGTAR	AAAAAWEEPSSGNGTAR	2	AAAAAWEEPSSGNGTAR2	392711	92186.6	48324.3	172975	94912.3	59046.6	262077	27937.9	36617.2	85271.3	76090.8	27459.6	85252.8	50344.7	31581.2	107971	49509	19249.8	26094.2	18741.2	3985.82	13477.4	16452.3	3427.05	195557	138169	51838.5	55268.6	220667	44835.7	140473	136297	67958.1	45499.6	45483.1	41969.8	425973	211454	231229	1004490
Q9H3U1	Q9H3U1	UN45A_HUMAN	UNC45A	Protein unc-45 homolog A	1	AAAACLDK	AAAAC(UniMod:4)LDK	2	AAAAC(UniMod:4)LDK2	51024.5	54554.2	56987.1	61741.1	37836.3	54976.3	37889.3	48599.8	46242.1	36559.3	48024.2	53410.8	38964.3	30857.1	34192		14688.7	14810.5	11202.9	11645.5		7004.79
O60518	O60518	RNBP6_HUMAN	RANBP6	Ran-binding protein 6	1	AAAAFVLANENNIALFK	AAAAFVLANENNIALFK	2	AAAAFVLANENNIALFK2	4802.6		3238.17	6309.5			4450.57				3069.24														3630.82	3493.43	2810.22		4398.37			3903.54		2007.77			11788.5	5172.19	9174.39	11708
Q13671	Q13671	RIN1_HUMAN	RIN1	Ras and Rab interactor 1	1	AAAALMQDR	AAAALMQDR	2	AAAALMQDR2	20792.5		13401.4	16323.2		12694.3	12835.8			12519.1		11091.1						5890.46									17843	19163.2		13749	8980.23		13296.6	40959.9	30950.3		47845.3	58492.8	40471.7	30757.8
Q15596	Q15596	NCOA2_HUMAN	NCOA2	Nuclear receptor coactivator 2	1	AAAANIDEVQK	AAAANIDEVQK	2	AAAANIDEVQK2	13880.4	18830.5	22380.3	17896.4	15451.9	17287.2	19200.1	16972.8	22329.3		15498.8																23228.8							25606.9	48361.3		64942.7	58366.8	51672.6	51510.8
Q68DK7	Q68DK7	MSL1_HUMAN	MSL1	Male-specific lethal 1 homolog	1	AAAAPAGGNPEQR	AAAAPAGGNPEQR	2	AAAAPAGGNPEQR2	2777.11				2430.3							948.961														5572.71		8115.33	6344.48		13982.9			19155.1	19160.2	11343.4	43436	25258	22538.6	32880
P52701	P52701	MSH6_HUMAN	MSH6	DNA mismatch repair protein Msh6	1	AAAAPGASPSPGGDAAWSEAGPGPR	AAAAPGASPSPGGDAAWSEAGPGPR	2	AAAAPGASPSPGGDAAWSEAGPGPR2	5285.02	2426.78									629.772														17209.5	20127.1	6546.56	9442.36	16755.3		19577.6	17437.8	5431.63	13717.7		2578.77	92940	17265.3	15059.7	69653
P55036	P55036	PSMD4_HUMAN	PSMD4	26S proteasome non-ATPase regulatory subunit 4	1	AAAASAAEAGIATTGTEDSDDALLK	AAAASAAEAGIATTGTEDSDDALLK	2	AAAASAAEAGIATTGTEDSDDALLK2	687989	692601	722556	826586	443068	600437	762128	518063	533780	417564	662303	452954	418725	570856	406112	522549	735608	689540	335755	717152	323922	497361	875434	152852	408355	375342	122525	116637	322716	223026	341885	466903	395570	72938.6	302291	349685	416283	195045	431879	426392
P55036	P55036	PSMD4_HUMAN	PSMD4	26S proteasome non-ATPase regulatory subunit 4	1	AAAASAAEAGIATTGTEDSDDALLK	AAAASAAEAGIATTGTEDSDDALLK	3	AAAASAAEAGIATTGTEDSDDALLK3	155486	139401	83133.2	165894	70553.2	53299.2	158274	108730	56749.7	122913	150979	34762.5	108827	115821	67739	95738.3	151520	101866	85356.4	147675	43363.2	123903	148883	33033.5			14675.3	12886.3		14765.2			11137.9	8295.65	53842.8		29748.5	23654.3	43337.2	38180.9
A1X283	A1X283	SPD2B_HUMAN	SH3PXD2B	SH3 and PX domain-containing protein 2B	1	AAAASVPNADGLK	AAAASVPNADGLK	2	AAAASVPNADGLK2	70912.5	63295.8	65021	83338.2	57648.2	69176.2	73153.1	65815.4	59902.3	38549.4	66223.4	52612.2	26116.9	35358.8	24011.6	7582.12	11122.1	8569.97	6630.83	5090.45	5926.61	6502.75	5482.85				21162.4	13319.5		11286.7	4277.39		4935.7	23043.6	57689.5		46647	94177.8	54268.9	29940.8
Q9BQE4	Q9BQE4	SELS_HUMAN	SELENOS	Selenoprotein S	1	AAAAVEPDVVVK	AAAAVEPDVVVK	2	AAAAVEPDVVVK2			4665.31	6730.75	4531.74	5328.59			6129.27	6586.14	5916.74	6513.14		6145.25		5164.16	7858.43	10567.7	6667.21	9467.34	8041.35	12363.6	10397.7	7522.94											4081.77
Q8TDZ2	Q8TDZ2	MICA1_HUMAN	MICAL1	[F-actin]-monooxygenase MICAL1	1	AAADFATHGK	AAADFATHGK	2	AAADFATHGK2	85203.8	99948	102475	81841.8	89808.9	97507.7	70605.9	88996.5	104087	84997.4	92108.4	108744	55430	80161.8	61493.5			25963.4							76299.1	66108.5	43527	45744.8	89935.3	45079.4	70565.8	77180.4	66458	35299.4		71369.8	160707	81368.4	143357	213251
Q96GQ5	Q96GQ5	RUSF1_HUMAN	RUSF1	RUS family member 1	1	AAADGSLQWEVGGWR	AAADGSLQWEVGGWR	2	AAADGSLQWEVGGWR2	13618.2	19467.6	19775.6	27122.2	16603.7	14796.3	14695.8	13575.6	15529.7	12748	20153.5	12886.2	13227.8	20597.7	15156.5	8977.05	15464.7	13920.9	7096	18578.8	10693.1	9992.44	23071.1	5939.2	8262.85	10536.4	9897.83	5959.03	10063.9	9082.77		11312.6	10868.6	7017.6			12311.2	6111.13	11384.7	19994.8
Q8N8D1	Q8N8D1	PDCD7_HUMAN	PDCD7	Programmed cell death protein 7	1	AAADGVLSEVR	AAADGVLSEVR	2	AAADGVLSEVR2		22317.9	22543.3	27011.9	22265.5	32732.6	24693.7	23452.2	29327.6	15676.3	19058.9	21569.4	15489.1	15373.5	13270.7		3658.51	9497.01				3121.05	5478.53		24611.9	21486.3	37483.1	28764	20149	35660.6	30655.9	20953.4	38793.1	43468.2	57097.3	8819	29601.9	56837.5	35303.6	27235
P59768	P59768	GBG2_HUMAN	GNG2	Guanine nucleotide-binding protein G(I)/G(S)/G(O) subunit gamma-2	1	AAADLMAYCEAHAK	AAADLMAYC(UniMod:4)EAHAK	3	AAADLMAYC(UniMod:4)EAHAK3	32961.7	28455.9	46259.2	34240.6	24549.7	40352.4	55914.7	32052.7	47807.2	19518.3	40829	56540.2	22286.6	45644.3	34574	37791.6	46871.1	58258.8	40615.2	77538.6	47703.2	64900.3	103249	34251.4
O95159	O95159	ZFPL1_HUMAN	ZFPL1	Zinc finger protein-like 1	1	AAADSDPNLDPLMNPHIR	AAADSDPNLDPLMNPHIR	2	AAADSDPNLDPLMNPHIR2	19690.4	18816.5	20066.4	24651	19066.1	32870.3	23351.6	12705.8	33115.9	9159.83	28906.7	34043.6	6638.33	17904.2	27617.2	7918.75	14806	25339.8	6766.04	10704.8	10224.6	4667.1	10403.1	3644.31	6949.76	8524.29			17306.2	3483.55	7592.65	9019.42		3063.06		3434.31	4749.72	2237.77	4998.71	16097.1
O95159	O95159	ZFPL1_HUMAN	ZFPL1	Zinc finger protein-like 1	1	AAADSDPNLDPLMNPHIR	AAADSDPNLDPLMNPHIR	3	AAADSDPNLDPLMNPHIR3	43659.1	59598.6	47149.8	48598.8	33681.8	54224.9	67700	44582.4	51295.8	44564.3	57830	52221.9	27811.5	44913.5	48386.1	29770.6	43949.2	60743.3	28521	26161.6	22282.8	15276	29052.1	22979.2	9267.45	12393.4	15337.2	7453.73	19031.6	6703.22	11083.6	9475.29	8730.56	3246.46		4308.15	4962.38	6567.92	6287.38	21784.5
Q6P2E9	Q6P2E9	EDC4_HUMAN	EDC4	Enhancer of mRNA-decapping protein 4	1	AAADTLQGPMQAAYR	AAADTLQGPMQAAYR	2	AAADTLQGPMQAAYR2	38250.2	17195.4	16158.8	35974.6	25093.9	27194.3	33709	11182.6	16994.2	21421.2	25451.5	11842.7	10631.5	9578.27	15360.2		6461.16								183491	116354	115785	169092	184859	114300	254971	116488	143605	178761	24140.8	83671.9	250667	167345	205040	245180
Q9NZQ3	Q9NZQ3	SPN90_HUMAN	NCKIPSD	NCK-interacting protein with SH3 domain	1	AAAEAAVPR	AAAEAAVPR	2	AAAEAAVPR2	15066.9	8771.5	9233.01	10710.6			9369.29	13637.7	8493.55	10259.8	5492.47	10338.5	9521.43	6469.08	10207.6	5097.14																						13224.3
Q96QE3	Q96QE3	ATAD5_HUMAN	ATAD5	ATPase family AAA domain-containing protein 5	1	AAAEALSFTK	AAAEALSFTK	2	AAAEALSFTK2	15316	25457.4	21798.6	17495.2	15300.2	17444.2	18830.7	17230.8	20274.4	9380.7	12543	11151	1809.46	4097.32					1941.64								6734.62	5450.29		4916.52	3340.37			29671.7	44425.4	11099.4	25782.4	51327.5	47267.5	20277
Q9NQP4	Q9NQP4	PFD4_HUMAN	PFDN4	Prefoldin subunit 4	1	AAAEDVNVTFEDQQK	AAAEDVNVTFEDQQK	2	AAAEDVNVTFEDQQK2	1552650	1302020	1540420	1704870	1364990	1530860	1643680	1269450	1456210	935252	1537550	1552610	1214750	1602350	1603640	1537940	1838310	1753920	1590010	2159080	1748550	1669000	2035450	1182810	173481	96655.9	52949.3	46196.2	61368	52983.3	426094	92161.1	47363.4	28279.2	64313.8	75169.3	47288.6	32953.4	55325.1	61399.2
Q9NQP4	Q9NQP4	PFD4_HUMAN	PFDN4	Prefoldin subunit 4	1	AAAEDVNVTFEDQQK	AAAEDVNVTFEDQQK	3	AAAEDVNVTFEDQQK3	14370.9	9380.2	4133.33	12459.2	9290.89	2659.93	14497.8	9629.71	4754.75	14394.4	11197.5		18229.6	13781.6	4930.95	20103.2	14762	4199.91	22115.9	17965	5787.97	18838	20280.5	6951.79
Q99942	Q99942	RNF5_HUMAN	RNF5	E3 ubiquitin-protein ligase RNF5	1	AAAEEEDGGPEGPNR	AAAEEEDGGPEGPNR	2	AAAEEEDGGPEGPNR2	2106.07									679.579			847.923			775.39									2552.96						2100		2029.27				2947.91		2275.09
O95551	O95551	TYDP2_HUMAN	TDP2	Tyrosyl-DNA phosphodiesterase 2	1	AAAEEGHIIPR	AAAEEGHIIPR	2	AAAEEGHIIPR2	15373.6	7392.47	9008.34	14798.3	11358.7	8320.97	14432.4	5560.85	9719.79	4316.82	7634.99	6663.71	5907.5	6104.45	4560.56	3500.99	4469.26	2872.64		1898.79			1578.52		8682.29	10846.2	14024.3	5256.95	13541.5		7665.47	15268.1	7346.08	11080.2		5877.94	45695.3	13275.2	25453.9	43384.6
O95551	O95551	TYDP2_HUMAN	TDP2	Tyrosyl-DNA phosphodiesterase 2	1	AAAEEGHIIPR	AAAEEGHIIPR	3	AAAEEGHIIPR3	13303.8	16048.5	14060	21751.8	13823.1	15492.4	14164.6	11591.3		9313.62	18845.6	8898.65	10489.4	10705.7		6738.59	4517.15									7507.57	32385	12112.3		18019.4	7068.95	7925.81	12147.2	24758.5			39169.7	47584	25822.7	35613.2
O15357	O15357	SHIP2_HUMAN	INPPL1	Phosphatidylinositol 3,4,5-trisphosphate 5-phosphatase 2	1	AAAEELLAR	AAAEELLAR	2	AAAEELLAR2	60526.7	73002.2	76433.3	61801.8	58256.5	70815.9	64079.7	62900.2	65284.2	62940.6	59781.1	65274.8	22898.1	31300.9	32004.8	14262.4	11915.2	14541	17873	9900.57		6795.01		13699.5	11501.6		23892.5	22870.9	9220.25	21634.6	11192.2	12679.2	21651.7	38730.5	23504.3	14057.7	69094.6	132608	68296.3	53895.5
Q9H9Y2	Q9H9Y2	RPF1_HUMAN	RPF1	Ribosome production factor 1	1	AAAEELQEAAGAGDGATENGVQPPK	AAAEELQEAAGAGDGATENGVQPPK	2	AAAEELQEAAGAGDGATENGVQPPK2	10299.3	5109.87		8535.93	5665.94		11112.3	2364.27		7444.27			7001.15	3905.64											45727.2	27671.7	194257	140253	42370.4	277322	335665	37840.3	60970.5	103440	204471	197646	230275	108356	156566	160126
Q96P70	Q96P70	IPO9_HUMAN	IPO9	Importin-9	1	AAAEEQIK	AAAEEQIK	2	AAAEEQIK2	82834.4	107742	125646	109545	84426.8	137640	64485.6	128656	94763	94327.8	121075	128272	92789.1	86916.2	69155.1	56572.9	77102.3	93578.4		64661.8			48192.8		89417.8	73855.1	177095	120572	70218.7	141071	86091	128057	120439	97022.3	303651	106994	281142	302757	352321	171427
P30260	P30260	CDC27_HUMAN	CDC27	Cell division cycle protein 27 homolog	1	AAAEGLMSLLR	AAAEGLMSLLR	2	AAAEGLMSLLR2	38924.5	21829.8	31502.4	44650.7	23086.8	30983.8	25517.5	23812.3	29607.1	22476.6	34993.4	31188.7	28870.9	18246	18480.2	21153.9	15189.2	19432.5	4197.02	11334	9684.98	10222.6	24147.3	5750.95	32839.9	37226.1	14493.4	23524.2	54311	21787.9	35557.3	38303	27442.6	19010.2		16211	53098.8	18354.6	51958.4	81045.4
O15042	O15042	SR140_HUMAN	U2SURP	U2 snRNP-associated SURP motif-containing protein	1	AAAEIYEEFLAAFEGSDGNK	AAAEIYEEFLAAFEGSDGNK	2	AAAEIYEEFLAAFEGSDGNK2	70686.8	87142.5	55405.9	90808.9	58432.3	67745.4	78258.5	45397.9	55386.1	31225.6	51822.8	40277.9	13829.4	15903.8	15855	7846.55	10260.7	10624.3	4818.94	11077.1	11796.1	5404.46	17529.7	9648.87	58561.5	94270.5	127953	45024.1	48791.4	85306	69055	84987.4	90876.6	110181	23186.6	99303.1	247861	89535.4	173841	210466
O15042	O15042	SR140_HUMAN	U2SURP	U2 snRNP-associated SURP motif-containing protein	1	AAAEIYEEFLAAFEGSDGNK	AAAEIYEEFLAAFEGSDGNK	3	AAAEIYEEFLAAFEGSDGNK3	30637.3	27938	30453.6	44661.8	26844.6	35748.2	25385.7	21864.7	32659.4		21203.2	26810.8			8814.04			3693.06			5759.41		7727.81		38505.9	26732.7	81420.1	25062.6	14402.5	44873.4	31209.8		38762.8	49350	7813.37	39294.1	126346	67920.2	113513	97108.4
O15042	O15042	SR140_HUMAN	U2SURP	U2 snRNP-associated SURP motif-containing protein	1	AAAEIYEEFLAAFEGSDGNKVK	AAAEIYEEFLAAFEGSDGNKVK	3	AAAEIYEEFLAAFEGSDGNKVK3																										7846.85	7766.3		8001.87			7526.2	5914.49				5570.72		4843.37	6945.42
Q01780	Q01780	EXOSX_HUMAN	EXOSC10	Exosome complex component 10	1	AAAEQAISVR	AAAEQAISVR	2	AAAEQAISVR2	56569.6	34708.5	27802	46159.2	29701.7	23777	55355.7	29833.2	25587.2	33675.5	29734.9						7422.42								63272.4	66599.3	70288.2	76538.3	77138.1	41065.8	64169	59380.2	66574.8	348417	379562		265141	329046	227569	183326
Q03112	Q03112	MECOM_HUMAN	MECOM	Histone-lysine N-methyltransferase MECOM	1	AAAESSAIQSISHV	AAAESSAIQSISHV	2	AAAESSAIQSISHV2	4613.07				4767.33		4196.81	4616.54				6361.34													6075.08		6758.91	6623.74	11562	6595.56		7941.05	6452.46	6980.56	13257	8091.52	19996.7	11746.4	14495.6	9092.71
P02786	P02786	TFR1_HUMAN	TFRC	Transferrin receptor protein 1	1	AAAEVAGQFVIK	AAAEVAGQFVIK	2	AAAEVAGQFVIK2	445182	611203	653462	570600	555826	679846	595469	662451	636644	384108	624437	657726	442070	600550	652569	551819	759493	881885	445298	941973	1050150	671535	1098890	566801	176763	41136.6	103925	35070.1	116440	77890.2	42022.9	81742.5	124886	27802.3	53521.3		59781.6	84060.1	67694.8	34003.4
P07954	P07954	FUMH_HUMAN	FH	Fumarate hydratase, mitochondrial	1	AAAEVNQDYGLDPK	AAAEVNQDYGLDPK	2	AAAEVNQDYGLDPK2	1323470	1482310	1624500	1433150	1315250	1643460	1406820	1435490	1715100	1049860	1573900	1665160	1134860	1539080	1641930	1285080	1640200	1741760	958901	1351390	1381510	693183	1032720	484362	540364	555370	409435	312116	434602	430683	515110	539582	552186	192795	582699	12084.4	532686	340154	426306	862546
Q9Y490	Q9Y490	TLN1_HUMAN	TLN1	Talin-1	1	AAAFEEQENETVVVK	AAAFEEQENETVVVK	2	AAAFEEQENETVVVK2	735066	666133	709337	826059	624744	652615	701380	506660	641574	456063	716587	581065	360628	575487	454762	99861.7	128470	103036	54588.7	69030.8	44917.2	66770.2	127006	76485.4	234793	206095	175687	109443	158283	193527	90939.1	216891	272424	62748	167779		520072	248842	525837	986947
Q9Y490	Q9Y490	TLN1_HUMAN	TLN1	Talin-1	1	AAAFEEQENETVVVKEK	AAAFEEQENETVVVKEK	2	AAAFEEQENETVVVKEK2																										949.714		1265.81	4776.15											1735.19
Q9Y490	Q9Y490	TLN1_HUMAN	TLN1	Talin-1	1	AAAFEEQENETVVVKEK	AAAFEEQENETVVVKEK	3	AAAFEEQENETVVVKEK3																									1760.07	2149.76		3766.99	9116.21	1464.95	2464.05	4085.51						3165.63		5897.48
O94826	O94826	TOM70_HUMAN	TOMM70	Mitochondrial import receptor subunit TOM70	1	AAAFEQLQK	AAAFEQLQK	2	AAAFEQLQK2	411056	538217	479744	544333	435541	427174	587657	472885	403231	462172	520211	409145	442421	525811	450158	67162.6	103848	95895.6	44890.3	37067.8	24826.8	25668.1	28890.3	22124.5	32482.4	28890.6	63639.2	69412.8	31056.4	69261.7	39363.4	22540.7	48029.6	45486.8	94752.3	17707.4	93205.2	176500	114856	352880
P13497	P13497	BMP1_HUMAN	BMP1	Bone morphogenetic protein 1	1	AAAFLGDIALDEEDLR	AAAFLGDIALDEEDLR	2	AAAFLGDIALDEEDLR2	4773.62	5754.47	5716.7	5998	5467.49	5185.44	4854.2	5311.8	6275.99	3392.54	6135.7	5637.23	5674.87	4790.07	5178.18	3636.61	5133.48	5102.83	1347.17	6433.98	3858.92		4955.87		4962.61	6099.22			4160.01	1960.32	6131.72	4548.11	4040.74	1842.16			5360.56		3212.87	6045.94
Q9H9Y2	Q9H9Y2	RPF1_HUMAN	RPF1	Ribosome production factor 1	1	AAAFPPGFSISEIK	AAAFPPGFSISEIK	2	AAAFPPGFSISEIK2		15712.9	13985.4	14763.9	23236.9	46386.8	11044.4		50649.2		15540.2	23593.1	18393.1		46079.1			12181.2							322715	376372	183483	166030	341965	163934	370733	414611	301973	144079	12610.3	260775	106959	69323.1	182201	130830
Q8N4T8	Q8N4T8	CBR4_HUMAN	CBR4	3-oxoacyl-[acyl-carrier-protein] reductase	1	AAAGDLGGDHLAFSCDVAK	AAAGDLGGDHLAFSC(UniMod:4)DVAK	2	AAAGDLGGDHLAFSC(UniMod:4)DVAK2		5325.49			4248.43	7014.23	4644.88	6227.77				4731.48					5184.75			5478.23	4006.1		7310.62
Q8N4T8	Q8N4T8	CBR4_HUMAN	CBR4	3-oxoacyl-[acyl-carrier-protein] reductase	1	AAAGDLGGDHLAFSCDVAK	AAAGDLGGDHLAFSC(UniMod:4)DVAK	3	AAAGDLGGDHLAFSC(UniMod:4)DVAK3	4925.27	6602.58	9853.51	5197.77	5406.48	5790.81	6845.12	8310.33	7591.24	4795.26	7750.48	4484.87	5194.13	4843.42	6591.75	4593.72	5459.66	8379.56	4232.88	5970.21	6499.09	7657.63	6574.95	6423.09
P35221	P35221	CTNA1_HUMAN	CTNNA1	Catenin alpha-1	1	AAAGEFADDPCSSVK	AAAGEFADDPC(UniMod:4)SSVK	2	AAAGEFADDPC(UniMod:4)SSVK2	260742	289741	409821	426005	346534	369328	329224	314692	393311	207120	299179	427103	253598	350081	314570	359628	404213	357223	195832	319357	263210	236389	399774	142432	28835	33679.5	27542	28668.4	33261.6	23873.7	36934	35210.7	30211.9	8461.72	26931.2		28621	16800.1	50674.4	41866.1
Q96C19	Q96C19	EFHD2_HUMAN	EFHD2	EF-hand domain-containing protein D2	1	AAAGELQEDSGLCVLAR	AAAGELQEDSGLC(UniMod:4)VLAR	2	AAAGELQEDSGLC(UniMod:4)VLAR2	293887	228301	200017	313543	179276	173147	291152	111243	192778	150311	209520	148107	126000	164977	113348	88592.5	84043.9	55998.7	26919.9	48464.6	25045.1	33852	61861.7														18692.2	7546.52		25667.2
Q9H3U1	Q9H3U1	UN45A_HUMAN	UNC45A	Protein unc-45 homolog A	1	AAAGGLAMLTSMR	AAAGGLAMLTSMR	2	AAAGGLAMLTSMR2																														3981.88		6913.54		4857.48			5535.76	4831.81	9910.67	10798
Q9GZT9	Q9GZT9	EGLN1_HUMAN	EGLN1	Egl nine homolog 1	1	AAAGGQGSAVAAEAEPGK	AAAGGQGSAVAAEAEPGK	2	AAAGGQGSAVAAEAEPGK2	5360.17																								3653.28						3733.29			2069.04			7543.1		2559.29	6750.23
Q15149	Q15149	PLEC_HUMAN	PLEC	Plectin	1	AAAGKAELELELGR	AAAGKAELELELGR	2	AAAGKAELELELGR2																													36600.5			9354.75
Q96T51	Q96T51	RUFY1_HUMAN	RUFY1	RUN and FYVE domain-containing protein 1	1	AAAGLGGGDSGDGTAR	AAAGLGGGDSGDGTAR	2	AAAGLGGGDSGDGTAR2	41713.5	25647.3	23328.4	38428.6	25592.8	22849.1	33712.5	11117.8	22841.7	28983.4	24527.6	19138.4	12892.2	11695.1	11542.8	7494.02	6537.49	5275.76	3243.19	2810.44	2841.75	5836.63	4712.22	2672.27	64054.2	25076.2	29271	29642.9	45431.5	29429.6	32230.8	36736.6	36633.9	22292.6	48220.9	30837	106815	55169.6	78996	118200
Q5VSL9	Q5VSL9	STRP1_HUMAN	STRIP1	Striatin-interacting protein 1	1	AAAGLLPGGK	AAAGLLPGGK	2	AAAGLLPGGK2	20816.3		9888.69	7758.02	12553.4			20485.8	18146.2	24197.6	11559.4		17810.6	10427.4	11144.7	11126.4		4963.01	10561.4	4769.76		5640.31	4394.54	5020.87			17461.4			10726.5				16756	24257		29896.3	47094.6		11752.9
P17544	P17544	ATF7_HUMAN	ATF7	Cyclic AMP-dependent transcription factor ATF-7	1	AAAGPLDMSLPSTPDIK	AAAGPLDMSLPSTPDIK	2	AAAGPLDMSLPSTPDIK2	26889.8	27454.4	24370.8	28364.4	26414.2	36995.6	31557.8	24707.6	44344.9	20259.4	28959.8	31519.2	18168.5	23222.4	23825.5	12996.9	19686.7	19054.2	9137.98	15461.8	13167.6	12754.7	15759.6	6622.03	8819.12	14080.1	9070.59	7005.84	11901.6	8262.05	11345.7	13863.9	13688.2	11497.1		17539	42069.5	17871.3	44790.5	48512.2
O14497	O14497	ARI1A_HUMAN	ARID1A	AT-rich interactive domain-containing protein 1A	1	AAAGQESEGPAVGPPQPLGK	AAAGQESEGPAVGPPQPLGK	2	AAAGQESEGPAVGPPQPLGK2	57840.3	9297.19	2934.5	23699.2	6305.2	2006.63	37549.4		1892.64	10804.1	6273.96		4368.8	1374.32		1492.86			1213.04						38755.6	33479	18462.6	19918.5	40231.1	10316.9	47815	39524.2	21542.2	40507	28895.3	26702.1	428070	160424	156319	241117
Q8TAP8	Q8TAP8	PPR35_HUMAN	PPP1R35	Protein phosphatase 1 regulatory subunit 35	1	AAAGSHFDAAK	AAAGSHFDAAK	2	AAAGSHFDAAK2			10070.9																			7367.07																28166.4		40328.2
P58107	P58107	EPIPL_HUMAN	EPPK1	Epiplakin	1	AAAGYPDPYSR	AAAGYPDPYSR	2	AAAGYPDPYSR2																														6118.22									2635.79
P0DMV8;P0DMV9	P0DMV8;P0DMV9	HS71A_HUMAN;HS71B_HUMAN	HSPA1A;HSPA1B	Heat shock 70 kDa protein 1A	0	AAAIGIDLGTTYSCVGVFQHGK	AAAIGIDLGTTYSC(UniMod:4)VGVFQHGK	3	AAAIGIDLGTTYSC(UniMod:4)VGVFQHGK3	56256	18064.8	24307	37063.6	22545.3	26703.5	50799.5	32304.1	20897.8	23208.9	21447	13853.2	37896.9	19510.3	25081.5	33021	20670.3	14680.2	3635.39	31523	16862.6	1967.62	21583.6	1821.7	9701.63						4772.35		5793.11				8476.84		7549.5	8236.26
O75326	O75326	SEM7A_HUMAN	SEMA7A	Semaphorin-7A	1	AAAIQTMSLDAER	AAAIQTMSLDAER	2	AAAIQTMSLDAER2																											5752.6	13972.5		14123.7			17127.3
Q9UGJ0	Q9UGJ0	AAKG2_HUMAN	PRKAG2	5'-AMP-activated protein kinase subunit gamma-2	1	AAALAAALGPAEAGMLEK	AAALAAALGPAEAGMLEK	2	AAALAAALGPAEAGMLEK2	7308.64	7214.54	7566.04	9462	3934.12	8668.55	6934.55	7842.43	7422.57	2906.51	7934.33	4097.2	6142.49	7981.17	7679.62	5322.32	7271.59	8061.19	3995.24	6267.52	8035.44	6130.6	9045.11	4129.96	8154.38	6981.58	5151.21	4649.31	7187.75	6386.73	8553.7	9150.28	7767.48	5059.91		7016.52	8239.17	5228.08	6983.34	10249.8
Q8IYS1	Q8IYS1	P20D2_HUMAN	PM20D2	Xaa-Arg dipeptidase	1	AAALASGCTVEIK	AAALASGC(UniMod:4)TVEIK	2	AAALASGC(UniMod:4)TVEIK2	16205.2	15018.3	17219.6	19059.6	12163.5	18260	15752.9	13820.1	17088.6	8761.97	13563.6	20235.2	12634.6	15202.5	10752.6	9714.12		10993.9	8371.04	12076.1	10973	8686.93	8995.74
Q14008	Q14008	CKAP5_HUMAN	CKAP5	Cytoskeleton-associated protein 5	1	AAALATVNAWAEQTGMK	AAALATVNAWAEQTGMK	2	AAALATVNAWAEQTGMK2	9131.45	3653.42	5466.21	6887.49	4558.89	5987.61	5705.35	2303.69	5211.85	3154.04	5819.27	4732.65	3060.29	3613.22	2241.37										21153.8	22119	11439.2	15549.5	21954.5	8620.71	21596.9	26283.4	13203.3	9385.53	3308.38	7047.6	54386.5	19081.5	48760.9	41378.9
Q7Z392	Q7Z392	TPC11_HUMAN	TRAPPC11	Trafficking protein particle complex subunit 11	1	AAALCNACELSGK	AAALC(UniMod:4)NAC(UniMod:4)ELSGK	2	AAALC(UniMod:4)NAC(UniMod:4)ELSGK2	59471.1	25139.5	33352.7	49715	29919.3	17662.9	48083.5	21506.4	21548.1	17550.2	28082.1	22709.5	19094.2	29228.3	21063.8	18829.3	14429.1
Q6NWY9	Q6NWY9	PR40B_HUMAN	PRPF40B	Pre-mRNA-processing factor 40 homolog B	1	AAALDAGNIK	AAALDAGNIK	2	AAALDAGNIK2	10395.2	6540.43	6973.03	8590.06		10659.4		7690.62	17333.3	7454.99		12618.5			13802.6									5326.97											6547.35		14241.1	10800.3		8853.77
Q9NRF2	Q9NRF2	SH2B1_HUMAN	SH2B1	SH2B adapter protein 1	1	AAALDFAR	AAALDFAR	2	AAALDFAR2			12558.7								17289.6																							15965.6	15935		29847.2	50318.5	40678.8	33638.1
Q8N0Z6	Q8N0Z6	TTC5_HUMAN	TTC5	Tetratricopeptide repeat protein 5	1	AAALDPAWPEPR	AAALDPAWPEPR	2	AAALDPAWPEPR2	70117.9	74232.8	92400.4	83919.4	73299.7	98923.2	83965	79589.4	113618	49379.4	75364.6	94407.5	21491.8	32149.4	29626.3		16215.1	14314.4	15147.6	9934.73	27345.4	6638.97	8469.62		40143.5	38939.8	31635	19345.4	43946.2	31666.1	37988.8	48305.4	44904.9	23778.3	5803.61	22590.8	206885	94867.4	180057	195384
Q96QE3	Q96QE3	ATAD5_HUMAN	ATAD5	ATPase family AAA domain-containing protein 5	1	AAALDVYNAVSTSFQR	AAALDVYNAVSTSFQR	2	AAALDVYNAVSTSFQR2	5452.94	3054.86	5770.29	5107.99		4339.01	4949.21	3094.25																	5311.57	7428.38	4438.83	3635.51	7169.84	4832.89	7905.94	11755.2	7173.07	10356.1	2588.42	23985.2	44380.1	10400.3	36936.1	26125.8
Q9H0G5	Q9H0G5	NSRP1_HUMAN	NSRP1	Nuclear speckle splicing regulatory protein 1	1	AAALEACLDVTK	AAALEAC(UniMod:4)LDVTK	2	AAALEAC(UniMod:4)LDVTK2	37309.4	53350.8	56642.1	44082.6	38837.1	52655.4	45203.3	46110.1	60220.2	35174.4	26707.2	63659.5	37288.2	51135.5	58000.9	56443.5	72928.7	79417.2	41753.4	130415	85814.9	48039.3	130814	30707.2
P31948	P31948	STIP1_HUMAN	STIP1	Stress-induced-phosphoprotein 1	1	AAALEAMK	AAALEAMK	2	AAALEAMK2	120074	164820	96674	139541	108445	91316.5	154818	182455	34066.4	318824	141520	59055.9	312835	150445	134476	320605	226056	342040	351389	111132	207491	490591	120406	437517	10948.8		51365.3	27922.9		32283.1	11990.8		14505.9	59941.7	71299.8			32842.9
P31948	P31948	STIP1_HUMAN	STIP1	Stress-induced-phosphoprotein 1	1	AAALEAMKDYTK	AAALEAMKDYTK	2	AAALEAMKDYTK2	48999.6						16986.1			34654.5			20260.3		16751.5	23470.9		25941.3	50712.8	23877.1	15873			12885.5		20704.4	12252.2	28497.2	33642.9			16374.3		9696.34
Q92574	Q92574	TSC1_HUMAN	TSC1	Hamartin	1	AAALEEHNAAMK	AAALEEHNAAMK	2	AAALEEHNAAMK2	14490.1	16028.3	25579.5	19336.3	16105.8	17712.2	16127.5	18094	23736.3	15615	14442.8	33384.5	4663.27		9597.62			4759.83								24142.8	26638.8	19279.3		12844.7	18775.5		23149.2	18752.1	12417.7	27403.4	56088.2	31627.1	54215.8	63709.3
Q92574	Q92574	TSC1_HUMAN	TSC1	Hamartin	1	AAALEEHNAAMKDQLK	AAALEEHNAAMKDQLK	3	AAALEEHNAAMKDQLK3	5301.73	1446.69		2226.41			1688.68				714.626														2330.81	3131.5	3134.23	3961.96	10178.7	1342.35	3266.16	3689.69	1416.81	1263.08			4147.75	2866.28	2104.05	7799.96
P31948	P31948	STIP1_HUMAN	STIP1	Stress-induced-phosphoprotein 1	1	AAALEFLNR	AAALEFLNR	2	AAALEFLNR2	543999	330290	368596	560317	375776	391451	479644	239327	298123	313152	407022	277360	418258	332545	295831	546969	457325	347334	207164	315561	253752	370067	557750	153510	268016	177644	176461	159556	139410	178260	215421	183795	254316	104452	16322.4	179291	198926	85920.2	242831	253971
Q13423	Q13423	NNTM_HUMAN	NNT	NAD(P) transhydrogenase, mitochondrial	1	AAALEQFK	AAALEQFK	2	AAALEQFK2	55674.2	83110.9		56744.3	65370.6	68370.5	87444.2	57981.2	60541.9	90091.2	77006	56904.7	101614	85857.3	88394.9	113396	113918	142579	103888	107667	130308	89724.5	97088.4	84218			19935.4		8277.62				18890.8		23827.9		14460.4	24334.9	19858.2	22505.5
Q68DK7	Q68DK7	MSL1_HUMAN	MSL1	Male-specific lethal 1 homolog	1	AAALGGPEDEPGAAEAHFLPR	AAALGGPEDEPGAAEAHFLPR	3	AAALGGPEDEPGAAEAHFLPR3	9860.64	6746.24	8587.29	14566.5	5416.39		12942.6	5498.45			7309.82		3431.08												7294.41	10041.6	11513.8	6139.27	6440.84	5874.71	8244.74	6135.37	6621.14	33665.9		14029.7	50935.9	26987.8	19916.3	33104.8
Q12955	Q12955	ANK3_HUMAN	ANK3	Ankyrin-3	1	AAALLLQNDNNADVESK	AAALLLQNDNNADVESK	2	AAALLLQNDNNADVESK2	4335.67																								12248.7	8125.97	5589.12		7938.76				8000.63		4823.32	4641.41	12592.9	6932.44	8431.37	16233.5
O95273	O95273	CCDB1_HUMAN	CCNDBP1	Cyclin-D1-binding protein 1	1	AAALLMLTK	AAALLMLTK	2	AAALLMLTK2	17462	9898.23	12555.2	18246.9	11761.6	14731.1	16226.7	10402.5	10373.2		14939.7	8881.21		8692.25	5758.54									3084.64					7709.12						3364.99	7409.92	28809.8	14430	19374.9	33868.8
P56945	P56945	BCAR1_HUMAN	BCAR1	Breast cancer anti-estrogen resistance protein 1	1	AAALQYPSPSAAQDMVER	AAALQYPSPSAAQDMVER	2	AAALQYPSPSAAQDMVER2	58109.7	19964.6	14991	39073.6	22743.6	16953.9	38907.8	8780.86	14381.2	14698.6	19476.1		5720.69												62558.4	62533.8	26332.7	36914.8	76095.6	20593.3	70960.4	66398.7	41249.3	76344.2	9167.19	60264.3	346544	103629	194982	249250
P29597	P29597	TYK2_HUMAN	TYK2	Non-receptor tyrosine-protein kinase TYK2	1	AAALSFVSLVDGYFR	AAALSFVSLVDGYFR	2	AAALSFVSLVDGYFR2		3755.12	3576.79	2773.67		4031.82		1892.83	4488.08	1616.07	3492.14	3379.28			4155.63			1564.1							3872.26	2348.08		4594.91						3140.17	2036.13		9001.35	2626.27	5618.51	13392.5
Q13470	Q13470	TNK1_HUMAN	TNK1	Non-receptor tyrosine-protein kinase TNK1	1	AAALSGGLLSDPELQR	AAALSGGLLSDPELQR	2	AAALSGGLLSDPELQR2														644.237												1714.9	2278.67				2846.46		1894.75	2787.98		3314.02	5673.79	2902.29	4929.36	7200.29
O60716	O60716	CTND1_HUMAN	CTNND1	Catenin delta-1	1	AAALVLQTIWGYK	AAALVLQTIWGYK	2	AAALVLQTIWGYK2	126643	65662.3	93975.2	85274.3	65084.2	73675.1	97171	60200.8	78293.7	61890.3	73362	56925.5	28716.7	27375.8	50703.3	19559.4		29335.8		13049.2			26134.2		43476	81125.5	23135.7	19928.3	162055		41273.7	96262	27101.3	6943.8	21473.1		499606	61698.2	502806	617808
Q14498	Q14498	RBM39_HUMAN	RBM39	RNA-binding protein 39	1	AAAMANNLQK	AAAMANNLQK	2	AAAMANNLQK2	30298.2	24339.3	24580.9	20438.3	23409.2	34756.3	32076.4	20273.5	35155.9	21585.7	17397.6	24011.6	6942.6	7261.15	7889.91										15312.3	44566.3	34165.7	55771.6	33605.2	23998.4	70219.9	32308.2	40855.9	81361.2	111757	10806.6	219089	198001	175947	208624
Q15042	Q15042	RB3GP_HUMAN	RAB3GAP1	Rab3 GTPase-activating protein catalytic subunit	1	AAAMTPPEEELK	AAAMTPPEEELK	2	AAAMTPPEEELK2	9044.88	10959.4	13779.3	12963.8	12609.5	16125.3	9701.85	13881.9	12969.9	7896.35	12373.9	10923.8	7355.29	9848.04											11854.8		11476.7			11562.1	12986.4		9121.5		12418.9		39414.1	12928.1	30536.5	31664.2
Q15042	Q15042	RB3GP_HUMAN	RAB3GAP1	Rab3 GTPase-activating protein catalytic subunit	1	AAAMTPPEEELKR	AAAMTPPEEELKR	2	AAAMTPPEEELKR2	12423.7	3353.33		4909.2	4155.68		5908.95			2254.23															17542.4	17551.6	6509.01	10274.8	25795.3	4554.98	20631.3	17729.4	9275.71	7819.4	1777.32	6689.11	50720.9	13048.8	18734.1	52524.3
Q15042	Q15042	RB3GP_HUMAN	RAB3GAP1	Rab3 GTPase-activating protein catalytic subunit	1	AAAMTPPEEELKR	AAAMTPPEEELKR	3	AAAMTPPEEELKR3	22815.7	6397.27	2356.62	12037.2	4775.63		13407.7		1448.28	8814.19			3989.18	2300.39											16339.2	10790.7	16818.3	29641.1	13263.1	4555.88	22264.4	15155.5	9886.08	23547.9	3269.36	5196.86	48371.7	44670.6	28884	39932.2
Q17R98	Q17R98	ZN827_HUMAN	ZNF827	Zinc finger protein 827	1	AAANAVLQDK	AAANAVLQDK	2	AAANAVLQDK2		13073.8		16233.4																														23998.8	39553.4		40472	34857.3	36434.3	28290.1
Q9NX63	Q9NX63	MIC19_HUMAN	CHCHD3	MICOS complex subunit MIC19	1	AAANEQLTR	AAANEQLTR	2	AAANEQLTR2	148736	69958.6	67903.7	93942	114804	84550.1	128355	47298	62576.2	128573	90091.2	51627.1	114132	59618.5	86170.7	161068	102968	76370.9	88322.6	120431	80396.4	117877	147379	77257.4	83756.6	69230.3	36687	72875.9	70843.4	38133.3	103613	47258.9	49493.8	31119.8	60321.6	33673.2	57352		49172.8	84293.4
CON_Q29443	CON_Q29443	TRFE_BOVIN	TF	Serotransferrin	1	AAANFFSASCVPCADQSSFPK	AAANFFSASC(UniMod:4)VPC(UniMod:4)ADQSSFPK	2	AAANFFSASC(UniMod:4)VPC(UniMod:4)ADQSSFPK2	109528	66350.6	60066.3	73179.8	44376.9	48645.6	103138	52773.8	33982.8	59142.1	70927.8	33568.5	26340.1	54955.5	37113.3	56696	79831.8	45607.4	31211.3	123497	43719.2	49624.7	137488	20593	11809.2														10939.7
CON_Q29443	CON_Q29443	TRFE_BOVIN	TF	Serotransferrin	1	AAANFFSASCVPCADQSSFPK	AAANFFSASC(UniMod:4)VPC(UniMod:4)ADQSSFPK	3	AAANFFSASC(UniMod:4)VPC(UniMod:4)ADQSSFPK3	4266.75				2189.27		4964.91	2434.28		3456.33	2062.99			1873.7		2918.87	3734.74		1888.42	9104.32		5341.88	7060.66
A5YKK6	A5YKK6	CNOT1_HUMAN	CNOT1	CCR4-NOT transcription complex subunit 1	1	AAANFSDR	AAANFSDR	2	AAANFSDR2																									17267.8		25794.8	25558.9		21729.8			14663.8	38891.4	24614.6		24348.7	44454.3	24987.9
Q6UB99	Q6UB99	ANR11_HUMAN	ANKRD11	Ankyrin repeat domain-containing protein 11	1	AAAPAEGPPGGIQPEAAEPK	AAAPAEGPPGGIQPEAAEPK	2	AAAPAEGPPGGIQPEAAEPK2		1028.94	1204.97	1183.12							1142.45																1799.82					1502.52	1189.52	3719.15	4537.04	4775.06	5956.75	2942.56	4260.51	4260.18
P26641	P26641	EF1G_HUMAN	EEF1G	Elongation factor 1-gamma	1	AAAPAPEEEMDECEQALAAEPK	AAAPAPEEEMDEC(UniMod:4)EQALAAEPK	2	AAAPAPEEEMDEC(UniMod:4)EQALAAEPK2	703932	486476	220963	694027	338440	160855	850437	160310	104125	358401	350513	91746.8	341878	363480	121851	140017	114082	29426.8	54190.2	46063.3	6218.18	45972.3	55879.2	5141.93	139742	201429	112198	82865.4	93806	107542	199062	139003	123820	45410.6	22673	43592.9	426821	157653	436621	872315
P26641	P26641	EF1G_HUMAN	EEF1G	Elongation factor 1-gamma	1	AAAPAPEEEMDECEQALAAEPK	AAAPAPEEEMDEC(UniMod:4)EQALAAEPK	3	AAAPAPEEEMDEC(UniMod:4)EQALAAEPK3	177969	71939.9	28981.1	192307	54016.9	16468.2	131003	34377.6	6898.55	75848.6	53724.1	5964.71	92770.8	46256	14258.5	34484.3	20104	3896.29	12931.9	7868.02		11766.6	11037.3				2416.76	4788.06						3255	3806.35		2579.06	13335.1	16707.6	12288.9
P20810	P20810	ICAL_HUMAN	CAST	Calpastatin	1	AAAPAPVSEAVCR	AAAPAPVSEAVC(UniMod:4)R	2	AAAPAPVSEAVC(UniMod:4)R2	182023	56144.1	50993.4	85929.8	76227.6	66012.9	114353	31500.6	45562.9	57305.7	69960.6	43462.2	57147.7	49440.7	53588.7	78900.9	76975.4	36257.4	54138.4	79947.5	40565.4	62213.2	131832	29763.4	10580.4	7284.73	13830	7915.98	9393.07	6266.63	9280.04	9350.32	9905.03		6529.64		9457.59		10515.6
Q96D96	Q96D96	HVCN1_HUMAN	HVCN1	Voltage-gated hydrogen channel 1	1	AAAPDVAPAPGPAPR	AAAPDVAPAPGPAPR	2	AAAPDVAPAPGPAPR2	4651.18			3680.67	2277.37	5058.35	2344.5	1199.47				4502.22		2737.33								1565.24			4420	4730.69	4094.73	4269.56	4895.58		4464.16	4480.04	4220.76	4780.25	2262.67			1964.4	2236.3	1912.02
Q14642	Q14642	I5P1_HUMAN	INPP5A	Inositol polyphosphate-5-phosphatase A	1	AAAPGTAVLLVTANVGSLFDDPENLQK	AAAPGTAVLLVTANVGSLFDDPENLQK	3	AAAPGTAVLLVTANVGSLFDDPENLQK3																																					2138.15			2462.1
P31350	P31350	RIR2_HUMAN	RRM2	Ribonucleoside-diphosphate reductase subunit M2	1	AAAPGVEDEPLLR	AAAPGVEDEPLLR	2	AAAPGVEDEPLLR2	872716	1003610	1111240	1069600	866008	1062090	998766	921436	1177760	635755	1054940	1076410	692282	1110460	1097920	919809	1208540	1354140	992455	1401610	1293250	1011160	1490870	891831	311065	318684	277555	187997	231807	263850	331450	303357	398998	150068	280690	36443.2	409713	287840	420897	335656
P49848	P49848	TAF6_HUMAN	TAF6	Transcription initiation factor TFIID subunit 6	1	AAAPPQPSPPPTK	AAAPPQPSPPPTK	2	AAAPPQPSPPPTK2	7100.93		1205.07		3037.37		3912.88	924.106	949.206		1553.38														2271.67	5324.43	5419.33	3570.82	6240.72		6533.35	5794.81	3366.78	10866	9687.03	3459.24	22077.7	19346.2	14381.4	12976.3
Q16643	Q16643	DREB_HUMAN	DBN1	Drebrin	1	AAAPQAWAGPMEEPPQAQAPPR	AAAPQAWAGPMEEPPQAQAPPR	2	AAAPQAWAGPMEEPPQAQAPPR2	3236.32																								14062.7	7472.93		4602.2	8572.5		16012.4	11210.8	3697.69				5499		1830.54	8246.74
Q96L73	Q96L73	NSD1_HUMAN	NSD1	Histone-lysine N-methyltransferase, H3 lysine-36 specific	1	AAAPSEDPWQAVK	AAAPSEDPWQAVK	2	AAAPSEDPWQAVK2	15362.6	20478.4	22761.4	17064.2	14607	20964.2	17002.8	17819.3	24851.7	7358.89	9646.57	11672		3626.2		3377.2	4502.48		2917.61								6372.29	3734.63		8206.57		5141.42	11563.4	27999.2	28365.8	25312	59571.2	33089	66579.9	35427
P53618	P53618	COPB_HUMAN	COPB1	Coatomer subunit beta	1	AAAQCYIDLIIK	AAAQC(UniMod:4)YIDLIIK	2	AAAQC(UniMod:4)YIDLIIK2	30840.3	24263	23897.3	22627.3	13545.6	27021.6	28484.1	23627.6	17804.9	15549.5	11841.5	25469.8	30534.7	25491.4	20447.2	13298.6	17290.9	36094.3	9005.69	31120.2	26251.3	11047.4	34426.5
Q9NVA2	Q9NVA2	SEP11_HUMAN	SEPTIN11	Septin-11	1	AAAQLLQSQAQQSGAQQTK	AAAQLLQSQAQQSGAQQTK	2	AAAQLLQSQAQQSGAQQTK2	1709.4			1572.89			1513.71			1057.28							1173.48								1740.21	2529.14	1256.44	1642.66	2284.37		2606.92	1628	1851.26			1386.98	1545.7	638.378	1378.15	1467.9
O14981	O14981	BTAF1_HUMAN	BTAF1	TATA-binding protein-associated factor 172	1	AAAQQLGEVVK	AAAQQLGEVVK	2	AAAQQLGEVVK2	61271.5	48218.9	57501	81557	49009.3	55758.6	62064.2	51226.7	59311.6	41464.9	59930.8	53769.4	28705.5	33088	28066	7307.32	9553.12	7992.36	2851.97			1883.84			5542.86		19290.1	11094.1		17411.4	10275		16540.6	25434.2	55877.1		92846.7	96665	118727	131131
O95801	O95801	TTC4_HUMAN	TTC4	Tetratricopeptide repeat protein 4	1	AAAQYYLGNFR	AAAQYYLGNFR	2	AAAQYYLGNFR2			3480.43		3463.71	7171.68	3195.46	2993.89	6679.59	1607.74	2987.11	3815.65			3032.82																						4569.88	4950.6	4157.13	4030.56
O94923	O94923	GLCE_HUMAN	GLCE	D-glucuronyl C5-epimerase	1	AAASESNNYMNHVAK	AAASESNNYMNHVAK	2	AAASESNNYMNHVAK2						1128.5				2002.21																		2766.84	4351.16		5726.69	5330.39	3157.9				2652.52	1919.35		3907.65
O94923	O94923	GLCE_HUMAN	GLCE	D-glucuronyl C5-epimerase	1	AAASESNNYMNHVAK	AAASESNNYMNHVAK	3	AAASESNNYMNHVAK3	2209.67		1653.81	1377.79	2028.14			1806.46	763.422																3810.36	4560.1			5117.66			4085.06	2378.03
Q9H2M9	Q9H2M9	RBGPR_HUMAN	RAB3GAP2	Rab3 GTPase-activating protein non-catalytic subunit	1	AAASGNENIQPPPLAYK	AAASGNENIQPPPLAYK	2	AAASGNENIQPPPLAYK2	47487.5	27037	24975.2	38835.4	25828.1	24074.1	43330.5	15238.2	14337	23460.7	22066.4	17905.4	11615.7	12792.5	9126.8	5603.03	6711.96								79260.8	71438.4	39990.9	31361.8	46125.4	31020	70175	89868.2	55392.5	23595.6	29489.7	50358.2	231075	79856.1	135228	219588
Q01831	Q01831	XPC_HUMAN	XPC	DNA repair protein complementing XP-C cells	1	AAASHLFPFEQL	AAASHLFPFEQL	2	AAASHLFPFEQL2	23499	25466.1	28747.7	35432.6	28276.9	42591	33951.7	29616.4	41180	13488.6	30106.2	43093.8	6756.87	5937.12	8610.06								3757.09		8273.11	19237.3	20971.6	8479.29	11953.9	15960.4	14098.1	17276.6	14208.8	27231.1		39438.7	110031	49701.3	88365.7	86571.3
Q7Z5L9	Q7Z5L9	I2BP2_HUMAN	IRF2BP2	Interferon regulatory factor 2-binding protein 2	1	AAASLAAVSGTAAASLGSAQPTDLGAHK	AAASLAAVSGTAAASLGSAQPTDLGAHK	3	AAASLAAVSGTAAASLGSAQPTDLGAHK3	6170.74	4770.21	7214.84	2583.63	5306.33	4787.71	5461.48	4000.85	9901.6	6011.92	4682.65	5826.5	3360.4	5961.79	2261.66		3824.43	7931.31		5218.45	6173.22	3340.95	4293.3	2572.39	4175.72	3161.13	2214.81		3398.56	2544.18	4734.64	2026.67	3051.34	5074.85	1505.69	5592.12	14948.5	8560.43	13615.8	15826.6
Q9UNS1	Q9UNS1	TIM_HUMAN	TIMELESS	Protein timeless homolog	1	AAASLSQPEEEQK	AAASLSQPEEEQK	2	AAASLSQPEEEQK2	78044.2	47290.7	35191.2	78439.2	39639.8	27884.6	64600	27207.4	22598.2	29589.2	19559.3	12721.4	3298.2	2937.57	3060.35		3481.99					1788.32			112304	122814	69021.5	40854.6	61365.4	52107.1	107078	128418	99401.4	165661	355239	191288	430316	227204	275867	309536
Q9UNS1	Q9UNS1	TIM_HUMAN	TIMELESS	Protein timeless homolog	1	AAASLSQPEEEQKLQPELQPK	AAASLSQPEEEQKLQPELQPK	3	AAASLSQPEEEQKLQPELQPK3	2890.68																								1129.5	1369.35	1275.21	4453.84	8578.32		2502.93	1361.74		2958.2			3774.71	4176.35	2812.44	2857.28
P08559	P08559	ODPA_HUMAN	PDHA1	Pyruvate dehydrogenase E1 component subunit alpha, somatic form, mitochondrial	1	AAASTDYYK	AAASTDYYK	2	AAASTDYYK2	300398	419201	474843	390730	325814	402772	321918	419141	393993	286218	351253	408426	249146	287814	294714	102831	103429	152777	89138.5	92286.6	119541	116583	134348	81778.2	37176.7	33306.6	78112.8	59624.6	35867	76814.7	39800.6	42051.8	74868.9	45047.8	128149		220423	269418	270161	298012
Q10570	Q10570	CPSF1_HUMAN	CPSF1	Cleavage and polyadenylation specificity factor subunit 1	1	AAASVLTTSMVTMEPGYLFLGSR	AAASVLTTSMVTMEPGYLFLGSR	2	AAASVLTTSMVTMEPGYLFLGSR2																													7404.79								14599.2		13852.9	25596
Q10570	Q10570	CPSF1_HUMAN	CPSF1	Cleavage and polyadenylation specificity factor subunit 1	1	AAASVLTTSMVTMEPGYLFLGSR	AAASVLTTSMVTMEPGYLFLGSR	3	AAASVLTTSMVTMEPGYLFLGSR3																																					2186.55	1915.54	4182.77	5970.24
Q99733	Q99733	NP1L4_HUMAN	NAP1L4	Nucleosome assembly protein 1-like 4	1	AAATAEEPDPK	AAATAEEPDPK	2	AAATAEEPDPK2	667667	599444	564250	740331	541482	493369	679293	498588	498182	492080	618564	407154	525443	560021	505590	467042	513642	491637	337443	370154	233500	259133	281661	141285	196620	195212	179055	135839	212416	175687	146353	226014	239100	100479	370690	114427	418608	348393	397097	501921
Q9NS73	Q9NS73	MBIP1_HUMAN	MBIP	MAP3K12-binding inhibitory protein 1	1	AAATELNR	AAATELNR	2	AAATELNR2																													13547.6					31818.9	50358.3	40915.8
Q9NVC6	Q9NVC6	MED17_HUMAN	MED17	Mediator of RNA polymerase II transcription subunit 17	1	AAATIDSLASR	AAATIDSLASR	2	AAATIDSLASR2	50899.9	34932	26966.8	47504.5	39697.1	35206.3	52034	27936.9	22774.7	39650.2	34458.2	20098.1	20579.4	20164.1	20067.4	6708.17	5830.89	4721.48				3697.21			21081	9693.59	35015.2	30587.5	14647.1	28644.3	16954.6	18247.2	23849.3	56331.6	82350.9		112105	142609	111532	99428
Q9UDW1	Q9UDW1	QCR9_HUMAN	UQCR10	Cytochrome b-c1 complex subunit 9	1	AAATLTSK	AAATLTSK	2	AAATLTSK2												81653.1							108671			137484		65438.8
Q03252	Q03252	LMNB2_HUMAN	LMNB2	Lamin-B2	1	AAATMATPLPGR	AAATMATPLPGR	2	AAATMATPLPGR2						38441																					13351.4						22220		46087.1			22401.2	23956.4	15794.2
P49006	P49006	MRP_HUMAN	MARCKSL1	MARCKS-related protein	1	AAATPESQEPQAK	AAATPESQEPQAK	2	AAATPESQEPQAK2	1049650	909901	621867	1151010	739829	582377	1088550	617560	482773	1022340	845149	535613	1103150	911972	695882	1278710	1039420	745574	1228790	908143	749693	1471660	1172330	684676	209168	153060	107009	99171.9	122093	69005.2	434801	99659.2	72629.1	79347.5	169257	61391.7	76699.3	57501.3	76992.5	33893.6
Q6UWP2	Q6UWP2	DHR11_HUMAN	DHRS11	Dehydrogenase/reductase SDR family member 11	1	AAATYEQMK	AAATYEQMK	2	AAATYEQMK2	348530	218687	418139		366017			346686		458076		361282			223505	485686	326448	556352	520668	356997	534535	366379		465727		175369
Q9NS69	Q9NS69	TOM22_HUMAN	TOMM22	Mitochondrial import receptor subunit TOM22 homolog	1	AAAVAAAGAGEPQSPDELLPK	AAAVAAAGAGEPQSPDELLPK	2	AAAVAAAGAGEPQSPDELLPK2	21427.7	22570.3	24124.8	28135.5	14933.4	23147.2	32415.3	20336.6	24475.7	18181	22299.8	29190.8	16224.5	28258.9	16969.8	19471.2	25344.7	24474.5	12461.6	32124.8	16976.7	17223.7	27479.5	9792.47
Q9NXC5	Q9NXC5	MIOS_HUMAN	MIOS	GATOR2 complex protein MIOS	1	AAAVALFNLDIR	AAAVALFNLDIR	2	AAAVALFNLDIR2	5113.33	4573.02	5457.18	3448.07	3252.18	3717.73	5433.94	5426.12	4731.34	3145.64	4348.99	2984.44	3689.34	3870.48	3719.57	4668.64	3890.44	3547.34								3367.12	2142.3		8319.34		3671.1	6965.84			1961.99		6696.4		5068.76	6887.23
Q12955	Q12955	ANK3_HUMAN	ANK3	Ankyrin-3	1	AAAVDFTAR	AAAVDFTAR	2	AAAVDFTAR2	11787.6	10650.2	11666.3	9535.82		7512.89	9793.02	7780.25		9644.31	11187.5			8915.64	5516.7		7571.4													12750.7							12797.5	22513.7	20545.7	7913.42
Q5SQI0	Q5SQI0	ATAT_HUMAN	ATAT1	Alpha-tubulin N-acetyltransferase 1	1	AAAVDPTPAAPAR	AAAVDPTPAAPAR	2	AAAVDPTPAAPAR2	2895.46		2191.31	2007.87	1944.94	1740.55	3607.69	2102.3	1546.28	1725.46	1965.92																							2417.34	2608.91		6259.57	6103.44	3931.88	3569.83
Q9Y5W8	Q9Y5W8	SNX13_HUMAN	SNX13	Sorting nexin-13	1	AAAVGIYEQYLSEK	AAAVGIYEQYLSEK	2	AAAVGIYEQYLSEK2	6027.41	5125.38	6539.97	6531.37		7257.17	5147.51		6432.63		5131.01	6420.28	4505.18													8223.81	4060.61			4954.67	7112.54	6566.13					14289.4	6734.9	10172.3	19798.4
P19404	P19404	NDUV2_HUMAN	NDUFV2	NADH dehydrogenase [ubiquinone] flavoprotein 2, mitochondrial	1	AAAVLPVLDLAQR	AAAVLPVLDLAQR	2	AAAVLPVLDLAQR2	394705	449691	493680	547526	380216	557529	451208	381950	611376	298987	522467	543543	475501	514099	511002	621300	457518	600272	247610	357864	300128	231554	383530	130242	28790	63120.4	35067.7	40341.3	69194.7	49620	87847.7	61099.2	44434.8	21142	7556.98	34488.1	108451	55485.2	115817	150288
O43837	O43837	IDH3B_HUMAN	IDH3B	Isocitrate dehydrogenase [NAD] subunit beta, mitochondrial	1	AAAVPVEFQEHHLSEVQNMASEEK	AAAVPVEFQEHHLSEVQNMASEEK	4	AAAVPVEFQEHHLSEVQNMASEEK4	16627.1	18281.8	11677.4	24046.2	13023	7415.51	21997.5	15602.8	5010.57	19830.9	15521	4433.8	24389	14795.7	5003.82	12866.2	16552.2	5799.55	6848.89		3544.73	14888.3	12118.8	4140.54	12776.8	11189.3	33606	18088.9		17934.5	10744.1	6731.31	20288.2	11767.6		2719.69	24112.5	14102.6	10128.6	28151.6
Q8N201	Q8N201	INT1_HUMAN	INTS1	Integrator complex subunit 1	1	AAAVQADDVEVLK	AAAVQADDVEVLK	2	AAAVQADDVEVLK2	62017.6	100963	105149	86868.3	76592.2	91607.8	90923	110354	104760	58605.4	82834.4	69690.9	23776.6	21777.9	23929.2	4866.47	4916.73					3548.12			18169.1	10368.2	22875.3	21720.1	27493.3	18034.6	20736.3	18231		131386	369964	20177.2	169930	175573	198148	168752
P54802	P54802	ANAG_HUMAN	NAGLU	Alpha-N-acetylglucosaminidase	1	AAAVSEAEADFYEQNSR	AAAVSEAEADFYEQNSR	2	AAAVSEAEADFYEQNSR2	11336	9552.79	9085.12	11532.5	8759.77	6224.96	9977.28	6268.51	5598.08	8850.04	12490.3	4689.68	7403.46	7745.26	6715.43	10744.3	8303.7	7588.48	7898.91	12039.3	5908.95	13252.7	17763.2		6627.52		5047.8	5114.95		6057.54		3953.89	4148.76	5474.5		7972.23	5228.79		5306.52	7353.53
Q96PY5	Q8IVF7;Q96PY5	FMNL2_HUMAN	FMNL2	Formin-like protein 2	0	AAAVSLENVLLDVK	AAAVSLENVLLDVK	2	AAAVSLENVLLDVK2	23432.4	32970	43166.7	38820.2	32568.2	34916.1	34009.8	28891.9	37256.7	30920.7	35875.2	47021.7	22277.6	33295.3				11197.1							20562.8	21305.2	16096.5	16958.7	18680.2	16994	17522.8	19607.7	26885.3	14196.1	10646.9		59547.1	13897.3	67805.2	40477.1
P13995	P13995	MTDC_HUMAN	MTHFD2	Bifunctional methylenetetrahydrofolate dehydrogenase/cyclohydrolase, mitochondrial	1	AAAVVGINSETIMK	AAAVVGINSETIMK	2	AAAVVGINSETIMK2	17160.2	26185.8	36758.6	36714	32452.4	24038.2	36300.5	57458.2	24178.5	29289.1	27723.3	27747.7	25390.6	18532.4	31381.4	46556	45610.6	25192.1	20767.1	28903.8	17310.7	41827.2	28731.5	10500.7	7855.69	11515.3		3903.87	7374.31	8424.89	9059.32	11183	10670		6726.86	9339.93	14762.4	8803.91	17450.4	22279.2
Q9ULJ7	Q9ULJ7	ANR50_HUMAN	ANKRD50	Ankyrin repeat domain-containing protein 50	1	AAAWGGHEDIVLNLLQHGAEVNK	AAAWGGHEDIVLNLLQHGAEVNK	3	AAAWGGHEDIVLNLLQHGAEVNK3	20241	24338.4	18855.2	27465.3	12333.5	14891.4	17643.4	9850.49	14309.5	9984.44	21838.1	14020.2	9138.06	7499.35	6706.69			3529.49		4713.32					11517.7	16543.4	10468.1	5606.87	9121.84	8899.98	13128.4	10332.4	8935.66	4051.48			31370.3		16459.7	48587
P49585	P49585	PCY1A_HUMAN	PCYT1A	Choline-phosphate cytidylyltransferase A	1	AAAYDISEDEED	AAAYDISEDEED	2	AAAYDISEDEED2								2471.08					2898.67			5693.93	3824.13	5817.18	6318.3	4548.52
Q70CQ2	Q70CQ2	UBP34_HUMAN	USP34	Ubiquitin carboxyl-terminal hydrolase 34	1	AAAYDLLVEMVK	AAAYDLLVEMVK	2	AAAYDLLVEMVK2	23522.2	28928.9	33180.6	30574	15063.8	28263.1	15498.6	29645.6	29941.6	17189.6	20554	30458.6		12105.6				5448.99				5671.35			16154.1	29969.2	22067.5	15984.5	30744.3	14961.4	26712.6	27034.8	14110.1	13456.6		43534.4	100540	41742.2	66089.2	102436
Q96F24	Q96F24	NRBF2_HUMAN	NRBF2	Nuclear receptor-binding factor 2	1	AAAYLSEAMK	AAAYLSEAMK	2	AAAYLSEAMK2	49895.4	42422.9	56928.9	47904.4	35915.6	37909	53828.9	51060.1	34584.2	40419.9	63938.7	37953.9	39040.9	61164.3	30841.5	39241.4	50181.1	46535	27492.7	59224	41915.7	28040.1	33056.1	28426			6665.21						5191.42	7447.23	11480.7		10321.8	12571.5	12190.8	9264.24
Q9H7E9	Q9H7E9	CH033_HUMAN	C8orf33	UPF0488 protein C8orf33	1	AAAYSAQVQPVDGATR	AAAYSAQVQPVDGATR	2	AAAYSAQVQPVDGATR2	24768.2	9283.77	15751.7	18807.3	16813	23745.3	26454.3	4706.12	17867.9	17584.7	15792.2	12215.3	12150.6	7248.19	10548.2		14735.1	15660	7531.75	13477.2	10295.9	8439.63	14706.1	9763.43	18989.4	13937.2	9110.12	12939.1	15640.6	5452.17	35810.7	16175.1	10844	17658.9	12602.1	13384.3	55439.2	31930.2	27331.8	86608.2
O95336	O95336	6PGL_HUMAN	PGLS	6-phosphogluconolactonase	1	AACCLAGAR	AAC(UniMod:4)C(UniMod:4)LAGAR	2	AAC(UniMod:4)C(UniMod:4)LAGAR2						14827.9			11525.8			14557.5			7018.03	11911.2		16201.8		14061	18313.4		16168.8	15347.5
P55060	P55060	XPO2_HUMAN	CSE1L	Exportin-2	1	AACDLVR	AAC(UniMod:4)DLVR	2	AAC(UniMod:4)DLVR2	348763	437800	441640	400105	349695	414357	199390	374380	352951	464384	408871	274646	458908	401682	433115	95687.4	124346	131619	44057.6	53760	46842.6	47896.2	49393.9	50425.8
Q9BUH6	Q9BUH6	PAXX_HUMAN	PAXX	Protein PAXX	1	AACEQQAVALTLQEDR	AAC(UniMod:4)EQQAVALTLQEDR	2	AAC(UniMod:4)EQQAVALTLQEDR2	44923.6	36197.5	33127.5	56639.8	28764.3	30434.6	33356.9	27507.2	30898.2	15365.1	32376.9	19811.4	23011.4	29383.5	26097.7	33555.9	37986.6	35250.1	24078.5	58626.2	20263.8	45162.5	74968.9	9324.39
Q9BUH6	Q9BUH6	PAXX_HUMAN	PAXX	Protein PAXX	1	AACEQQAVALTLQEDR	AAC(UniMod:4)EQQAVALTLQEDR	3	AAC(UniMod:4)EQQAVALTLQEDR3	18187.3			24911.2			17664.5			16583.2	32900.3		21023.9			23183.4	33534.7	19336.8	27962.8	32849.1		24865.9	44321.6	18495.8
O95235	O95235	KI20A_HUMAN	KIF20A	Kinesin-like protein KIF20A	1	AACIAEQYHTVLK	AAC(UniMod:4)IAEQYHTVLK	3	AAC(UniMod:4)IAEQYHTVLK3	5546.7	7196.84	3264.35	8768.93	5389.41	8020.72	7636.04	6882.38	5433.36	4673.49	4830.53	4450.72										1818.44		1534.61													3733.55		5441.68	3166.95
Q00341	Q00341	VIGLN_HUMAN	HDLBP	Vigilin	1	AACLESAQEPAGAWGNK	AAC(UniMod:4)LESAQEPAGAWGNK	2	AAC(UniMod:4)LESAQEPAGAWGNK2	168391	89086.2	61295.4	160753	85555.5	63131.8	156095	24104.5	44055.6	55686.7	64584.4	27830.8	28804.5	23387.5		12375.7	13093.4					6354.16	6291.9		12193.8	15682.6	10007.7		14283		18963	17901.8	11704.9	14395.1			93561.4	32485.8	81008.9	64837.6
Q00341	Q00341	VIGLN_HUMAN	HDLBP	Vigilin	1	AACLESAQEPAGAWGNK	AAC(UniMod:4)LESAQEPAGAWGNK	3	AAC(UniMod:4)LESAQEPAGAWGNK3	5196.2	4438.1			2664.16		4177.39	2562.62		4478.47	2784.78
Q8TDX7	Q8TDX7	NEK7_HUMAN	NEK7	Serine/threonine-protein kinase Nek7	1	AACLLDGVPVALK	AAC(UniMod:4)LLDGVPVALK	2	AAC(UniMod:4)LLDGVPVALK2	100148	69478.9	137556	108326	52318.1	114149	71347.7	96390.4	75902.6	49750.5	86787.8	142245	90636.9	100391	63323.7	47194.6	39802.5	35404	11539	20995.6	13772.9	12715.9							10675.1		15580.5						21516.8		30504	35621.1
Q99575	Q99575	POP1_HUMAN	POP1	Ribonucleases P/MRP protein subunit POP1	1	AACQCVEPIK	AAC(UniMod:4)QC(UniMod:4)VEPIK	2	AAC(UniMod:4)QC(UniMod:4)VEPIK2	40353	25274.3	26331.9	28069.2	16455.1	28582.9	35265.7	10251.5	30335.2		13243	24268.3	4625.73	9990.45	12080.6	10425.5	9227.45	11374	7856.57	26784.4	11417.6	13806.6	19540.6	9335.09
Q05086	Q05086	UBE3A_HUMAN	UBE3A	Ubiquitin-protein ligase E3A	1	AACSAAAMEEDSEASSSR	AAC(UniMod:4)SAAAMEEDSEASSSR	2	AAC(UniMod:4)SAAAMEEDSEASSSR2	28454.1	3014.22	1664.8	9496.4	3148.54		11831.4	955.599	1377.31	5432.59	2107.88	1366.15	4300.65	1928.04		6895.72	3194.87						2550.51		12891.1	9123.21	6609.28	9010.55	7737.5	2434.1	10702.5	9376.23	3322.08	3743.96	2533.31	2185.42	8045.57	4106.21	3685.36	14695.2
Q9H019	Q9H019	MFR1L_HUMAN	MTFR1L	Mitochondrial fission regulator 1-like	1	AACSSSEEDDCVSLSK	AAC(UniMod:4)SSSEEDDC(UniMod:4)VSLSK	2	AAC(UniMod:4)SSSEEDDC(UniMod:4)VSLSK2	12630.6	4967.49	3864.61	16018.6	6316.37	3693.69	11829.5			5976.37	5452.2	2423.3	7111.95	5396.92		5033.53	2168.58					2585.92	2781.44																2435.99
Q8NCG7	Q8NCG7	DGLB_HUMAN	DAGLB	Diacylglycerol lipase-beta	1	AACVSCPAQGVSSVDVA	AAC(UniMod:4)VSC(UniMod:4)PAQGVSSVDVA	2	AAC(UniMod:4)VSC(UniMod:4)PAQGVSSVDVA2	5818.23	9050.43	11636.6	8384.21	8385.43	11015.8	10065.4	14391.3	9115.04		12295.8	8707.02	9105.05	10895.5	10902.4		12087.1	15967.7	9088.26	19096.4	13008.8	10935.6	15896.3	7868.38
Q9UGR2	Q9UGR2	Z3H7B_HUMAN	ZC3H7B	Zinc finger CCCH domain-containing protein 7B	1	AACYFTMGLYEK	AAC(UniMod:4)YFTMGLYEK	2	AAC(UniMod:4)YFTMGLYEK2		5647.91		5471.4		5233.14	6652.26	4544.88	3857.88	3442.68		3716.5
P06753	P06753	TPM3_HUMAN	TPM3	Tropomyosin alpha-3 chain	1	AADAEAEVASLNR	AADAEAEVASLNR	2	AADAEAEVASLNR2	3107930	2657910	2403670	3434690	1957640	1868550	3146900	2052380	1316730	2579530	2582990	1344950	2643800	2571440	1599250	2547830	2953030	1979090	2434240	2843790	1177790	3160480	3447030	1202710	633314	261845	273328	397436	134230	514890	787165	138792	270132	347927	1095540	76682.5	274553	296318	263787	273987
Q9BYK8	Q9BYK8	HELZ2_HUMAN	HELZ2	3'-5' exoribonuclease HELZ2	1	AADAILTEFGGR	AADAILTEFGGR	2	AADAILTEFGGR2	34271.9	35910.5	39312	28340	24110.7	23883	34413.9	28714.8		32877.4	36279.3	23286.6													37533.9	38463.6	43056.7	42111.1	37342.7	59776.4	36779.2	42694.4	51045.6	32390.1	13198.2	24396.8	67347.2	75290.2	77114.1	79432.2
Q14980	Q14980	NUMA1_HUMAN	NUMA1	Nuclear mitotic apparatus protein 1	1	AADALEEQQR	AADALEEQQR	2	AADALEEQQR2	253631	280073	205412	269440	253889	224522	318371	195816	225802	187257	241679	198855	140492	183547	133236	27151.3	20874	22683.8	24597.5	13163.2	19588.1	13243	19361.8	10788.9	263206	278883	196686	203642	227233	256993	335899	284903	337159	228954	526935	160340	544776	428466	539048	570642
Q13009	Q13009	TIAM1_HUMAN	TIAM1	Rho guanine nucleotide exchange factor TIAM1	1	AADALNSSMLK	AADALNSSMLK	2	AADALNSSMLK2	173301	223846	189597	193718	168353	200759	187713	178759	194451	164599	237609	211444	132974	178349	197728			57468	23040.3						70959.8	73493.9	90684.2			64171.5	67066.3	122658	99465.5	43783.3	172755		182345	152352	225655	297461
Q9H6L2	Q9H6L2	TM231_HUMAN	TMEM231	Transmembrane protein 231	1	AADAPFVINAIIR	AADAPFVINAIIR	2	AADAPFVINAIIR2	5383.82	5777.59	4556.85	7623.67	6268.16	7393.19	6998.83	5408.89	5770.13	4605.06	7320.21	6204.15	8376.05	4411.33	5972.81	7486.32	4805.85	5751.89	1864.28	3823.26	3000.97	2725.67	8678.03		7691.37	10014.5	4096.74	3656.68	16177.4	2733.3	8087.94	13213.8	9056.98	2377.29		6095.98	11288.4	4614.19	11894.4	14784.8
Q9UNF0	Q9UNF0	PACN2_HUMAN	PACSIN2	Protein kinase C and casein kinase substrate in neurons protein 2	1	AADAVEDLR	AADAVEDLR	2	AADAVEDLR2	190423	229352	224162	196725	177690	202320	225924	216020	202872	197353	227320	194571	170640	182656	190050	40515.6	54582.4	53565.1	33806.2	29371.4	31673.2	25379.4	23932.2	20720.4	8210.43	12315.4	35091.6	27414.4	10665	23411	12272.8	9747.5	28563.9	28867.2	117913		56077.6	169638	116335	74632.7
Q7Z6E9	Q7Z6E9	RBBP6_HUMAN	RBBP6	E3 ubiquitin-protein ligase RBBP6	1	AADCDLQITNAQTK	AADC(UniMod:4)DLQITNAQTK	2	AADC(UniMod:4)DLQITNAQTK2	67286.2	44370.7	52165.6	69471.9	42830.5	44046.7	76591.5	41181.9	31303.3	35865.9	32758	30544.3	25762.5	27832.4	17136.6	21609.4	18857.7	12197.8	11969.9	19250.4	6726.78	17968	18873		5069.05	7154.19			5051.33	3596.03	10576.6	10028.6	6202.09	6039.88	13284.4	6236.09	17930.4	9685.01	18908.5	11322
Q9UBQ7	Q9UBQ7	GRHPR_HUMAN	GRHPR	Glyoxylate reductase/hydroxypyruvate reductase	1	AADCEVEQWDSDEPIPAK	AADC(UniMod:4)EVEQWDSDEPIPAK	2	AADC(UniMod:4)EVEQWDSDEPIPAK2	269486	151530	133177	268134	134128	88261.1	215452	77287.2	65150.6	86792.2	132634	55175.7	135725	159708	83673.6	172726	182847	64758.5	106340	182203	35952.9	135330	235796	16247.5		5238.77	3275.82	3845.6		4015.63	4795.02		4632.77		4337.27		4858.43	4516.35	8885.34	6406.3
P43304	P43304	GPDM_HUMAN	GPD2	Glycerol-3-phosphate dehydrogenase, mitochondrial	1	AADCISEPVNR	AADC(UniMod:4)ISEPVNR	2	AADC(UniMod:4)ISEPVNR2	106684	77431.9	101703	139540	100722	85319.6	123114	75364.5	77168	67137	79416.4	85935.6	97973.4	106920	74691	129920	127015	81560.8	99019.9	179389	100282	233306	297442	77647.3											5722.07		9598.98		7013.84
Q8N1B4	Q8N1B4	VPS52_HUMAN	VPS52	Vacuolar protein sorting-associated protein 52 homolog	1	AADDSKEVESFQQLLNAR	AADDSKEVESFQQLLNAR	3	AADDSKEVESFQQLLNAR3																											2172.13	3250.49	9388.27					1732.89			2502.88	2074.07		2831.22
P02766	P02766	TTHY_HUMAN	TTR	Transthyretin	1	AADDTWEPFASGK	AADDTWEPFASGK	2	AADDTWEPFASGK2					2326.6		4308.76									12530.6	7206.11						4482.86					3268.93		13626.4	3340.34					2596.37
Q13586	Q13586	STIM1_HUMAN	STIM1	Stromal interaction molecule 1	1	AADEALNAMTSNGSHR	AADEALNAMTSNGSHR	2	AADEALNAMTSNGSHR2	4667.89	1490.66	1740.22	3089.82	2409.81	1476.41	4741.89	1143.33	1139.96	1751.88	2643.78	1262.25	1658	2118.75	796.185		1919.78	506.479								1738.06	1397.64		4276.33		1934.16	2636.25	1083.03	1247.48		1845.93	12324.3	3971.11	6637.03	16636.8
Q13586	Q13586	STIM1_HUMAN	STIM1	Stromal interaction molecule 1	1	AADEALNAMTSNGSHR	AADEALNAMTSNGSHR	3	AADEALNAMTSNGSHR3	9312.79	4426.38		7177.42		6801.53	7397.98	5080.02		5006.31	7171.96	6748.8	5294.01	4937.21	7400.66	4001.78		4425.06				3468.1							4155.16				8573				10717.9	8978.41	9211.28	22155.6
Q9NXH9	Q9NXH9	TRM1_HUMAN	TRMT1	tRNA (guanine(26)-N(2))-dimethyltransferase	1	AADEAMEER	AADEAMEER	2	AADEAMEER2	114956	117345	89992.9	114262	84555	66024.5	123880	93352.2	53767	122186	98061	82218.1	117319	99409.2	107786	128651	106403	152367	163196	48442.4	106495	281105	73333.5	142064	6772.12	9494.27	25451.5	7923.46	14805.6	19476.5	16297	12096.8	13201.9	13996.1	39038.7	5705.28	31861.9	48175.6	19715.9	20600.6
P55060	P55060	XPO2_HUMAN	CSE1L	Exportin-2	1	AADEEAFEDNSEEYIR	AADEEAFEDNSEEYIR	2	AADEEAFEDNSEEYIR2	1260130	1038530	948020	1300480	1049010	755225	1130610	730858	620071	889366	948494	561839	958245	950624	583266	253006	254276	135689	98712.6	87951.6	36832.6	130388	141834	30783.7	1009960	1126030	875385	689828	860925	838299	1093770	1161220	1079050	501299	435386	484679	1354250	1024790	1345570	2145850
P55060	P55060	XPO2_HUMAN	CSE1L	Exportin-2	1	AADEEAFEDNSEEYIRR	AADEEAFEDNSEEYIRR	2	AADEEAFEDNSEEYIRR2																													46586.2		13027.8									31642.6
P55060	P55060	XPO2_HUMAN	CSE1L	Exportin-2	1	AADEEAFEDNSEEYIRR	AADEEAFEDNSEEYIRR	3	AADEEAFEDNSEEYIRR3	5277.81						3593.77			2425.95	612.973																8199.68	15032.3						8814.77			1886.83	12460.4
Q96RY5	Q96RY5	CRML_HUMAN	CRAMP1	Protein cramped-like	1	AADEESLEGEGAGGADAAEESSGTK	AADEESLEGEGAGGADAAEESSGTK	2	AADEESLEGEGAGGADAAEESSGTK2																									2134.3		1668.39		1846.07	1411.01	2352.85	1959.81		4770.22	3837.91		8449.32		4223.28	5294.24
P29374	P29374	ARI4A_HUMAN	ARID4A	AT-rich interactive domain-containing protein 4A	1	AADEPAYLTVGTDVSAK	AADEPAYLTVGTDVSAK	2	AADEPAYLTVGTDVSAK2	8170.48	10659.1	10303.9	12560.4	6711.37	11867.8	9185.38	6741.87	9689.54	4336.5	4465.27	10357.3													5827.82	5984.47	4270.56	3512.39	4551.17		4272.6	5986.14	4425.53	10454.2	28861.2	15346.5	27097.1	20126.9	30686.8	24138.9
P49916	P49916	DNLI3_HUMAN	LIG3	DNA ligase 3	1	AADETLCQTK	AADETLC(UniMod:4)QTK	2	AADETLC(UniMod:4)QTK2	67387	89388.3	100232	89460.6	67733.3	90163.3	83377.8	93473.3	102572	56715.2	65176.4	78997.5	7898.36	7987.02	11015.7																			8130.57		11041.2	35155.2	24102.5	53560.4	19745.2
CON_O46375	CON_O46375	TTHY_BOVIN	TTR	Transthyretin	1	AADETWEPFASGK	AADETWEPFASGK	2	AADETWEPFASGK2	1889920	2174840	2047000	2097180	1967000	1911680	2002160	2044600	1947610	1549230	2119400	1952100	1521160	2337420	2084230	1893260	2427380	2184940	2035890	2528840	2212620	2071220	2462080	1947610	384650	350746	281328	306062	409339	256265	384332	319647	293019	132329	207270	59252.6	178913	275033	294813	102463
Q6P1J9	Q6P1J9	CDC73_HUMAN	CDC73	Parafibromin	1	AADEVLAEAK	AADEVLAEAK	2	AADEVLAEAK2	150116	226517	243611	200595	185303	258610	194783	188458	259228	193850	179656	186479	47303.8	70224.6	62415.7		15952.1										76431.2	45964.2		68016.3	18742.4			203928	342472	47561.9	259932	465586	347198	229295
Q96JM2	Q96JM2	ZN462_HUMAN	ZNF462	Zinc finger protein 462	1	AADFAQDIDINPGAVYK	AADFAQDIDINPGAVYK	2	AADFAQDIDINPGAVYK2	91026.6	105588	160089	142694	98856.8	149813	114449	110292	163933	45581.3	70215.4	91484.7	10952.5	17950.4	10021.9	21853.3		12036							40043.2	55864.4	45984.7	41852.9	51881.8	58650.7	75683.1	50252.5	59600.5	112389	34125.4	118741	338298	155025	287185	217309
O75061	O75061	AUXI_HUMAN	DNAJC6	Putative tyrosine-protein phosphatase auxilin	1	AADFEDLLSGQGFNAHK	AADFEDLLSGQGFNAHK	2	AADFEDLLSGQGFNAHK2	22993.4	30206.3	35279.9	33892.5	24456.6	35462.6	35722.8	28179	34917.4	14773.5	33370.7	38163	28733.7	26881.9	27336.1	20568.4	17650.8	24204.8	4764.25	9932.15	8688.55	3935.3	7162.4	4779.19	17764.9	31066.9	24758.2	11139.9	18791.3	14289.3	20966.6	24805.4	19005.4	4208.71		9835.89	25143	8841.34	21001.3	59543.7
O75061	O75061	AUXI_HUMAN	DNAJC6	Putative tyrosine-protein phosphatase auxilin	1	AADFEDLLSGQGFNAHK	AADFEDLLSGQGFNAHK	3	AADFEDLLSGQGFNAHK3	27261.7	35749.4	33721.4	34485.9	25590	38173.3	37913.5	33852.8	33899.2	31813.7	37343.2	33826.1	26931.5	34124.3	24751.9	20038.7	24531.2	21304.4	12649.8	10256.3	8657.49	4651.85	8817.99		16993.6	20428.4	36575.5	17899.8	12169.4	16331.8	14319	17561	14987.5	8715.35		8672.6	23685.7	15725.1	15787	36943.8
O75061	O75061	AUXI_HUMAN	DNAJC6	Putative tyrosine-protein phosphatase auxilin	1	AADFEDLLSGQGFNAHKDK	AADFEDLLSGQGFNAHKDK	4	AADFEDLLSGQGFNAHKDK4																													2180.82										1002.8	2062.52
P51452	P51452	DUS3_HUMAN	DUSP3	Dual specificity protein phosphatase 3	1	AADFIDQALAQK	AADFIDQALAQK	2	AADFIDQALAQK2	96325.8	110259	113828	105966	98612.6	129422	93709.3	104331	118642	74945.4	115132	115103	78805.1	96204.3	108696	34120.7	35524.3	44132.9	17116.2	18106.2	24591.1	15078.3	25221.8	14429.4	40719.8	38618.1	25893.6	33074.2	45331.1	38249.6	57052.5	37303	31861.1	19279.1	17204.7	54559.3	125390	79204.2	107834	234423
Q86TC9	Q86TC9	MYPN_HUMAN	MYPN	Myopalladin	1	AADFIEELSSLFK	AADFIEELSSLFK	2	AADFIEELSSLFK2		4290.63				4553.94					3216.7															2812.45	3384.99	2327.47	2669.74		3421.55	3373.24	2783.59	3013.81		4184.06	4753.9		5904.36	4572.16
Q63HN8	Q63HN8	RN213_HUMAN	RNF213	E3 ubiquitin-protein ligase RNF213	1	AADFLSEPEGGPEMAK	AADFLSEPEGGPEMAK	2	AADFLSEPEGGPEMAK2	21874.2	26314.2	29495.9	28900.3	19286.1	24153.6	26817.1	27288.8	22100.6	11339.6	28190.1	24018.4	10043.2	18240.4	9238.13		9575.43	6130.23			6204.01	3543.76		2844.59	21311.6	21177.5	22240.9	14549.4	22639.1	20828.6	17208.8	19518.2	21964.6	16118.4	12024.3	9177.39	79220.8	58981.4	81184.8	85323.6
Q9Y277	Q9Y277	VDAC3_HUMAN	VDAC3	Voltage-dependent anion-selective channel protein 3	1	AADFQLHTHVNDGTEFGGSIYQK	AADFQLHTHVNDGTEFGGSIYQK	4	AADFQLHTHVNDGTEFGGSIYQK4	64346.6	79822.5	77838.5	81651.7	64273.1	53063.9	84621.5	73810.5	38824.2	57000.9	79328.1	58041.6	71437.2	96815.6	59783.8	78877.5	127913	76813.6	42789	143663	79043.3	65662.9	189495	24483.6	25737.9	8360.39	12143.2	9267.38	9417.75	11659.1		5674.95	7262.17						3928.39
CON_A6QPP2	CON_A6QPP2	A6QPP2_BOVIN	SERPIND1	SERPIND1 protein	1	AADFSDPAFLAHTNR	AADFSDPAFLAHTNR	2	AADFSDPAFLAHTNR2	66692.1	86010.8	77894.6	77392.1	57192.5	69908.3	71283.2	76747.2	81608.4	46506.7	105565	77812.2	42920.4	101410	79948.9	55599.1	122816	110147	46215.8	138086	102853	75032	185589	52167.4	140035	119389	69320	63472.4	159937	53846.7	176282	124920	101037	30842.4		40276.7	16604	12378	20808.5	23230.1
CON_A6QPP2	CON_A6QPP2	A6QPP2_BOVIN	SERPIND1	SERPIND1 protein	1	AADFSDPAFLAHTNR	AADFSDPAFLAHTNR	3	AADFSDPAFLAHTNR3	105355	153302	95382.6	105827	89926	83750.6	110231	133637	85593	86116.1	157571	82493.6	83887.8	148909	103656	91791.1	185501	150951	94553.5	215361	110070	125059	233655	87159.8	90129.2	53013.6	114865	96774.6	65032.2	72734	103605	45701.9	76238.5	64505.9	5489.03		26871.9	16862.8	24066.2	15973.5
O00327	O00327	BMAL1_HUMAN	BMAL1	Basic helix-loop-helix ARNT-like protein 1	1	AADGFLFVVGCDR	AADGFLFVVGC(UniMod:4)DR	2	AADGFLFVVGC(UniMod:4)DR2	9313.77	5176.09	6974.26	9043.86	9024.7	10102	7516.17	5079.75	6418.04	4157.41	7173.45	10533.1	4659.7	5051.99				4606.55		6751.4	5386.68		5743.28	3491.98
Q7Z3D6	Q7Z3D6	GLUCM_HUMAN	DGLUCY	D-glutamate cyclase, mitochondrial	1	AADGNYYNAR	AADGNYYNAR	2	AADGNYYNAR2	6330.17	5215.52	4391.13	5451.63	4490.12	5954.84	4118.63	3255.58	4066.9	3674.85	5936.1	4336.9	2950.89	3108.14	4392.31	6663.93	3541.14	4755.97			2911.03	3368.35							6740.46								5754.9			8329.69
P53814	P53814	SMTN_HUMAN	SMTN	Smoothelin	1	AADGSAVSTVTK	AADGSAVSTVTK	2	AADGSAVSTVTK2	29527.5	45710.2	50610	47180.9	34067.6	46170.6	50572.4	41112.6	49456.2	30690.3	41327.8	38260.8	12509.2	18330.4	17647.9	4809.98	4262.16	6878.08	3991.88		4782.71	4689.46	3679.72	3664.88	43919.6	59528.1	61819	63052.1	37482.3	78768.5	47394.2	70786.2	84048.8	74728.2	234939	35354	147654	136523	143311	103432
P15923	P15923	TFE2_HUMAN	TCF3	Transcription factor E2-alpha	1	AADGSLDTQPK	AADGSLDTQPK	2	AADGSLDTQPK2	12333.5	18036.8	18685.5	18651	13868.1	22937.1	16116.8	11411.6	23302.5	14232.3	13913.2	14263.1	4297.36	8948.6	7004.97	3498.66		7508.15	5315.43		4573.85		6301.69	4079.07			9858.37				7673.9	8621.59	10836.5	17101.8	50862.8	10747.8	40710.5	33055.9	40972	24608.9
Q13144	Q13144	EI2BE_HUMAN	EIF2B5	Translation initiation factor eIF2B subunit epsilon	1	AADHLEALAAIEDFFLEHEALGISMAK	AADHLEALAAIEDFFLEHEALGISMAK	4	AADHLEALAAIEDFFLEHEALGISMAK4	4612.84				2848.22				2349.83			2908.22													5448.29		76845.8	4840.46	8966.58	34418.2	14496.5	4308.6	18079.2	9083.2	9439.41	5338.73	13440.6		8704.86	8718.62
O43395	O43395	PRPF3_HUMAN	PRPF3	U4/U6 small nuclear ribonucleoprotein Prp3	1	AADHLKPFLDDSTLR	AADHLKPFLDDSTLR	2	AADHLKPFLDDSTLR2	52660.5	35258.1	28362.9	67022.4	43038.5	35429.1	62356.1	22814	36556.1	11548.9	39644.9	27364.3	6113.54	18134.8	9930.54		6387.32			3541.99			7301.61		70138.4	123000	88078.5	34205	78086.3	44859.5	69451.4	102751	57982.7	20265.2		34882	272901	24304.1	134612	245253
O43395	O43395	PRPF3_HUMAN	PRPF3	U4/U6 small nuclear ribonucleoprotein Prp3	1	AADHLKPFLDDSTLR	AADHLKPFLDDSTLR	3	AADHLKPFLDDSTLR3	162539	128638	112656	164274	123431	118343	185349	85198.7	107044	97929.9	132682	90739.6	37771.4	48173.6	30418.1	11162.5	13372.5	10557.1	10415.5	15415.5	10848.7	9089.02	18174.4	5890.5	94992.4	259888	341771	102477	122085	126259	99766.4	105502	115126	110644		59449.4	526933	173417	289193	472030
O43395	O43395	PRPF3_HUMAN	PRPF3	U4/U6 small nuclear ribonucleoprotein Prp3	1	AADHLKPFLDDSTLR	AADHLKPFLDDSTLR	4	AADHLKPFLDDSTLR4	7040.51										8094.8																31435.4			11099.5		8945.15					16817	12322.7	13680.5	27039.4
Q9H4W6	Q9H4W6;Q9HAK2;Q9UH73	COE3_HUMAN	EBF3	Transcription factor COE3	0	AADIAEALYSVPR	AADIAEALYSVPR	2	AADIAEALYSVPR2	11002.6	12091.4	10624.6	10488.4	9036.84	6528.73	9296.67	8946.62	9830.64	9555.15	14869.5	7231.77		9161.59	10141.4	8198.94	7265.31	12730.7	10516.2	12253.2	10527.7	8028.35	7783.42	7731.73				4928.74										10209.9
Q9UPP1	Q9UPP1	PHF8_HUMAN	PHF8	Histone lysine demethylase PHF8	1	AADIDLYHCPNCEVLHGPSIMK	AADIDLYHC(UniMod:4)PNC(UniMod:4)EVLHGPSIMK	4	AADIDLYHC(UniMod:4)PNC(UniMod:4)EVLHGPSIMK4	4865.49	6425.73	9666.38	7724.14	4687.62	6956.21	8967.58	6944.18	5170.15												2794.5
Q86VP6	Q86VP6	CAND1_HUMAN	CAND1	Cullin-associated NEDD8-dissociated protein 1	1	AADIDQEVK	AADIDQEVK	2	AADIDQEVK2	677462	715874	612183	722665	682806	584575	804854	741610	616052	568563	746904	584704	647518	801733	711201	857743	1061520	883231	826815	1086970	975873	1076820	1232460	920480	54856.3	16183.7	155767	35865.1	21732.4	176605	18206.8	38512.8	279340	89042.3	470146	25944	95052.1	105725	153989	61892.7
Q86VP6	Q86VP6	CAND1_HUMAN	CAND1	Cullin-associated NEDD8-dissociated protein 1	1	AADIDQEVKER	AADIDQEVKER	2	AADIDQEVKER2	6344.6																			2275.73						5089.03	3647.47	9245.22	60620.2		5545.2	5887.01	3895.06	3680.62			2807.1			3139.19
Q86VP6	Q86VP6	CAND1_HUMAN	CAND1	Cullin-associated NEDD8-dissociated protein 1	1	AADIDQEVKER	AADIDQEVKER	3	AADIDQEVKER3	15014.1																								7121.73	5905.96		14130.1	27469.5		6295.67
P12259	P12259	FA5_HUMAN	F5	Coagulation factor V	1	AADIEQQAVFAVFDENK	AADIEQQAVFAVFDENK	2	AADIEQQAVFAVFDENK2	22570.1	21637.7	17562.5	15073.5	15871.4	16270.9	18691.8	22021.4	17363.3	7197.56	20445.4	17141	17807.2	21256.5	13877.5	19469.4	22135.1	18808.9	11001.4	22444.3	19613.8	8534.2	28446.9	9353.82	28839.6	28136.3	16242.2	8329.3	32558.3	20675.7	26760.3	38528.7	35991.6	9199.28	8104.97		19105.8	12146.9	21753.5	19589.9
P98194	P98194	AT2C1_HUMAN	ATP2C1	Calcium-transporting ATPase type 2C member 1	1	AADIGVAMGQTGTDVCK	AADIGVAMGQTGTDVC(UniMod:4)K	2	AADIGVAMGQTGTDVC(UniMod:4)K2	74433.7	95848	114048	116966	82810.6	99409.3	110996	94319.4	125889	49701.5	75730.8	126536	59647.5	88163.3	90276.7	83128	129830	131537	72529.4	171606	123746	103620	215312	59684.7	10151.7	8688.88	6756.75	6087.64	11749.1	7407.05	16518.2	13518.3			7767.86		7375.22	5588.67	9259.01
Q96ST3	Q96ST3	SIN3A_HUMAN	SIN3A	Paired amphipathic helix protein Sin3a	1	AADIIDGLR	AADIIDGLR	2	AADIIDGLR2	77919.9	130457	130328	107140	107168	122001	116493	134208	118852	73297.7	96210.3	91253.9	23794.1	35523.9	29017.1	6994.88	8110.82	11352.9			5103.52	12113	6616.29				25167.7	20500.4		6235.31	6690.11		10424.4	99274.1	96620.7	25229.2	81842.7	193132	92064.1	53128.5
O43583	O43583	DENR_HUMAN	DENR	Density-regulated protein	1	AADISESSGADCK	AADISESSGADC(UniMod:4)K	2	AADISESSGADC(UniMod:4)K2	3448.18	3950.53	3885.48	5917.89	2512.55	4533.31	3521.38	2737.69	4746.78	2856.12	3237.24	3349.52	4554.37	4130.58	3972.76	6007.27	3188.71	5202.47		4936.16	6708.65	4348.21	6996.24	4526.67
Q12888	Q12888	TP53B_HUMAN	TP53BP1	TP53-binding protein 1	1	AADISLDNLVEGK	AADISLDNLVEGK	2	AADISLDNLVEGK2	72835.4	119089	115445	99771.8	92940.9	131960	97494.9	111749	126137	71044.7	115518	125922	31003.2	52365.5	55186.9	22201.5	24975.6	30711.4	10180.7	19078.8	26251.2	9243.92	21466.2	7321.51	31182.4	34666.9	24193.7	15468.9	37627.2	27071.8	35470.7	45239.1	49782.3	32752.2	54491.5	40147.6	214753	124534	209499	151083
Q12888	Q12888	TP53B_HUMAN	TP53BP1	TP53-binding protein 1	1	AADISLDNLVEGKR	AADISLDNLVEGKR	3	AADISLDNLVEGKR3	3074.82		1417.45				3049.42			1011.24																			4603.71								3945.98	3785.03	3797.11	6520.13
Q13573	Q13573	SNW1_HUMAN	SNW1	SNW domain-containing protein 1	1	AADKLAPAQYIR	AADKLAPAQYIR	2	AADKLAPAQYIR2																													4684.16
Q9HCE3	Q9HCE3	ZN532_HUMAN	ZNF532	Zinc finger protein 532	1	AADKSPESQNLIDGTK	AADKSPESQNLIDGTK	2	AADKSPESQNLIDGTK2														422.696																	778.718						996.037		1477.52
Q5SVQ8	Q5SVQ8	ZBT41_HUMAN	ZBTB41	Zinc finger and BTB domain-containing protein 41	1	AADLAFLEK	AADLAFLEK	2	AADLAFLEK2			11747.3	9207.75			6796		10309.3				7392.53		11191									6991.7							4603.09	6359.53	9251.11	7024.74			10421.7	8406.82		12246.1
Q9H0R6	Q9H0R6	GATA_HUMAN	QRSL1	Glutamyl-tRNA(Gln) amidotransferase subunit A, mitochondrial	1	AADLFESEGAK	AADLFESEGAK	2	AADLFESEGAK2	53234.2	54142.8	62081.5	53653	40264.7	59626.2	46155.4	53647.8	59399.6	29592.7	53202.2	54823.1	12838.8	23271	20107	5409.16	4605.77	5635.13	5390.43	4094.45		3766.7	5124.58	3902.4	2880.09		11787.7	7814.16		9421.58	4768.51		5896.51	9686.8	19514.7		45314.7	37283.2	52114.2	36784.7
Q8NDF8	Q8NDF8	PAPD5_HUMAN	TENT4B	Terminal nucleotidyltransferase 4B	1	AADLIKDFTK	AADLIKDFTK	2	AADLIKDFTK2	2702.14	1860.37			3524.65	2665.02			2886.46																5329.92	7083.68	5517.51	2557.88	11870.3		6335.42	5078.78	8081.67	6621.91		5509.73	7081.15	4995.99	3628.2	6134.22
Q8NFC6	Q8NFC6	BD1L1_HUMAN	BOD1L1	Biorientation of chromosomes in cell division protein 1-like 1	1	AADLLAVHAVK	AADLLAVHAVK	3	AADLLAVHAVK3	37450.4	51431	21188.6	29890.8	37204.2	35448.7	42488.7	43800.9	28738.9	37261.6	41509.3	25385.7	43600.4	49110.4	42725.2	51294.5	67271.2	65737.5	77728.4	70209.4	59073.2	80659.1	81852	50680.1
Q96QT4	Q96QT4	TRPM7_HUMAN	TRPM7	Transient receptor potential cation channel subfamily M member 7	1	AADLLAYIHK	AADLLAYIHK	2	AADLLAYIHK2						6888.13		4462.3	7995.31			7123.81													9036.57	30224.9	9767.96	11809.3	21287.4	10609.9	15131.4	48304.1	9263.26	7237.19	2932.13		14407.4	7043.44	7450.73	18605.1
Q9UJP4	Q9UJP4	KLH21_HUMAN	KLHL21	Kelch-like protein 21	1	AADLLQFPAVK	AADLLQFPAVK	2	AADLLQFPAVK2		22355.3	33104.9		26942.8		25687.8	19139.7	37102.4	16885.1	27489	13031.4	12765.3	22889	14747.2			6959.61	5107.24		7779.32				58039.6	70380.6	35973.8	36521.1	79650.9	49322.4	54219.2	96155.3	68950.6	50653.5	19851.6	109404	5443.97	85389.5		27934.4
P78362	P78362	SRPK2_HUMAN	SRPK2	SRSF protein kinase 2	1	AADLLVNPLDPR	AADLLVNPLDPR	2	AADLLVNPLDPR2	87568.9	100549	104459	82907.5	103751	158611	114866	100795	177167	55578.5	116582	148371	98273.3	117446	132960	94378	117479	144535	61507.5	161654	173461	71172.1	154830	96967	28634.5	14956.6	32577.2	21708	24160.7	26125.6	15834.9	22757.4	24295.7	23057.2	8014.93	35512.6	38485.4	43579.1	50434.4	55740.7
O95782	O95782	AP2A1_HUMAN	AP2A1	AP-2 complex subunit alpha-1	1	AADLLYAMCDR	AADLLYAMC(UniMod:4)DR	2	AADLLYAMC(UniMod:4)DR2	105456	117138	169927	123443	83136.5	166161	143313	115115	176766	70112.7	126721	180092	86129.8	136915	121249	68209.1	109302	142243	37107.8	105410	76983.5	43405.2	99290.4	24883.6			3658.85	2875.58									2866.72		4155.35	3012.86
Q15293	Q15293	RCN1_HUMAN	RCN1	Reticulocalbin-1	1	AADLNGDLTATR	AADLNGDLTATR	2	AADLNGDLTATR2	1131570	1443260	1548430	1418090	1223050	1624920	1423890	54984.2	1655120	1038670	1503060	1637990	1028870	1517910	1637470	1251570	1650130	2054860	1214290	1711900	1737140	1265250	1678400	1280570	160443	234625	235509	138432	190780	191887	219297	209980	228604	129701	574568	25208.9	201943	174734	219799	410171
O15382	O15382	BCAT2_HUMAN	BCAT2	Branched-chain-amino-acid aminotransferase, mitochondrial	1	AADLQLEMTQK	AADLQLEMTQK	2	AADLQLEMTQK2				23877.5		24037.5	27111.4		18069.6			19545.1				21960.2	21190.8	20331.9		22134.9	17753.8	21955.6	29875.1																16066.8
O15382	O15382	BCAT2_HUMAN	BCAT2	Branched-chain-amino-acid aminotransferase, mitochondrial	1	AADLQLEMTQKPHK	AADLQLEMTQKPHK	2	AADLQLEMTQKPHK2	4944.65	3003.62	1553.38	4227.85	2099.21		6342.38	1633.63	1341.52	1888.97			1621.59	2681.02		3517.54	1643.48			1270.02		2108.01	3857.06		2850.81	1955.67	2251.1	2195.91	3565.8	1354.97	3554.15	4034.15	2256.33	1251.67			3049.69			2597.28
O15382	O15382	BCAT2_HUMAN	BCAT2	Branched-chain-amino-acid aminotransferase, mitochondrial	1	AADLQLEMTQKPHK	AADLQLEMTQKPHK	3	AADLQLEMTQKPHK3	24459.8	6245.3	2857.31	14633.7	4792.62	3119.42	14445.9		3610.17	7595.97	2191.17	2340.96	4365.72	5155.27	2396.36	8024.7	4414.32		5714.89	4329.09	2288.84	9043.27	10303.4		7237.63	8307.48	4142.71	7621.99	8677.01	2708.7	7868.18	7868.36	5099	3696.96		3042.33	5070.23	2336.11	4510.2	4760
O15382	O15382	BCAT2_HUMAN	BCAT2	Branched-chain-amino-acid aminotransferase, mitochondrial	1	AADLQLEMTQKPHK	AADLQLEMTQKPHK	4	AADLQLEMTQKPHK4		6004.78		13489.7												7398.37			4847.54				8698.12
Q9H4W6	Q9H4W6;Q9UH73	COE3_HUMAN	EBF3	Transcription factor COE3	0	AADLVEALYGMPHNNQEIILK	AADLVEALYGMPHNNQEIILK	3	AADLVEALYGMPHNNQEIILK3	13287.8	18938.7	20244.1	21824.3	14393.4	21496.6	18866.8	18449.7	18254.8	5971.6	17773.6	20912.6	14359.7	16393.1	14179.9	12168	17332.8	18342.1	3404.9	11918.1	10723.8	3718.53	14020.7	3665.89	11733.2	9126.57	5178.29	3773.65	9196.61		12348	10861.1	9954.74				15946.9	2363.55	6008.87	16467.6
Q9UIW2	Q9HCM2;Q9UIW2	PLXA1_HUMAN	PLXNA1	Plexin-A1	0	AADMDLEWR	AADMDLEWR	2	AADMDLEWR2	6339.45	7281.15	13231.5			10573.1	8472.7	6745.57	13573.7	6672.92	9613	8404.84	6760.75	8553.44	9427.4			6903.66	4364.31		8102.45	5075.76	7293.33	3477.71	7836.22	4416.67	14000.3	15738.1	9943.08	17113.7	5099.18	6013.21	15775.9	7883.98			13450.3	9723.55	13314.3	15183.5
Q9UBV2	Q9UBV2	SE1L1_HUMAN	SEL1L	Protein sel-1 homolog 1	1	AADMGNPVGQSGLGMAYLYGR	AADMGNPVGQSGLGMAYLYGR	2	AADMGNPVGQSGLGMAYLYGR2							10404.6			6389.29	5760.76																													8761.19
P30038	P30038	AL4A1_HUMAN	ALDH4A1	Delta-1-pyrroline-5-carboxylate dehydrogenase, mitochondrial	1	AADMLSGPR	AADMLSGPR	2	AADMLSGPR2	46594.1	49344.9	40087.2	44886.7	39483.9	41170	50812.1	43582.6	38117.9	47537.8	56073.1	32087.8	41817.3	52379.4	52015.6	26346.1	33363.5	33183.9	11591	10348.3	7315.61	4895.54	7029.72	4918.56	5254.01	3507.36	12673.4	6821.87	5593.65	18646	5980.73	5456.44	11579.9	8624.46	15214.6	2808.58	12470	21727.7	12280.1	14140.8
Q9BZL4	Q9BZL4	PP12C_HUMAN	PPP1R12C	Protein phosphatase 1 regulatory subunit 12C	1	AADPGPGAELDPAAPPPAR	AADPGPGAELDPAAPPPAR	2	AADPGPGAELDPAAPPPAR2	61759.8	35534	32995.9	57469.5	39080.8	27696.2	52708.6	23489.1	24051.1	25875.5	29785.8	19438.5	24636.7	30781.4	21169.8	8506.38	9254.06	5020.28	4061.94	6778.96		6340.69	5906.22		24496.4	28200.6	17770.1	20522.4	27697	21394.1	26509	26505.8	24164.3	34253.9	56997.4	47542.9	81109.2	56831.6	82049.2	120038
P67809	P67809	YBOX1_HUMAN	YBX1	Y-box-binding protein 1	1	AADPPAENSSAPEAEQGGAE	AADPPAENSSAPEAEQGGAE	2	AADPPAENSSAPEAEQGGAE2	1492110	1352860	1186190	1553420	1211800	876899	1503550	983601	744091	1091930	1122370	781238	1371710	1391680	1090310	1660030	1272660	1053460	1580960	1317820	638432	1894290	1401670	681500	1933190	2806790	1735620	2368900	2358660	2529330	2615300	1814990	723923	1800460	2164950	69365.1	2038560	1687400	467780	1059180
P67809	P67809	YBOX1_HUMAN	YBX1	Y-box-binding protein 1	1	AADPPAENSSAPEAEQGGAE	AADPPAENSSAPEAEQGGAE	3	AADPPAENSSAPEAEQGGAE3		1960.73			1272.34			1393.07		3384.71			6504.2			4807.66			5367.45
Q03001	Q03001	DYST_HUMAN	DST	Dystonin	1	AADPSSLQSHIPVLDK	AADPSSLQSHIPVLDK	2	AADPSSLQSHIPVLDK2	3882.26	4995.81	4352.2	5301.8	6207.18	3868.87	4123.8	3595.05	6095.3	2206.67	5570.32	7775.02		1677.26	1501.7										3929.71	8211.97	5143.1	2538.29	4963.81	4980.06	6983.9	6491.22	6323.48			3199.1	13817.1	4202.39	10856.4	7103.01
Q03001	Q03001	DYST_HUMAN	DST	Dystonin	1	AADPSSLQSHIPVLDK	AADPSSLQSHIPVLDK	3	AADPSSLQSHIPVLDK3	2641.81	3802.38	3008.07	4811.09	2256.45	2770.27	4332.52	3917.78	1875.11	2177.73	2847.46		1603.79			1310.32									3588.52	5216.29	5529.42	3367.71			4981.22	8648.93		3665.6			21336	12594.3	7096.6	20193
Q96QE3	Q96QE3	ATAD5_HUMAN	ATAD5	ATPase family AAA domain-containing protein 5	1	AADPVPSFDESSQDTSEK	AADPVPSFDESSQDTSEK	2	AADPVPSFDESSQDTSEK2	20194.3	13690.9	19677.6	28804.5	18276.3	14587.2	26923.9	14325.4	12789	10332.4	9174.25	4398.65			4800.34										17238.4	18391.1	20486.9	8691.17	14714.3	14232.6	29118	30781.2	26830.1	43752	89241.4	45075.7	100080	61533.3	76907.7	71724.9
O94964	O94964	MTCL2_HUMAN	MTCL2	Microtubule cross-linking factor 2	1	AADPWVLK	AADPWVLK	2	AADPWVLK2	15612	23394.5	20456	17152	15587.9	19840.1	14292.1	19474.1	20229.6	12497.7	19388.9	14420.3	7192.4	8614.12	8896.73										37931.9	35589.3	34314.2	36612.5	29246.8	36574.2	46909.5	36344.5	45122.8	26760.6	16162		56675.4	47449.7	36959.3	34778
Q7Z6I8	Q7Z6I8	CE024_HUMAN	C5orf24	UPF0461 protein C5orf24	1	AADQFDIYSSQQSK	AADQFDIYSSQQSK	2	AADQFDIYSSQQSK2	31486.2	53460.4	69060.4	45678.6	44780.9	72129.2	41976.4	49079.6	85743.9	32992.1	68468.9	75855.4	37897.7	50005.8	71401.3	34848.1	63465.1	85915	53657.8	68194.3	78360.4	88496.5	87466.7	73605.9	59074.3	80602.5	20634.3	31085.1	72446.7	42408.8	77325.3	54568.7	52123	12251.7	40722.2	13985.5	26059.2	28802.1	25668.2	21293.5
Q92805	Q92805	GOGA1_HUMAN	GOLGA1	Golgin subfamily A member 1	1	AADQTTAEQGMR	AADQTTAEQGMR	2	AADQTTAEQGMR2	40737.2	34456.6	38329.9	41724.1	32780	30795.7	40700.2	28202	31669.3	29159.8	40285.4	28150.2	19914.5	18626.4	16383.7	4239.69	5915.32	7807.42	5135.55	4190.42	2565.32	5400.84	3568.01	2365.78	10985.3	13638.9	9322.67	10688.6	12102.9	10621.3	14988.7	8199.59	9682.47	11012.3	19616.9	10245.6	101269	82723.7	74709	103122
Q6PK04	Q6PK04	CC137_HUMAN	CCDC137	Coiled-coil domain-containing protein 137	1	AADRLEQELLR	AADRLEQELLR	3	AADRLEQELLR3	21909.5	8831.05	2887.58	8374.37	8768.13	3062.99	16061.8			10348.9	5861.96		6600.68	5290.71	2931.18	11235.2	5788.67	3645.22	6624.93	8514.46		5916.52	10350			6734.86	14023.2	14033.4	10245.2	4717.29	10125.4	5989.37	7369.5	10037.2			12252.5	8674.54	5575.74	7194.69
Q96GM8	Q96GM8	TOE1_HUMAN	TOE1	Target of EGR1 protein 1	1	AADSDDGAVSAPAASDGGVSK	AADSDDGAVSAPAASDGGVSK	2	AADSDDGAVSAPAASDGGVSK2	136971	62799.8	43300.4	137716	65906.2	33369.5	115360	28756	23753.5	57749.7	45590	18985.1	54716.7	48690.5	17135.1	76488.8	58478.5	19238.2	63891.4	63280.5	10684.9	69436	78964.9	15222.4	136564	127201	63727.3	52700.2	198423	64986.3	118849	185727	126994	49769	157901	58613.5	231838	148032	226597	190261
P35251	P35251	RFC1_HUMAN	RFC1	Replication factor C subunit 1	1	AADSICDGDLVDSQIR	AADSIC(UniMod:4)DGDLVDSQIR	2	AADSIC(UniMod:4)DGDLVDSQIR2	38662.4	56818.2	46584.8	50266.1	46213.7	56103.6	51232.3	44511.5	60094.4	43690.5	47691.6	53436.7	18045.9	30395.6	25471.4														1675.87		5599.61		4067.89	2309.15	6370.17		19566.6	11454.7	20179.9	13204.9
Q1ED39	Q1ED39	KNOP1_HUMAN	KNOP1	Lysine-rich nucleolar protein 1	1	AADSLQQNLQR	AADSLQQNLQR	2	AADSLQQNLQR2	27949.9			15278.8	28048.2		16395						14163.6	10856.6	10207	18209.4		13143			14164.9	14851.3	21357.3	7435.63	25579.9		20090.4					22115.7	23274.3	27229.1	36752.4		58047.2	29616	35277.8	45321.6
Q9Y573	Q9Y573	IPP_HUMAN	IPP	Actin-binding protein IPP	1	AADSPFSSDK	AADSPFSSDK	2	AADSPFSSDK2	6355.73	6136.17	7587.63	9118.37	6199.57	6543.11	8167.29	7909.94	8041.13	4254.36	6069.78	6802.82	4711.12	5019.84											2658.79	2519.49		3127.52	3358.24	2884.69		5708.34	3192.64	4605.25	8915.27		10174.3	6540.19	11641.2	11436.4
P12270	P12270	TPR_HUMAN	TPR	Nucleoprotein TPR	1	AADSQNSGEGNTGAAESSFSQEVSR	AADSQNSGEGNTGAAESSFSQEVSR	2	AADSQNSGEGNTGAAESSFSQEVSR2	15805.8		4978.91		9233.98					5789.41	4046.8		4078.85				1113.65								52749.6		13026.5	12322.3	33583.9			13817.4	22687.7	20789.7			94294.2	15304.3	34920.8	73393.2
P27482	P27482	CALL3_HUMAN	CALML3	Calmodulin-like protein 3	1	AADTDGDGQVNYEEFVR	AADTDGDGQVNYEEFVR	2	AADTDGDGQVNYEEFVR2	8175.59		5512.27		10450.5				6246.2						5045.09	15710.8			6449.7		9665.08			6357.89	10052.7				8170.96	1114580			93964.5			1451510			349182	4226.31
P98196	P98196	AT11A_HUMAN	ATP11A	Phospholipid-transporting ATPase IH	1	AADTIEALQK	AADTIEALQK	2	AADTIEALQK2		14931.7	15179	13810.3		8194.74	16877.4	21173.6		17021.8	12245.3		13016.3	10820.4		7874.25	10597.9	15911.9	14324.8		11633.9	14432.7		14677.8						12682.1				11086.7	34115.9			21569.8
P31327	P31327	CPSM_HUMAN	CPS1	Carbamoyl-phosphate synthase [ammonia], mitochondrial	1	AADTIGYPVMIR	AADTIGYPVMIR	2	AADTIGYPVMIR2	18471.2	16719.3	20124.4	17658.6	14906.8	19688.4	22269.1	12178.3	21042.1	9536.89	22422.3	19546.4	11072.3	12344.8	16537	6494.85	11546	8748.94	3304.12	4977.3	3903.59		3017.45		12332.3		7196.82	8543.26	7861.88	7505.13	8881.68	6997.03	8410.98	3690.87	1356.09	6422.52	17872.3	12146.2	18852.4	15199.6
Q92616	Q92616	GCN1_HUMAN	GCN1	Stalled ribosome sensor GCN1	1	AADTQVSETLK	AADTQVSETLK	2	AADTQVSETLK2	12053	20436.2	16880	16633.5	14375.6	14082.3	15752.9	19517.2	16559.2	11878.1	7780.13	16885.1	6255.47	11906.3	5376.14						1927.12	2125.08			11731.8	7850.71	20350.4	12538.6	5027.01	18060.5	4260.25	10816.5	22451.1	25006.3	65753.2		70879.1	45951	69310.9	50529.1
Q9Y2T2	Q9Y2T2	AP3M1_HUMAN	AP3M1	AP-3 complex subunit mu-1	1	AADVENVPPVISTPHHYLISIYR	AADVENVPPVISTPHHYLISIYR	4	AADVENVPPVISTPHHYLISIYR4	13172.9	7095.32		10049.6	5569.46					7093.32															9280.25	16581.7		6007.55	12851.6	5029.66	15858.7	10439.2		3041.3			24210.7		7110.6	56888.8
Q9NU22	Q9NU22	MDN1_HUMAN	MDN1	Midasin	1	AADVEQLKPEEIK	AADVEQLKPEEIK	2	AADVEQLKPEEIK2	44098.1	27805.8	26660.4	31649.4	47015.8	31578.7	37157.1	24428.2	26798.1	19268.8	26319.6	28950.4	22026.3	26407.5	34049.2	45515.8	15775.5						2174.78		114632	171237	57174.6	42164.3	83019.5	68445	146736	195731	140535	37789.2	25945	82639.5	86095.3	25156.8	66088.9	92845.9
Q9NWX5	Q9NWX5	ASB6_HUMAN	ASB6	Ankyrin repeat and SOCS box protein 6	1	AADVLLR	AADVLLR	2	AADVLLR2	13693.2	19637	18615.6	13709.4	12904.4	12535.9	15610.9	22134.3	13334.8	36157.7	15442.9	9724.02	20876	15794.9	12586.7	8482.7	7137.87	11693.6	4986.08								14532.8							21555.2	18516.4		11871	30942.5		9292.25
Q9GZP1	Q9GZP1	NRSN2_HUMAN	NRSN2	Neurensin-2	1	AADYNQALGTCR	AADYNQALGTC(UniMod:4)R	2	AADYNQALGTC(UniMod:4)R2	25034.4	21059.6		24363.7	22087.4		15099.4			14305.4						20965.7	12076.8			25392		17142	24514.9
Q6ZN66	Q6ZN66	GBP6_HUMAN	GBP6	Guanylate-binding protein 6	1	AADYYSQQMAQR	AADYYSQQMAQR	2	AADYYSQQMAQR2																														96636.2			5193.48			5669.35
O75569	O75569	PRKRA_HUMAN	PRKRA	Interferon-inducible double-stranded RNA-dependent protein kinase activator A	1	AAEAAINILK	AAEAAINILK	2	AAEAAINILK2				13250.5				4755.98	9292.58	17916.8																15079.3	22454	39603.7		18929.7			18318	38973.6	24641.8		20497.5	62944.8	22237.7
P35240	P35240	MERL_HUMAN	NF2	Merlin	1	AAEAEQEMQR	AAEAEQEMQR	2	AAEAEQEMQR2	43451.7	31545.6	35085.3	49520.6	31379.9	28649.3	43902.6	30852	25430.7	30876.7	33983.8	25772.8	39505.2	33595.4	21735.9	29059.1	22736.5	20310.1	7999.54	8903.29	4804.03	7401.4	5474.27	3472.61	28993.5	29581.7	19623.8	22372.7	29486.6	24083.9	37572.7	29283.3	27345.4	30351.2	52828.7	23420.4	33294.7	27209.4	28928.1	54623.2
Q8IZ83	Q8IZ83	A16A1_HUMAN	ALDH16A1	Aldehyde dehydrogenase family 16 member A1	1	AAEAEVELSAR	AAEAEVELSAR	2	AAEAEVELSAR2	162197	144361	123950	155025	109139	92849.9	152186	132915	84588.5	101955	126006	81584.9	118797	148147	116544	155517	165938	174633	148054	195269	167111	183482	244931	116852	10825		31114.9	21202.4		26674			11302.6	38465.3	53167		14009.4	31823.4	13965.4	10434.3
Q14692	Q14692	BMS1_HUMAN	BMS1	Ribosome biogenesis protein BMS1 homolog	1	AAEAFLR	AAEAFLR	2	AAEAFLR2	16843.8	32436.1	21099.2	24027.8		22100.4	23943.5	38598.2	15492.2	53754.4	38418.1	17724.7	38667.5	31313.2	19978.4		20141.3	25364.3	11705.5															112347	65947.1	22937	12902.7	67145	13918.1	12972.8
Q12929	Q12929	EPS8_HUMAN	EPS8	Epidermal growth factor receptor kinase substrate 8	1	AAEAFSELSK	AAEAFSELSK	2	AAEAFSELSK2	51359.7	80698.4	72141.7	52604.1	77806.2	55202.7	51296.6	82387.8	56340.9	53243.2	71437.3	65470.1	47041.4	67532.2	57565.6	12456.4	15464.9	13666.6	7613.39	10948.9	14475.8	9251.49	10941.1	9335.33	17215.5	12935.4	50488.7	48810.2	13022.9	36605.4	18706.2	17564	17819.6	35530.4	46877.1		61302.2	153824	77232.6	56428.9
P46821	P46821	MAP1B_HUMAN	MAP1B	Microtubule-associated protein 1B	1	AAEAGGAEEQYGFLTTPTK	AAEAGGAEEQYGFLTTPTK	2	AAEAGGAEEQYGFLTTPTK2	86670.6	76076.1	95465.7	96822.6	68631.1	83282	73074.2	73332.9	75068.8	53572	95306.6	70272.7	61336.5	103817	76962.9	66891.1	110584	96343.6	58216.9	105363	63317.9	81197.9	101141	32863	65228.4	30958.4	37856.9	22610.4	50068	57738.9	30991.1	40136.9	80531.8	28262.3	11933.7	30511.5	47966.3	28136.4	42906	38356.4
Q2NKX8	Q2NKX8	ERC6L_HUMAN	ERCC6L	DNA excision repair protein ERCC-6-like	1	AAEATNDYETLVK	AAEATNDYETLVK	2	AAEATNDYETLVK2	67572	85596.5	96439.4	93524.9	70211.3	112915	91498.7	83784	119618	43251.2	97052.5	105325	28911.3	45566.2	49167.1	9149.14	17713.8	14550.8	12461	26151.6	17098.6	7114.25	13902	7549.09	39596.3	42222.8	43024.3	26376.4	34268.4	42069.5	41310.1	55732.1	50708.6	37460.8	113646	20533.8	198995	123426	186847	163024
Q2NKX8	Q2NKX8	ERC6L_HUMAN	ERCC6L	DNA excision repair protein ERCC-6-like	1	AAEATNDYETLVKR	AAEATNDYETLVKR	3	AAEATNDYETLVKR3	919.849																								1601.08			1673.42	2135.46		1581.77			1219.4			1460.09	912.395	965.307
Q3T8J9	Q3T8J9	GON4L_HUMAN	GON4L	GON-4-like protein	1	AAEATVCANNSK	AAEATVC(UniMod:4)ANNSK	2	AAEATVC(UniMod:4)ANNSK2	2563.94	1241.78		2192.67	1302.04
Q08211	Q08211	DHX9_HUMAN	DHX9	ATP-dependent RNA helicase A	1	AAECNIVVTQPR	AAEC(UniMod:4)NIVVTQPR	2	AAEC(UniMod:4)NIVVTQPR2	319729	132737	121522	224717	196842	180869	305375	94973.2	104927	139418	147215	103133	127095	107293	92029	46382.4	54249	34577.4	11809.8	14049.7	7160.41	8704.72	18291	4561.82	95427.5	92190.3	75919.8	140177	89806.9	62374.6	189213	121183	85463.2	49138	75728.1	20764.3	300691	165643	238927	372821
P06454	P06454	PTMA_HUMAN	PTMA	Prothymosin alpha	1	AAEDDEDDDVDTK	AAEDDEDDDVDTK	2	AAEDDEDDDVDTK2	2021540	664680	116278	1550030	434426	36501.4	1292230	105176	24038.5	747122	213029	8360.04	622651	180955	23320.2		342068	43077	740385	77480.4	13917.6	1115520	713045	31913.3	135812	39111.2	11756.3	14677.4	95912.4	18886	79597	94851.3	15808.2	12602	131278	51886.3	171299	81188	52098	59669.7
P06454	P06454	PTMA_HUMAN	PTMA	Prothymosin alpha	1	AAEDDEDDDVDTKK	AAEDDEDDDVDTKK	2	AAEDDEDDDVDTKK2																			42045.1			33836.3			219105	22785.8		18071.4	78759.8		51536.5			9401.5			35715.8	28532.6		34383
P06454	P06454	PTMA_HUMAN	PTMA	Prothymosin alpha	1	AAEDDEDDDVDTKK	AAEDDEDDDVDTKK	3	AAEDDEDDDVDTKK3		39337																	76956.5			66131.5			308898	18614.2		24288.8	49876.6		51824.7			13873.7			101651	43229.8		27710.7
Q9UQ90	Q9UQ90	SPG7_HUMAN	SPG7	Paraplegin	1	AAEDELNIEAK	AAEDELNIEAK	2	AAEDELNIEAK2	32979.8	54406.7	66694	57355.4	65250	76706.9	62232.1	64426.7	74773	34848.9	69706.4	67960.5	46471.8	76288	64353.7	67448.6	88690.3	110960	57596.8	97907.1	89199.1	64737.9	109660	46566.5		11524.8	18119.8	15746.9		17568.7			14980.6	10279.9	21671.7		10220.2	12372.2	14702.3	28708.7
Q9UKS6	Q9UKS6	PACN3_HUMAN	PACSIN3	Protein kinase C and casein kinase substrate in neurons protein 3	1	AAEDGFR	AAEDGFR	2	AAEDGFR2	34151.3	105048	115404	52855.1	54534.3	89125	36293.6	95439	71135.3	96074.8	90168.6	47524.3	61751.5	77488.2	93586.8	25430.7	55069.1	67386.4	24708	26355.2	32936.9		29122.9					18582		20506				30497.8	58051.7		10866.1	52209.8	36005.5
Q9Y2A7	Q9Y2A7	NCKP1_HUMAN	NCKAP1	Nck-associated protein 1	1	AAEDLFVNIR	AAEDLFVNIR	2	AAEDLFVNIR2	70146.3	162580	112669	125720	80776.5	168466	127435	177679	114658	83297.2	136063		111617	106089	147543	64768.2	77060.2	132614	10242.4	35698.4	34627.3	11351.4	23860.4	7372.18	108486	114310	85081.2	57638.2	132549	124991	120908	123080	125243	40759.1	20907.2	142478	174391	36372.9	199113	42422.9
P35475	P35475	IDUA_HUMAN	IDUA	Alpha-L-iduronidase	1	AAEDPVAAAPR	AAEDPVAAAPR	2	AAEDPVAAAPR2	5422.55	8617.72	9958.53	11720.4	8573	8286.58	9573.11	6361.14	8051.2	5156.33	9314.22	10636.6	7444.66	10282.7	11250.6	10626.6	10767.9	10766.3	7731.87	10664.7	10788.8	11209.6	12636	9633.13						3311.93					3620.89
Q13889	Q13889	TF2H3_HUMAN	GTF2H3	General transcription factor IIH subunit 3	1	AAEDSALQYMNFMNVIFAAQK	AAEDSALQYMNFMNVIFAAQK	2	AAEDSALQYMNFMNVIFAAQK2	15584.1	14414.7	13266.1	19538.2	11100	12924.4	14598.2	8720.11	25087	5155.84	11645.3	12490.6		5614.23	6609.27	3687.48	5161.3	5298.73								14891.4	17805.4	8182.45	20364	10085.6	11421.5	16589.5	11016.4	12721.3	4222	19044.8	51524.6	23036.3	45201.4	59953.6
Q13889	Q13889	TF2H3_HUMAN	GTF2H3	General transcription factor IIH subunit 3	1	AAEDSALQYMNFMNVIFAAQK	AAEDSALQYMNFMNVIFAAQK	3	AAEDSALQYMNFMNVIFAAQK3																																						11429.5	14157.1
Q2M2I8	Q2M2I8	AAK1_HUMAN	AAK1	AP2-associated protein kinase 1	1	AAEDSNLISGFDVPEGSDK	AAEDSNLISGFDVPEGSDK	2	AAEDSNLISGFDVPEGSDK2				2778.44																						4222.29						3016.78					2849.49		2625.33	3532.55
Q9NW82	Q9NW82	WDR70_HUMAN	WDR70	WD repeat-containing protein 70	1	AAEDSPYWVSPAYSK	AAEDSPYWVSPAYSK	2	AAEDSPYWVSPAYSK2	181851	174277	195729	197608	133030	170562	202034	131139	171011	110855	189476	162042	83526.2	178449	155804	125472	167428	176746	108896	152814	112835	106809	163892	60569.4	40450.2	44256.3	38653.6	29765.1	56456.6	29738.6	38990.7	44400.8	45690.5	35569.1	11166.6	48733	98342.7	75964.9	101479	129396
Q7Z460	Q7Z460	CLAP1_HUMAN	CLASP1	CLIP-associating protein 1	1	AAEEAASTLASSIHPEQCIK	AAEEAASTLASSIHPEQC(UniMod:4)IK	3	AAEEAASTLASSIHPEQC(UniMod:4)IK3	38209.1	35910.8	40168.7	38907.8	22020.7	29549.7	43519.1	35890.4	25709.2	13826.9	34695.9	22921.1	12658.8	22639.9	12461.5	5132.58	7691.56	6655.16	2389.78	5063.38	2940.21	3788.87	5550.24	2319.99		1939.79	3404.39				2695.65	2956.83					5825.14	2521.25	5332.29	3630.15
Q15149	Q15149	PLEC_HUMAN	PLEC	Plectin	1	AAEEAEEARVQAER	AAEEAEEARVQAER	2	AAEEAEEARVQAER2																												27354.8	141961			24189.9
Q15149	Q15149	PLEC_HUMAN	PLEC	Plectin	1	AAEEAEEARVQAER	AAEEAEEARVQAER	3	AAEEAEEARVQAER3																												14045.4	34061.9
P20962	P20962	PTMS_HUMAN	PTMS	Parathymosin	1	AAEEEDEADPK	AAEEEDEADPK	2	AAEEEDEADPK2	266645	189048	196715	220308	169472	110302		138818	72819.7	103159	118577	85490.1	235038	203292	101742	384337	179514	110113	545094	110198	125478	1021170	359604	145606	21858.5				15306		14757.6					17832.1	19878.5	10743.3	15328.6	13480.4
P20962	P20962	PTMS_HUMAN	PTMS	Parathymosin	1	AAEEEDEADPKR	AAEEEDEADPKR	3	AAEEEDEADPKR3	4184.03																					44421.8																9497.63
P24385	P24385	CCND1_HUMAN	CCND1	G1/S-specific cyclin-D1	1	AAEEEEEEEEEVDLACTPTDVR	AAEEEEEEEEEVDLAC(UniMod:4)TPTDVR	2	AAEEEEEEEEEVDLAC(UniMod:4)TPTDVR2	3198.16	1061.28					2287.54									926.563															2383.23			1489.36			2659.53			1658.36
Q13356	Q13356	PPIL2_HUMAN	PPIL2	RING-type E3 ubiquitin-protein ligase PPIL2	1	AAEEEPSTSATVPMSK	AAEEEPSTSATVPMSK	2	AAEEEPSTSATVPMSK2	94100.5	93362.6	63639.5	108769	62072	55911.1	105663	48839.2	47669.6	43808.7	61765.2	33046.9	16320.2	20433.9	9956.47	1658.23	3813.5	2236.43	1960.71						26767.7	41560.5	36714.3	35954.1	42863.2	35511.6	35475.4	40666	47310.1	69447.2	150717	34397.3	400927	255216	287104	282193
Q9NPJ8	Q9NPJ8	NXT2_HUMAN	NXT2	NTF2-related export protein 2	1	AAEEFVNIYYETMDK	AAEEFVNIYYETMDK	2	AAEEFVNIYYETMDK2	12427.1	18108.8	28026.3	23918.6	16745.3	21068.3	18843	18094.3	23899.5	11992.1	17910.7	20215.3	4549.76	3406.78	5363.9		3599.56	2473.56	2773.13		4349.16		3223.4		8916.96	11673.4	20173.5	6245.5	5199.3	14629.5	10642.2	10196.9	13925.1	16334.8		12242.3	77103.4	32250.3	77700.2	52204.3
Q9NPJ8	Q9NPJ8	NXT2_HUMAN	NXT2	NTF2-related export protein 2	1	AAEEFVNIYYETMDKR	AAEEFVNIYYETMDKR	2	AAEEFVNIYYETMDKR2	7336.58	4739.24	3378.49	6359.17	1720.13	2644.88	7335.86	2099.28	3861.83	2581.93	5258.41				1347.03					759.882					2990.12	13265.6	11352.3	3885.05	8916.56	2834.11	7950.94	6777.29	4843.58	6458.76		7496.31	29541.7	6098.9	14685.2	21503.3
Q9NPJ8	Q9NPJ8	NXT2_HUMAN	NXT2	NTF2-related export protein 2	1	AAEEFVNIYYETMDKR	AAEEFVNIYYETMDKR	3	AAEEFVNIYYETMDKR3		2276.31	2401.3	4200.09			5175.75			2339.08	2984.26															7402.5	8535.31		4632.23	4137.77	5290.07	4738.06		3177.8			18066	9184.19	8721.69	12476.5
Q9UKK6	Q9UKK6	NXT1_HUMAN	NXT1	NTF2-related export protein 1	1	AAEEFVNVYYTTMDK	AAEEFVNVYYTTMDK	2	AAEEFVNVYYTTMDK2	97042	143646	70358.7	140343			111557	157987	168230	80808.5	116804		18568.3	19128.4	23509.7		9141.45					11558.1		24765.7	50767.8	78539.8	73642	30011.4	51901.5	51128.2	65007.7	74769.9	64548.4	93433.4	19526.2	96194.1		344182	595677	435274
Q9UKK6	Q9UKK6	NXT1_HUMAN	NXT1	NTF2-related export protein 1	1	AAEEFVNVYYTTMDKR	AAEEFVNVYYTTMDKR	2	AAEEFVNVYYTTMDKR2	21478.4	13342.6	8729.15	17076.6	8174.76	9776.45	26970.6	7052.62	6575.44	9338.62	10272	2378.71													7057.2	18469.5	15808.4	5107.01	15389.7	6642.83	7110.15	10217.8	7970.56	7050.8		6919.56	88338.2	31195	39637.4	58545.9
Q9UKK6	Q9UKK6	NXT1_HUMAN	NXT1	NTF2-related export protein 1	1	AAEEFVNVYYTTMDKR	AAEEFVNVYYTTMDKR	3	AAEEFVNVYYTTMDKR3	17713.9	12487	5410.6	12137.6	6052.61	4706.84	20585.2	3969.51	5557.14	9021.7	6721.72		2143.34		1996.41										3819.35	9677.5	15568.1	5117.26	10719.8	6889.32	5496.18	4609.8	4980.28	11550.2		6467.85	57004.6	32416.8	23893.6	31478.6
Q9NPF5	Q9NPF5	DMAP1_HUMAN	DMAP1	DNA methyltransferase 1-associated protein 1	1	AAEEGKDYPFAR	AAEEGKDYPFAR	2	AAEEGKDYPFAR2	10389.3	2979.5		4665.03																						13843.1	9957.76	10995.5	22817.7	4166.05	12359.3	10007.6	3258.62	12404.9			50358.8	16054.2	15066	46426.8
Q9NPF5	Q9NPF5	DMAP1_HUMAN	DMAP1	DNA methyltransferase 1-associated protein 1	1	AAEEGKDYPFAR	AAEEGKDYPFAR	3	AAEEGKDYPFAR3																											4898.89							6829.58			10130.5	8231.12	3326.8	6480.11
P11586	P11586	C1TC_HUMAN	MTHFD1	C-1-tetrahydrofolate synthase, cytoplasmic	1	AAEEIGIK	AAEEIGIK	2	AAEEIGIK2	166914	206432	224870	182577	169270	188088	191382	247722	181756	252821	229332	178145	227226	208024	192489	109741	101196	143415	41628.8	30152.5	28159.5	25722.9	21265.2	26778.5			22835.1	13367.3		20364.5			14659	20925.4	109753	9937.4	45668.2	106917	72443.2	74967.7
Q9Y5W8	Q9Y5W8	SNX13_HUMAN	SNX13	Sorting nexin-13	1	AAEELQYLR	AAEELQYLR	2	AAEELQYLR2	3704.27			5572.33				4074.8	5490.74		3625.24	6956.46		4631.22	4455.96																						6762.19	4491.86	4906.87	8453.19
O60337	O60337	MARH6_HUMAN	MARCHF6	E3 ubiquitin-protein ligase MARCHF6	1	AAEELTWER	AAEELTWER	2	AAEELTWER2	16739	22142.9	31881.8	22178.1	18418.2	19971	19648.1	18774.5	22104.9	16846.7	23859.8	22278.7	17203.3	22078.3	20354.4	16763.9	22687.5	21495.3	12311.5	12821.5	14729.2	16487.2	20724.3	13668.4	6584.11	6734.35	10774.4	9468.36	8247.13	14334.1	9145.52	7409.81	13880.9	8363.69			9740.94	8649.45	12026.4	17658.5
P29966	P29966	MARCS_HUMAN	MARCKS	Myristoylated alanine-rich C-kinase substrate	1	AAEEPSKVEEK	AAEEPSKVEEK	2	AAEEPSKVEEK2																						110133
P29966	P29966	MARCS_HUMAN	MARCKS	Myristoylated alanine-rich C-kinase substrate	1	AAEEPSKVEEK	AAEEPSKVEEK	3	AAEEPSKVEEK3																						73943.6
Q05655	Q05655	KPCD_HUMAN	PRKCD	Protein kinase C delta type	1	AAEEPVSEVTVGVSVLAER	AAEEPVSEVTVGVSVLAER	2	AAEEPVSEVTVGVSVLAER2	89242.7	48507.3	32851.1	78057.5	36792.6	32793.6	67320	28812.3	24567.8	24569.1	41765.4	21409.6	64799.1	43805.8	21931.5	46371	37639.4	15327.5	4499.01	18539	6604.99		22256.9		80704.3	67222.7	16226.9	13833.6	80983	26484.3	59563.2	90794.4	71136.6	7282.98	7579.15	18435.1	55324.4	7435.13	61233.6	123918
Q05655	Q05655	KPCD_HUMAN	PRKCD	Protein kinase C delta type	1	AAEEPVSEVTVGVSVLAER	AAEEPVSEVTVGVSVLAER	3	AAEEPVSEVTVGVSVLAER3	21882.7	8204.2	9055.22	19519.7	9723.02	8898.29	18101.6	9481.55	6572.58	7639.59	11346.6	7909.23	19070.3	11146.9	9015.36	14948.4	7251.5						5014.27		6020.88	7875.7	6126.93		8236.74	6321.19	5836.74	9431.6	8334.15		4445.61		15292.1		14774.3	25348.2
Q96CS2	Q96CS2	HAUS1_HUMAN	HAUS1	HAUS augmin-like complex subunit 1	1	AAEEQLSAR	AAEEQLSAR	2	AAEEQLSAR2	35571	34850.4	32259.9	36415.5	26789.9	24071.9	26570.2	27003.1	29444.2	28142.9	26436.2	24421.4	16717.4	18009.5	13532.4	9364.2	5448.17	5741.86	5781.29				4615.74		16524.2		8980.43	17572	11461.7	10539.8	20330.9	8271.42	13116.6	23549.5	52124.5		50608	64284.8	36231.4	27018.6
P78314	P78314	3BP2_HUMAN	SH3BP2	SH3 domain-binding protein 2	1	AAEETTSNNVFPFK	AAEETTSNNVFPFK	2	AAEETTSNNVFPFK2	12475.9	8061.03	10800.6	13613.5	9445.84	7698.61	8642.17	8274.79	10175.3	4400.96	8003.1	8152.91		4387.89											8712.73	10298.3	6708.81	4582.86	11053.8	6525.31	7124.38	9090.48	10301.1	12111.2	8448.51		34061.2	19525.4	32541.9	19436
Q99707	Q99707	METH_HUMAN	MTR	Methionine synthase	1	AAEEVTLQTGIK	AAEEVTLQTGIK	2	AAEEVTLQTGIK2	18364	20666.6	23636.4	21224.7	18921.3	17992.1	17415.2	18702.8	18275.4	15058.6	16648.5	18437.7	8563.09	12129.9	9189.54	4905.37	7238.64	9113.1		5107.5		3215.29	6293.97		5934.38	6923.2	6683.34	4601.6	4789.52	5066.4	5019.28	8868.42	9085.44	8307.16	32302.2		28875.5	15178.2	34070.2	28478.3
O95425	O95425	SVIL_HUMAN	SVIL	Supervillin	1	AAEFGEPTSEQTGTAAGK	AAEFGEPTSEQTGTAAGK	2	AAEFGEPTSEQTGTAAGK2	94382.2	84973.5	74415.7	111166	65427.9	49965.9	97670.4	52980.4	54296.7	55931	59831.9	48046.9	44902.5	48216	26128.6	12603.5	13316.8	8405.89	8017.12	6823.13	3469.33	8040.77	8647.31	2914.43	62380.7	117063	60311.8	52867.4	106919	67379.9	123409	130857	91546.6	50871.4	122490	51893.2	342467	175945	250654	376083
Q9BZL4	Q9BZL4	PP12C_HUMAN	PPP1R12C	Protein phosphatase 1 regulatory subunit 12C	1	AAEFLAACAGGDLDEAR	AAEFLAAC(UniMod:4)AGGDLDEAR	2	AAEFLAAC(UniMod:4)AGGDLDEAR2	7273.72	6127.45	7804.2	5601.61		6756.42	12333.5	5455.19	6179.7	4555.34	5587.2	4021.57	5261.66	5074.48
P52739	P52739	ZN131_HUMAN	ZNF131	Zinc finger protein 131	1	AAEFLQMLEAIK	AAEFLQMLEAIK	2	AAEFLQMLEAIK2	12777.7	16240.7	12431.3	15500	17506.1	16964.6	11336.1	12694.1	21540.2	5893.34	10190.1	14799.2	6621.46	5538.34	6047.76		3028.15	2369.13	4255.7	4009.36		1641.91	1957.6	3490.76	2788.93	6044.42	6430.25	4092.56	2288.98	4658.86	5593.71	4499.51	3271.73	17619.4		11139.6	35401.3	13007.9	20496.9	29945
Q8WUB8	Q8WUB8	PHF10_HUMAN	PHF10	PHD finger protein 10	1	AAEFNSNLNR	AAEFNSNLNR	2	AAEFNSNLNR2	7389.79			3690.14																					3160.4	7377.55	7784.49	9172.94			10495.3	8229.77	5868.94	33100.8	26321.6		80745.2	43927.2	31309.8	34928.4
Q9NVR2	Q9NVR2	INT10_HUMAN	INTS10	Integrator complex subunit 10	1	AAEFYINYVTR	AAEFYINYVTR	2	AAEFYINYVTR2	40526.6	40403.2	40219.8	66537.4	36387	49740.9	47990.6	33144.7	49014.8	24474.7	48699.2	52997	25004.4	41464.2	29286.4	9725.91	13852.3	14672.3		4346.9	4589.61	4783.41	5419.7	1229.57	9458.34	15788.6	14715.5	9249.59	22314	11383.6	18434.9	16468.7	16213.3	9678.22	3903.27	9451.44	51713.9	17631.5	49514.3	110826
Q8IY33	Q8IY33	MILK2_HUMAN	MICALL2	MICAL-like protein 2	1	AAEGDDAEDSLMVDWFWLIHEK	AAEGDDAEDSLMVDWFWLIHEK	3	AAEGDDAEDSLMVDWFWLIHEK3																										1365.09	2900.12
Q52LJ0	Q52LJ0	FA98B_HUMAN	FAM98B	Protein FAM98B	1	AAEGGLSSPEFSELCIWLGSQIK	AAEGGLSSPEFSELC(UniMod:4)IWLGSQIK	3	AAEGGLSSPEFSELC(UniMod:4)IWLGSQIK3	7175.94	4419.77	7211.13	9202.36	4405.04	6047.2	9457.6	6337.28	6847.38	3818.91	6145.95	5491.28	4747.58	3828.07	3680.6			1695.93		2116.38			2341.82
Q9UPQ7	Q9UPQ7	PZRN3_HUMAN	PDZRN3	E3 ubiquitin-protein ligase PDZRN3	1	AAEGISCPSSEGAVGTTEAYGPASK	AAEGISC(UniMod:4)PSSEGAVGTTEAYGPASK	2	AAEGISC(UniMod:4)PSSEGAVGTTEAYGPASK2		1618.77				636.987	3732.2
Q9P278	Q9P278	FNIP2_HUMAN	FNIP2	Folliculin-interacting protein 2	1	AAEGPVLEPVAPR	AAEGPVLEPVAPR	2	AAEGPVLEPVAPR2	3629.57	1967.18	2387.21	2751.73	2844.96	2751.7	2860.71		2445.17		2131.97	3080.47	1650.06	1584.5													3528.2	2702.91	2989.59	2498.84		2510.86	2916.01	2315.9	2845.58		3651.48	2639.34	5622.2	4030.74
Q9NW13	Q9NW13	RBM28_HUMAN	RBM28	RNA-binding protein 28	1	AAEGVSAADMAK	AAEGVSAADMAK	2	AAEGVSAADMAK2	312333	445392	471960	343801	397105	469202	450749	421923	517556	199885	299296	312388	35423.5	49226	64389.5		18405.3	37074.2	35277.4	24819.4			7058.63		266800	162801	411548	266380	195925	446318	171544	119679	421525	1046410	2090530	78608.7	1248760	1350880	1371340	755725
P46531	P46531	NOTC1_HUMAN	NOTCH1	Neurogenic locus notch homolog protein 1	1	AAEGWAAPDALLGQVK	AAEGWAAPDALLGQVK	2	AAEGWAAPDALLGQVK2	4708.06	5259.15	6298.87	5597.06	5172.55	8686.65	5115.21	3632.35	8369.18	4417.1	4359.72	8297.86	2763.21	3872.65	2686.39	1782.11	2078.98		1526.48						5159.76	6133.25	5361.98	4156.96	6598.94	4830.96	5380.01	7980.38	6247.51	4174.94		8557.54	13621.9	6903.23	11055.6	11589.2
Q96T51	Q96T51	RUFY1_HUMAN	RUFY1	RUN and FYVE domain-containing protein 1	1	AAEGWSAPILTLAR	AAEGWSAPILTLAR	2	AAEGWSAPILTLAR2	15404.6	10257.7	9569.71	13907.9	8645.65	13755.3	17692.1	7556.04	9076.83	11450.1	13683.4	9930.58	9305.37	7153.98	6431.95	3780.99	5818.46			2053.98		1716.77			20005.7	25945.1	14118.6	16744.7	28449.9	11684.7	24440.7	24792.4	12765.4	13293.1	2583.28	16292	56086.1	21962.2	40810.8	53120.5
Q9P260	Q9P260	RELCH_HUMAN	RELCH	RAB11-binding protein RELCH	1	AAEHEVPLQER	AAEHEVPLQER	2	AAEHEVPLQER2	48957.7	40131.6	38714.7	45781.5	40969	27579.9	41918.1	17794.7	30057.3	17734.6	34395.1	22046.1	25068.8	34935.7	27517.4	13604.9	19591.9	8746.23	6148.95	5585.42	3132.95	4450.01	4137.04		39682.6	56946.2	27474	24757.9	56607.4	25992.4	37532.2	52683.5	42801.4	13408	4466.28	43459.6	71128.4	16916.8	56085	159415
Q9P260	Q9P260	RELCH_HUMAN	RELCH	RAB11-binding protein RELCH	1	AAEHEVPLQER	AAEHEVPLQER	3	AAEHEVPLQER3	36151.7	25266.7	22210.6	31396.7	22284	15655.4	30053.1	18668.7	17219.9	23711.7	19296.8	17789.5	23908.1	22129.6	15597.6	11214.5	11303.6	7385.67				5063.14			18650.8	14982.8	26309.4	22476.8	16347	22738.9	18720.2	17352.9	24571.4	18602.4			24820.1	25115.3	21038.7	56842.3
Q9BYK8	Q9BYK8	HELZ2_HUMAN	HELZ2	3'-5' exoribonuclease HELZ2	1	AAEHTLLHR	AAEHTLLHR	2	AAEHTLLHR2												3646.58														13886.4	11537.4	9579.46		12381.8	10154.9	9374.44		7637.03		11595	24188		10546.6	21781.3
Q9BYK8	Q9BYK8	HELZ2_HUMAN	HELZ2	3'-5' exoribonuclease HELZ2	1	AAEHTLLHR	AAEHTLLHR	3	AAEHTLLHR3	7705.93	7554.27	6212.75	8315.21	6130.83	6579.89	7667.47	4781.25		6402.02		6562.28		4015.24												20949.9	31277.1	17335.4	18421.6	21387.4	19791.2	20248.6	12385.4	16138.3			47526	13774.2	28143.9	46991.3
P42338	P42338	PK3CB_HUMAN	PIK3CB	Phosphatidylinositol 4,5-bisphosphate 3-kinase catalytic subunit beta isoform	1	AAEIASSDSANVSSR	AAEIASSDSANVSSR	2	AAEIASSDSANVSSR2	25063.5	8996.72	4881.02	13061.1	7796.33	4871.82	16157.5	2783.28		8374.75	5064.84	1036.38	5894.62			4068.49									27678.9	22566.3	22979.5	24016.5	25679.7	12090	31282.6	26434.9	18782	13618.8	16116.7	4515.88	42158.2	24834.2	23433.2	71739.5
Q8WXH0	Q8WXH0	SYNE2_HUMAN	SYNE2	Nesprin-2	1	AAEIDDKLNK	AAEIDDKLNK	2	AAEIDDKLNK2	6202.19						7615.82																						33413.1			13977.3						5329.57	7447.94
P05023	P05023	AT1A1_HUMAN	ATP1A1	Sodium/potassium-transporting ATPase subunit alpha-1	1	AAEILAR	AAEILAR	2	AAEILAR2			13541.6		32317.5			57592.4		172989	34885.2	11048.8					92352	96667.7		99015.3	87360.2		110643				28810.6							63763.6
Q16706	Q16706	MA2A1_HUMAN	MAN2A1	Alpha-mannosidase 2	1	AAEILYYFALR	AAEILYYFALR	2	AAEILYYFALR2	15411.7	15910.6	15114.3	17493.1	6924.42	9603.05	14099	14506.8	14818.4	6495.19	18084.6	9271.59	9646.53	12322	10983.8	4128	13538.5	15000.7		14133.4			16013.1
Q92614	Q92614	MY18A_HUMAN	MYO18A	Unconventional myosin-XVIIIa	1	AAEINGEVDDDDAGGEWR	AAEINGEVDDDDAGGEWR	2	AAEINGEVDDDDAGGEWR2	27155.3	25314.1	12897.6	24649.8	22101.5	9889.51	37916.6	9670.77	9085.51	20859.7	16678.3	6926.96	18393.5	22841.2		6708.09	6721.58						3297.75		19543.8	38067	25144.6	18684.4	42507.1	46028.4	30852.1	46783.4	45516.7	18405.4	23780.4	14068.6	72466.5	59187.6	86663.4	155997
Q99575	Q99575	POP1_HUMAN	POP1	Ribonucleases P/MRP protein subunit POP1	1	AAEISAMLK	AAEISAMLK	2	AAEISAMLK2	13746.5	41982.3	29812.5	22852.5	28564.5	36161.1	28042.5	51157.1	32872.9	33732.2	30059.7	28891.7	20542.2	17982.9	22102	20759.4	20175.3	35320	23890.6	20048.4	22884.8	21289.1	16706.4	28483.1				11697.5		8719.55			10246.2	85529	174803		45064.8	106679	53492.8	24619.7
Q9HCS7	Q9HCS7	SYF1_HUMAN	XAB2	Pre-mRNA-splicing factor SYF1	1	AAEIYGVTHTR	AAEIYGVTHTR	2	AAEIYGVTHTR2	25529.1	60201.5	43876	43188	26049.7	19482.4	49311	54681.5	16666	83448.4	40894.7		19807.2		10557.7	11838.1			12653.9						82704.1	316645	324451	869735	373570	145753	305944	322628	101954	1242370	102666	81938.2	136341	145813	350983	133139
Q9HCS7	Q9HCS7	SYF1_HUMAN	XAB2	Pre-mRNA-splicing factor SYF1	1	AAEIYGVTHTR	AAEIYGVTHTR	3	AAEIYGVTHTR3	30623			27892.6	18836.5	12712.2	27570.7	19092.4	11564.3	20282.3	20379.5	10510.4	6573.99												29974.5	25932.9	44854.2	40853.6		68376.7	28134.7	23845.8	54050.5	63740.2		22813.3	44058.7	65224	55688.1	23913.7
Q9NVM6	Q9NVM6	DJC17_HUMAN	DNAJC17	DnaJ homolog subfamily C member 17	1	AAELAVQNEVGLVDNPLK	AAELAVQNEVGLVDNPLK	2	AAELAVQNEVGLVDNPLK2	99272.3	130198	145554	124630	99033.2	141482	128560	67480.9	163669	76411.3	143088	143885	85889.7	114614	112505	62310.6	68528.7	87952.6	13688.7	47568.5	39951.2	10585.4	37892.9	7404.37	22730.5	20714.2	6630.26	4110.5	18574.6	8108.64	10098.3	13587.9	13658.6	6675.21	7566.5	16898.1	87222.5	13890.1	46379.9	127677
Q8N394	Q8N394	TMTC2_HUMAN	TMTC2	Protein O-mannosyl-transferase TMTC2	1	AAELDSTEFDVVFNAAHMLR	AAELDSTEFDVVFNAAHMLR	3	AAELDSTEFDVVFNAAHMLR3	6475.47	5928.77	6021.83	7362.38	3228.36	6897	7614.26	6168.17	6940.62	4194.97	3380.16	6284.55	5743.52	5078.1	5006.81	3245.65	4490.31	5172.4		6206.02			5011.61			3814.75			3336.76		3247.02						2689.12			4795.43
Q9UHV9	Q9UHV9	PFD2_HUMAN	PFDN2	Prefoldin subunit 2	1	AAELEMELNEHSLVIDTLK	AAELEMELNEHSLVIDTLK	2	AAELEMELNEHSLVIDTLK2	252747	225481	376988	284363	296255	408307	257839	262462	426082	48972	314419	434223	274740	303882	337531	285363	337218	332578	19571.2	322105	311681	17779.5	339692	18937.2	57426.9	36385.2	10337.9		17912.5	5338.06	27956.6	24514.3	23053		5570.55	23757.3			15974.5	26129.1
Q9UHV9	Q9UHV9	PFD2_HUMAN	PFDN2	Prefoldin subunit 2	1	AAELEMELNEHSLVIDTLK	AAELEMELNEHSLVIDTLK	3	AAELEMELNEHSLVIDTLK3	502338	467732	593622	531174	481595	663517	537011	557168	715174	133863	647708	627658	532351	571438	611340	458120	645914	737072	73474.9	597279	596758	70736.4	613237	64397.6	73331.6	15932.5	10289	5003.44	12614.4	6857.2	18593.9	14361.1	15720	2814.05	6558.94	18139.9	8587.53	1381.81	18046.3	21898.5
Q6PGP7	Q6PGP7	SKI3_HUMAN	SKIC3	Superkiller complex protein 3	1	AAELEPDQLLAWQGLANLYEK	AAELEPDQLLAWQGLANLYEK	2	AAELEPDQLLAWQGLANLYEK2	19896.6	22822.7	23156.1	27830.3	17048.6	34324.3	23831.4	24980.4	30014.6	14435.2	24583.5	32141.2	8518.83	10065.4	12858.7		5272.82	5995.65							36778	46577.8	40520.9	30372.8	40971	34014.7	41149.9	51395.2	36179.9	24913.3		28255.2	77110.7	39626	62268.1	54674.1
Q6PGP7	Q6PGP7	SKI3_HUMAN	SKIC3	Superkiller complex protein 3	1	AAELEPDQLLAWQGLANLYEK	AAELEPDQLLAWQGLANLYEK	3	AAELEPDQLLAWQGLANLYEK3										6935.68															10360.6	14158.5	16555.8	5585.21	10735.4	12663.3	8943.35	13465.5	10897.5			6647.38	9943.19		13539.6	2424.33
O94906	O94906	PRP6_HUMAN	PRPF6	Pre-mRNA-processing factor 6	1	AAELETDIR	AAELETDIR	2	AAELETDIR2	221577	303577	300808	277278	249350	310339	331126	330299	268915	163272	212945	174452	16315.9	29497.7	32373.7	11192.6	6217.85	9605.48	19884.8			6180.76	7465.09	7017.34	187224	66473.4	250190	167494	106874	235581	87361.1	146957	360135	741802	1792580	99579.1	818517	1006140	931104	395979
O94906	O94906	PRP6_HUMAN	PRPF6	Pre-mRNA-processing factor 6	1	AAELETDIRAK	AAELETDIRAK	2	AAELETDIRAK2																												10585.8	32402.1								4443.14	6387.81		4070.85
Q86Y79	Q86Y79	PTH_HUMAN	PTRH1	Peptidyl-tRNA hydrolase	1	AAELFGLTAEEVYLVHDELDKPLGR	AAELFGLTAEEVYLVHDELDKPLGR	3	AAELFGLTAEEVYLVHDELDKPLGR3	3178.99	2159.73		3773.57			2733.02	3055.73			2429.67														3895.17	8358.36	4395.88		3760.92	3543.8	4233.5	3388.03	6490.67				3890.89			3814.05
Q86Y79	Q86Y79	PTH_HUMAN	PTRH1	Peptidyl-tRNA hydrolase	1	AAELFGLTAEEVYLVHDELDKPLGR	AAELFGLTAEEVYLVHDELDKPLGR	4	AAELFGLTAEEVYLVHDELDKPLGR4	2880.98	4719.73	2027.08	7061.82	1389.49	1839.24	4473.91	2859.44			3836.06	977.599		2686.55			826.852										3149.68										2415.36			1935.15
Q9NVM6	Q9NVM6	DJC17_HUMAN	DNAJC17	DnaJ homolog subfamily C member 17	1	AAELFHQLSQALEVLTDAAAR	AAELFHQLSQALEVLTDAAAR	3	AAELFHQLSQALEVLTDAAAR3	23282.1	47622.6	21741.4	40281.8	13930.6	16125.3	52825.3	16710.9	16328.5	16774.6	38517.8	12628.9	14949.7	16780.4	12681.1	8289.28	16762.7	12334.2		6206.31			10438.7		10630.6	18714.5	5228.26	13161.9	5727.89	6048.34	12875.1	5883.39	7708.93	4734.42			26501.6		8748.59	64686.7
Q9NR33	Q9NR33	DPOE4_HUMAN	POLE4	DNA polymerase epsilon subunit 4	1	AAELFVETIAK	AAELFVETIAK	2	AAELFVETIAK2	299760	267164	380069	299439	285330	430548	345435	281680	410859	156345	347122	359785	137426	240677	256950	160263	167533	182659	70060.7	145872	144700	71467.6	123982	49136													17067.4	10162.4	17560.6	30205.8
P00390	P00390	GSHR_HUMAN	GSR	Glutathione reductase, mitochondrial	1	AAELGAR	AAELGAR	2	AAELGAR2						63612.9						55298.7							74780.1		97194.3		116641	81647.2
P35232	P35232	PHB1_HUMAN	PHB1	Prohibitin 1	1	AAELIANSLATAGDGLIELR	AAELIANSLATAGDGLIELR	2	AAELIANSLATAGDGLIELR2	653387	950977	1032320	909321	645873	1033400	995473	950946	1004710	763065	1086130	986372	853408	1006300	918248	894572	1200000	1338440	185224	1293920	968691	319992	1454110	72437.1	156871	157858	37786.8	32198.9	228515	103466	162056	197315	175490	18715.7	58675.9	110723	105395	16364.3	124084	87286
P35232	P35232	PHB1_HUMAN	PHB1	Prohibitin 1	1	AAELIANSLATAGDGLIELR	AAELIANSLATAGDGLIELR	3	AAELIANSLATAGDGLIELR3	522145	776115	774003	821569	503619	737491	869456	868962	722895	654524	953000	689961	766952	859333	656065	819297	1202180	1199860	168574	1179870	858659	269047	1459390	95879.2	89177.5	104508	31508.5	26245.3	140814	56749.2	92532.2	99691	103843	14748.4	28605.3	74007.7	55489.7	15727.5	79348.4	39334.9
Q9BQ50	Q9BQ50	TREX2_HUMAN	TREX2	Three prime repair exonuclease 2	1	AAELLAWADEQAR	AAELLAWADEQAR	2	AAELLAWADEQAR2																														35139.7						131811			33094.5
Q5JVF3	Q5JVF3	PCID2_HUMAN	PCID2	PCI domain-containing protein 2	1	AAELLMSCFR	AAELLMSC(UniMod:4)FR	2	AAELLMSC(UniMod:4)FR2	30003	18442.3	35225.3	28528.7	18664.3	30157	35601.7	26184.9	30680.7	13314.2	24175.8	29295	11124.6	15930.1	9142.57	5556.26		6109.34			3373.48							3284.61									3641.51	2882.19
Q9BUK6	Q9BUK6	MSTO1_HUMAN	MSTO1	Protein misato homolog 1	1	AAELLQDEYSGR	AAELLQDEYSGR	2	AAELLQDEYSGR2	136685	137359	168845	130236	113621	143962	151030	131572	176127	90774.3	165158	178562	85341	89717.8	141384	47781.2	73671	80473.9		31728.6	25381.9		22521.4		40771.3	30681.8	86080.3	75811.3	22940.8	54384.1	55134.6	30909.2	80808	59044.5	54723	11365	164336	106248	163559	264182
O15020	O15020	SPTN2_HUMAN	SPTBN2	Spectrin beta chain, non-erythrocytic 2	1	AAELQAQWER	AAELQAQWER	2	AAELQAQWER2	87173.3	80298.1	72120.5	88982.1	75063.7	76318.3	102320	57463.6	80078.1	41505.2	85108.9	61552.5	37824.8	45925.2	39088.3		20060.8	18567.4	22032.1			12105.9			91598.6	54824.8	88817.7	93667.2	59676.7	156939	73033.2	69744.7		105152	62079.1	48182.1		175127	234390
Q86XR8	Q86XR8	CEP57_HUMAN	CEP57	Centrosomal protein of 57 kDa	1	AAELQTGLETNR	AAELQTGLETNR	2	AAELQTGLETNR2			89213.3	53623.1	58767.8	78155.8	51743.3	55830.3	85627.4	57549.7	45246.9	44683.3		12672.8				36356.1				21764.5			460206	345981	253096	223869	383906	264333	355366	471816	432071	189161	460438	113566	261310	229371	257039	211583
O75717	O75717	WDHD1_HUMAN	WDHD1	WD repeat and HMG-box DNA-binding protein 1	1	AAELTATQVEEEEEEEDFR	AAELTATQVEEEEEEEDFR	2	AAELTATQVEEEEEEEDFR2	3183.74			4631.39	2559.16					1732.74																	5841.37			3713.08				3961.99			17045.7	7074.6	13272.7	22222.9
O75717	O75717	WDHD1_HUMAN	WDHD1	WD repeat and HMG-box DNA-binding protein 1	1	AAELTATQVEEEEEEEDFRK	AAELTATQVEEEEEEEDFRK	3	AAELTATQVEEEEEEEDFRK3	2186.27			1266.19																					1888.5	2329.09	1761.89			1223.75				3095.29			9708	6882.28	2302.94	7610.3
Q96I15	Q96I15	SCLY_HUMAN	SCLY	Selenocysteine lyase	1	AAELVTQNCEAYEAHMR	AAELVTQNC(UniMod:4)EAYEAHMR	2	AAELVTQNC(UniMod:4)EAYEAHMR2	9063.47	7455.39	13670.6	13263.6	6409.44	6609.42	8916.35	6524.11	7588.78	4770.69	9799.24	9030.57	6142	9198.52	7366.78	5247.37	12176.8	10728.2	6306.71	15580.6	9003.89	6553.02	20806.5	2568.83				1231.47
Q96I15	Q96I15	SCLY_HUMAN	SCLY	Selenocysteine lyase	1	AAELVTQNCEAYEAHMR	AAELVTQNC(UniMod:4)EAYEAHMR	3	AAELVTQNC(UniMod:4)EAYEAHMR3	33581.7	35231.2	33786.1	36438.3	18678.8	28513.4	35135.4	19754.1	28076.8	20678.8	29629.1	26498.1	28623	32236.1	29276	31870.2	35515.4	37081.1	34891.8	63244.2	28088.4	36980	61021.1	24181.3	3400.18
Q08379	Q08379	GOGA2_HUMAN	GOLGA2	Golgin subfamily A member 2	1	AAELWGEQAEAR	AAELWGEQAEAR	2	AAELWGEQAEAR2	127178	128129	172713	142810	142791	152240	181871	149667	184009	93796.1	173371	119564	64734.7	104943	50991.6	25066.8	43464.4	48604.7	19102.7	23655	20003.9	17126.3	23797.2	9903.02	48994.4	58423.5	52833.4	38464.1	50699.5	74762.8	61895.6	48081.3	58840.2	71269.1	18606.7	15787.5	270693	172411	252550	363736
Q86TM6	Q86TM6	SYVN1_HUMAN	SYVN1	E3 ubiquitin-protein ligase synoviolin	1	AAEMEHLLER	AAEMEHLLER	2	AAEMEHLLER2	17530.9	30219.6	48685.8	37208.2		28574.7	36015.7	42341.7	37322.5	35371	37372.8	27354.4	32053.7	28699	25448.4	36434.4	47202.6	75085.1	26550	39437.2	22252.3	44210	80619.6	28029.6	16514.4	30470.6	37506.2	32285.9	47972.2		20290.5	30436.1	18590.5	19490.9			19024.7
Q86TM6	Q86TM6	SYVN1_HUMAN	SYVN1	E3 ubiquitin-protein ligase synoviolin	1	AAEMEHLLER	AAEMEHLLER	3	AAEMEHLLER3	19276.2	16267.9	13343.5	25412.2	17704.9	10188.4	16523.4	18112.6	14848.3	12732.3	20798.7	12082.2	15282	19215.6	10430.4	13862.4	24433.4	15180.3	10402.9	22359.9	13883.5	16044.9	30106.1	8040.04	7473.06	10846.7	17014.7	10468.4	8605.23	17977.6	11013.6	9831.61	10955.2	7357.87		5389.09			8624.33	9330.88
Q15583	Q15583	TGIF1_HUMAN	TGIF1	Homeobox protein TGIF1	1	AAEMELQAK	AAEMELQAK	2	AAEMELQAK2	10228.3	19377.8	13134.8	19814.7	13280.8	12490	16826.2	16383.3	9494.86	10229.9	16274.5	9942.21	5079.26	9326.96	7064.59		5353.76																	9471.56	17296		12719.7	18939.5	13801.1	7755.7
Q96BD0	Q96BD0	SO4A1_HUMAN	SLCO4A1	Solute carrier organic anion transporter family member 4A1	1	AAEMHQLK	AAEMHQLK	2	AAEMHQLK2			76307.5			81083.9			80149.8			87704.8			75858.3			70142.4	91408.9		152672			100991	28419.6	35218.6			35864.2											18128
P78318	P78318	IGBP1_HUMAN	IGBP1	Immunoglobulin-binding protein 1	1	AAEMLSQLDLFSR	AAEMLSQLDLFSR	2	AAEMLSQLDLFSR2	388743	391098	493958	455886	311372	541826	439521	352698	565181	222989	489794	527277	317383	359668	417624	190448	223949	214248	59227.2	107269	88894.6	40727.3	117475	28255.5	109259	123504	64853.3	50156.9	93003.1	63573.8	118137	89933.3	65962.8	45691.7	9453.5	60228.3	208148	83272.6	176525	418093
P78318	P78318	IGBP1_HUMAN	IGBP1	Immunoglobulin-binding protein 1	1	AAEMLSQLDLFSRNEDLEEIASTDLK	AAEMLSQLDLFSRNEDLEEIASTDLK	3	AAEMLSQLDLFSRNEDLEEIASTDLK3																										3677.31			3225.29											3625.4
P33176	P33176	KINH_HUMAN	KIF5B	Kinesin-1 heavy chain	1	AAEMMASLLK	AAEMMASLLK	2	AAEMMASLLK2	207727	226371	256271	135684	204524	272988	190491	189865	237351	181198	216957	211552	144694	214202	97999.8	119833	130442	104843	14818.3	28736.6	19176.3	25711.6	23415	12094.1	6499.51		5652.56				12114		13682.2		13302	21849.9	26144.7	36726.8	67212.2	137306
Q6ICG6	Q6ICG6	K0930_HUMAN	KIAA0930	Uncharacterized protein KIAA0930	1	AAEPEVEVEVYR	AAEPEVEVEVYR	2	AAEPEVEVEVYR2	36951.4	38707.6	52682.3	56063.2	39913.9	40143.6	39335.4	36704.2	34907	32463.7	40324.6	44945.8	20462.4	37455.8	35877.8	25943.7	42068.4	35382.6	24687.1	33488.6	37069.4	30351.8	48540.2	20801.3	17121.2		16964.8			20864.3	14774.1		28323.9	12536.3	14992.1	28476.8	28913.9	17230.2	25982	30177.8
Q9NRJ7	Q9NRJ7;Q9Y5E3;Q9Y5E9;Q9Y5F2;Q9UN66;Q9UN67;Q9Y5E1;Q9Y5E2;Q9Y5E4;Q9Y5E5;Q9Y5E6;Q9Y5E7;Q9Y5E8;Q9Y5F0;Q9Y5G0;Q9Y5G2;Q9Y5G3;Q96TA0	PCDBG_HUMAN	PCDHB16	Protocadherin beta-16	0	AAEPGYLVTK	AAEPGYLVTK	2	AAEPGYLVTK2	20595.7	34885.4	28472.9	18772.1	37869.9	23927.4	30502.4	45512.4	16421.5	31402	30253.9		24777.5	25623.8	25206.7	25131.2	24875.6	18471.8							11782.5		46409	52662.5	11122.2	51417.6	21634	18226.3	48512.4	56509.9	104279		45065.1	73638.4	60366.9	34396.9
O60524	O60524	NEMF_HUMAN	NEMF	Ribosome quality control complex subunit NEMF	1	AAEPLLTLER	AAEPLLTLER	2	AAEPLLTLER2	51460.7	52591	48321.4	65244.4	64666.1	69787.3	94693.4	51005	27978.5	83858.8	59565.5	66382.4	73590.1	61792.7	85071.4	26800.7	11837.3	16136.6	17268.6	9760.03	7865.12	9557.47		9199.83	17138.3	17110.7	39998	35536.8	21028.9	53518.2	14135.3	16872	50265.8	34129.5	14914	38200.8	102292	79036.9	121333	123018
Q6PIJ6	Q6PIJ6	FBX38_HUMAN	FBXO38	F-box only protein 38	1	AAEPNSFAR	AAEPNSFAR	2	AAEPNSFAR2	8261.82	4550.05	5287.75	5663.45	8223.37	5179.32	7538.98	3734.8	5320.63	6911.39	4511.59		8562.97		7078.72	5746.85	4088.79	1954.46							3877.95	5785.8	5730.5	7276.47		5941.36			5821.69	6576.67	6962.69		16615.1	17178.4	14402.9	18892.9
O75909	O75909	CCNK_HUMAN	CCNK	Cyclin-K	1	AAEPPPPK	AAEPPPPK	2	AAEPPPPK2		28187.6	49523			38838.9		20164.2	34830.9		25990.7	31731.7		26864.4	48697			44022.3	51534		42121.8	32305.6		43673.6	6496.49	5274.48	7109.44	6217.07			9836.62						9952.58	7591.61	9526.45	9308.63
Q9C0C2	Q9C0C2	TB182_HUMAN	TNKS1BP1	182 kDa tankyrase-1-binding protein	1	AAEPQEQEFGK	AAEPQEQEFGK	2	AAEPQEQEFGK2	180164	158080	187260	159169	200784	193470	164318	137117	236602	103616	147123	222004	164138	214470	224412	213853	224604	204710	269846	303602	258024	279571	314152	186732	134851	177676	145780	96395.4	145176	111559	190230	206636	172444	99290.5	185746	38681.6	132789	96654.4	114906	87952.9
Q8IXQ3	Q8IXQ3	CI040_HUMAN	C9orf40	Uncharacterized protein C9orf40	1	AAEPVTFHVPWK	AAEPVTFHVPWK	2	AAEPVTFHVPWK2	13855.1	18038.8	19216.7	19872.9	13783.6	22242.5	22934	16282.8	16513.7	9510.68	21073	23920.7	9869.12	14834.7	18323.6	15918.9	22005.6	26046.2	10912.6	23038.8	19259.1	10781.3	25124.3	6493.75	5557.65		3386.42		5425.84		6685.64	3930.27		3361.92				3680.42	3771.44	6861.13
Q8IXQ3	Q8IXQ3	CI040_HUMAN	C9orf40	Uncharacterized protein C9orf40	1	AAEPVTFHVPWK	AAEPVTFHVPWK	3	AAEPVTFHVPWK3	39675.2	36045.6	52831.3	47205.6	37094.9	51448.3	55942.1	29132.9	47684.6	27273.3	51457.2	44110.9	31094.4	36325.8	37284.1	41228.5	48748.4	47465.3	25357.1	34987.9	34628.1	27194.7	55754.2	15919.9							14700							3007.15		13082
Q00610	P53675;Q00610	CLH1_HUMAN	CLTC	Clathrin heavy chain 1	0	AAEQAHLWAELVFLYDK	AAEQAHLWAELVFLYDK	3	AAEQAHLWAELVFLYDK3	5039.87	7410.73	6705.62	13339.9	7777.49	5694.96	3504.58	6569.63	6376.21					4553.45			3722.09								13728.2	11251	9810.97		5581.06	13087.6	13358.4	10859.8	15737.3	3565.53		5354.75				5519.01
P51957	P51957	NEK4_HUMAN	NEK4	Serine/threonine-protein kinase Nek4	1	AAEQEAQLLSQLK	AAEQEAQLLSQLK	2	AAEQEAQLLSQLK2	15929.3	21808.7	27275.8	21587.7	13478.5	23180.9	19332.8	16011.7	28101.8	12525.1	21839.1	23712.6	4241.54	9326.32	10280.9	3228.66	3865.45	4777.39		2050.37	2451.55				4416.36	16034.7	9325.54	5508.03	24875.1	12321.6	11284.3	26282.5	23465.9	20086.6	12241.4	27839.1	88161	41276.4	82589.1	71524.1
Q9UBV2	Q9UBV2	SE1L1_HUMAN	SEL1L	Protein sel-1 homolog 1	1	AAEQGWVDGQLQLGSMYYNGIGVK	AAEQGWVDGQLQLGSMYYNGIGVK	2	AAEQGWVDGQLQLGSMYYNGIGVK2	9431.02	11713.8	12559.6	10132.1	9937.13	15041.5	15949.8		12319.5	5633.98	12376.4	8466.99	12220.7	8451.82		11827.9	9747.38	10499.1		8416.69	7957.49		9553.04										8651.87			9694.37			4616.07	5917.35
P49327	P49327	FAS_HUMAN	FASN	Fatty acid synthase	1	AAEQYTPK	AAEQYTPK	2	AAEQYTPK2	418651	365773	665762	522361	449759	589167	325794	569870	547343	554427	514368	663654	365947	397629	450979	288747	404778	560120	122383	195967	166125		117575	60723.7			332727	141565		229941	71043.4	86357.5		194536	723473			138967	291602	160697
Q9NS91	Q9NS91	RAD18_HUMAN	RAD18	E3 ubiquitin-protein ligase RAD18	1	AAESAEIEPR	AAESAEIEPR	2	AAESAEIEPR2	133439	164201	150087	168278	127193	144266	144476	117415	158556	97222.7	130642	107044	30711.2	44190.2	38255.5	15621.1	12675.5	20285.8	13489.3	14595.1	12594.5	12924	13608.9	10032.1	18409.6	23395.3	26467.5	34881.8	25772.8	18821.5	26007.5	24921.8	31959.3	143122	126942	34581.6	276749	177062	231193	222977
Q14241	Q14241	ELOA1_HUMAN	ELOA	Elongin-A	1	AAESALQVVEK	AAESALQVVEK	2	AAESALQVVEK2	18972	25607.7	21491.2	23502.7	25023.2	27010	22408.4	20559.9	24294.9	13022	18716.2	17280.1	2893.14	3137.5	3930.17	1964.39	1692.24	1593.04	2526.03	2786.43		1928.73			2556.97		4839.7			3774.23		2270.64	5246.7	16006.4	56340.7	3276.84	61513.6	68493.4	75155.1	35229.4
Q5VYV7	Q5VYV7	SLX4I_HUMAN	SLX4IP	Protein SLX4IP	1	AAESHWGLPVQK	AAESHWGLPVQK	2	AAESHWGLPVQK2		5156.95					5429.48		6182.46																	6295.19						5199				13340.7	16303.1	5037.81	13977.5	13597.3
P35606	P35606	COPB2_HUMAN	COPB2	Coatomer subunit beta'	1	AAESLADPTEYENLFPGLK	AAESLADPTEYENLFPGLK	2	AAESLADPTEYENLFPGLK2	821161	901042	1079180	957657	859694	1149070	977733	896304	1254280	738435	1115090	1186200	898610	948739	970586	808032	898417	946050	344608	589683	578733	251460	498262	206985	586564	664383	566668	363671	664928	452535	627532	741057	625580	340786	34322.5	14819.8	626144	415252	614222	1114470
Q14676	Q14676	MDC1_HUMAN	MDC1	Mediator of DNA damage checkpoint protein 1	1	AAESLTAIPEPASPQLLETPIHASQIQK	AAESLTAIPEPASPQLLETPIHASQIQK	3	AAESLTAIPEPASPQLLETPIHASQIQK3		1684.6	634.973	1305.9			2506.88			5411.92	1788.89		4403.43			1579.84	2449.35	766.099	2071.7	846.478			587.169											2298.4				4084.17
Q9BY42	Q9BY42	RTF2_HUMAN	RTF2	Replication termination factor 2	1	AAESVSKPDVSEEAPGPSK	AAESVSKPDVSEEAPGPSK	2	AAESVSKPDVSEEAPGPSK2	11772.8						7010.83																		31181.1	17268.7	7704.4	9838.89	23462.9	2495.73	24604.2	16699.4	6345.98	17437.4	3954.53	3945.3	104738	18794.4	17164.9	91430.6
Q9BY42	Q9BY42	RTF2_HUMAN	RTF2	Replication termination factor 2	1	AAESVSKPDVSEEAPGPSK	AAESVSKPDVSEEAPGPSK	3	AAESVSKPDVSEEAPGPSK3	14888.8	2666.57		4681			1933.39			3811.8			1481.73												5021.96		4239.89	2275.81						4968.77			5710.11	44191.1	6356.76	14451.5
Q9Y487	Q9Y487	VPP2_HUMAN	ATP6V0A2	V-type proton ATPase 116 kDa subunit a 2	1	AAESVYSR	AAESVYSR	2	AAESVYSR2	12933.8		13159.6		8603.12		7418.06	7952.7		10364.8	11070.4	13989.6			13409.6		8369.27	14678.8	12296.4		15798.3	21113.1	16812.4	24052.2			19254.2	16615.5		17426.9			14878.4	12010.2	21397.3			12240.7
Q5HYK3	Q5HYK3	COQ5_HUMAN	COQ5	2-methoxy-6-polyprenyl-1,4-benzoquinol methylase, mitochondrial	1	AAETHFGFETVSEEEK	AAETHFGFETVSEEEK	2	AAETHFGFETVSEEEK2	15654.4	9302.22	19686.4	31253.9	15519.6	15719.6	16074.6	14364.8			8918.81		12269	15979.4		14005.2	27200.3	20059	12543.6	19128.5	12879.5	13024.3	37499.7	7862.08	5512.54	4884.76	5407.64		2347.93		4388.54	6864.71	5966.28				7635.49	3752.16	8612.37
Q5HYK3	Q5HYK3	COQ5_HUMAN	COQ5	2-methoxy-6-polyprenyl-1,4-benzoquinol methylase, mitochondrial	1	AAETHFGFETVSEEEK	AAETHFGFETVSEEEK	3	AAETHFGFETVSEEEK3	14747.9	19382.5	15164.4	16053.7	18315.6	13754.4	15506.2	11836	11061	9206.89	16129.4	12842.5	17175.6	18517.8	11594.2	19415.2	16968.7	14378.2	11133	14097.1	12595.1	36087.2	19983.5	19463.2	6180.77		12593.1	5595.88	3155.76	8516.82		4591.23	6848.47	6162.51		6641.54	7668.75	6153.69	7903.41	8110.74
Q5HYK3	Q5HYK3	COQ5_HUMAN	COQ5	2-methoxy-6-polyprenyl-1,4-benzoquinol methylase, mitochondrial	1	AAETHFGFETVSEEEKGGK	AAETHFGFETVSEEEKGGK	3	AAETHFGFETVSEEEKGGK3	7007.14	2251.57	1577.93	2015.48	3057.34		5168.18			1796.6	1585.24		2714.48	2849.34		2632.79	1991.35		2230.2	3035.58		1787.27	2147.35		8834.52				6032.81			2560.87
Q9GZS1	Q9GZS1	RPA49_HUMAN	POLR1E	DNA-directed RNA polymerase I subunit RPA49	1	AAETIIDTK	AAETIIDTK	2	AAETIIDTK2	48178.4	78778.6	40778.9	44538.3	47460.4	53621.6	58691.5	76157.1	42416.9	67409.5	42358.9	30682.9	18533.5	11549.8	13687.2												22817.6	13352.3					16654.2	56241.1	166883		86551.7	249853	136047	45963.3
P56192	P56192	SYMC_HUMAN	MARS1	Methionine--tRNA ligase, cytoplasmic	1	AAETVLK	AAETVLK	2	AAETVLK2	76461.7	92384.2	79976.6	54116.1	62756.1	54005.3	65699.7	121922	48078.8	161726	71586.6	56485.9	74416.6	52539.3	75469.2	34206	50346.7	51120.8	29756.5									23956.6						81981.6	59300.1			115720		19523.3
Q9Y5A7	Q9Y5A7	NUB1_HUMAN	NUB1	NEDD8 ultimate buster 1	1	AAETVVDPEMTPYLDIANQTGR	AAETVVDPEMTPYLDIANQTGR	2	AAETVVDPEMTPYLDIANQTGR2	172990	171958	205469	230806	135760	184619	197933	143700	165854	85500.4	180920	160857	55494.4	70610.6	54111.4	29925.2	25887.7	18464.4	9996.52	13389.7	12782.6	6587.61	23454	6044.04	62625.9	90018.2	72592.9	30409.8	64731.2	75236	51272.8	84384.2	101298	95752.3	22426.3		437587	206311	347704	372986
Q9Y5A7	Q9Y5A7	NUB1_HUMAN	NUB1	NEDD8 ultimate buster 1	1	AAETVVDPEMTPYLDIANQTGR	AAETVVDPEMTPYLDIANQTGR	3	AAETVVDPEMTPYLDIANQTGR3	16502.4	9321.96	8112.65	17419.5	12601.1	6852.47	17170.6	7761.06		10987.3	11318	6752.74	11714.4	6637.17											3122.06	4434.67	5840.99			6175.57				4426.63			15773.1	12732.2	7496.42	11526
Q9UI15	Q9UI15	TAGL3_HUMAN	TAGLN3	Transgelin-3	1	AAETYGVR	AAETYGVR	2	AAETYGVR2	36556	50468.6	48471.2	38037.7	37625.2	41018.3	52247.6	45889	47304.2	40047.8	42374.5	59318.7	46107	44859.1	58505.1	27603.7		17661.6	20315		13577.8			13550													24692.8	30866.8	18713.9	28091.2
Q8N3D4	Q8N3D4	EH1L1_HUMAN	EHBP1L1	EH domain-binding protein 1-like protein 1	1	AAEVEMQLR	AAEVEMQLR	2	AAEVEMQLR2	46723	37797.9	59652.6	56684.5	47485.3	51785.6	48258.1	60467.7	41178.6	46018.1	56446.4	50269.4	28727.5	32299.5	30946.7	12706.6	17393.2	25574.6	14584.3	12560.5	11210.1	7025.95	14986.6	8428.21	21916.6	16394.8	40171.7	41895.8		21733.6	29603.7		29684.7	31293.8	35275.6		79618.5	129683	87103.8	42289.8
P61163	P42025;P61163	ACTZ_HUMAN	ACTR1A	Alpha-centractin	0	AAEVFFETFNVPALFISMQAVLSLYATGR	AAEVFFETFNVPALFISMQAVLSLYATGR	3	AAEVFFETFNVPALFISMQAVLSLYATGR3	13278.6	2815.59			3363.77							2112.76													2589.29		3226.44	3767.39	3523.43	3242.12				2854.52	2869.49		4452.34		2339.4	2422.55
Q9UDT6	Q9UDT6	CLIP2_HUMAN	CLIP2	CAP-Gly domain-containing linker protein 2	1	AAEVGDDFLGDFVVGER	AAEVGDDFLGDFVVGER	2	AAEVGDDFLGDFVVGER2	35354.4	31201.2	44496.2	30113.1	42447.4	41300.8	32738.2	30913.4	56462.1	35305.2	38451.6	38921.6	31994.7	33861.5	37069	21222.5	16808.8	16008.2		26074.3			14419.8		9216.1	13799	14187	9564.61	16257.3		12725.1	12708.4	18993.2				27066.3	19864.9	31395.6	32123.7
Q8NCM8	Q8NCM8	DYHC2_HUMAN	DYNC2H1	Cytoplasmic dynein 2 heavy chain 1	1	AAEVLINQLDR	AAEVLINQLDR	2	AAEVLINQLDR2	25707.5	28020.8	28961.9	26115.2	25043.3	26515.3	25198.6	22167	20615.5	15963.6	27484.4	13319.4	15232.6	19716.8	19980.5	5311.2	9403.38	8543.18	2640.7			3041.39			7190.98	6038.94	15819.9	16876.8	5142.22	10235.2	9582.18		8945.35	15710.4	7013.78		28704	21859.2	23440.8	32078
P52272	P52272	HNRPM_HUMAN	HNRNPM	Heterogeneous nuclear ribonucleoprotein M	1	AAEVLNK	AAEVLNK	2	AAEVLNK2	322871	696199	602042	473416	536209	540125	281400	671731	454672	511076	486360	461013	124001	131180	138872	32114.6	40816.2	44852.2	66489.9	37070.3	47600.2	40254.5	34013.3	24616.7	162271	122118	1049240	760327	57130.2	1104340	235306	341471	587677	1674460	3795540	472070	672519	2399680	1215860	66762.1
Q709C8	Q709C8	VP13C_HUMAN	VPS13C	Intermembrane lipid transfer protein VPS13C	1	AAEVPNEELINLLLK	AAEVPNEELINLLLK	2	AAEVPNEELINLLLK2	9116.8	9644	11096.4	6393.45	13524.6	17252.5	10593.4	13220.2	16223.7	8892.75	11474.1	16913.7		13801.8	10272.6	8084.77	13516.9	15167.9			11397.5		8255.23		46140.6	43317.9	35107.3	25237.8	41414.1	33614.5	43017.4	53500.5	57598.9	17012.9		28611.9	25151.3	17748.8	28528.1	30653.2
Q10471	Q10471;Q8N4A0	GALT2_HUMAN	GALNT2	Polypeptide N-acetylgalactosaminyltransferase 2	0	AAEVWMDEYK	AAEVWMDEYK	2	AAEVWMDEYK2	345214	521547	503988	470509	422074	532706	462344	493813	547990	329159	546031	583847	362388	512269	531541	170350	288728	309050	94619.6	132744	141090	99848.6	124653	68005.4	154244	187514	214459	186321	184002	205120	210528	145728	221199	150285	44824.6	93088.2	172332	150767	191849	517845
Q6SZW1	Q6SZW1	SARM1_HUMAN	SARM1	NAD(+) hydrolase SARM1	1	AAEWLFPLAFSK	AAEWLFPLAFSK	2	AAEWLFPLAFSK2	11450.4	10558.4	12165.3	11322.4	8646.74	15975.2	12854.2	9802.91	17392.2	8702.07	14023.6	15998.7	9511.85	13284.7	12829.8	8205.27	8663.8	8848.11					2184.84				1057.82	2278.63				1560.72		1650.98				2331.51		5331.14
Q9NVZ3	Q9NVZ3	NECP2_HUMAN	NECAP2	Adaptin ear-binding coat-associated protein 2	1	AAEWQLDQPSWSGR	AAEWQLDQPSWSGR	2	AAEWQLDQPSWSGR2	72783.3	35447.3	23668.4	53789.2	28229.7	23395.3	64831.4	15836.1	18805.8	35340.5	27316.5	11462.1	26680.6	23048.7	12971.3	39525.1	18567.8	8437.47	13859.1	19915.9		11892.6	23558.5		71881.8	81003.4	56445.2	50660.2	86569	43788.8	87498.9	76182.9	52406.2	36257.6	4157.6	28581.7	113789	40677	82169.9	198261
Q13045	Q13045	FLII_HUMAN	FLII	Protein flightless-1 homolog	1	AAEWYNIDFSLQNQLR	AAEWYNIDFSLQNQLR	2	AAEWYNIDFSLQNQLR2	59909.9	89404.5	87647.7	87869.9	36972.1	62882.8	87861	74372	60748.9	65443.6	86910.3	50318.3	44940.3	52204.8	42833.8	14446.7	25191.6	33040.9		12177.2	9503.83		15307	3290.61	50393.7	69422.9	38897.2	30453.8	65997.5	37235.2	53399.5	62175.4	53414.6	17482.8	10419		73914	18139.2	69774.6	146102
Q13045	Q13045	FLII_HUMAN	FLII	Protein flightless-1 homolog	1	AAEWYNIDFSLQNQLR	AAEWYNIDFSLQNQLR	3	AAEWYNIDFSLQNQLR3	8021.88	11778.8	9661.45	14476	6019.69	9244.67	14601.9	12084.9	7895.6	7423.3	14878.4	6634.06	7093.49	6171.56	4520.86			3656.32							6028.62	5377.78		3384.1	6148.03	3318.67	4554.99	4671.77	6231.04			3032.29	8592.06		8825.95	13371.4
Q86YR5	Q86YR5	GPSM1_HUMAN	GPSM1	G-protein-signaling modulator 1	1	AAEYHLR	AAEYHLR	2	AAEYHLR2		27179.1		28727.8	24820			29239.8	38256.5			33379.3													48354.7	67603.1	73675	47562.5	61196.6	39363.2	54816.6	52505.7	38001	111440			92690.2		45287.4	76586.7
Q96PN7	Q96PN7	TREF1_HUMAN	TRERF1	Transcriptional-regulating factor 1	1	AAFAAEMAATIER	AAFAAEMAATIER	2	AAFAAEMAATIER2																																		5570.21			12379.5		12960.5	13317.1
Q9NUQ6	Q9NUQ6	SPS2L_HUMAN	SPATS2L	SPATS2-like protein	1	AAFAELHNCIIDK	AAFAELHNC(UniMod:4)IIDK	3	AAFAELHNC(UniMod:4)IIDK3	12684.7	14326.3	12652.6	23357.1	13641.8	8849.2	16927.6	19125.2		11718.9	12175.5	8309.38	13091	9113.51	5314.65		4143.24	2588.06					2364.7															2153.03	4994.51
Q9Y4A5	Q9Y4A5	TRRAP_HUMAN	TRRAP	Transformation/transcription domain-associated protein	1	AAFAMVTHVK	AAFAMVTHVK	2	AAFAMVTHVK2	12348.3		8217.17		7678.99	11996.8	12289			10557.9	8187.63						6941.29	9528.88				13788.8			12873.6				26226.1								48235.1	14772.5	23363.8	25916
P62258	P62258	1433E_HUMAN	YWHAE	14-3-3 protein epsilon	1	AAFDDAIAELDTLSEESYK	AAFDDAIAELDTLSEESYK	2	AAFDDAIAELDTLSEESYK2	1912850	2595790	1272790	2394480	2452500	2414380	1958200	2309050	2257510	2663220	2362500	2586400	2081930	2038430	1990090	1987310	1070940	2425020	2235440	2220540	2357160	2016750	1937350	1758830	2572960	2414370	1519940	1700700	2130030	2289380	2833040	2271740	2241000	1293010	113630	1576940	2072310	1024810	1778160	1748020
P62258	P62258	1433E_HUMAN	YWHAE	14-3-3 protein epsilon	1	AAFDDAIAELDTLSEESYK	AAFDDAIAELDTLSEESYK	3	AAFDDAIAELDTLSEESYK3	177465	189880	177278	291929	154344	146776	218678	260365	140618	117806	255034	124536	247728	269047	109895	316949	375281	156782	40916.6	292565	169945	77307.8	497958	29914.8	31075.2	18763.4	7803.48	7611.94	15120.8	12522.5	52471.8	18734.7	25729.9	10101.3		6342.73	25916.8	5481.19	15102.9	17120.8
P62258	P62258	1433E_HUMAN	YWHAE	14-3-3 protein epsilon	1	AAFDDAIAELDTLSEESYKDSTLIMQLLR	AAFDDAIAELDTLSEESYKDSTLIMQLLR	3	AAFDDAIAELDTLSEESYKDSTLIMQLLR3	283585	75260.6	30963.4	165116			36662.9	28818		18226.6	51805.4		27940	28035.2	19634.8	26009.9	63185.4		21195.3	68292.5		18406	184975	17656.5	241551	35733.2	93415.2	221950		50797.6	74334.5	37261.6	62869.9	62287.5
P02585	P02585	TNNC2_HUMAN	TNNC2	Troponin C, skeletal muscle	1	AAFDMFDADGGGDISVK	AAFDMFDADGGGDISVK	2	AAFDMFDADGGGDISVK2																																				17168.7
P11274	P11274	BCR_HUMAN	BCR	Breakpoint cluster region protein	1	AAFDVNNK	AAFDVNNK	2	AAFDVNNK2			8137.37	12100		10792.8		10629.6		8201.7	9919.04								7200.19															10664	21864.5			31061.3	15262.8
Q6UWE0	Q6UWE0	LRSM1_HUMAN	LRSAM1	E3 ubiquitin-protein ligase LRSAM1	1	AAFEALQVK	AAFEALQVK	2	AAFEALQVK2	31481.9	40671.3	46581.2	22670.6	36246.3	43570.4	15056.8	54200.2	40163.9	65183.2	48266.6	36519	55942	44872.9	75057.3			20494.2									40762.9					19684.3		34469.2	27689.4		26642.8		25176	51324.4
Q86VP6	Q86VP6	CAND1_HUMAN	CAND1	Cullin-associated NEDD8-dissociated protein 1	1	AAFECMYTLLDSCLDR	AAFEC(UniMod:4)MYTLLDSC(UniMod:4)LDR	2	AAFEC(UniMod:4)MYTLLDSC(UniMod:4)LDR2	4305.62		3692.64	5161.87									5450.73							3831.2		7479.69	13864.7		5577.41
Q13439	Q13439	GOGA4_HUMAN	GOLGA4	Golgin subfamily A member 4	1	AAFEELEK	AAFEELEK	2	AAFEELEK2	42449.6	59641	56106.2	52688.3	46838	42812.3	52121.2	47991.5	53165.3	46945.7	55433	50533.6	23138	29013.7	28949.8	9345.6	16305.6	8533.13									31234.1	18232.5	14174.1	33411.3	13631.8	24655.7	37486.7	29288.2	30426.6		74584.5	57690.4	79311.4	62479.2
P49257	P49257	LMAN1_HUMAN	LMAN1	Protein ERGIC-53	1	AAFENWEVEVTFR	AAFENWEVEVTFR	2	AAFENWEVEVTFR2	138701	88542.5	136046	146188	136318	143965	108997	125186	171292	73214.1	129928	158243	114215	124273	146073	96807.9	119938	129740	26854.9	102238	84018.6	13558	100230	17421.1	114419	77621.5	36101.2	13278.6	32391.4	38086.3	49059.3	57911.5	72849.9	5772.95	10849.9	16365.3	18027.9		25264.7	56947.2
P50416	P50416	CPT1A_HUMAN	CPT1A	Carnitine O-palmitoyltransferase 1, liver isoform	1	AAFFVTLDETEEGYR	AAFFVTLDETEEGYR	2	AAFFVTLDETEEGYR2	15230.8	17188.8	20688.8	26032.8	19198.7	20589.9	15450.1	17364.9	23162.9	14256.1	18837.2	24015.2	15777.5	12180.4	10231	3753.8	2951.77	5018.21		4602.12							8790.65	1999.21		2940.73	3614.38		3487.42	2834.55	1979.01	4772.04	27741.8	4402.59	25156.5	30471.3
Q2VPB7	Q2VPB7	AP5B1_HUMAN	AP5B1	AP-5 complex subunit beta-1	1	AAFGEALFTAQDEALLLR	AAFGEALFTAQDEALLLR	2	AAFGEALFTAQDEALLLR2	3862.94	2803.88	4687.45	5188.23		5675.69	2794.31	4436.39	3255.91		2722.47	3837.58	2709.96	2262.17											22260.8	31083.2	20780.6	12609.7	30710.9	19364.1	27885.4	38079.2	25534	16369.2	9444.64	34718.5	34738	11399.6	33177.8	31948.1
O00273	O00273	DFFA_HUMAN	DFFA	DNA fragmentation factor subunit alpha	1	AAFGEEVDAVDTGISR	AAFGEEVDAVDTGISR	2	AAFGEEVDAVDTGISR2	583536	538062	598024	581438	453159	524726	534358	435801	520434	365965	595164	495357	422416	596543	532817	555883	633797	593039	449033	660414	443833	537531	696312	244684	174635	183261	86742	70659.5	153106	118762	190377	180019	170696	45541.3	27652.2	31731.3	159515	92672.1	164938	211505
O00273	O00273	DFFA_HUMAN	DFFA	DNA fragmentation factor subunit alpha	1	AAFGEEVDAVDTGISR	AAFGEEVDAVDTGISR	3	AAFGEEVDAVDTGISR3	3958.86	2505.7		2816.85	2530.74		2402.57	2867.59			1900.47		3351.88	2262.91		4042.24	4126.09		3458.42	3864.44		4773.93	3594.78
CON_P35908;P35908	CON_P35908;P35908	K22E_HUMAN	KRT2	Keratin, type II cytoskeletal 2 epidermal	1	AAFGGSGGR	AAFGGSGGR	2	AAFGGSGGR2																			20215.8					36811.4	118747			87593	98814.7
Q9UQ35	Q9UQ35	SRRM2_HUMAN	SRRM2	Serine/arginine repetitive matrix protein 2	1	AAFGISDSYVDGSSFDPQR	AAFGISDSYVDGSSFDPQR	2	AAFGISDSYVDGSSFDPQR2	32498.6	38696.1	57284	62915.4	32896.5	53233.1	42962	38085.8	54680.4	43558.5	57428.3	47660.8	28195.2	42443.6	36183.4	27847.7	40416.8	29833	27552.7	31179.2	24166.4	30439.3	54016.1	16839	1043280	1337600	1025090	812120	1060930	1041810	1338060	1391740	1349040	710952	54985.5	666478	608359	476510	722312	410463
Q9UQ35	Q9UQ35	SRRM2_HUMAN	SRRM2	Serine/arginine repetitive matrix protein 2	1	AAFGISDSYVDGSSFDPQR	AAFGISDSYVDGSSFDPQR	3	AAFGISDSYVDGSSFDPQR3	1784.85	1427.74		1452.21		1828.16					1408.75											1460.78	1841.14		27617.4	16435.9	32688.7	23976.8	19295.3	28682.8	24351	27300.4	41963.3	13777.8	4156.43	16510.9	18152.4	15977.4	14151.5	10682.9
Q9UQ35	Q9UQ35	SRRM2_HUMAN	SRRM2	Serine/arginine repetitive matrix protein 2	1	AAFGISDSYVDGSSFDPQRR	AAFGISDSYVDGSSFDPQRR	3	AAFGISDSYVDGSSFDPQRR3																									43034.5	32546.7	21720.5	143102	235602	12257.2	62995.3	35087.7	14236	24860.6	4002.14	6562.89	13200.8	16894.6	9299.97	11636.2
P31040	P31040	SDHA_HUMAN	SDHA	Succinate dehydrogenase [ubiquinone] flavoprotein subunit, mitochondrial	1	AAFGLSEAGFNTACVTK	AAFGLSEAGFNTAC(UniMod:4)VTK	2	AAFGLSEAGFNTAC(UniMod:4)VTK2	46101.4	46333.1	44149.9	58705.6	38573.3	41972.5	67254.4	48038.4	31865	33347.2	47001.6	29529	59138.1	39263.6	37131.2	67335.9	60197.3	42987.1	37375.7	78757.6	35233.4	65070.6	102810	19119.8
Q08380	Q08380	LG3BP_HUMAN	LGALS3BP	Galectin-3-binding protein	1	AAFGQGSGPIMLDEVQCTGTEASLADCK	AAFGQGSGPIMLDEVQC(UniMod:4)TGTEASLADC(UniMod:4)K	3	AAFGQGSGPIMLDEVQC(UniMod:4)TGTEASLADC(UniMod:4)K3	8454.37	4617.21	3381.04	10817.3	2599.32	2321.02	6140.26	2924.58	1492.83		4293.45	1522.8	4494.6	4415.33		4994.21	4484.51	2373.02		4541.44		5328.25	7692.43
Q12882	Q12882	DPYD_HUMAN	DPYD	Dihydropyrimidine dehydrogenase [NADP(+)]	1	AAFIGIGLPEPNK	AAFIGIGLPEPNK	2	AAFIGIGLPEPNK2	6364.2	6831.55	6264.74	14386.5	5195.98	5863.51	10021.9	5129.29	6384.34	5109.56		6827.49	6026.55	5349.81		6057.41		4157.84									3808.27			6173.13	3292.61		2711.33	4183.76	2697.58	4083.29	9629.86	5833.82	9163.73	7376.18
Q9HC52	Q9HC52	CBX8_HUMAN	CBX8	Chromobox protein homolog 8	1	AAFLEAK	AAFLEAK	2	AAFLEAK2	17750.7	32331.7	24095.5			20916.2	21970.7			31586					10975.3																				54051.5		10347.9	53445.9	8755.57
Q5T5Y3	Q5T5Y3	CAMP1_HUMAN	CAMSAP1	Calmodulin-regulated spectrin-associated protein 1	1	AAFLHVVK	AAFLHVVK	2	AAFLHVVK2	7905.21			5049.74			6577.17			3471.76																											6362.24			22287.6
A7E2V4	A7E2V4	ZSWM8_HUMAN	ZSWIM8	Zinc finger SWIM domain-containing protein 8	1	AAFLLTVLSER	AAFLLTVLSER	2	AAFLLTVLSER2	5924.87										2033.29																10238.3	7375.02
Q96SB8	Q96SB8	SMC6_HUMAN	SMC6	Structural maintenance of chromosomes protein 6	1	AAFNDMR	AAFNDMR	2	AAFNDMR2	13821.1	11846.2	12864.3	14765.9	9314.82	12692.5	13866	8363.62	11375.2	14109.7	11162.4	9376.97	11934.7	11764.5	10220.7											34544.1	63760.6	98476.3	31128.4	61677	38810.4	33422.7	59863.8	102182	34960.7		29643.8	70349.5	30364.7	24985.3
P10636	P10636	TAU_HUMAN	MAPT	Microtubule-associated protein tau	1	AAFPGAPGEGPEAR	AAFPGAPGEGPEAR	2	AAFPGAPGEGPEAR2	6564.22	3004.14	3575.07	4894.39	3122.7	3551.38	4977.52	2720.23		2387.04	3821.65	2891.83	5110.24	4648.08	3721.78	3984.41	5554.85	2941.36	4350.18	5005.64		3715.26	6697.55	1375.8				1299.91			3460.68	2171.68
Q4KMQ2	Q4KMQ2	ANO6_HUMAN	ANO6	Anoctamin-6	1	AAFPLHDCK	AAFPLHDC(UniMod:4)K	3	AAFPLHDC(UniMod:4)K3		20431	15075.2	14013.6	10951.3	15795.2	13740.6	17908	12410.3	14827.5	18164.2	11859	19232.4	23240.4	15776.2	24822.6	31465.5	29626.2	19549	36254.1	24387.9	36746.7	41348.6	22093.7
Q9UHN6	Q9UHN6	CEIP2_HUMAN	CEMIP2	Inactive cell surface hyaluronidase CEMIP2	1	AAFPQYQPVVMLEK	AAFPQYQPVVMLEK	2	AAFPQYQPVVMLEK2	63159.6	78050.3	63684.8	89076	25710.7	61001.3	114496	58419.5	67856.1	56737.3	52708.3	65078.1	62069.6	43034.5	68963	91306.4	52397.3	40321.6	59531.6	74348.6	60856.8	80891.5	99928.9	33643.2	20449.5	34081.2	17268.7	19240.4	42280.8	15069.3	34427.8	25465.5	26760.7	10909.7	4204.89	24156.4	20951.9	11494.5	31712.9	28577.5
Q9GZY8	Q9GZY8	MFF_HUMAN	MFF	Mitochondrial fission factor	1	AAFPSPTAAEMAEISR	AAFPSPTAAEMAEISR	2	AAFPSPTAAEMAEISR2	9984.46	9376.94	9742.44	10115.2	6399.86	10651.7	12111.7					7023.39	5046.67	7266.98		8161.62	6271.11											9401.76	12126.7	9039.67		9372.9	15118.4	5180.52		13946.6	16353.2		15215.5	14372.5
Q92667	Q92667	AKAP1_HUMAN	AKAP1	A-kinase anchor protein 1, mitochondrial	1	AAFQIISQVISEATEQVLATTVGK	AAFQIISQVISEATEQVLATTVGK	3	AAFQIISQVISEATEQVLATTVGK3																									4918.69			7037.54	5611.58								6570.29	4158.38	6153.33	12790
Q8WX93	Q8WX93	PALLD_HUMAN	PALLD	Palladin	1	AAFQPEANPSHLTLNTALVESEDL	AAFQPEANPSHLTLNTALVESEDL	2	AAFQPEANPSHLTLNTALVESEDL2	15174.6	16689.5	23935.7	23953.6	10680.8	14378.2	18596.5	11652.6	18336.6	10662.3	21677.8	14181.1	11114.6	10384.3	10023.1	2336.41				4720.34					10623.2	11050	4207.91		11698.6			10316.4					25970.7	3959.08	21594.6	40779.2
Q9UBI1	Q9UBI1	COMD3_HUMAN	COMMD3	COMM domain-containing protein 3	1	AAFQSLLDAQADEAVLDHPDLK	AAFQSLLDAQADEAVLDHPDLK	2	AAFQSLLDAQADEAVLDHPDLK2	18971.5	16824.3	15962.9	20739.8		15216	15194			14712.5	18430.4			13123											26081.1	31772.3	22389.8	15337.9	26805.2	10292.9	34076.7	27294.6	18380.9	6339.61			36661.5	7729.27	26865.3	49779.1
Q9UBI1	Q9UBI1	COMD3_HUMAN	COMMD3	COMM domain-containing protein 3	1	AAFQSLLDAQADEAVLDHPDLK	AAFQSLLDAQADEAVLDHPDLK	3	AAFQSLLDAQADEAVLDHPDLK3	39783.8	36296.5	25991.3	59968	24069.4	22854.9	32743.6	20455.2	16286.1	35597	36856.5	12812.4	22522.9	21356.2	11358.6	8225.66		7155.69	4555.1	6002.43		3226.89	10832.3	2763.13	29717.4	31387.7	34395.4	25865.5	25005	19546.1	37920.8	28512.4	23845.9	22624	3584.61	14815.2	75742.5	23452.2	43909.2	79473.1
Q86XP3	Q86XP3	DDX42_HUMAN	DDX42	ATP-dependent RNA helicase DDX42	1	AAFQSQYK	AAFQSQYK	2	AAFQSQYK2	21895.5	13325.6	21876.2	21999.5	18914.4	20303	21741.8	14622.9	15302	17024.8	16195.1	16499.1																							6838.69		59214.7	52025.8	43319.4	41395.6
Q13123	Q13123	RED_HUMAN	IK	Protein Red	1	AAFQYGIK	AAFQYGIK	2	AAFQYGIK2	154124	172508	149754	178010	145793	163706	189106	147461	149606	134997	172061	135967	61150.9	76587.9	82802	17002.7	18263.5	18022.7	14954.5	17621.3	14941.9	16810.7	19988.1	12911.3	36454.6	31345.6	45276	51722.1	28893.2	47212.6	40621.4	34297.5	36805.7	102250	39420.8	47035.3	255276	315076	310893	209602
Q96CT7	Q96CT7	CC124_HUMAN	CCDC124	Coiled-coil domain-containing protein 124	1	AAFTAFEEAQLPR	AAFTAFEEAQLPR	2	AAFTAFEEAQLPR2	811302	743118	498124	771629	579159	1036350	1019650	760950	1129810	567756	812964	234775	700595	995086	1105810	1038330	1050320	1222940	880967	1311490	1187370	1018630	1699710	711351	197992	268181	110235	93651.1	145368	117967	210904	138826	179659	49956	4875.84	13766.7	48645.8	43988.4	46776.8	51194.5
Q96CT7	Q96CT7	CC124_HUMAN	CCDC124	Coiled-coil domain-containing protein 124	1	AAFTAFEEAQLPR	AAFTAFEEAQLPR	3	AAFTAFEEAQLPR3	26159.6	14291.3		25230.3	18683.8	11407.5	20069.5	21341.3			30305.7	14342.2	18119.1	22922.2		20964.2	37246.9	8755.18	13972.9	49183.8	14007.6	17168.1	51907.2
P02768	P02768	ALBU_HUMAN	ALB	Albumin	1	AAFTECCQAADK	AAFTEC(UniMod:4)C(UniMod:4)QAADK	2	AAFTEC(UniMod:4)C(UniMod:4)QAADK2																30231.1							648.765
P19623	P19623	SPEE_HUMAN	SRM	Spermidine synthase	1	AAFVLPEFAR	AAFVLPEFAR	2	AAFVLPEFAR2	1565930	1524710	1694720	1662660	1239200	1641300	1637870	1408890	1765220	1004060	1621860	1739470	1132050	1162510	1095270	538055	571422	521784	158707	275765	229009	150929	259661	104222	599226	669997	561301	348275	726208	451280	603739	740953	653587	337389	28564.7	493531	2062120		2022810	2596210
P26006	P26006	ITA3_HUMAN	ITGA3	Integrin alpha-3	1	AAFVSEQQQK	AAFVSEQQQK	2	AAFVSEQQQK2	241478	145658	112469	222363	159866	125931	220426	102677	95448	130856	131680	89281.5	168936	140057	99033.3	217387	167473	101225	185485	208150	87889.5	226851	246359	68411.9	44381.7	59860.9	53017	56332.9	48139.2	37408.4	60034.4	40696.9	39161.6	35814.5	28229.1	23632.6	29888.7	36154.2	46790.7	54742.3
Q13576	Q13576	IQGA2_HUMAN	IQGAP2	Ras GTPase-activating-like protein IQGAP2	1	AAFYEEQINYYDTYIK	AAFYEEQINYYDTYIK	2	AAFYEEQINYYDTYIK2	4766.75	7405.83	7223.74	8661.36	5719.04	7895.87			9119.15		5052.55	11256.2	3296.61	3946.41											4540.77	3603.33	8741.12		3647.93	4643.87	3820.03	4166.88	5891.47	2573.97			9293	3547.2		14094.7
Q92925	Q92925	SMRD2_HUMAN	SMARCD2	SWI/SNF-related matrix-associated actin-dependent regulator of chromatin subfamily D member 2	1	AAFYHQPWAQEAVGR	AAFYHQPWAQEAVGR	2	AAFYHQPWAQEAVGR2	3441.1	1965.96		2009.72	2742.23		2894.33		4085.51	1598.99	3126.24	2817.49																5533.9	6445.91		7955.26			6303.05		7676.29	24481.7	4750.67	17403.3	26907.1
Q92925	Q92925	SMRD2_HUMAN	SMARCD2	SWI/SNF-related matrix-associated actin-dependent regulator of chromatin subfamily D member 2	1	AAFYHQPWAQEAVGR	AAFYHQPWAQEAVGR	3	AAFYHQPWAQEAVGR3				3461.83	2291.1		3776.02	1986.19	4291.67																		4818.85	6169.65	5368.06	3557.62		5185.8		12572.7			35618.8	14672.3	19293.7	29076
Q6ZTW0	Q6ZTW0	TPGS1_HUMAN	TPGS1	Tubulin polyglutamylase complex subunit 1	1	AAGAAESEEDFLR	AAGAAESEEDFLR	2	AAGAAESEEDFLR2	18569	16699.4	20936.9	16777.5	14448.3	20481.9	20018.1	14971.6	17328	4199.29	14233.9	16134.5	5779.62	6971.74	7909.12			2473.41			1774.52				13081.2	10478.2	7938.25	10349.3	13662	8846.33	17165.2	11924.1	12542.4	22686.8	23846.7	8836.87	57102.4	36397.8	38054.7	43376.4
Q562E7	Q562E7	WDR81_HUMAN	WDR81	WD repeat-containing protein 81	1	AAGADPGEGEEGR	AAGADPGEGEEGR	2	AAGADPGEGEEGR2	18335.1	14411.3	13442.1	19535.4	14112.9	8009.36	9424.97	9269.7	6435	10000	10888.7	5294.47	7481.57	7714.17	3584.64							2693.01			54719.9	34392.4	17643.6	7964.47	62302.2	28969.4	34753	47493.4	43782	7847.22	47686.9	41598	101828	70627.6	64959.6	101849
Q96D46	Q96D46	NMD3_HUMAN	NMD3	60S ribosomal export protein NMD3	1	AAGAGMISK	AAGAGMISK	2	AAGAGMISK2	17627	16420.7	16038.5	13968.6	9360.07	11404.7	19227.4	20394.7	11078.8	27527.2	18039.5	11621.4	27563.6	11920.8	14101.3	21053	18745.3	13911.5	11870.7	16541.1	13919.4	22123.3	18874.1	16219			17025.9	21925.4		8517.42	5345.61	5715.01		26258.5			3553.2	12155.5	3394.54	4062.32
O75175	O75175	CNOT3_HUMAN	CNOT3	CCR4-NOT transcription complex subunit 3	1	AAGALLNGPPQFSTAPEIK	AAGALLNGPPQFSTAPEIK	2	AAGALLNGPPQFSTAPEIK2	18567.1			17467.6		10133.7	16703.3		8236.43		9026.87														24468.3	22026	7516.15	10565.1	28943.3	9498.71	20341.3	24540.3	13106.7	14317.7		11532.4	80615.3	35616.5	53735.9	89696.3
Q9NSD9	Q9NSD9	SYFB_HUMAN	FARSB	Phenylalanine--tRNA ligase beta subunit	1	AAGASDVVLYK	AAGASDVVLYK	2	AAGASDVVLYK2	257324	352305	365929	291457	250129	389123	317027	353815	391598	233466	368833	378239	215799	349906	344719	97619.6	143941	201760	67466	130141	168575	87801.1	159032	95787.1	37481.5	31680.7	59389.7	43009.2	29234	51106.4	37761.3	35333	54149.8	40368.4	79579.5	8702.69	119751	140332	190020	249398
P52758	P52758	RIDA_HUMAN	RIDA	2-iminobutanoate/2-iminopropanoate deaminase	1	AAGCDFTNVVK	AAGC(UniMod:4)DFTNVVK	2	AAGC(UniMod:4)DFTNVVK2	16463.3		25834.7	17483.9		17992.6	21295.9	25772.7	20475.7		16571.7		11423.2	17914.1	12912.7		17286.3	15635.2	9665.78	66503	15322.9	10643.7	22832.2	8390.34
Q92843	Q92843	B2CL2_HUMAN	BCL2L2	Bcl-2-like protein 2	1	AAGDEFETR	AAGDEFETR	2	AAGDEFETR2	18298.5	17589.5	19800.3	20816	15546.7	17562.4	18349.7	13701	20984.4	13592.7	15930.9	16862.8	7578.17	12683.6	12573.6	3945.35	5858.79	7371.58	6037.76	5913.53		5234.72	6199.12	3681.73	6279.19	7176.84	7817.08	7781.36	8626.67	9525.97	6553.13	6876.41	7940.42	13784.3	25668.8	7884.9	39584.7	32942.1	41755.9	33673.7
Q86UP2	Q86UP2	KTN1_HUMAN	KTN1	Kinectin	1	AAGDTTVIENSDVSPETESSEK	AAGDTTVIENSDVSPETESSEK	2	AAGDTTVIENSDVSPETESSEK2	59878.5	35414.9	14258.5	89533.3	32810.2	9544.25	56152.6	12179.8	4513.26	34548.6	19263.1	4192.21	18153.8	13980.4	2689.96	15033.1	6921.14		6442	4192.48		7625.7	6643.25		133978	25996.2	82000.6	82830.3		83641.6	94110.7	62966.7	100315	59581.7	89459	42012.5	447809	206542	282579	271018
P09758	P09758	TACD2_HUMAN	TACSTD2	Tumor-associated calcium signal transducer 2	1	AAGDVDIGDAAYYFER	AAGDVDIGDAAYYFER	2	AAGDVDIGDAAYYFER2																2094.34														7638.41						6150.25
Q93074	Q86YW9;Q93074	MED12_HUMAN	MED12	Mediator of RNA polymerase II transcription subunit 12	0	AAGEELEK	AAGEELEK	2	AAGEELEK2	21260.9	15427.4	28245.9			30913	15766.6		26993.3	12335	23798.8																					36950.6	39487.5		95693.9		71698	86547	69805.1	34606.5
Q5VTR2	Q5VTR2	BRE1A_HUMAN	RNF20	E3 ubiquitin-protein ligase BRE1A	1	AAGEPGTSMPPEK	AAGEPGTSMPPEK	2	AAGEPGTSMPPEK2	9836.32	14626.5	14787.1	22799	11942.4	11636.4	17536.8	10354.6	7943.45	8262.08	9739	10612	3196.65	3304.63			3398.68								7928.42	9560.96	10903.5		4315.19	6987.29	11224.9	8552.78	7995.57	24935.1	27122.2	13391.3	85035.6	39407.2	54352	37391.1
Q99543	Q99543	DNJC2_HUMAN	DNAJC2	DnaJ homolog subfamily C member 2	1	AAGEPIKEGDNDYFTCITK	AAGEPIKEGDNDYFTC(UniMod:4)ITK	2	AAGEPIKEGDNDYFTC(UniMod:4)ITK2	21583.9		5896.24	11392.7			17429.3																																	3287.89
Q9Y5K8	Q9Y5K8	VATD_HUMAN	ATP6V1D	V-type proton ATPase subunit D	1	AAGEVLEPANLLAEEK	AAGEVLEPANLLAEEK	2	AAGEVLEPANLLAEEK2	3227.7	2175.3	3249.59	3452.32		3403.39	4627.21	2364.36	2767.18	3900.16		2606.45	3546.83			5711.18	4432.55			4302.05		3876.42	2950.67		2197.86						4812.43	2768.37
Q9Y5K8	Q9Y5K8	VATD_HUMAN	ATP6V1D	V-type proton ATPase subunit D	1	AAGEVLEPANLLAEEKDEDLLFE	AAGEVLEPANLLAEEKDEDLLFE	2	AAGEVLEPANLLAEEKDEDLLFE2	106219	76701.8	82053.1	151356	52784.9	82021.2	116649	73586.7	46384.6	31261	118190	76893.2	76786	103856	70195.5	102423	77909.7	121968	28844.5	124334	78035.1	86027.3	198671	19787.4	73409.8	69867.6	50319.7	42215.8	75445.9	60395.2	85651.1	91732.1	93727.3	27279.4		26978.9	55144.2	14268.6	41584.6	38834.8
O95786	O95786	RIGI_HUMAN	RIGI	Antiviral innate immune response receptor RIG-I	1	AAGFDEIEQDLTQR	AAGFDEIEQDLTQR	2	AAGFDEIEQDLTQR2	7475.5	10455.8	13594	10405.3	10365.2	10844.5	9686.22	8964.48	11722.9	3942.46	7979.49	10686.9	5079.4	4763.28	4619.93	2166.45	2686.29	2283.99					2930.46		5827.58	8169.56	10713.5		9381.29	21630.4	5939.36	10984.2	8871.16	6831.81		19108.9	19674.3	16385.6	27597.9	24537
P22102	P22102	PUR2_HUMAN	GART	Trifunctional purine biosynthetic protein adenosine-3	1	AAGFKDPLLASGTDGVGTK	AAGFKDPLLASGTDGVGTK	2	AAGFKDPLLASGTDGVGTK2	199303	45554	33159	86740.4	46547	39633.4	146154	28675.5	32888.2	38859.5	46316.3	21224.4	27047.9	30819.2	19031	14887.6	12890.1	9374.37	4829	9855.29		6345.14			146825	151852	50461.3	51708.8	197108	35773.5	119388	147572	68848.9	24914.9	5034.2	49417.3	247389	67551	99905.8	474147
P22102	P22102	PUR2_HUMAN	GART	Trifunctional purine biosynthetic protein adenosine-3	1	AAGFKDPLLASGTDGVGTK	AAGFKDPLLASGTDGVGTK	3	AAGFKDPLLASGTDGVGTK3	67795.9	27931.1	15860.9	31310.7	17452.7	10427.6	45939.2	10575.4	5277.74	47175.7	21501.1	3597.03	25713.1	12325.9	6392.25	15454.3	6751.33	2793.17	6284.21	1575.28		6009.57	3804.74	2416.14	10440.3	3621.61	30840.1	30236.8	5957.05	19883.7	5243.26	4406.78	14094.4	22227.4	3168.43		40771.7	56881.9	21160.6	16280.2
Q7Z478	Q7Z478	DHX29_HUMAN	DHX29	ATP-dependent RNA helicase DHX29	1	AAGFSSSTTSTSWEGNR	AAGFSSSTTSTSWEGNR	2	AAGFSSSTTSTSWEGNR2																										2777.79		2642.85									1514.71		2044.87	1986.92
P56182	P56182	RRP1_HUMAN	RRP1	Ribosomal RNA processing protein 1 homolog A	1	AAGGFTHDELLK	AAGGFTHDELLK	2	AAGGFTHDELLK2	10805	14811.5	18926.7	15736.2	21109.6	17969.3		23962.2	26708.5	21782.6	19690.3	20829	6890.1	8018.21	7578.22	6052.2			8235.83	12725.4	11918.9	15921.8	14267.8	17842.6	277867	1125980	489148	743358	796419	307018	732044	893248	261692	607955	25651.6	75348.7	134406	194400	116742	182216
P56182	P56182	RRP1_HUMAN	RRP1	Ribosomal RNA processing protein 1 homolog A	1	AAGGFTHDELLK	AAGGFTHDELLK	3	AAGGFTHDELLK3	23379.3	18267.2	30329.9	24327.5	26824.9	32661.1	26038.8	20247.6	27544.5	24421.4	32602.8	17219.3		13133.4						9973.08		11958.4	19773.6	12468	300303	337311	532432	409119	375930	551407	401272	357020	456506	478551	43476.2	137829	289752	284080	330572	182010
P56182	P56182	RRP1_HUMAN	RRP1	Ribosomal RNA processing protein 1 homolog A	1	AAGGFTHDELLKVWK	AAGGFTHDELLKVWK	3	AAGGFTHDELLKVWK3																										3630.32		4742.5	13262.3			2999.77
Q96IR7	Q96IR7	HPDL_HUMAN	HPDL	4-hydroxyphenylpyruvate dioxygenase-like protein	1	AAGHEPHLLAR	AAGHEPHLLAR	2	AAGHEPHLLAR2	16870.5	14023.6	14610.7	14637.8	13613.1	16813.9	14029.4		16056.9	6217.35	7423.5	11941.1	10352.1	7525.11	9088.54	6400.14	6197.4	4614.92		7411.55	4250.65	2783.33	6184.15				15203.6										20480.7			22102.2
Q96IR7	Q96IR7	HPDL_HUMAN	HPDL	4-hydroxyphenylpyruvate dioxygenase-like protein	1	AAGHEPHLLAR	AAGHEPHLLAR	3	AAGHEPHLLAR3	48694.3	26112.3	20475.7	38521.8	23070.4	27619.4	37758.3	11459.9	30538.2	19432.6	18055.4	16332.9	20064.7	14743.1	19746.7	18215.3	18129.5	19464.7	11906.2	23585.2			30714.9		18178.6	21044	32761.5	51103.4	18539.5		26349.3	20196.3		20004.3			28368.8		16324.2	35445.6
Q3KRA6	Q3KRA6	CB076_HUMAN	C2orf76	UPF0538 protein C2orf76	1	AAGIASETEIAFFCEEDYK	AAGIASETEIAFFC(UniMod:4)EEDYK	2	AAGIASETEIAFFC(UniMod:4)EEDYK2	5107.82	8732.88	6429.8	8492.77		6714.64		8626.48			6992.82		5042.16	5261.19
P28838	P28838	AMPL_HUMAN	LAP3	Cytosol aminopeptidase	1	AAGIDEQENWHEGK	AAGIDEQENWHEGK	2	AAGIDEQENWHEGK2	160035	143319	200237	272977	159780	114522	164293	133042	112508	82181.4	130924	130360	98433.1	177823	109097	145082	174650	102302	68776.8	131178	72198.8	115576	226720	32228	99988.2	118673	85586.2	22541.9	43750.9	47676.2	86274.4	138554	96545.8	43438	11471.7	70432.7	132775	46655.9	124642	207921
P28838	P28838	AMPL_HUMAN	LAP3	Cytosol aminopeptidase	1	AAGIDEQENWHEGK	AAGIDEQENWHEGK	3	AAGIDEQENWHEGK3	199934	203358	231198	292239	192945	177682	196098	183010	137414	176477	182858	169165	184881	220268	126519	231887	211174	145760	147923	145675	81894.9	254050	201239	84876.3	101947	123686	121693	67808.2	57863.6	85081.7	103231	133370	128164	92058	17447.4	23503.3	206149	94494.1	159319	270295
P28838	P28838	AMPL_HUMAN	LAP3	Cytosol aminopeptidase	1	AAGIDEQENWHEGKENIR	AAGIDEQENWHEGKENIR	3	AAGIDEQENWHEGKENIR3	6148.23						4604.94																						1305.45
P28838	P28838	AMPL_HUMAN	LAP3	Cytosol aminopeptidase	1	AAGIDEQENWHEGKENIR	AAGIDEQENWHEGKENIR	4	AAGIDEQENWHEGKENIR4	11158.3	1328.01		2168.97			4434.48			1328.31				807.012		2162.4										2501.36		7582.57					1292.87				3252.05
Q99459	Q99459	CDC5L_HUMAN	CDC5L	Cell division cycle 5-like protein	1	AAGIEIQK	AAGIEIQK	2	AAGIEIQK2	56538.1	97928.8	81481		75612.3	56553	123754				88029.7		21198.6	19538.4			7201.34					6979.03	6384.5	11718.3	81921.3	74622.1	155067	68581	60586.4	136867	44222.8			114161			319994	448822
Q99459	Q99459	CDC5L_HUMAN	CDC5L	Cell division cycle 5-like protein	1	AAGIEIQKK	AAGIEIQKK	2	AAGIEIQKK2																												1177.09	3690.08								972.226	666.422		936.323
P47736	P47736	RPGP1_HUMAN	RAP1GAP	Rap1 GTPase-activating protein 1	1	AAGISLIVPGK	AAGISLIVPGK	2	AAGISLIVPGK2		6574.42		4545.29			4773.35				9687.92														3818.57	1735.41	2248.97				2476.25	1663.44	2241.61			2820.25	7470.2	2686.56	5995.44	3113.92
Q9UHA3	Q9UHA3	RLP24_HUMAN	RSL24D1	Probable ribosome biogenesis protein RLP24	1	AAGKELTVDNSFEFEK	AAGKELTVDNSFEFEK	2	AAGKELTVDNSFEFEK2																									26293.4	54844	13065.9	48662.7	440429	11169.8	30321.2	63274.9	20598.1			11896.1	17171.3
Q9UHA3	Q9UHA3	RLP24_HUMAN	RSL24D1	Probable ribosome biogenesis protein RLP24	1	AAGKELTVDNSFEFEK	AAGKELTVDNSFEFEK	3	AAGKELTVDNSFEFEK3																									13853	7854	6479.14	39603.6	39520.9	5198.75	8286.11	8573.68	8176.57	6612.69	3539.23			6583.13	4245.95
Q9NYP3	Q9NYP3	DONS_HUMAN	DONSON	Protein downstream neighbor of Son	1	AAGLAGSDLITALISPTTR	AAGLAGSDLITALISPTTR	2	AAGLAGSDLITALISPTTR2																										4423.03											6377.27		6440.17	7504.34
Q9BTF0	Q9BTF0	THUM2_HUMAN	THUMPD2	THUMP domain-containing protein 2	1	AAGLEDKIELLK	AAGLEDKIELLK	3	AAGLEDKIELLK3	3180.47	3581.89		4761.77			3540.02	2314.29	3363.69		3982.26	2839.14				4650.97	3506.07	2327.4		4409.58	2061.61		4710.68
O95714	O95714	HERC2_HUMAN	HERC2	E3 ubiquitin-protein ligase HERC2	1	AAGLESAATIR	AAGLESAATIR	2	AAGLESAATIR2	17237.8	18898.1	16784.7	21667.4	13292.8	15047.1	17074.1	12521	16260.4	11935.6	18435.2	10836.1	7610.87	10645.1	11845.3			4703.2							6254.11	12907.1	17662	22026.9	12200.6	13448.5	18733.9	16559.9	14628.4	20697.2	29438		50607.5	42029.5	41058.1	39218.3
P11474	P11474	ERR1_HUMAN	ESRRA	Steroid hormone receptor ERR1	1	AAGLGELGAALLQLVR	AAGLGELGAALLQLVR	2	AAGLGELGAALLQLVR2			2896.27		2606.67	1571.55	4125.31		2220.06	1400.37																														6146.66
P11474	P11474	ERR1_HUMAN	ESRRA	Steroid hormone receptor ERR1	1	AAGLGELGAALLQLVR	AAGLGELGAALLQLVR	3	AAGLGELGAALLQLVR3			1142.31																																				2919.89	5845.43
Q68DC2	Q68DC2	ANKS6_HUMAN	ANKS6	Ankyrin repeat and SAM domain-containing protein 6	1	AAGLLEQK	AAGLLEQK	2	AAGLLEQK2		95568.1	90323.3	80768.6		59291.9		91386.7	94484	103838		82121.3	28046.2	23801.3	17084.6		9132.73	10599.5							110065					130182		120788	174082		323170				213953	202290
Q8IUD2	Q8IUD2	RB6I2_HUMAN	ERC1	ELKS/Rab6-interacting/CAST family member 1	1	AAGLQAEIGQVK	AAGLQAEIGQVK	2	AAGLQAEIGQVK2	34391.1	30942.5	35059.9	31861	19573.9	25535.2	35708.2	20719.9	27107.8	18110.5	26907.4	22303.2	11064.7	15132.9	11724	5104.34	7797.85	4793.48	2990.44	5120.65	2683.1	2363.18	5279.42		6160.4	19211.5	10900.3	12117.8	10348	6839.86	20179.9	17191.7	15038.5	26201.9	30412.4	5788.85	111269	61142.2	85235.8	80014.3
Q9BW92	Q9BW92	SYTM_HUMAN	TARS2	Threonine--tRNA ligase, mitochondrial	1	AAGLVSDLDADSGLTLSR	AAGLVSDLDADSGLTLSR	2	AAGLVSDLDADSGLTLSR2	54417.7	51057.3	56455	61465.7	41476.6	51214.5	53169.4	48385.5	56023.4	29480.5	54853.9	43840.9	25595.3	25945.6	16925.1	10703.4	8467.01	10469.6	5683.68	8400.63	10811	4061.95	9962.47		22235	33680.5	17446.8	9629.32	30469.2	20021.3	27150.3	48336.9	43076.6	10590.3	9699.17	43265.6	152971	27886.3	147038	112852
Q13144	Q13144	EI2BE_HUMAN	EIF2B5	Translation initiation factor eIF2B subunit epsilon	1	AAGMNMEEEEELQQNLWGLK	AAGMNMEEEEELQQNLWGLK	2	AAGMNMEEEEELQQNLWGLK2	104431	113927	130129	124145	77171.3	120078	119346	92811.9	127143	57039.6	122015	101405	81615.2	98212	83802.6	49090.4	68017.1	69735	10022.4	21934.8	14522.9	9579.2	22780.2			40921.5	39180.4	37412.1	56814.2		31118.6			23105.5			29170.7	27620.5	45296.9	121278
Q13144	Q13144	EI2BE_HUMAN	EIF2B5	Translation initiation factor eIF2B subunit epsilon	1	AAGMNMEEEEELQQNLWGLK	AAGMNMEEEEELQQNLWGLK	3	AAGMNMEEEEELQQNLWGLK3	37495.3	23437.6	20833.2	30076.7	19637.9	14081.4	25631.1	27910.9	16476.9		22755.1		25848.9	23051.7	13139.2	15398.4	21916.6	12120.9					5907.52				14680.4						9635.66
Q9UN79	Q9UN79	SOX13_HUMAN	SOX13	Transcription factor SOX-13	1	AAGMPLAQPLVEHYVPR	AAGMPLAQPLVEHYVPR	2	AAGMPLAQPLVEHYVPR2	2002.44						1579.48				1991.35																							1977.43		4517.77	9073.49		4271.59	8883.56
Q13459	Q13459	MYO9B_HUMAN	MYO9B	Unconventional myosin-IXb	1	AAGMSSPGAQSHPEELPR	AAGMSSPGAQSHPEELPR	2	AAGMSSPGAQSHPEELPR2	5105.32	1741.02	1650.99	3014.82	1808.9		6381.64								767.861										13294	13256.3	5094.64	6020.93	20515.9	5874.12	19024.1	20038.9	6842.64	5163.82		6092.9	19195.2	5112.08	11446.4	24416.2
Q13459	Q13459	MYO9B_HUMAN	MYO9B	Unconventional myosin-IXb	1	AAGMSSPGAQSHPEELPR	AAGMSSPGAQSHPEELPR	3	AAGMSSPGAQSHPEELPR3	33760	11113.9	7585.99	18974.1	11392.8	9373.19	19675.5	3961.78	6897.68	13356.4	9246.32	4750.85	6340.58	6862.46	5397.98	3282.94	2303.95					1439.09			44597.3	20340.9	47826.9	45118.2	30272.6	25270.2	44695	27526.8	32200.6	35949.6	5252.24	24792	121453	60079.3	65732.4	112330
O75446	O75446	SAP30_HUMAN	SAP30	Histone deacetylase complex subunit SAP30	1	AAGNASFSK	AAGNASFSK	2	AAGNASFSK2						8671.39																									15037.6			18056			44691.9	31006.5	16873.9	34500.7
Q15785	Q15785	TOM34_HUMAN	TOMM34	Mitochondrial import receptor subunit TOM34	1	AAGNESFR	AAGNESFR	2	AAGNESFR2	159170	146290	147283	196708	133114	194519	75751.1	90836.1	165597	155543	157573	143570	76582.1	52111	66062.5	31880.2	28499	31678.1	30336.8	23044.4	27486.8	25620	25280.5	17333	71799.2	63393.6	78643.9	87490.3	67557.1	77285.8	84576.1	79168.2	80874	155100	191111	41619.8	714618	605999	632170	445934
Q96RW7	Q96RW7	HMCN1_HUMAN	HMCN1	Hemicentin-1	1	AAGNPVPVITWYK	AAGNPVPVITWYK	2	AAGNPVPVITWYK2	1896.8	5015.54		2250.64	2795.27	2237.5	2331.18		1535.92	1333.67	1707.68	1673.48	1972.41												2008.47	2099.38		3435.57	3794.72		4321.06	3036.18	1910.95	2857.05			4186.13	4076.21	2908.02	4873.69
Q9NPG3	Q9NPG3	UBN1_HUMAN	UBN1	Ubinuclein-1	1	AAGNSEFTLPAPSK	AAGNSEFTLPAPSK	2	AAGNSEFTLPAPSK2	70443.9	48275.6	42603.5	51929.7		45563.1	44259.4		30396.5																70294.4	46201.7	35444	38201.9	65012.6	46856.9	102695	112363	78608.5	179318	128859	152096	402975	173180	273831	214110
Q96KM6	Q96KM6	Z512B_HUMAN	ZNF512B	Zinc finger protein 512B	1	AAGPASPPEEDPER	AAGPASPPEEDPER	2	AAGPASPPEEDPER2	16992.1	6490.18	5365.8	13093.9	6486.3		10684.7	3105.07	3761.04	6861.92	6035.18		3941.49	4208.95		5655.19	3706.83		4774.72	4722.87		3802.46	2342.26		8153.24	10073.5	6113.53	5287.32	6371.37	4992.87	8345.34	7202.57	7281.08	6414.78	8749.83		28682.9	13556.3	15532.8	33724
Q460N5	Q460N5	PAR14_HUMAN	PARP14	Protein mono-ADP-ribosyltransferase PARP14	1	AAGPELQADCDQIVK	AAGPELQADC(UniMod:4)DQIVK	2	AAGPELQADC(UniMod:4)DQIVK2	35452.7	30623.2	46612.6	38021.6	34173.5	39868.9	41103.3	28072.7	44600.2	16886	22819.3	28445.2	8777.53	15017.9	11193.7		6025.99	6176.33		5173.82															6469.05		10245	7581.56	15855.3	8847.42
O95714	O95714	HERC2_HUMAN	HERC2	E3 ubiquitin-protein ligase HERC2	1	AAGPEPQALDEFTSLLIADDTR	AAGPEPQALDEFTSLLIADDTR	2	AAGPEPQALDEFTSLLIADDTR2	18526	24523.6	28060.3	19877.2		21647.8	25271.5	15064.5	22903.4	10979	23807.3	17082.8		17044											51818.6	77412.2	59315.8	47620.6	67799.4	60223.6	77230.1	90776.1	75485.1	36598.9		51334.3	64824.1	40513.2	72100.7	78242
O95714	O95714	HERC2_HUMAN	HERC2	E3 ubiquitin-protein ligase HERC2	1	AAGPEPQALDEFTSLLIADDTR	AAGPEPQALDEFTSLLIADDTR	3	AAGPEPQALDEFTSLLIADDTR3																															5423.56						6731.21	5293.27	5586.58	6910.73
O14497	O14497	ARI1A_HUMAN	ARID1A	AT-rich interactive domain-containing protein 1A	1	AAGPGLGNVAMGPR	AAGPGLGNVAMGPR	2	AAGPGLGNVAMGPR2		15580.6																																			15771.5	10623.3	22957.1	17450.4
Q86VI3	Q86VI3	IQGA3_HUMAN	IQGAP3	Ras GTPase-activating-like protein IQGAP3	1	AAGPGWAAYER	AAGPGWAAYER	2	AAGPGWAAYER2	4011.78		4181.96				3213.28																		12652	18802.3	12028.7	20574.6	16365.9	8299.1	22896	20277	13221.9	18496.7		11356.4	34526.9	20667	19332.3	38608.8
Q9BQ69	Q9BQ69	MACD1_HUMAN	MACROD1	ADP-ribose glycohydrolase MACROD1	1	AAGPLLTDECR	AAGPLLTDEC(UniMod:4)R	2	AAGPLLTDEC(UniMod:4)R2	157640	106684	146358	150029	120580	136679	150442	112092	114309	66314.9	127297	130339	21847.8	39178.3	30026.4	6107.94		7465.9		8764.43			5799.24			6171.14					7103.95			2975.83	3781.41		23514.6	14073.7	22074.8	18125.8
P27694	P27694	RFA1_HUMAN	RPA1	Replication protein A 70 kDa DNA-binding subunit	1	AAGPSLSHTSGGTQSK	AAGPSLSHTSGGTQSK	2	AAGPSLSHTSGGTQSK2																										4170.02	2469.01				4730.1						7110.96	8543.12	8392.68	10154.3
P27694	P27694	RFA1_HUMAN	RPA1	Replication protein A 70 kDa DNA-binding subunit	1	AAGPSLSHTSGGTQSK	AAGPSLSHTSGGTQSK	3	AAGPSLSHTSGGTQSK3	3529.4								767.199	2584.97															3286.03	2746.41	3812.89		4430.76	2458.74	3815.12	4463.85	3168.66	3975.29	2085.03		12465.8	13487	9347.92	12756.3
Q99973	Q99973	TEP1_HUMAN	TEP1	Telomerase protein component 1	1	AAGQPGSELLVVTVGLDGATR	AAGQPGSELLVVTVGLDGATR	2	AAGQPGSELLVVTVGLDGATR2		6193.22	6833.11	7696.75	7247.48	7322.92	5607.77	7370.54	10037.7	4118.41	6432.14	7199.78			4427.35	5349.62	3345.62	6813.23							13245.6	7130	3882.08	3560.83	12277.8	4296.96	9059.35	13142.1	12713				10840.6	3439.31	14128.9	12589.2
Q96L91	Q96L91	EP400_HUMAN	EP400	E1A-binding protein p400	1	AAGQTVVAQPVHMQQLLK	AAGQTVVAQPVHMQQLLK	3	AAGQTVVAQPVHMQQLLK3		977.959				731.089																												1199.5			2647.22	2240.07	2924.68	2210.25
Q7L1T6	Q7L1T6	NB5R4_HUMAN	CYB5R4	Cytochrome b5 reductase 4	1	AAGSDGTELFDQVHR	AAGSDGTELFDQVHR	2	AAGSDGTELFDQVHR2	5586.54	5501.78	5777.24	5470.46		6638.63	4133.92	4988.04	9285.33		5590.98	6597.04	4175.17	7055.77	7498.1		5799.06	9884.93			6559.69		4573.69		3783.42	5135.79	6121.9	3718.15		4014.72	4179.88		4122.77				4256.63		3385.61	4034.76
Q7L1T6	Q7L1T6	NB5R4_HUMAN	CYB5R4	Cytochrome b5 reductase 4	1	AAGSDGTELFDQVHR	AAGSDGTELFDQVHR	3	AAGSDGTELFDQVHR3	22991.2	29142.7	35054.9	30046.8	20197.6	22123.5	24306	22537.3	22037.7	14507.2	24281.3	29954.5	19506	30264.6	26486	19149.6	28079.7	29887.9	12849.3	20730.6	18856.1	12789.1	13698.9	7448.25		4414.64	6484.56	2934.64		5134.62			4578.36	4532.19		4003.27	7729.46	5549.63	9416.34	16824.5
Q86SX6	Q86SX6	GLRX5_HUMAN	GLRX5	Glutaredoxin-related protein 5, mitochondrial	1	AAGSGAGGGGSAEQLDALVK	AAGSGAGGGGSAEQLDALVK	2	AAGSGAGGGGSAEQLDALVK2				21271.3	14954.2		8286.38	12706.4																														9279.14		16419.5
O75369	O75369	FLNB_HUMAN	FLNB	Filamin-B	1	AAGSGELGVTMK	AAGSGELGVTMK	2	AAGSGELGVTMK2	433871	490126	466536	445676	402489	451658	512532	425124	447990	345576	484784	395463	304737	417732	429809	186833	238763	273915	88224.5	91959.5	67508.4	42197.8	66470.8	30363.9	43974.4	35956.7	94097.1	61917.7	28552.8	102865	59231.2	34768.7	91806.6	63746.5	125780		221757	209361	262266	446686
Q9C026	Q9C026	TRIM9_HUMAN	TRIM9	E3 ubiquitin-protein ligase TRIM9	1	AAGSGVSDYDYLDLDK	AAGSGVSDYDYLDLDK	2	AAGSGVSDYDYLDLDK2	6844.61	11013.6	12369.9	9496.01	10300.5	10756.8	7486.7	10999.3	11338.3		11080.5	11904	4633.62	6882.83	5931		3315.27												3157.91						4094.95		11156.4	8255.82	12100.8	14493.1
Q9BZE9	Q9BZE9	ASPC1_HUMAN	ASPSCR1	Tether containing UBX domain for GLUT4	1	AAGSPSPLPAPDPAPK	AAGSPSPLPAPDPAPK	2	AAGSPSPLPAPDPAPK2	40089.7	19644.7	22171.4	35938.9	22732.5	23550.6	35858.7	14567.3	19470.5	15243.8	19558.6	15650.6	12423.6	16043	15983.2	8476.07	9818.58	9876.5	3847.34	5711.7	5237.78	3586.52	4750.45	3032.25	17317.8	15880.9	8685.58	8295.86	15482.5	10013.7	19465.2	21279.6	17959.6	7032.11	18486.7	3284.81	57059.1	17039.8	48123.1	85738.3
Q8WZ64	Q8WZ64	ARAP2_HUMAN	ARAP2	Arf-GAP with Rho-GAP domain, ANK repeat and PH domain-containing protein 2	1	AAGTDGNALQDQQLSK	AAGTDGNALQDQQLSK	2	AAGTDGNALQDQQLSK2	5286.07		2430.95		3206.21																					5583.21	3783.05		6994.77	4610.89	4606.67	8012.31	5866.65	5061.44	8484.34	5771.96	11723.1	8449.55	8828.82	13916.7
Q8N5M9	Q8N5M9	JAGN1_HUMAN	JAGN1	Protein jagunal homolog 1	1	AAGTDGSDFQHR	AAGTDGSDFQHR	2	AAGTDGSDFQHR2	377392	520012	507926	681906	545186	572716	347395	404320	577971	516570	488795	516040	570438	575785	438171	665318	551437	638751	673100	1046220	586358	919083	1258630	466847	146887	82537	64058.3	109171	241212	62611.5	243217	146264	47940.3	49875.7	37030.7	35698.5	84013.7	37882.7	79644.6	77649.5
Q8N5M9	Q8N5M9	JAGN1_HUMAN	JAGN1	Protein jagunal homolog 1	1	AAGTDGSDFQHR	AAGTDGSDFQHR	3	AAGTDGSDFQHR3	228794	298225	271887	334029	271993	249137	242535	207471	275043	276482	296630	222782	330862	314649	267104	426833	392448	345517	437902	566236	298014	494574	672222	263887	33688.3	30615.4	32116	44388.8	38903.4	37664.2	63524.9	39213.6	34252.3	24118.6	21663.9		28725.3	18740.5	30330.6	19092.4
P10586	P10586	PTPRF_HUMAN	PTPRF	Receptor-type tyrosine-protein phosphatase F	1	AAGTEGPFQEVDGVATTR	AAGTEGPFQEVDGVATTR	2	AAGTEGPFQEVDGVATTR2	15370.4	10155.4	8656.53	12981.2	10665.4	9193.26	11677.1	8155.01	5996.28		6430.1	11807.3		8390.51			6427.02	4065.9		10888.8		5138.77	8273.61		23807.6	20285.8	9829.19	17602.8	30265.2	16581	22847.1	29897.3	30493.7	14559.1	12089.9	13244.8	29065.3	17646.7	20737.1	23681.6
P26641	P26641	EF1G_HUMAN	EEF1G	Elongation factor 1-gamma	1	AAGTLYTYPENWR	AAGTLYTYPENWR	2	AAGTLYTYPENWR2	8427.89	6270.51		5632.5	5989.15		4404.15	5264.34			4544.95	6777.56	5598.6	4270.45								2399.54				5574.16	6131.01	5539.99	7753.79		6314.21	9401.71					9418.09		8780.69	27205.1
P23508	P23508	CRCM_HUMAN	MCC	Colorectal mutant cancer protein	1	AAGVGSSPGDQSGDENITQMLK	AAGVGSSPGDQSGDENITQMLK	2	AAGVGSSPGDQSGDENITQMLK2	27690.5	17345.4		31197.3	21352.4		17858.2		14355.9		11524.8														12244.5	9399.38		9281.48				11426.3					27477.4	17400.3	24785.1	34052.3
Q9Y2D5	Q9Y2D5	PLAK2_HUMAN	PALM2AKAP2	PALM2-AKAP2 fusion protein	1	AAGVGWENVLLK	AAGVGWENVLLK	2	AAGVGWENVLLK2	7768.51	9906.34	11749.2	12409.4	7115.01	11171.9	10236.2	10021.2	11566.8	5676.08	8411	11216.3	10524.2	13251.1	14336.4	13509.1	12989.7	17578.4	9945.69	15266.8	13887.3	9437.87	18633.7	10094.7		4880.14						2456.3		2380.05					1481.86	4095.06
Q96EN8	Q96EN8	MOCOS_HUMAN	MOCOS	Molybdenum cofactor sulfurase	1	AAGVLEGALGPHVVTNLYLYPIK	AAGVLEGALGPHVVTNLYLYPIK	3	AAGVLEGALGPHVVTNLYLYPIK3	3123.09	5531.82	8524.66	5436.71	2726.83	7136.13	3415.75	1374.18	6169.1	3037.71	1417.41	6450.76	1527.01	2668.15	5358.49	2485.44	3717.52	6776.09		3701.38	2191.18		4102.98		5669.72	5571.08			10153.3		5956.46	8743.78	2331.68			8184.09	4902.67		3259.49	9464.35
Q8IUC4	Q8IUC4;A8MT19	RHPN2_HUMAN	RHPN2	Rhophilin-2	0	AAGVLNYLK	AAGVLNYLK	2	AAGVLNYLK2											33828.3																					44305.6					121526		90265	118690
P05386	P05386	RLA1_HUMAN	RPLP1	Large ribosomal subunit protein P1	1	AAGVNVEPFWPGLFAK	AAGVNVEPFWPGLFAK	2	AAGVNVEPFWPGLFAK2	828195	906478	1056070	1229190	1084590	1301560	1255950	1026510	973338	1181500	1413430	942396	1140680	1052970	1046300	1133710	1225190	1058300	913607	1131680	1055290	1226350	982756	642711	1748840	1676520	895569	1545960	1735270	891202	966975	1738180	1108740	969552	182689	1061360	951548	686956	1083700	1225820
P05386	P05386	RLA1_HUMAN	RPLP1	Large ribosomal subunit protein P1	1	AAGVNVEPFWPGLFAK	AAGVNVEPFWPGLFAK	3	AAGVNVEPFWPGLFAK3						2562.62							3204.36				4467.65								3718.22	4345.6			2946.44		9070.28
Q96SB3	Q96SB3	NEB2_HUMAN	PPP1R9B	Neurabin-2	1	AAGVPQVNSK	AAGVPQVNSK	2	AAGVPQVNSK2	13036.3	5781.32			4157.29		10018			8013.08																		13642	12196.3	8343.6	17948.9		9342.94	8225	10846.2		27508.6	15862.5	12398.9	23378.5
Q9Y230	Q9Y230	RUVB2_HUMAN	RUVBL2	RuvB-like 2	1	AAGVVLEMIR	AAGVVLEMIR	2	AAGVVLEMIR2	430042	288581	301104	464986	335505	360972	394601	226970	288936	171411	363227	249377	190706	270630	241041	377083	369755	300900	149746	391086	334617	241627	669359	176235	123874	112275	139637	206545	103686	95705.1	213198	66375.6	49111.3	236052	18131.8	42853.5	443357	255333	448175	272356
P33316	P33316	DUT_HUMAN	DUT	Deoxyuridine 5'-triphosphate nucleotidohydrolase, mitochondrial	1	AAGYDLYSAYDYTIPPMEK	AAGYDLYSAYDYTIPPMEK	2	AAGYDLYSAYDYTIPPMEK2	731362	915188	974971	835323	501190	966974	1011170	780551	888472	515801	975310	948731	654308	730562	696390	450813	620455	741734	133115	384098	301477	218277	407394	114868	138077	134247	179188	111145	196030	138705	98230.9	117100	122780	66284.7	10923.6	55886.4	272841	205775	303258	652250
P33316	P33316	DUT_HUMAN	DUT	Deoxyuridine 5'-triphosphate nucleotidohydrolase, mitochondrial	1	AAGYDLYSAYDYTIPPMEK	AAGYDLYSAYDYTIPPMEK	3	AAGYDLYSAYDYTIPPMEK3	14190.6	11396.8	14845.9	15935	7367.61	14594.7	20295.7	13302.2	12958.4	11228.4	13375.2	11551.8	11519.2	12221.3	9340.14	9429.41	8130.43	12448		8606.15	5163.26																	2820.31	6556.75	12941.7
Q9H9Y6	Q9H9Y6	RPA2_HUMAN	POLR1B	DNA-directed RNA polymerase I subunit RPA2	1	AAGYNFYGTER	AAGYNFYGTER	2	AAGYNFYGTER2	46637.8	26666	34509.1	33221.8	32961.7	37141	35731.4	20762.1	27666.2	26215.4	30701.9	24905.7	9816.89	12150.6	12899.3	7044.96	6419.47	9458.47					5373.05		36549.6	30548.2	28123.6	35404.8	58508.6	28656.4	33876.8	35526.6	34535.4	52091.5	10902		250249	136128	209031	265111
P0CJ78	P0CJ78	ZN865_HUMAN	ZNF865	Zinc finger protein 865	1	AAHAPPAAAAEAPK	AAHAPPAAAAEAPK	2	AAHAPPAAAAEAPK2			1150		2086.66	1695.69			1173.75														1391.87			5592.73	4080.7	6471.41	5399.71	3822.21	2738.06	6581.6	3346.09	5424.16		3749.42	9167.29	4471.88	2370.61
Q5JSZ5	Q5JSZ5	PRC2B_HUMAN	PRRC2B	Protein PRRC2B	1	AAHASADLPEASSK	AAHASADLPEASSK	2	AAHASADLPEASSK2	31338	18688	14700.3	27346.3	17594.4	11756.5	30845.6	7379.8	6200.11	12717.4	15890.2	8532.88	18999.2	11573.9	10337.4	15569.5	14951.5	11831	10831.6	19374.7	7005.3	20872	27939.8	6198.92	30511.3	34224.7	10676.2	18277.9	36336	16038	35098.6	33476.8	28397.8	13058.6	11059.8	29000.1	35409.4	19957	23700.4	34134.2
Q5JSZ5	Q5JSZ5	PRC2B_HUMAN	PRRC2B	Protein PRRC2B	1	AAHASADLPEASSK	AAHASADLPEASSK	3	AAHASADLPEASSK3	16404.2	16294.1	10446.9	18449.5	16175.3	7800.41	20610.5	9453.25		19100.6	14227.3		19560.5	11814.7	9090.57	20372.4	14187.5	8055.85	18732.3	13586	5396.41	22063.2	21108	7054.82		5536.08	11077.7	11416					8606.51	14184.8	11674.9		10025	18988.2	9269.58	8109.08
Q9H444	Q9H444;P59074	CHM4B_HUMAN	CHMP4B	Charged multivesicular body protein 4b	0	AAHDNMDIDK	AAHDNMDIDK	2	AAHDNMDIDK2		482643	520378	538354	428976	178665	339238	360454		389024	87072.2	319131	452805		241091	388617	440264	344809	316335	235402	262052	556916	510816	224378							507215		167924
Q8TEX9	Q8TEX9	IPO4_HUMAN	IPO4	Importin-4	1	AAHEALGQFCCALHK	AAHEALGQFC(UniMod:4)C(UniMod:4)ALHK	2	AAHEALGQFC(UniMod:4)C(UniMod:4)ALHK2	14166.6	5863.3	5932.3	9741.83	3413.4	4344.39	10810.6		4710.36	2750.07	3889.58	1839.07		2339.87		2175.6				1721.06	1045.01
Q8TEX9	Q8TEX9	IPO4_HUMAN	IPO4	Importin-4	1	AAHEALGQFCCALHK	AAHEALGQFC(UniMod:4)C(UniMod:4)ALHK	3	AAHEALGQFC(UniMod:4)C(UniMod:4)ALHK3	33525	17325.7	15009.4	30831.1	11596.5	9467.55	28759.4	10069.7	9494.79	8839.63	11456.1	9338.41	5628.36	6710.34	5066.31			4312.61		6105.69		3536.83			3586.89
Q8TEX9	Q8TEX9	IPO4_HUMAN	IPO4	Importin-4	1	AAHEALGQFCCALHK	AAHEALGQFC(UniMod:4)C(UniMod:4)ALHK	4	AAHEALGQFC(UniMod:4)C(UniMod:4)ALHK4	29967.2	9768.79	9561.69	23161	7990.71		21415.3		5234.02	7961.34	7788.43		6580.2					2464.7										5050.85
O14646	O14646	CHD1_HUMAN	CHD1	Chromodomain-helicase-DNA-binding protein 1	1	AAHFDIDWGK	AAHFDIDWGK	2	AAHFDIDWGK2		5671.06	8463.17	8381.98	6693.43	7687.53	5702.24	8625.23		3986.49	4221.25				6709.35										5159.2	10622.7	12595.6		6305.4	9096.64	11890.2	12117.8	7570.51	25420.4		24039.3	28159.8	12619.5	29270.1	14068.4
O14646	O14646	CHD1_HUMAN	CHD1	Chromodomain-helicase-DNA-binding protein 1	1	AAHFDIDWGK	AAHFDIDWGK	3	AAHFDIDWGK3		14952.1						15881.7				8765.3													10669.7		29212.8	15664.5		14130.1	18864.4	16084.7		55648.5		35847.4	62319.3	21220.2	44594.4	27433.4
Q53H12	Q53H12	AGK_HUMAN	AGK	Acylglycerol kinase, mitochondrial	1	AAHFFSTLK	AAHFFSTLK	2	AAHFFSTLK2			33087.2			52133.1			45621.4		22136.2			27415.7	39309.2	44132	51742.4	48419.4		60757.6	70508.7	44423.2	50690.2	45096
Q53H12	Q53H12	AGK_HUMAN	AGK	Acylglycerol kinase, mitochondrial	1	AAHFFSTLK	AAHFFSTLK	3	AAHFFSTLK3				9583.33	29421.8					31067			33026.4		20787.6				22097.5			31510.5	39010.7
Q15021	Q15021	CND1_HUMAN	NCAPD2	Condensin complex subunit 1	1	AAHGFDWEEER	AAHGFDWEEER	2	AAHGFDWEEER2	14407.8	14405.3	12287.3	25144.7	10404.1	13409.9	5680.97	9836.87	9712.79	5666.6	9317	14307		4938.01	6029.7										69554	132415	164663	58020	78640.2	55088.5	93417.3	88112	70781.5	49406.9	4651.71	28561.2	273578	53671.1	204832	265299
Q15021	Q15021	CND1_HUMAN	NCAPD2	Condensin complex subunit 1	1	AAHGFDWEEER	AAHGFDWEEER	3	AAHGFDWEEER3	25154.4	15035.7	16472.3	37729.4	19326.6	14679.3	16914.7	15884.8	8396.73	15689.7	12535.9	12425.3	12017.9	8121.13	5506.24				3398.09					2002.46	63998.6	65508.8	330209	112441	55317.4	112579	73210.7	70039.1	102089	102554	6911.4		306297	148247	239368	262269
Q8WZA9	Q8WZA9	IRGQ_HUMAN	IRGQ	Immunity-related GTPase family Q protein	1	AAHGVLLQALDEMR	AAHGVLLQALDEMR	2	AAHGVLLQALDEMR2	10021.4	5860.74		7608.95			8594.01		3657.41		6861.69	4469.24														7389.29	8625.54	4677.91	2977.4		5867.85	5122.1					4979.02		5905.67	23159.7
Q8WZA9	Q8WZA9	IRGQ_HUMAN	IRGQ	Immunity-related GTPase family Q protein	1	AAHGVLLQALDEMR	AAHGVLLQALDEMR	3	AAHGVLLQALDEMR3	19622.9			17685.7			13445.6	6366.51							7130.49											6414.24	14241.2	7192.02			7284.86						10170.2		7678.93	37592.6
Q05823	Q05823	RN5A_HUMAN	RNASEL	2-5A-dependent ribonuclease	1	AAHLADFDK	AAHLADFDK	2	AAHLADFDK2	24612.4	25687.1	33396.8	25916	20385.5	28594.5	22830.9	19914.9	39081.3	14077.6	23783.3	23771.7		10640.2	14150.7		8014.28	6932.11								29242.6	26895.3		52224			26280.9	44203	26199.4		11835.3	49333.7	27040.7	47145.8	53150.7
Q9UQ80	Q9UQ80	PA2G4_HUMAN	PA2G4	Proliferation-associated protein 2G4	1	AAHLCAEAALR	AAHLC(UniMod:4)AEAALR	2	AAHLC(UniMod:4)AEAALR2	250891	235386	361064	280684	199056	312666	262449	285644	271594	184453	276378	289408	232668	255112	234726	153410	218144	217782	66467.8	217368	129553	113640	213650	47368.3	10150.8			9070.71			8717.48			3763.57			7130.4	4059.68	6331.77	10465.6
Q9UQ80	Q9UQ80	PA2G4_HUMAN	PA2G4	Proliferation-associated protein 2G4	1	AAHLCAEAALR	AAHLC(UniMod:4)AEAALR	3	AAHLC(UniMod:4)AEAALR3	106025	112375	77102.1	129290	108407	87734.1	47984.6	117451	81542.8	115406	110652	76620	137038	111315	78051.4	58441.7	95201.7	66738.5	61851.9	113913	49983.8	78783.6	77440	36724.5
Q3B7T1	Q3B7T1	EDRF1_HUMAN	EDRF1	Erythroid differentiation-related factor 1	1	AAHLEEFHYQTK	AAHLEEFHYQTK	2	AAHLEEFHYQTK2	12685.8	16740.7	20234.2	15280	11184.1	18101.5	12227.1	12934.4	17669.7	4517.2	11211.4	18187.2	2826.13	9880.66	10331			2629.22	2399.51			1305.05			17848.9	36872.3	37359.8	12099.5	16491.6	12683.9	17061.5	22594.2	14111.6	11333.9		9545.87	39109	10034.8	30695.2	47224.5
Q3B7T1	Q3B7T1	EDRF1_HUMAN	EDRF1	Erythroid differentiation-related factor 1	1	AAHLEEFHYQTK	AAHLEEFHYQTK	3	AAHLEEFHYQTK3	20090.2	41501.9	48003.6	34285.5	15546.8	41100.9	18331	29555.1	44187.7	23989.1	34711.6	47283.1	16762.9	22498.2	24309.9		7150.51	8613.79	11792.3						21539	50530.4	77334.6	31534.4	20127.3	30758	23297.8	29329.8	23477.8	23942.5		18465.2	73013.5	28567.2	62387.4	69013.6
Q8WUJ3	Q8WUJ3	CEMIP_HUMAN	CEMIP	Cell migration-inducing and hyaluronan-binding protein	1	AAHLEGTELK	AAHLEGTELK	2	AAHLEGTELK2	41449.8	55393.2	68997	51165.1	43818.2	54181.3	37663	58768.9	73348.8	28267.2	51275.6	62481.9	26832.3	61024.8	42086.9	34419.4	47332.7	60289.9	22521	35214.3	53194.7	25541.1	43692.3	28469.5	95599.6	131903	67077.1	66174.1	131003	70861	107057	134764	113175	51645.8	14508.5	85886.9	45146.6	41646.4	31064.5	69736.1
Q92738	Q92738	US6NL_HUMAN	USP6NL	USP6 N-terminal-like protein	1	AAHPALAVTVPGPAEVR	AAHPALAVTVPGPAEVR	2	AAHPALAVTVPGPAEVR2	1870.99		1128.04	1640.33																					1819.97							1797.97				2750.12	1981.76		1791.26	5962.3
Q96DB9	Q96DB9	FXYD5_HUMAN	FXYD5	FXYD domain-containing ion transport regulator 5	1	AAHPTDDTTTLSER	AAHPTDDTTTLSER	2	AAHPTDDTTTLSER2	2691.79	1092.67	1444.06	3963.22	3302.17	2207.81	2457.52		1735.01	1731.04	2060.73		3162.46	2498.5	1677.25		2009.08	1062.02	3196.09	2343.29	1362.97		4180.83		3247.38	4875.11		2769.95	3848.19		4432.79	4402.29					2740.5	1396.59	2236.66	3009.26
Q96DB9	Q96DB9	FXYD5_HUMAN	FXYD5	FXYD domain-containing ion transport regulator 5	1	AAHPTDDTTTLSER	AAHPTDDTTTLSER	3	AAHPTDDTTTLSER3			676.206							803.793	826.967		1187.56		786.973	1593.21			2162.71	773.716		3860.08	1450.91
Q8IWI9	Q8IWI9	MGAP_HUMAN	MGA	MAX gene-associated protein	1	AAHRDPVFYDTLGEEAR	AAHRDPVFYDTLGEEAR	3	AAHRDPVFYDTLGEEAR3																											1505.75				1311.77			1355.03			1898.05			1408.29
O95613	O95613	PCNT_HUMAN	PCNT	Pericentrin	1	AAHSAELEAVLLALAR	AAHSAELEAVLLALAR	3	AAHSAELEAVLLALAR3	20451.4	22880.6	21600.3	20604.9	12763	23015.2	19780.9	18024	23673.3	10286.4	15507.9	15966.8	6945.1	8051.64	8498.76		3864.27	3925.97			3463.39		3603.69		19095.9	23238.4	11089.8	11461.8	19196.3	17198.4	26454	23404.2	17684.3	7388.24	4749.24	5679.11	20908.6	2471.22	8684.35	23820.1
P78371	P78371	TCPB_HUMAN	CCT2	T-complex protein 1 subunit beta	1	AAHSEGNTTAGLDMR	AAHSEGNTTAGLDMR	2	AAHSEGNTTAGLDMR2	781244	492837	432074	636639	438820	436400	673085	303372	366833	285997	431343	373701	227166	340305	336635	426748	486110	270034	244781	428123	152913	309927	673067	57070.2	794426	724729	533344	402009	883821	312766	723300	847849	577031	378555	66982	485365	1027280	548378	838840	1222700
P78371	P78371	TCPB_HUMAN	CCT2	T-complex protein 1 subunit beta	1	AAHSEGNTTAGLDMR	AAHSEGNTTAGLDMR	3	AAHSEGNTTAGLDMR3	1590640	1334950	853273	1410030	929398	671871	1556160	849429	564726	1394140	1113390	344581	1316300	889077	684152	1498480	1202850	966269	1158300	1015120	434902	1120580	1041330	509842	14296.3	7057.68	29550	64204.1	11545.4	55175.8	9564.55	11086.6	35240.8	211464	61405.1		58176.3	282993	347835	37707.6
Q709F0	Q709F0	ACD11_HUMAN	ACAD11	Acyl-CoA dehydrogenase family member 11	1	AAHSMDTLGSAGAK	AAHSMDTLGSAGAK	2	AAHSMDTLGSAGAK2	14545.1	9412.29	7907.54	14463.5	7484.12	7354.44	9899.05	5548.24	6923.06	7759.85	9235.95	7785.32	8379.54	7792.97	5329.5	10452.4	6701.19			3959.06	5303.72		5976.4														18399	6059.41	10316.5	17739.2
Q9Y2U9	Q9Y2U9	KLDC2_HUMAN	KLHDC2	Kelch domain-containing protein 2	1	AAHSNEILIFSVQPK	AAHSNEILIFSVQPK	2	AAHSNEILIFSVQPK2	7741.68	6497.24	4740.71	6463.16	4245.31	5449.36	5941.47	5584	5809.25	3157.14	7204.31	8067.6		3430.02	3661.92			2531.34		2671.15					4401.55	4579.58	1742.42		6627.49			6454.02	5519.19			5728.33	14879.5	2989.87	10538	13112.5
Q9Y2U9	Q9Y2U9	KLDC2_HUMAN	KLHDC2	Kelch domain-containing protein 2	1	AAHSNEILIFSVQPK	AAHSNEILIFSVQPK	3	AAHSNEILIFSVQPK3	15111.6	9081.38	19628.2	18213.2	10615.3	13217.1	12288.7	11910.3	14604.2	9269.48	10886.9	10716.5	5996.06	9201.96	7662.48	4619.91	3187.71	5075.58		5485.71			6215.07		6027.23		6469.13			6810.92	5685.15	6580.43	6795.24	4354.94			22493.6	13030.9	21025.4	16944.3
P04049	P04049	RAF1_HUMAN	RAF1	RAF proto-oncogene serine/threonine-protein kinase	1	AAHTEDINACTLTTSPR	AAHTEDINAC(UniMod:4)TLTTSPR	3	AAHTEDINAC(UniMod:4)TLTTSPR3	9987.67	5244.14	2240.23	6965.07	3836.85	1964.11	6848.39	1929.08	1747.54	6258.9	2333.96		3276.2	2132.66		1773.23											2034.87							2466.8				1986.92
P61764	P61764	STXB1_HUMAN	STXBP1	Syntaxin-binding protein 1	1	AAHVFFTDSCPDALFNELVK	AAHVFFTDSC(UniMod:4)PDALFNELVK	2	AAHVFFTDSC(UniMod:4)PDALFNELVK2	7637.89	24165.1	21751.3	16188	6450.52	16329	18347	17156.8	16371.9	11891.4	8473.89	13911.5			8328.11						9382.38				7688.89						9269.65
Q14999	Q14999	CUL7_HUMAN	CUL7	Cullin-7	1	AAHVSEQFAR	AAHVSEQFAR	2	AAHVSEQFAR2								2303.66	5072.25			2923.78														14190.3		8974			14681.5	15625.7		6915.04		7522.82	21942.2	8157.87	12916.9	25637.1
P0CAP2	P0CAP2	GRL1A_HUMAN	POLR2M	DNA-directed RNA polymerase II subunit GRINL1A	1	AAIAECEEVR	AAIAEC(UniMod:4)EEVR	2	AAIAEC(UniMod:4)EEVR2			159427	163688		154726	129977	137650		83518.5	123763		113811	145701	121984		110624	36106.9	88032.7	171291	141933	98984.2	167984	98969.4
Q2TAY7	Q2TAY7	SMU1_HUMAN	SMU1	WD40 repeat-containing protein SMU1	1	AAIAQALAGEVSVVPPSR	AAIAQALAGEVSVVPPSR	2	AAIAQALAGEVSVVPPSR2									2200.96	3928.36	3200.08	4035.3													2543.93		4781.8					2682.19		2799.42	6067.08		3484.87	11810.3	4616.63
Q96PK6	Q96PK6	RBM14_HUMAN	RBM14	RNA-binding protein 14	1	AAIAQLNGK	AAIAQLNGK	2	AAIAQLNGK2	45125.6	33823.8	24285.6	37700.1	39697	16771.1	60874.2	25682	20760.9	39144.6	18845.2	10768.9	4713.38												7095.34			6901.22				7911.71		63964	346042		184465	332315	88573.7	77898
Q9P2G1	Q9P2G1	AKIB1_HUMAN	ANKIB1	Ankyrin repeat and IBR domain-containing protein 1	1	AAIDAVDNKK	AAIDAVDNKK	2	AAIDAVDNKK2	7880.53			3745.59			4439.77			3925.38															21499.8	21181.5	6637.03	19180.6	33800.5	8130.72	24178.7	22087.6	10473.9	16475.6	9689.58	7134.86	24265.2	12123.4	9576.7	28538.8
P35637	P35637;Q92804	FUS_HUMAN	FUS	RNA-binding protein FUS	0	AAIDWFDGK	AAIDWFDGK	2	AAIDWFDGK2	2813520	3916890	4572850	2844620	3240270	3820790	3750920	3358030	4104740	3552930	3698060	3873850	3731880	4182720	3491270	3975180	3562240	3560680	3443640	3196370	2746190	4225780	2002190	3594210	2033380	2054480	2185140	1717650	1634420	2171310	1942150	2760910	2809770	1249860	236604	1459400	2944330	1748750	3111280	3417600
Q92804	Q92804	RBP56_HUMAN	TAF15	TATA-binding protein-associated factor 2N	1	AAIDWFDGKEFHGNIIK	AAIDWFDGKEFHGNIIK	2	AAIDWFDGKEFHGNIIK2	10629.5				4529.45		8297.17		7044.44	3849.92						3784.65		3269.74							3742.71	7240.04			10506.6		6052.3	5624.98								7401.74
Q92804	Q92804	RBP56_HUMAN	TAF15	TATA-binding protein-associated factor 2N	1	AAIDWFDGKEFHGNIIK	AAIDWFDGKEFHGNIIK	3	AAIDWFDGKEFHGNIIK3	125775	62874.2	17180.7	29109.9	29831.7	31221.4	112693	12500.6	39122.6	29789.3	69825.1	17832.8	37387.9	21720.2	28779	24850.1	23487.6	21321.6	40131.1	62249.3	7620.86	9588	31965.2	6596.81	33667.4	53853.2	41535.7	62970.3	110328	26185.8	40512.5	35141	17718.6	28851.7		9544.3	23766.5	8854.19	9691.72	61950.7
P35637	P35637	FUS_HUMAN	FUS	RNA-binding protein FUS	1	AAIDWFDGKEFSGNPIK	AAIDWFDGKEFSGNPIK	2	AAIDWFDGKEFSGNPIK2	141198	56775.4	11116.7	23055.6	31052.7	34704.3	105143	12519.9	34349	29048.9	49751.6	20341.9	32548.5	31327.2	48873.4	34170.1	25100.2	29569.8	73165.8	100356	15658.3		31661.2	5634.91	30407	31579.8	19534.8	40233.3	213108	11512.9	48548.3	38151.7	20144.5			7868.93	17495.7	8692.11	15164.1	43383.3
P35637	P35637	FUS_HUMAN	FUS	RNA-binding protein FUS	1	AAIDWFDGKEFSGNPIK	AAIDWFDGKEFSGNPIK	3	AAIDWFDGKEFSGNPIK3	247005	109983	23859.4	40844	54295.6	44486.7	182592	19319.8	65666.3	50955.4	112033	32938.3	62981.6	64078.4	82686.3	54837.3	40742	84882.9	118458	194170	34793.1	18330	87139.8	26660.5	38636.4	43652.8	54515.9	66884.8	250796	33715.1	49522.6	46436	31732	31385.4			37668.4	22899.7	35487.5	70799.7
Q9UHB9	Q9UHB9	SRP68_HUMAN	SRP68	Signal recognition particle subunit SRP68	1	AAIEAFNK	AAIEAFNK	2	AAIEAFNK2	93733.9	183547	130790	137546	100050	87162.5	158305	209373	78592.7	197076	153415	83667	142796	105450	92829.1	48926.3	65753.5	66736.5	29040.8	18913.3		24345.1		11858.4			27702.9	21887.1		25459.5	16193.1			66373.5	107413		53288.9	175999	58121.1	37524.3
Q8NB49	Q8NB49	AT11C_HUMAN	ATP11C	Phospholipid-transporting ATPase IG	1	AAIECEQPQPDLYK	AAIEC(UniMod:4)EQPQPDLYK	2	AAIEC(UniMod:4)EQPQPDLYK2	8088.44	9435.68	12265.4	13728.9	9759.46	13127.3	11439.9	7957.57	14278.9	7309.07	9944.71	14591.1	6999.84	13512.2	11641.5	8034.55	11898.4	12260.7	10375.7	19515.1	13733.1	17168.7	25452.9	11120.8
Q9UGY1	Q9UGY1	NOL12_HUMAN	NOL12	Nucleolar protein 12	1	AAIEEIK	AAIEEIK	2	AAIEEIK2		46464.7													47071.2	85021	50224.4	66999.3	94893.2		71872.6	51998.3		77755.2											62248.2
Q6ZMI0	Q6ZMI0	PPR21_HUMAN	PPP1R21	Protein phosphatase 1 regulatory subunit 21	1	AAIEHELPTATQK	AAIEHELPTATQK	2	AAIEHELPTATQK2	7528.37	4794.08	5951.37	5560.88	5999.07	6459.39	5844.04	2852.95	4803.32	2558.22	4776.27	6563.74	3366.55	2777.22	3322.92										2942.4	6911.43		2345.28	4945.91	2698.62	3884.76	4915.21	3409.06	1974.5		4588.75	15003.1	4840.21	11247.7	18552.9
Q6ZMI0	Q6ZMI0	PPR21_HUMAN	PPP1R21	Protein phosphatase 1 regulatory subunit 21	1	AAIEHELPTATQK	AAIEHELPTATQK	3	AAIEHELPTATQK3	6724.67	4242.09		5976.63	4294.03	2714.47				4138.72	4735.36	3403.73	6014.62	3297.07													4908.18										4381.38	8170.15	3558.99	5313.26
Q8N556	Q8N556	AFAP1_HUMAN	AFAP1	Actin filament-associated protein 1	1	AAIEVNAGR	AAIEVNAGR	2	AAIEVNAGR2	71069.5	41247.6	32142	58997.6	48843.1	33275.8	66269.3	31567.8	31228	43558.9	40752.1	18348.1	27063	21746.8	17640.5	9668.06	11155.8	5319.73							7349.64	7085.18	18304.8	31104.9	9722.55	15608.3	10032.6	7923.26	10813	56063.7	49483.7		101150	138387	76277.8	78573.4
Q96RK4	Q96RK4	BBS4_HUMAN	BBS4	Bardet-Biedl syndrome 4 protein	1	AAIEVYNEAAK	AAIEVYNEAAK	2	AAIEVYNEAAK2																											41769.3	32298.8
Q8NFP9	Q8NFP9	NBEA_HUMAN	NBEA	Neurobeachin	1	AAIEYGTEEDVVK	AAIEYGTEEDVVK	2	AAIEYGTEEDVVK2	9250.26		10130.7	9184.78	7489.4	10073	9617.43	8099.74	9740.08	7752.68		12924.1	5427.46	10460.2	8579.57	6545.31	19495.6	9444.4	5877.96	8658.79	10199.3	6887.92	10483.1				17997.8			15235.1	5428.35			4565.69	13785.1		8724.99	5810.79	10790.2	9076.27
Q86WT1	Q8N4P2;Q86WT1	IT70A_HUMAN	IFT70A	Intraflagellar transport protein 70A	0	AAIEYQLR	AAIEYQLR	2	AAIEYQLR2	16477.6	19253.2	19412.6	15396.6	14622.2	13303.5	15379.6	13705.1	11100.1	11747.2	8725.21	12540.8	6005.32	8323.74	7260.4	3899.16	3442.02											4951.6		6851.67	4180.54			18715.2	6367.74		23364.6	32434.6	26668.9	16759.2
P07741	P07741	APT_HUMAN	APRT	Adenine phosphoribosyltransferase	1	AAIGLLAR	AAIGLLAR	2	AAIGLLAR2	3812.16	6603.02	14074.3	3831.85	5024.49	12488.2	4411.39	10404.7	6953.45	6255.33	9975.65	6222.69	6354.69	6736.41	8936.4	6024.67	14556.8	35788.1	6453.76	14429.2	18513	11196	16442.4	20461.7	3627.18	2055.47	2878.09		2420.66	5527.48	3598.24		2512.7	6806.21				4711.23	3263.8
O43432	O43432	IF4G3_HUMAN	EIF4G3	Eukaryotic translation initiation factor 4 gamma 3	1	AAIIADSSTFR	AAIIADSSTFR	2	AAIIADSSTFR2	71509.9	61121.3	62372.2	74867.6	58113.1	48233.2	67052	58084.3	46342.6	41408.6	74073.1	46835	19975.3	27902.1	25320.5	7559.84	9920.81	9730.98	5382.26	6162.35	7494.46	3909.62	6481.93	4519.9	24368	5718.63	40045.3	21874.4	11643.5	37046.1	8414.43	13889.1	38036.6	45394	36890.4		166255	208843	193069	92247.4
P35232	P35232	PHB1_HUMAN	PHB1	Prohibitin 1	1	AAIISAEGDSK	AAIISAEGDSK	2	AAIISAEGDSK2	961868	1497450	1307520	1120210	1123320	1189020	1259540	545701	1297460	1118970	1444920	1211630	1308530	1648440	1304770	1570720	1865610	2210360	1797130	2542640	2151500	1941850	2784560	1912530	89117.4	60708.6	253976	185073	37003	104558	87414.4	43348.4	167659	153368	445774		100782	144702	90479.5	53535.1
Q15075	Q15075	EEA1_HUMAN	EEA1	Early endosome antigen 1	1	AAILDLEK	AAILDLEK	2	AAILDLEK2	140750	184746	202569	180320	150250	178305	184775	184938	193948	133318	217095	191653	157240	222262	201465	221697	311366	338607	222633	340023	317592	241316	358098	231257	39110.2	37378.5	50610	41459.5	44391	74267.6	37243.4	45715.5	64669.5	43767.3	52172.4	33182.9	41214.6	67400.9	68190.5	27974.6
Q9P2E9	Q9P2E9	RRBP1_HUMAN	RRBP1	Ribosome-binding protein 1	1	AAILETAPK	AAILETAPK	2	AAILETAPK2	246601	397115	431199	357132	323179	400110	427086	412122	390924	325756	400139	361710	263365	364399	361761	265731	337627	439771	255745	341465	308312	262253	348688	222622	4617.25		29025.3	13416.4	5631.54	17821.8			22947.5	55346.8	181831		81864.6	191143	123361	78494.7
O14744	O14744	ANM5_HUMAN	PRMT5	Protein arginine N-methyltransferase 5	1	AAILPTSIFLTNK	AAILPTSIFLTNK	2	AAILPTSIFLTNK2	81176.9	32880.5	39971.1	73334.8	44302.2	55005.9	64605.1	30659.3	41412.6	56323.2	42112	42545.7	57031.1	38558.8	26544.9	58495.1	44100.7	26736.3	14353.7	33845.8	25230.2	33788.1	73612.7	14986	53901.6	46747.1	18851.8	42867.1	93482.4	14857	49608	73084.7	31412	20697.6	4735.63	56182.4	78158.3	39503.9	75736.1	77437.8
Q01664	Q01664	TFAP4_HUMAN	TFAP4	Transcription factor AP-4	1	AAILQQTAEYIFSLEQEK	AAILQQTAEYIFSLEQEK	2	AAILQQTAEYIFSLEQEK2	13772.1			9038.88				6378.44			6952.17															5689.73	8264.47		7063.71	7195.21				8543.15	3164.46	10850.8	30106.4	9699.68	21858.7	31993.5
Q01664	Q01664	TFAP4_HUMAN	TFAP4	Transcription factor AP-4	1	AAILQQTAEYIFSLEQEK	AAILQQTAEYIFSLEQEK	3	AAILQQTAEYIFSLEQEK3	14538.7	17248.6	9141.03	25167.2	8575.7	10017.4	24177.4	7741.57	7546.71	11745.9	14087.5	7082.01	8651.5	6266.46	2920.55		2988.91	2836					4624.01	2503.05	6143.37	9674.91	8398.09	3902.27	7185.81	8604.04	5693.43	7610.58	4821	8860.31	2018.91	6914.61	49087.4	24001.1	36699.9	68471.8
Q8IUD2	O15083;Q8IUD2	RB6I2_HUMAN	ERC1	ELKS/Rab6-interacting/CAST family member 1	0	AAILQTEVDALR	AAILQTEVDALR	2	AAILQTEVDALR2	79223.5	81177.7	112624	97687	73581.5	94106.9	84568.4	81071.4	99568.5	66789.6	88188.5	74324.1	36695.3	45857.6	49935.2	15283.4	19437.4	31180.2		13367.2	13651.5	6086.11			36573.4	37208	23691.6	22192.9	44478.5	38541.1	25330.2	43218.1	35593.5	49577.9	26297.5	29218.7	209251	122243	199762	213130
Q12980	Q12980	NPRL3_HUMAN	NPRL3	GATOR1 complex protein NPRL3	1	AAILSVPAAQNPEDLR	AAILSVPAAQNPEDLR	2	AAILSVPAAQNPEDLR2	24080.9	23598.3	21937.9	25703.1	13043.7	19596.7	29679.3	17752.7	19513.9	14167.2	18960	10364.7	7278.75	11386.3	8666.59	6090.41	4370.04	4449.99	3430.68	4465.71	3611.21		5676.05		27153.9	26947.6	23204	18393.4	24107.1	16046.5	22907.2	27710.6	28947	47320.7	11434	25704.3	79098.1	65329.4	82616.5	74716.6
Q96IC2	Q96IC2	REXO5_HUMAN	REXO5	RNA exonuclease 5	1	AAINLQDDPIIQK	AAINLQDDPIIQK	2	AAINLQDDPIIQK2	2979.56	2626.87		3290.34		2446.22	2497.19	2609.15	2907.38																	2861.1			3562.22						3816.66	5206.14	8689.9	7991.3	10922.4	7029.81
Q02318	Q02318	CP27A_HUMAN	CYP27A1	Sterol 26-hydroxylase, mitochondrial	1	AAIPAALPSDK	AAIPAALPSDK	2	AAIPAALPSDK2	6050.1	8323.21	4470.16	6384.22	4976.33	3889.33	7401.12	6880.55		10513.5	5480.61	4473.02	10021.6	7077.39	7928.44	7484.42	8115.62	11479.3	4205.46	5944.32		2264.32													8188.85			4134.74
Q9NQG6	Q9NQG6	MID51_HUMAN	MIEF1	Mitochondrial dynamics protein MIEF1	1	AAIPAGEQAR	AAIPAGEQAR	2	AAIPAGEQAR2	10329.4						10211.2																				8786.77	13792		8787.53				16382.8	13347		10956.1	20961
Q08380	Q08380	LG3BP_HUMAN	LGALS3BP	Galectin-3-binding protein	1	AAIPSALDTNSSK	AAIPSALDTNSSK	2	AAIPSALDTNSSK2	18351.1	10839.7	23912.5	23348.8	19932.1	13227	14401.5			18084.3			24423.9	23465.8	24045.2	22375.9	19306.8	23807.1		16880.2		17990.3	26067.8		16212.5		48637.5	25778.1	22616.2	31442.1		19726.3	31519.9	20689.1	37821.2		11635.6	24987.5	16390.5	17589.5
Q9UPN4	Q9UPN4	CP131_HUMAN	CEP131	Centrosomal protein of 131 kDa	1	AAIQELQQK	AAIQELQQK	2	AAIQELQQK2	11005.5	13819.9	13700.6	15698	14277.4	14517.8	12649.4	8062.47	10152.4	8043.05	11043.4	13740.7	5874.45	7315.65	3582.48	3558.25			2806.36	4456.92					23675.2	21601.4	26713.9	26295	19455.1	19145.4	41506.1	27662.1	44513.6	43481.9	76586		45680.8	56898.9	49161.9	40054.4
O60645	O60645	EXOC3_HUMAN	EXOC3	Exocyst complex component 3	1	AAIQSQLDGVR	AAIQSQLDGVR	2	AAIQSQLDGVR2	49507.1	23692.7	28762.9	33652	30465.5	23966.8	42111.8	24115.1	26584.2	26871.8	34879.6	22826.7	16070.3	18322.7	16509.7		4635.11	3887.28	3020.91		3797.58				47347.7	31130.1	30773.6	36955.4	33555	32416.4	42172.8	42243.8	46446.1	36618.6	44980.8		148882	104578	141267	130363
Q70CQ2	Q70CQ2	UBP34_HUMAN	USP34	Ubiquitin carboxyl-terminal hydrolase 34	1	AAIQYINSYYINGK	AAIQYINSYYINGK	2	AAIQYINSYYINGK2	4255.05			2365.12	5684.6		2537.66				3329.72	7079.8		4531.78		6523.22																					8981.63	4038.89	5728.98	9752.39
Q8TEW0	Q8TEW0	PARD3_HUMAN	PARD3	Partitioning defective 3 homolog	1	AAISDSADCSLSPDVDPVLAFQR	AAISDSADC(UniMod:4)SLSPDVDPVLAFQR	2	AAISDSADC(UniMod:4)SLSPDVDPVLAFQR2	20879.1	19356.9	19041.1	12826.1	7411.73	13598.9	11011	10494.5	16045	5266.34	15636.9	13472.9	7808.36	6760.1						2580.79			3857.26														7212.56	3886.36	4283.35
Q3T8J9	Q3T8J9	GON4L_HUMAN	GON4L	GON-4-like protein	1	AAISETEDMPMFEPK	AAISETEDMPMFEPK	2	AAISETEDMPMFEPK2	11551.9	13572.5	11374.8	13122.9	10068.5	13110.4	12194.8	9042.49	13404		8365.7																8484.85	6051.42					11473	15732	6688.25	28870.2	39907.1	30024.9	38840.6	21400.6
P19827	P19827	ITIH1_HUMAN	ITIH1	Inter-alpha-trypsin inhibitor heavy chain H1	1	AAISGENAGLVR	AAISGENAGLVR	2	AAISGENAGLVR2	64519.2	46664.9	32099.3	47529.1	55272.4	37046.6	51436.6	32441.7	40919.1	32673.7	56262.5	35988.2	27389.4	42289.3	34759.3	37173.3	42016.5	35376.7	22676.8	52234	32652.8	41170.4	81458.8	21204.5	48643.5	35638.6	40719.9	39957	26010	26569.1	46321.1	46109.8	46869.6	22534.9	18154.3		34800.8	20699.8	19801.1	22906.4
Q7Z3J2	Q7Z3J2	VP35L_HUMAN	VPS35L	VPS35 endosomal protein-sorting factor-like	1	AAISLVPEVPK	AAISLVPEVPK	2	AAISLVPEVPK2	31255.1	37986.4	54972	46148.5	33233.8	49974.6	42365.5	44334.2	41618.6	28800.6	44229.2	49885.8	19847.1	31239.9	32441.6	4848.16	10730.2	16168.4	4748.06	4607.72	3804.64	4266.89	4598.19	3154.15	24412.1	23474.2	53731.8	33618.1	49790.5	55907.6		36065.6	69827.7	32582.9	41606.1	28986.6	66505.7	55663.2	90972.4	92336.5
O75175	O75175	CNOT3_HUMAN	CNOT3	CCR4-NOT transcription complex subunit 3	1	AAISSGIEDPVPTLHLTER	AAISSGIEDPVPTLHLTER	2	AAISSGIEDPVPTLHLTER2	29278.3	27799.9	29746.8	39678.5	15913.7	25262.6	27141.7	10648.3	24298	6189.3	28690.2	18510.6	14337.5	14156.2	10849.9	5438.58	5304.81								37955.7	52416.3		5872.67	46602.5	13980.7	53326.3	63195.3	41816.7	6880.07		37466.4	105289	7297.59	78573.7	124082
Q8NDI1	Q8NDI1	EHBP1_HUMAN	EHBP1	EH domain-binding protein 1	1	AAITETQR	AAITETQR	2	AAITETQR2	21639.4	14053.5	12506.7	17192.1		16371.8	11420.7	12781.5		16018.7	12795.2																18379.2							22135.3	24917.9		45596	58734.5	57566.7	34535
Q9H2G9	Q9H2G9	GO45_HUMAN	BLZF1	Golgin-45	1	AAITHDIPNK	AAITHDIPNK	2	AAITHDIPNK2	5153.88	4356.48	5528.78	6206.23	4532.62	4681.8		6119.42	5567.05		5802.05														6275.33	5062.15	3881.42		4487.3		5480.46	5778.54	6064.93	5370.99		8538.06	16939.6	9756.25	13984.3	16522.5
Q8TC44	Q8TC44	POC1B_HUMAN	POC1B	POC1 centriolar protein homolog B	1	AAITSLDLSPNGK	AAITSLDLSPNGK	2	AAITSLDLSPNGK2	2907.78	3916.51		2711.59		3346.28	2892.06	2053.32																	10791.4	7810.25	8086.21	7501.28	9399.18	8480.13	7834.16	10515.3	13580.6	5965.01	9296.92	6353.72	12542.8	7994.29	8716.08	8903.66
Q9UNX4	Q9UNX4	WDR3_HUMAN	WDR3	WD repeat-containing protein 3	1	AAITTLK	AAITTLK	2	AAITTLK2										37272.1																		8355.79						44584.9	93261.5			27147.7
Q969Q5	Q969Q5	RAB24_HUMAN	RAB24	Ras-related protein Rab-24	1	AAIVCYDLTDSSSFER	AAIVC(UniMod:4)YDLTDSSSFER	2	AAIVC(UniMod:4)YDLTDSSSFER2	6972.34	4027.79	5344.98	5624.66	5810.52	6202.28	8013.98	6038.15	5758.89		6216.34	6011.22	3771.12	5085.33	4866.55	4712.6		4923.96		6624.01	4655.71	4431.67	7094.08		2022.75
O43567	O43567	RNF13_HUMAN	RNF13	E3 ubiquitin-protein ligase RNF13	1	AAIVHNVDSDDLISMGSNDIEVLKK	AAIVHNVDSDDLISMGSNDIEVLKK	3	AAIVHNVDSDDLISMGSNDIEVLKK3																													2884.11			2283.36
O43567	O43567	RNF13_HUMAN	RNF13	E3 ubiquitin-protein ligase RNF13	1	AAIVHNVDSDDLISMGSNDIEVLKK	AAIVHNVDSDDLISMGSNDIEVLKK	4	AAIVHNVDSDDLISMGSNDIEVLKK4		587.355								640.922						1221.03				1005.92					1295.19				2277.57		1472.05		1343.38				815.465
O95258	O95258;Q5SVS4	UCP5_HUMAN	SLC25A14	Brain mitochondrial carrier protein 1	0	AAIVVGVELPVYDITK	AAIVVGVELPVYDITK	2	AAIVVGVELPVYDITK2	17252.1	12894.8	20825.2	24029	18858.4	20214.8	13851.9	20277.5	23571.3	11826.2	15094.9	23922	15265.3	16808.5	15982.3	16523.2	24653.3	26535.5	2541.12	19444.9	27127.7		38675.7		9021.02	10241.9	4877.3				6689.47	10405.1	11717.1		2838.74	7531.08	7200.37		10493.6	6032.62
O95258	O95258;Q5SVS4	UCP5_HUMAN	SLC25A14	Brain mitochondrial carrier protein 1	0	AAIVVGVELPVYDITKK	AAIVVGVELPVYDITKK	2	AAIVVGVELPVYDITKK2	5598.65	5524.57	6484.59	4521.83	5034.53	6065.39	7872.78		4760.23		7623.91	6416.1	4038.07	5347.17	6855.46	5815.04	5585.28	7826.56		13974.7	8850.59		10049.8									1479.36	1578.92
O95258	O95258;Q5SVS4	UCP5_HUMAN	SLC25A14	Brain mitochondrial carrier protein 1	0	AAIVVGVELPVYDITKK	AAIVVGVELPVYDITKK	3	AAIVVGVELPVYDITKK3	5799.14	6484.58	5868.99	6146.46	5784.64	8007.03	8415.08	6242.96	7388.07	3502.47	9761.42	5810.86	7728.03	7140.4	4087.53	9191.56	12476.4	8951.67		22193.4	12515.3		14839.4		1471.17
Q9UK73	Q9UK73	FEM1B_HUMAN	FEM1B	Protein fem-1 homolog B	1	AAIVVNGHGMTPLK	AAIVVNGHGMTPLK	2	AAIVVNGHGMTPLK2	8366.29	6643.41		10065.8	4874.54	6298.94		5032.25	2594.23	7790.29	6661.81	2880.65	5691.42	4341.96		4797.89	4566.61											2877.16						4013.58					5638.88
Q7Z417	Q7Z417	NUFP2_HUMAN	NUFIP2	FMR1-interacting protein NUFIP2	1	AAIVYHTK	AAIVYHTK	2	AAIVYHTK2		133970	57616.2	100419	102919	135124		72171.1	109867	100941	96172.3	77253	49746.2	71551.1	65646.9	54190.2	129727	93959.9	67896.1	78380	110419	71634.4	149486		176369	129775	65656.7	118360	336772	74003.8	132474	214743	97676	134447		75500.8	214939		146634	222402
Q9BY89	Q9BY89	K1671_HUMAN	KIAA1671	Uncharacterized protein KIAA1671	1	AAIWESQHEGPEGAR	AAIWESQHEGPEGAR	2	AAIWESQHEGPEGAR2																										6538.44	4250.09		6628.06		6561.58	6708.87	4246.89	3558.61			11634.3	4949.1	6250.37	10005.7
Q9BY89	Q9BY89	K1671_HUMAN	KIAA1671	Uncharacterized protein KIAA1671	1	AAIWESQHEGPEGAR	AAIWESQHEGPEGAR	3	AAIWESQHEGPEGAR3	2417.96				1979.74	1334.44	3143.79			3084.42																3117.74	5992.65	4757.71	3018.61	4059.75	3261	2749.85	3352.05	6584.36		2208.59	11656.3	7040.43	5395.58	7479.83
Q15149	Q15149	PLEC_HUMAN	PLEC	Plectin	1	AAKGGELVYTDSEAR	AAKGGELVYTDSEAR	2	AAKGGELVYTDSEAR2																												2540.28	13398.6			2805.38
P62913	P62913	RL11_HUMAN	RPL11	Large ribosomal subunit protein uL5	1	AAKVLEQLTGQTPVFSK	AAKVLEQLTGQTPVFSK	2	AAKVLEQLTGQTPVFSK2																										1223.44		1478.64	8826.41
Q69YQ0	Q69YQ0	CYTSA_HUMAN	SPECC1L	Cytospin-A	1	AALAATLEEYK	AALAATLEEYK	2	AALAATLEEYK2	35067.8	61994	48876.2	20725.7	36966.5	43318.9	39286.4	71997.7	32470.1	66607.9	61683.2	41071.2	59733.8	44955.5	48274.1	17771.8		30528			23182.7	22047.8		24348.7	26256.5		44017.4	26648.4		48503.1				36528.6	28028.1		42764.2	55087	37274.6	49082
Q9HA77	Q9HA77	SYCM_HUMAN	CARS2	Probable cysteine--tRNA ligase, mitochondrial	1	AALADDFDTPR	AALADDFDTPR	2	AALADDFDTPR2	56822.3	68599.9	74682.5	58490	43394.5	67954.7	56542.6	65254.5	77560.6	38403.4	80001	78646.1	34312.4	64473.4	86528.1	43059.7	99597.7	112682	75152.2	111065	129297	63806	98804.3	92164.7	9795.16		12024	12387.3		9848.07		9757.05	15339.2	9249.5	35553.4		14423.3	12698.7	17366.2	18163.1
Q9HC35	Q9HC35	EMAL4_HUMAN	EML4	Echinoderm microtubule-associated protein-like 4	1	AALADVLR	AALADVLR	2	AALADVLR2	112022	102533	105257	105305	100018	107256	109736	102524	97334.2	112249	113103	102053	94985.1	110510	107182	42506.6	45949.9	51692.6	33115.1	23820.6	25049.5	24024.1	21604.2	20095.7	10336.1	5986.48	16650.8	5657.26	7898.35	16574.6	10179.9	20957.7	10908.6	14534.1	16428.4	15691.7	43989.3	50879.7	42521.9	74555.2
Q32P44	Q32P44	EMAL3_HUMAN	EML3	Echinoderm microtubule-associated protein-like 3	1	AALAEALR	AALAEALR	2	AALAEALR2				67701.8						108133					50879.9											96419.1						78426.4	173247	480106	237159		90959.6	322849	105688	80804.7
Q9Y4F1	Q9Y4F1	FARP1_HUMAN	FARP1	FERM, ARHGEF and pleckstrin domain-containing protein 1	1	AALAEITEMVAQLHGTMIK	AALAEITEMVAQLHGTMIK	2	AALAEITEMVAQLHGTMIK2																																					22426.3			30914.6
Q9Y4F1	Q9Y4F1	FARP1_HUMAN	FARP1	FERM, ARHGEF and pleckstrin domain-containing protein 1	1	AALAEITEMVAQLHGTMIK	AALAEITEMVAQLHGTMIK	3	AALAEITEMVAQLHGTMIK3	27515.9	40096.3	30913.3	44211.8	18820.6	31864.4	32418.7	34286.2	23151.1	14284.6	39890.4	31172.5	14158.1	18526.2	12808.2	3989.55	10291.3	6794.85		6320.93	4156.33		6517.69	1879.92		14352.2	4541.12	4845.01	9003.91		8959.53					6135	23636.8	3240.25	21056.7	42280.5
Q96SY0	Q96SY0	INT14_HUMAN	INTS14	Integrator complex subunit 14	1	AALAFGFLDLLK	AALAFGFLDLLK	2	AALAFGFLDLLK2	29963.7	31976.8	40841.3	55479.5	23912.9	25437.9	30244.9	31826.2	21307.2	25568.9	33400.1		23119.9	23679.7			11124					3302.02
Q14195	Q14195	DPYL3_HUMAN	DPYSL3	Dihydropyrimidinase-related protein 3	1	AALAGGTTMIIDHVVPEPESSLTEAYEK	AALAGGTTMIIDHVVPEPESSLTEAYEK	4	AALAGGTTMIIDHVVPEPESSLTEAYEK4																					2111.22				9542.29	11186.3			12315.1			6706.14
P24941	P24941	CDK2_HUMAN	CDK2	Cyclin-dependent kinase 2	1	AALAHPFFQDVTK	AALAHPFFQDVTK	2	AALAHPFFQDVTK2	8619.11	8586.71	15514.4	19607.3	6500.59	13648.2	11832.6	10364.6	9909.19	9143.43	12562.5	15793.1	6922.56	10912.6	6827.12	7305.84	7890.58	9117.67		8038.79	7610.78	5329.73	8736.3		11663	15372.5	10495.1		20392.5	5325.09	17021.4	19367.6	10231.4	9150.06			15914		14240	24407.7
Q15149	Q15149	PLEC_HUMAN	PLEC	Plectin	1	AALAHSEEVTASQVAATK	AALAHSEEVTASQVAATK	2	AALAHSEEVTASQVAATK2	67376.9	42957	45561.5	73402.2	36853.9	48278.9	75591.4	28800	39931.1	36084.5	49939	40432.1	61419.5	102697	41803.9	18657.7	30684.1	20088.8	11697.5	15352.4		10760.1	16105.4	3901.85	1439210	1488910	1052030	1059240	1836500	1109330	1618230	1691410	1400950	703309	429158	1396210	1148000	579392	976028	1078630
Q15149	Q15149	PLEC_HUMAN	PLEC	Plectin	1	AALAHSEEVTASQVAATK	AALAHSEEVTASQVAATK	3	AALAHSEEVTASQVAATK3	46338	50581.5	44728	40919.8	47079.6	46012.3	60346.8	26923.9	34557.5	98741.9	58382.6	31330.8	112878	97098.7	64333.9	42680.9	34532	22105.9	38303.4	19655.5	13528.7	24401.7	25987.9		953091	929994	1575920	1671150	961599	1359960	948628	900153	1217190	1566400	767764	474880	622822	1077420	976874	567473
Q9NP79	Q9NP79	VTA1_HUMAN	VTA1	Vacuolar protein sorting-associated protein VTA1 homolog	1	AALAPLPPLPAQFK	AALAPLPPLPAQFK	2	AALAPLPPLPAQFK2	3476.4	2312.67	3902.31	3057.6		5099.56	3051.55		4158.28	1951.9	4637.59	4134.96	3053.53	2889.02	2623.17																								1578.49	4526.18
Q6ZMZ3	Q6ZMZ3	SYNE3_HUMAN	SYNE3	Nesprin-3	1	AALASEEPR	AALASEEPR	2	AALASEEPR2			16008																						31958.2	21258.2	79894.3	42065.4	23824.2	62533.5	16899	22213.7	60138.9	98245	154951		33768.3	77224	38837.5	42192.6
P54920	P54920	SNAA_HUMAN	NAPA	Alpha-soluble NSF attachment protein	1	AALCHFCIDMLNAK	AALC(UniMod:4)HFC(UniMod:4)IDMLNAK	3	AALC(UniMod:4)HFC(UniMod:4)IDMLNAK3	7060.69		5781.76	5081.34		5192.47	7560.21	2846.48	4327.73		4537.91	4012.91	4699	3839.47	4896.06		4194.15	5282.52		4844.25			5412.45
Q68EM7	Q68EM7	RHG17_HUMAN	ARHGAP17	Rho GTPase-activating protein 17	1	AALDCSTSHLDEFYSDPHAVAGALK	AALDC(UniMod:4)STSHLDEFYSDPHAVAGALK	3	AALDC(UniMod:4)STSHLDEFYSDPHAVAGALK3		65331.3	105179	27060.5	29483.8	62854.2	44522.5	39556	79592.8	22847	53431.6	75944.3	19651.6	19621.1	29978.1		11269.2	11731.1		5543	10062.9		9869.55	6715.28	8423.77	24772	15392.7	8341.29			15934.4	12998.3					12031.4	4965.35	5104.68	17601.3
P15428	P15428	PGDH_HUMAN	HPGD	15-hydroxyprostaglandin dehydrogenase [NAD(+)]	1	AALDEQFEPQK	AALDEQFEPQK	2	AALDEQFEPQK2																														155855						68215.1
Q8N6N6	Q8N6N6	NATD1_HUMAN	NATD1	Protein NATD1	1	AALDFVVEEDLK	AALDFVVEEDLK	2	AALDFVVEEDLK2	12094.7	9721.89	12033.8	11125.5	8445.96	14673.8	10162.4	9610.17	15363.5	6006.91	10738.6	12320.2	7340.92	6051.93	7185.3		2334.37						2637.5														8014.92		8107.54	10372
Q9Y4K1	Q9Y4K1	CRBG1_HUMAN	CRYBG1	Beta/gamma crystallin domain-containing protein 1	1	AALDGGVASAASPESK	AALDGGVASAASPESK	2	AALDGGVASAASPESK2				3797.57		3380.62	3420.51	3686.44				2978.64				1709.1									3312.52		3483.9			14959.6			3036.78		4905.99	15898.3	6167.8	3982.07	10616.8	9249.05
P09417	P09417	DHPR_HUMAN	QDPR	Dihydropteridine reductase	1	AALDGTPGMIGYGMAK	AALDGTPGMIGYGMAK	2	AALDGTPGMIGYGMAK2	294733	362971	366327	362613	286251	371907	391054	305923		259635	322900	210102	93065.3	352254	376170	312729	394752	432763	244362	424403	299402	373013	532050	237598	43615.3	42827.9	47693.3	46557	50283.9	48576.6	53043	45102.3	48320.8	26429.4		51184.9	62657.9	37776.7	70866.5	64075.8
P33076	P33076	C2TA_HUMAN	CIITA	MHC class II transactivator	1	AALDSPPGALAELAK	AALDSPPGALAELAK	2	AALDSPPGALAELAK2	2625.11	2919.77	3659.19	2173.1	2720.87	2284.64	2577.9	3111.52	3051.15																5450.42	3678.55	3069.33		6465.31	2830.63	4427.98	6736.83	5156.14	5496.87	2275.93	4434.46	6622.45	7954.5	7160.54	8910.34
Q86UK7	Q86UK7	ZN598_HUMAN	ZNF598	E3 ubiquitin-protein ligase ZNF598	1	AALEAAAAAAPER	AALEAAAAAAPER	2	AALEAAAAAAPER2		3523.67	3417.88	3245.46			3447.97	4048.17		5362.7		5044.17	2829.51	3337.11	3461.9				1841.93															5016.57	6991.63		6262.33	7885.56	4952.27
P46019	P46019	KPB2_HUMAN	PHKA2	Phosphorylase b kinase regulatory subunit alpha, liver isoform	1	AALEAIDELDLFGAHGGR	AALEAIDELDLFGAHGGR	2	AALEAIDELDLFGAHGGR2				9772.17				6082.96			8690.64	6924.55			3145.47		2184.66				3049.38				6530.02	10747				3581.18		8684.42	4076.03			4430.06	8239.05		7026.75	10934.6
P46019	P46019	KPB2_HUMAN	PHKA2	Phosphorylase b kinase regulatory subunit alpha, liver isoform	1	AALEAIDELDLFGAHGGR	AALEAIDELDLFGAHGGR	3	AALEAIDELDLFGAHGGR3	14235.7	16592.5	12774.3	21393	12478.2	17145.7	14206.3	13092.5	15243.2	9697.98	13423.2	11738.7	7819.4	8842.34	8036.34	4434.69								1644.47	15273.6	21987.5	10844.9	4704.67	13914.6	8990.76	15805.4	16380.4	15867.3	2048.36		8004.71	22864.7		15174.5	37449
P46020	P46020	KPB1_HUMAN	PHKA1	Phosphorylase b kinase regulatory subunit alpha, skeletal muscle isoform	1	AALEALDELDLFGVK	AALEALDELDLFGVK	2	AALEALDELDLFGVK2	15461.9	20132.4	25836.1	24561.3	17549.5	28203.8	23219.9	23957.4	29670.5	12395.6	23537.8	31026.1	12661.3	17883.5	17547			8326.06		5252.05		4195.67			17529.5	23192.9	29008.5	11429.9	27193.2	23140	22174.7	26601.8	21562.1	11954.7	3247.72	35067.5	31733.9	12619.1	37373.3	51944
P34897	P34897	GLYM_HUMAN	SHMT2	Serine hydroxymethyltransferase, mitochondrial	1	AALEALGSCLNNK	AALEALGSC(UniMod:4)LNNK	2	AALEALGSC(UniMod:4)LNNK2	42277.1		20390.6	21699.4			29964.2		13126.4	44972			46438.6			111176	33275	20230.6	127636	161730	50535.8	182597	239007	80482.6
O15061	O15061	SYNEM_HUMAN	SYNM	Synemin	1	AALEALLGR	AALEALLGR	2	AALEALLGR2					6126.87			5725.49		14374.7	11972.1	7131.82	9563.13	8930.29	9252.57	11891.4	8552.28	11675.4	7423.54	13335.7	7200.99	5836.89	8375.75		363290	474639	595671	646581	432415	615659	245425	475900	616458	470752	87131.5	270254	263631	249028	235345	131718
Q12788	Q12788	TBL3_HUMAN	TBL3	Transducin beta-like protein 3	1	AALEALLPYTER	AALEALLPYTER	2	AALEALLPYTER2	127799	110746	129018	168737	115251	143901	142021	111063	181894	104269	163131	187947	167919	186746	167063	66264.1	67857.8	53817.9	34198	39080.8	39637.8	19623.6	48911.6	27978	516591	1702570	1117050	1112580	1850850	1211100	1681310	1557500	1555710	808890	104710	1010760	810490	564308	660771	825590
Q92879	Q92879	CELF1_HUMAN	CELF1	CUGBP Elav-like family member 1	1	AALEAQNALHNMK	AALEAQNALHNMK	2	AALEAQNALHNMK2	2943.95	4886.31	18262.1	4866.67		15156.5	12538.9	21714.7		25535.2	6725.89	5583.04	6796.15				3357.82										2939.2							10493.1				18114.8	4757.05
Q92879	Q92879	CELF1_HUMAN	CELF1	CUGBP Elav-like family member 1	1	AALEAQNALHNMK	AALEAQNALHNMK	3	AALEAQNALHNMK3	57213.6	59899.4	46034.2	97682.8	39982.8	38672.6	67651.9	53647.9	30343.9	46507.2	57423.6	35698.2	20484.4	23205.9	11654.9											7929.82	20557.4	12667	8262.87	25108.9				40190.7			72823.9	114581	108536	53806.9
Q9UJX6	Q9UJX6	ANC2_HUMAN	ANAPC2	Anaphase-promoting complex subunit 2	1	AALEAYCK	AALEAYC(UniMod:4)K	2	AALEAYC(UniMod:4)K2	17460.5	18507.1	20377.5	19908.5	16820.3	22900.1	18539.4	14940.3	19072	13936.8	13855.6	18239.1	14920.4	12365.6	20420.6	10754.6	11227	15038.3	9954.24	12032.6	16246.1		11857.2	8616.76
Q12929	Q12929	EPS8_HUMAN	EPS8	Epidermal growth factor receptor kinase substrate 8	1	AALEDSSGSSELQEIMR	AALEDSSGSSELQEIMR	2	AALEDSSGSSELQEIMR2	78761.8	100709	110083	90948.3	69484	90577.5	115494	90453.8	100785	60550.7	113460	83449.3	43821	73097	59224.9	8740.2	23568.8	26762.3		12585		8100.31	18322.1	5638.33	43887.7	49678.5	45295.8	37404	50630.6	48280.7	61459	58868.7	63512	28523.3	11821.4	34589.2	102150	76290.2	137019	146020
CON_P08727;P08727	CON_P08727;P08727	K1C19_HUMAN	KRT19	Keratin, type I cytoskeletal 19	1	AALEDTLAETEAR	AALEDTLAETEAR	2	AALEDTLAETEAR2					8386.23																									55694.9					11256.9	12833.1
Q8NB16	Q8NB16	MLKL_HUMAN	MLKL	Mixed lineage kinase domain-like protein	1	AALEEANGEIEK	AALEEANGEIEK	2	AALEEANGEIEK2	148126	137402	124578	171184	134117	138041	153471	119965	141103	84025.1	150287	144231	48553.8	128773	117166		26974	27142.7	7743.45	12536.8	12137.1	12006.6	11790.3	6117.02	35835.1	35931.2	39290.4	36098	33340.9	32207.1	46566.8	44896	40548.7	26952.1	69537.1	14487.7	176584	117863	166023	253475
Q6ZNB6	Q6ZNB6	NFXL1_HUMAN	NFXL1	NF-X1-type zinc finger protein NFXL1	1	AALEEEK	AALEEEK	2	AALEEEK2		17330.5				61845.7			61076.2			102600																	26789.8								63931.7	66737.3	48334.7	95202.5
Q96FS4	Q96FS4	SIPA1_HUMAN	SIPA1	Signal-induced proliferation-associated protein 1	1	AALEEEVR	AALEEEVR	2	AALEEEVR2													178672				83155.1
Q92922	Q92922	SMRC1_HUMAN	SMARCC1	SWI/SNF complex subunit SMARCC1	1	AALEEFSR	AALEEFSR	2	AALEEFSR2	374380	475638	311599	296601	394478	396197	457553	335796	388510	191039	422324	295931		93010.7	89468.1										44075.6		75172.5	30800.5	23779.8	76300.8	24426.5	20472.3	78190.7	220277	248943	34120.3	730912	994830	774565	534403
Q96RT7	Q96RT7	GCP6_HUMAN	TUBGCP6	Gamma-tubulin complex component 6	1	AALEEGSSQPTER	AALEEGSSQPTER	2	AALEEGSSQPTER2	18918.4	9795.97	4127.15	17185.7	8076.47	3772.59	13775.9	3366.36		7543.28	5089.23	1938.29	6871.76	4564.56	2493.62	3640.09	1324.35								16034.6	18860.2	14890	15343.8	21224.2	6900.25	20600.2	21629.9	14749	10497.6	13707.1	9149.8	30799.9	13788.6	24150.8	39557.4
Q96CW5	Q96CW5	GCP3_HUMAN	TUBGCP3	Gamma-tubulin complex component 3	1	AALEELQR	AALEELQR	2	AALEELQR2	116542	85832.2	125520	138972	101738	99950.9	124761	138354	99124	82726.5	108784	94577.6	79697.9	101324	89849	32054.3	44651.6	42918	19049.2	23350.7	22300.1	15833.8	14196	12164.9			8132.8	7169.49					7259.01	32023.6	45166.9		29604.4	86546.6	50799.1	47729.1
P12081	P12081	HARS1_HUMAN	HARS1	Histidine--tRNA ligase, cytoplasmic	1	AALEELVK	AALEELVK	2	AALEELVK2	441188	585179	757189	364344	442825	665854	521408	668002	631704	659347	625179	597398	627928	697946	885851	758260	749064	1227080	895907	937268	1047760	924536	873243	1215520	122229	98188.2	123387	79948.2	106194	113045	103140	100259	168883	80010.9	241701	8040.49	87757.9	111378	118318	92358.1
Q15057	Q15057	ACAP2_HUMAN	ACAP2	Arf-GAP with coiled-coil, ANK repeat and PH domain-containing protein 2	1	AALEEVEGDVAELELK	AALEEVEGDVAELELK	2	AALEEVEGDVAELELK2	20645.4	17288.6	25904.6	27259.2	27312.9	27445.4	17664.7	22971.6	19338.8	17706.5	18165.4	21484.8		19059.9	15229.7										13613.7	17223.6	6935.28	7184.65	13082.7	14428.3	13318.4	12521.9	11029.4	5907.61	3813.05	18105.1	37304.7	7153.97	27785.2	49832.8
Q15149	Q15149	PLEC_HUMAN	PLEC	Plectin	1	AALEEVER	AALEEVER	2	AALEEVER2	99778.4	106939	93427.4	121110	103030	99199.3	133497	100122	85609.4	156878	130387	105001		189891	161652	63980.7	80342.9	70979	62346	41625.4	35232.5	43889.3	32226.3	29068.7	1290660	842828	2241290	2107350	853224	2787350	889092	752417	1763620	2137090	2811440	48100.7	910304	1455990	919401	509963
Q15149	Q15149	PLEC_HUMAN	PLEC	Plectin	1	AALEEVERLK	AALEEVERLK	3	AALEEVERLK3																											4754.83	12436.1	65519.9		5127.35	7129.31	4494.7							3311.53
Q9H0D6	Q9H0D6	XRN2_HUMAN	XRN2	5'-3' exoribonuclease 2	1	AALEEVYPDLTPEETR	AALEEVYPDLTPEETR	2	AALEEVYPDLTPEETR2	198577	300012	372536	406369	258747	301895	297796	333825	297148	132636	216281	212125	108471	169657	125731	134748	205630	147964	81862.8	142321	95480.1	186198	264227	78325.9	203931	269027	240196	125985	143377	242323	179901	318676	368722	588584	222568	875614	1017060	641880	1005710	834796
Q9H0D6	Q9H0D6	XRN2_HUMAN	XRN2	5'-3' exoribonuclease 2	1	AALEEVYPDLTPEETRR	AALEEVYPDLTPEETRR	3	AALEEVYPDLTPEETRR3	80150.7	28607.6	4604.84	42099.3	18034.2	4750.62	62757.1	4410.23	3540.37	32733.3	8042.69		13127.8	7899.75	2349.54	20567.8	11842.6	2493.2	19062.3	8488.04	2537.67	17455.9	17327.4	1351.03	23620.5	21282.6	72376.9	66977.3	42068.6	32319.9	31800	27288	26537.1	205417	6482.07	38059	240259	137058	125226	123733
P78549	P78549	NTH_HUMAN	NTHL1	Endonuclease III-like protein 1	1	AALEEWLPR	AALEEWLPR	2	AALEEWLPR2		7631.08	8046.34	10974.8			9046.92	7558.97	9930.29	6500.67	7848.09	7669.01																						12638.9			32808.5	24344.6	20368.2	31199.8
Q9NRV9	Q9NRV9	HEBP1_HUMAN	HEBP1	Heme-binding protein 1	1	AALEGTATYR	AALEGTATYR	2	AALEGTATYR2	57649.9	43629.8	48078.8	65315.7	42386.8	43517.8	61258	40037.2	41901.5	30187.2	49303.9	39125.5	41378.6	48789.2	37974.8	43885	53350.1	34030.1	28927.6	36288.6	28782.4	33120.6	41302.8	14532.6	16988.6		25739.5	17419.1	19351.1	29636.5		19757.2	18326	19781.2	19500.1		55360.9	39190.3	46148.4	58855.9
Q13049	Q13049	TRI32_HUMAN	TRIM32	E3 ubiquitin-protein ligase TRIM32	1	AALEGVSK	AALEGVSK	2	AALEGVSK2	17531.5	7809.71	14879.1	8585.21				22682.7		22347.8	16954.8	13229.6	17805.3		17785.3		16686.3	14763		9247.33						10808.6	23667.9	32359.7		20787.1	7175.25			28258.9	48765.2			25004.3
CON_P35527;P35527	CON_P35527;P35527	K1C9_HUMAN	KRT9	Keratin, type I cytoskeletal 9	1	AALEKSLEDTK	AALEKSLEDTK	2	AALEKSLEDTK2																										12377		11054.2	196418			18176.7	14020.1	13893.1
Q8N960	Q8N960	CE120_HUMAN	CEP120	Centrosomal protein of 120 kDa	1	AALELEMWK	AALELEMWK	2	AALELEMWK2	5624.53	6404.55	9767.49	5667.85	7828.02	8088.62	7470.35	6920.12	8751.88	6092.14	8101.89	6997.69	5184.22	5092.03	4800.41			2217.94							25086.6	30467.6	15168.6	13403.8	26656.1	15468.7	28666.2	34859.9	35711.4	7409.15			23479.7	8572.08	15350.2	16963.6
Q9BV73	Q9BV73	CP250_HUMAN	CEP250	Centrosome-associated protein CEP250	1	AALELLSLDLK	AALELLSLDLK	2	AALELLSLDLK2	34067.1	37467.8	47645.3	38617.8	33939.4	41274.7	34420.4	37257.5	36524.1	25381.4	33362.6	25960.4	16326.1	19511.6	20635.8	9734.16	10172.2	15279.6	1994.78	7583.95	7789.13		6593.71	1679.33		7884.67	2388.06	2940.04						4313.37	4610.95	17147.4	37638.3	5341.01	17435.7	25354.5
Q5PRF9	Q5PRF9	SMAG2_HUMAN	SAMD4B	Protein Smaug homolog 2	1	AALEMQNYR	AALEMQNYR	2	AALEMQNYR2	26397.6	23819.1	24364.5	38912.2	26155.4	26749.1	26061	20100.2	23636.3	18415.2	21423.9	21478.6	12188	18344.3	15980	8587.48	5284.28	6047.77	4846.43	4671.28			5772.02		20426.9	12555.8	16749.7	11787.3	14501	12589.3	14164.2	19821.8	22715.6	13558	9543.77	5454.81	99123.3	62023.3	96102.6	99385.4
P09601	P09601	HMOX1_HUMAN	HMOX1	Heme oxygenase 1	1	AALEQDLAFWYGPR	AALEQDLAFWYGPR	2	AALEQDLAFWYGPR2	10311.2	22355.1	25028.6	25549.7	11078	24794.9	18808	19665.4	23545.2	12478.9	25163.5	20704.7	11954.2	15122.3	12934.1	10121.9	18003.6	27818.5	10407.6	8370.38		9385.66	11285.3	6463.52	5876.2	8623.6	8377.15	8728.12	6272.33	47823.8	9583.3	7509.09	9731.7	4438.14		57001.1	5145.84	2991.29	11949.6	12122.9
P09601	P09601	HMOX1_HUMAN	HMOX1	Heme oxygenase 1	1	AALEQDLAFWYGPR	AALEQDLAFWYGPR	3	AALEQDLAFWYGPR3	3404.07	3902.54			3370.08		3119.12				4799.88		3210.14	4171.83				2900.17			1997.71		2750.97													2766.25
Q92797	Q92797	SYMPK_HUMAN	SYMPK	Symplekin	1	AALEQLLK	AALEQLLK	2	AALEQLLK2	28142.8	55187.4	68216	45329.9	60917.7	52026.3	30208.4	67383.8	50233.6	37259.2	32996.7	49576.4	9857.02	16554.9	18199.1										25172.5	27797	60904.2	39923	25174.7	44350.4	20628.3	27470.1	41095.5	92770.4	41821.3	99561.9	443545	377771	526732	229221
Q8TAS1	Q8TAS1	UHMK1_HUMAN	UHMK1	Serine/threonine-protein kinase Kist	1	AALEQLQGHR	AALEQLQGHR	2	AALEQLQGHR2																									4104.5	2847.17	4076.24	1956.11	5373.19		4246.34		2790.63	5391.74		6401.33	9227.11	5149.8	6994.66	6871.19
Q14168	Q14168	MPP2_HUMAN	MPP2	MAGUK p55 subfamily member 2	1	AALESGISTK	AALESGISTK	2	AALESGISTK2	6489.29	11000.6		10864.6	10822.5	6705.31	6733.77		8472.67	6400.17						3129.1										4401.3								16814.7	21580.9		18414.3	24140.6	13779.1
O14578	O14578	CTRO_HUMAN	CIT	Citron Rho-interacting kinase	1	AALESQLR	AALESQLR	2	AALESQLR2	13756.4	18950.5	11034.5	14804.9	12333.7	10710.9	17585.9	17001.6	9427.81	17510.5	14883.9	9330.25	19393.1	12703.9	10670.9				5249.54						14316.8	7173.7	31156.5	42644.2	14892.3	23536.3	11842.5	8557.91	19123.7	36428.3			28974.2	51604.7	20850.2	12920.1
O75643	O75643	U520_HUMAN	SNRNP200	U5 small nuclear ribonucleoprotein 200 kDa helicase	1	AALETDENLLLCAPTGAGK	AALETDENLLLC(UniMod:4)APTGAGK	2	AALETDENLLLC(UniMod:4)APTGAGK2	163188	168040	235475	221232	112073	205712	218114	203965	219385	102733	203392	199683	107884	168450	144397	55256.6	78707.1	89805	10369.7	30965.9	22630.1	11617.6	23622.6	4952.32	54593.1	77251.7	28452.4	30017.5	68906.2	44253.4	81489.3	67989.9	69367.9	15612.6	19110.4	26081.9	55983.7	25446.2	94501.7	56976.8
Q8IWT3	Q8IWT3	CUL9_HUMAN	CUL9	Cullin-9	1	AALETPIIQGQDGSPELLIR	AALETPIIQGQDGSPELLIR	2	AALETPIIQGQDGSPELLIR2			1056.46		2256.58	2066.6	1632.55		939.346	1085.77	1111.78	1596.65	693.228												1669.36		1375.64	1738.29	1956.38	2010.39	2411.02	3882.34		2006.69		3278.54	4914.26	1212.23	6995.56	3430.74
P42345	P42345	MTOR_HUMAN	MTOR	Serine/threonine-protein kinase mTOR	1	AALETVDR	AALETVDR	2	AALETVDR2		23612.3		14925.3	10074.2	20106.8	8634.35	19278.8	13163	28466.9	15293			16422.3																				62347.7				66146.6
Q53GL7	Q53GL7	PAR10_HUMAN	PARP10	Protein mono-ADP-ribosyltransferase PARP10	1	AALEVHVQEETVGPWR	AALEVHVQEETVGPWR	3	AALEVHVQEETVGPWR3	4855.78	3113.95		2317.68	2660.67	3344.93	3486.93	3738.72		2986.38	1723.58	1825.37	2424.2	2476.73											3993.66		2480.89			2967.88			2978.95				3829.43		5584.64	4858.85
Q9BRX8	Q9BRX8	PXL2A_HUMAN	PRXL2A	Peroxiredoxin-like 2A	1	AALEYLEDIDLK	AALEYLEDIDLK	2	AALEYLEDIDLK2	214278	270292	299570	299642	276043	370610	262185	276110	438687	136159	348860	398653	291449	291382	349647	387733	389709	485002	140852	474781	560191	106505	535991	128824	61034.7	78194.9	35861.1	23949.7	84331.3	75618.5	75481.6	85220.3	91473.4	14129.8	7130.4	58175.5	44549.3		58801	44443.4
Q99707	Q99707	METH_HUMAN	MTR	Methionine synthase	1	AALFALQNLFEEK	AALFALQNLFEEK	2	AALFALQNLFEEK2	26300.3	8797.88	7421.67	17250.2	7424.74	9161.46	16050.5	4354.5	11316.6	7689.95	8975.58			6257.24	6079.61										17457.7	21384.3	13228.7	9965.7	18058.8	11348.7	17038.2	16764.7	13641.4	18637.7	4320.27	18530.8	60430.5	21215.3	46096	73102.5
Q12872	Q12872	SFSWA_HUMAN	SFSWAP	Splicing factor, suppressor of white-apricot homolog	1	AALFLQTLK	AALFLQTLK	2	AALFLQTLK2	16380.8	13123	11136.9	17095.6	10750.2	14133.5	20099.4	7926.8	7965.5	14151.1	9334.3	7371.43	7492.06	5186.18	5553.28	2224.3	1550.95	2496.45							4463.71	5415.68	7209.57	4023.18	7874.79	5617.44	3842.14	4688.3	5046.35	7666.94	2194.06	13575.4	85327.2	44502.8	68474.6	66220.8
P42684	P42684	ABL2_HUMAN	ABL2	Tyrosine-protein kinase ABL2	1	AALGAVPISGK	AALGAVPISGK	2	AALGAVPISGK2	21085.9	19870.3	17256.2	24275.1	14614.6	16361.7	16818.4	15850.8	13707.2	11847.2	20021.7	11231.1	6332.24	9002.17	7728.67		3190.59	2787.36	2359.71						3099.46	4391.18	7457.9	5727.31	6584.15	6519.65	3701.03	3942.06	7011.81	10916	13352		28751.4	46705.7	27849.5	19706.7
P11172	P11172	UMPS_HUMAN	UMPS	Uridine 5'-monophosphate synthase	1	AALGPLVTGLYDVQAFK	AALGPLVTGLYDVQAFK	2	AALGPLVTGLYDVQAFK2	335182	323308	466567	433205	233347	451672	366401	363670	393665	296812	401214	405276	328127	351726	348339	354191	415869	457550	179832	364790	370898	216904	495484	125703	174058	181127	96229.3	98942	270795	92553.5	167592	212150	141532	87754.8	14487.6	105434	178669	70747.2	169620	240850
P11172	P11172	UMPS_HUMAN	UMPS	Uridine 5'-monophosphate synthase	1	AALGPLVTGLYDVQAFK	AALGPLVTGLYDVQAFK	3	AALGPLVTGLYDVQAFK3	28472	38131.7	30889.6	35937.9	22072.5	28878	39964.3	25446.6	30265.1	35084	38825.4	28674.1	28444.2	26952.6	16352	31829.9	40928.2	28959.5	12942.9	27729.9	23821.1	16718.1	45309.7	9000.43	9804.55	6694.2	8875.93	10366.8	12396.4	5102.32	9135.71	10878.9	8100.74	4616.15			9316.36	4880.48	14441.3	17990.5
O95382	O95382	M3K6_HUMAN	MAP3K6	Mitogen-activated protein kinase kinase kinase 6	1	AALGVLGPEVEK	AALGVLGPEVEK	2	AALGVLGPEVEK2	5713.4	6939.11	8426.03	5842.95	6142.14	9700.06	5332.8	6786.46	7192.51	6591.98	5503.42	8559.21	2573.96						1914.46								11898.2	8611.56		8162.75	3891.04			25094.9	17588.6	4358.95	22730.7	22407.4	15004.3	7258.54
Q9UIF9	Q9UIF9	BAZ2A_HUMAN	BAZ2A	Bromodomain adjacent to zinc finger domain protein 2A	1	AALHDPGFPSYCQSLK	AALHDPGFPSYC(UniMod:4)QSLK	2	AALHDPGFPSYC(UniMod:4)QSLK2	11204.6	9704.59	8082.06	15913.6	10156.5	9107.96	11364.4	8065.07	7545.62	6277.19	7057.52	5172.02																									3391.89		4611.51	3270.52
Q9UIF9	Q9UIF9	BAZ2A_HUMAN	BAZ2A	Bromodomain adjacent to zinc finger domain protein 2A	1	AALHDPGFPSYCQSLK	AALHDPGFPSYC(UniMod:4)QSLK	3	AALHDPGFPSYC(UniMod:4)QSLK3	21631.5	14548.4	17181.2	26992	17948.4	17230.5	20509.3	14281.7	14423.6	8865.11	10180.5	11127.6	2482.24	3067.53									1867.26	825.243										2933.51		1819.04	2653.93	2118.73
P41227	P41227	NAA10_HUMAN	NAA10	N-alpha-acetyltransferase 10	1	AALHLYSNTLNFQISEVEPK	AALHLYSNTLNFQISEVEPK	2	AALHLYSNTLNFQISEVEPK2	55857.4	25873.2	29080.8	28681.9		27582.2	35825.3	26610	28016.6	14661.9	28509.5	23640.4	30208.1	21629.8	23988.1	31707	35596.5	24438.6		24314.1	14377.1		25458.1		33317.3	38089.1	5159.57		43153.1		28039.1	34299.9	15219.5			13519.9			19869.1	21843.9
P41227	P41227	NAA10_HUMAN	NAA10	N-alpha-acetyltransferase 10	1	AALHLYSNTLNFQISEVEPK	AALHLYSNTLNFQISEVEPK	3	AALHLYSNTLNFQISEVEPK3	7933.08	11661.5	6483.15	16168.1	4116.77	5311.57	9156.74	5702.46	6614.57	9087.7	10887.8	3807.03	3740.62	13060.6	6401.9	4222.09	4871.21	5219.93		4903.02	6116.48		11739.1		7301.84	11131.9			14642.6		12132.9	7964.64	5070.34		2083.53		6297.58		8395.54	13672.9
Q8NDH3	Q8NDH3	PEPL1_HUMAN	NPEPL1	Probable aminopeptidase NPEPL1	1	AALHPPALAVLSHTPDGATQTIAWVGK	AALHPPALAVLSHTPDGATQTIAWVGK	4	AALHPPALAVLSHTPDGATQTIAWVGK4	16518.6	5824.38	7898.46	15116.5	7479.23	7826.3	14215.6		7649.69	3914.77	8234.13	7663.64	9386.01	9087.42	6669.25	8136.93	9156.49			6135.36	6668.52		11418.7														3565.56		3681.79	4934.07
Q86V59	Q86V59	PNM8A_HUMAN	PNMA8A	Paraneoplastic antigen-like protein 8A	1	AALIEVGEGVNLSTIPR	AALIEVGEGVNLSTIPR	2	AALIEVGEGVNLSTIPR2	4568.69	5018.02	5760.95	4601.39	5358.92	4426.88	5217.62	5199.05	4444.12	4352.72	3425.17																							3565.89			2961.79	8307.49	10382.4	3440.24
Q9H0L4	P33240;Q9H0L4	CSTFT_HUMAN	CSTF2T	Cleavage stimulation factor subunit 2 tau variant	0	AALIMQVLQLTADQIAMLPPEQR	AALIMQVLQLTADQIAMLPPEQR	2	AALIMQVLQLTADQIAMLPPEQR2			5604.55	7766.78			6456.92			3881.88																	6531.18				6122.25						11490.3	7063.95	9498.17	13547.9
Q9H0L4	P33240;Q9H0L4	CSTFT_HUMAN	CSTF2T	Cleavage stimulation factor subunit 2 tau variant	0	AALIMQVLQLTADQIAMLPPEQR	AALIMQVLQLTADQIAMLPPEQR	3	AALIMQVLQLTADQIAMLPPEQR3	10147.6	12202.2	10982.1	22522.9	4379.94	8413.74	23994.2	8982.99	6187.5	14010	9983.2	4324.37	6765.37	5368.62	5474.74	5898.52	5564.45	8022.3	3574.54	5820.74	2781.43		8482.89	2302.51	10000.3	11069.4	7737.66	8749.13	11142.9	4662.51	8139.77	8984.65	1501.91	7100.18	2853.23	8052.71	28849.3	25154.5	17146.8	34756.3
Q96QT4	Q96QT4	TRPM7_HUMAN	TRPM7	Transient receptor potential cation channel subfamily M member 7	1	AALIPDWLQDR	AALIPDWLQDR	2	AALIPDWLQDR2																										10802.2						9674.82	6390.19				8894.2			14149.4
Q3KQV9	Q3KQV9	UAP1L_HUMAN	UAP1L1	UDP-N-acetylhexosamine pyrophosphorylase-like protein 1	1	AALLAELALLEPEALR	AALLAELALLEPEALR	2	AALLAELALLEPEALR2	47652.7	45636.4	60740.8	63613.8	36435.2	53784	58245.3	29479	50042.2	35371.5	51771.1	55540.1	24738.7	49385.2	48241.6	29148.6	53874.9	54982.3	17773.9	33345.1	26203.4	18555	32896.5		10563.7		9988.92	9921.84		11374.6				8945.34			11002.4	5273.9	9622.72	16520
Q3KQV9	Q3KQV9	UAP1L_HUMAN	UAP1L1	UDP-N-acetylhexosamine pyrophosphorylase-like protein 1	1	AALLAELALLEPEALR	AALLAELALLEPEALR	3	AALLAELALLEPEALR3	22017.4	17835.7	14857.6	17972.6	10654.3	19078.8	25601.7	20206.5	16071.1	11803.5	21324.4	19970.8	13772.1	15402.2	19773	15072.5	19968.6	16764.8	5504.84	16629.6	9600.63	4201.32	15102.7		4626	3728.76	1213.35	5898.81	3301.46	3124.53				3582.91			4941.68	2378.54	2997.24	5844.32
O00401	O00401	WASL_HUMAN	WASL	Actin nucleation-promoting factor WASL	1	AALLDQIR	AALLDQIR	2	AALLDQIR2	76545.1	58991.1	42159.8	62896.1	72811.2	63178.4	53155.5	59758.1	60545.7	83412.9	73198.6	61234.7	132904	81255.5	65465.7	95151.5	66133.9	52006.6	56050.9	43768	34206.9	38871.7	40179.3	35814.2	13316.8		17335	11830.1		17424.6		11391.8	13899	24713.6	21359.7	16853.8	43934.2	52953.4	23333.7	78900.3
Q9C0C9	Q9C0C9	UBE2O_HUMAN	UBE2O	(E3-independent) E2 ubiquitin-conjugating enzyme	1	AALLEAGMPECTEDK	AALLEAGMPEC(UniMod:4)TEDK	2	AALLEAGMPEC(UniMod:4)TEDK2	130772	126206	126029	140812	101584	89279.1	127536	111265	112575	82005.2	122782	111689	82683.9	112914	95618.8	43294.6	55752.1	52813.7	24471.7	30561.1	23011.8	20552.4	34129.8	10247.4	6784.3	7769.43	11488.3	10946.6	5101.03	11005.6	8519.18	6970.14	8928.49	7353.67	8683.18	6985.49	19336.7	15076.1	36371.1	34057.1
Q96EV2	Q96EV2	RBM33_HUMAN	RBM33	RNA-binding protein 33	1	AALLEFEER	AALLEFEER	2	AALLEFEER2	51298.6	49966.2	67223.9	50607.4	50399.8	58562.6	48717.2	49441.4	50895.5	43049.4	50848.3	43145.3	24775	25721.2	29252.5	18608.2	20721.2	25842.2	13730.4	17811.6	17191.3	14449.7	19444.5	12501.7	7661.04	15546.4	23224.4	11826	11763	19154.7	17749	18316.1	13740.4	56020.3	13011		135677	71061.8	71929.4	81839.3
Q8ND90	Q8ND90	PNMA1_HUMAN	PNMA1	Paraneoplastic antigen Ma1	1	AALLELTGAVDYAAIPR	AALLELTGAVDYAAIPR	2	AALLELTGAVDYAAIPR2	2780.35		3946.2	1943.77	3278.41	2849.1	3874.03	2077.65		1582.08																						3206.97					3161.16		2431.81
Q8ND90	Q8ND90	PNMA1_HUMAN	PNMA1	Paraneoplastic antigen Ma1	1	AALLELTGAVDYAAIPR	AALLELTGAVDYAAIPR	3	AALLELTGAVDYAAIPR3		5936.64	5613.92	5311.1			7684.59	5118.91	5593.55																						3185.17					4904.21	9740.29	2896.95	8277.1	8769.96
Q13813	Q13813	SPTN1_HUMAN	SPTAN1	Spectrin alpha chain, non-erythrocytic 1	1	AALLELWELR	AALLELWELR	2	AALLELWELR2	279771	372764	401962	445998	188752	196624	261423	341684	156217	241462	325965	204374	281275	219356	137799	162785	282058	224840	59936.5	62414.8	24216.4	71293.2	83027.3	35127.9	60518	152004	164439	481929	92018.8	43929.2	233627		73206.3	366679		56818.3	91896.5	38001.6		112284
Q92616	Q92616	GCN1_HUMAN	GCN1	Stalled ribosome sensor GCN1	1	AALLETLSLLLAK	AALLETLSLLLAK	2	AALLETLSLLLAK2	8480.62	4338.41	4974.43	9504.92	5226.84	4748.62	9228.86		3091.21	5811.3	3321.47	5799.6		2608.6																				4695.9			10946.6	4358.59		11561.6
Q8IZT6	Q8IZT6	ASPM_HUMAN	ASPM	Abnormal spindle-like microcephaly-associated protein	1	AALLIQK	AALLIQK	2	AALLIQK2																											16440.2	24962.4						25672.9	30723			26091.4
P49641	P49641	MA2A2_HUMAN	MAN2A2	Alpha-mannosidase 2x	1	AALLLDQYR	AALLLDQYR	2	AALLLDQYR2		11412.3	10648.4	9962.51					6208.16	6131.06	4979.41	6481.97	5593.39				6745.01	10122.6	4359.53			5696.04						10282.9
Q9Y613	Q9Y613	FHOD1_HUMAN	FHOD1	FH1/FH2 domain-containing protein 1	1	AALLNFDEFAVSK	AALLNFDEFAVSK	2	AALLNFDEFAVSK2	183565	214940	242128	212422	156732	251579	142478	200615	194618	98114.2	204531	195903	69202.6	73240.1	74006.8	14680.7	23135.9	32273	12864.2	12587.1		10989.7	17737.5		109582	151531	113111	53705.5	125877	98294.1	120677	149595	137973	84454.9	19121.5	217462	564776	186320	606229	538430
Q9Y613	Q9Y613	FHOD1_HUMAN	FHOD1	FH1/FH2 domain-containing protein 1	1	AALLNFDEFAVSKDGIEK	AALLNFDEFAVSKDGIEK	3	AALLNFDEFAVSKDGIEK3							1614.79																		1725.5	6023.95	3421.05	4081.12	19310.7	2572.53		3531.32					6819.32	3960.89		7849.65
P07814	P07814	SYEP_HUMAN	EPRS1	Bifunctional glutamate/proline--tRNA ligase	1	AALLNQHYQVNFK	AALLNQHYQVNFK	2	AALLNQHYQVNFK2			11335.3		8393.94	14723.2	12219.6	8000.31		8813.33	10811		5763.82																24229.4					21391.1			65012.2	24408.9	41093.7	41524.9
P07814	P07814	SYEP_HUMAN	EPRS1	Bifunctional glutamate/proline--tRNA ligase	1	AALLNQHYQVNFK	AALLNQHYQVNFK	3	AALLNQHYQVNFK3	18546.1	9389.67	12163.3	10754.8	12821	11812.4	16126	9371.5	8989.68	13213.9	10488.7	8974.73	8930.62	7494.02	9194.38	11814.2		5983.93	5238.01						10785.8	10899.9	11060.3	18379.9	16284.3	5050.64	11948.4	13954.5	8983.57	14659.7	6767.2	10176.9	53120.7	30001.4	54617.4	63150.4
P35251	P35251	RFC1_HUMAN	RFC1	Replication factor C subunit 1	1	AALLSGPPGVGK	AALLSGPPGVGK	2	AALLSGPPGVGK2	7826.77	3279.53	2540.5	4080.88	4206.33		6907.82	3377.01		7968.15			2408.68														10358.5	10598.1	1879.84	4973.35		1788.8	4280.8	20158.5	15468.9	4430.51	51460.4	52403.3	34833.5	34039.5
Q6PGP7	Q6PGP7	SKI3_HUMAN	SKIC3	Superkiller complex protein 3	1	AALLSPGDPAIWAGLMAACHADDK	AALLSPGDPAIWAGLMAAC(UniMod:4)HADDK	3	AALLSPGDPAIWAGLMAAC(UniMod:4)HADDK3	4828.04	7813.35	11072.5	10185.9	4671.41	6537.82	7579.3	9026.22	5557.88	4010.71	5509.61	5727.26		2740.93			1769.1						2790.99					1446.05									6078.45			4029.44
Q9Y5B9	Q9Y5B9	SP16H_HUMAN	SUPT16H	FACT complex subunit SPT16	1	AALLTER	AALLTER	2	AALLTER2	25301.8	24714.8	14195.2	21972.8	17577.2		39981.9	10501.2	9298.94	110145	17031.1		14934.9													23272.3	65646.5	105542	6441.95	20448.2	27271.7	6048.46		444604	89328.3		150508	325855	95251.6	73569.4
Q969F9	Q969F9	HPS3_HUMAN	HPS3	BLOC-2 complex member HPS3	1	AALMDASQLEPGEK	AALMDASQLEPGEK	2	AALMDASQLEPGEK2	9269.77	10840.3	12812.3	12057.4	10059.7	9556.4	10704.8	7808.48	10632.5	5432.98	9755.76	10280.2		6229.07					2007.69						15976	15509.6	12836.5	10683.2	14123.4	14610	15358.9	21164.9	17333.7	7253.07	9503.16	11992	30959.1	18464.9	24969.3	27502
Q14980	Q14980	NUMA1_HUMAN	NUMA1	Nuclear mitotic apparatus protein 1	1	AALMESQGQQQEER	AALMESQGQQQEER	2	AALMESQGQQQEER2	109284	27533.6	5052.89	40405.8	32552		67982.1			16598.7	11259.5		13325.9												324057	209582	132383	178421	241125	91212.8	379979	282583	149185	248993	144324	103248	616237	327259	220897	703767
Q9P287	Q9P287	BCCIP_HUMAN	BCCIP	BRCA2 and CDKN1A-interacting protein	1	AALMFANAEEEFFYEK	AALMFANAEEEFFYEK	2	AALMFANAEEEFFYEK2	251600	323587	290537	322641	170554	257771	284706	264530	239149	156712	331080	245844	185276	229761	163318	86590.6	155146	153959	26221.5	66708.1	50003.9	43250.4	82855.5	30566.9	70911.3	201712	269654	62393.8	121335	108124	93059.6	97999.6	77868	25871.2	13492	17484.2	194960	63721.4	150331	444323
Q3ZAQ7	Q3ZAQ7	VMA21_HUMAN	VMA21	Vacuolar ATPase assembly integral membrane protein VMA21	1	AALNALQPPEFR	AALNALQPPEFR	2	AALNALQPPEFR2	314419	276224	307545	420660	271155	321590	424898	251172	274896	233469	371620	237427	234896	272633	246162	310414	384327	371517	221133	368439	248988	352115	603386	158409	63242.1	71551.2	34371.1	52750.2	93260.9	57791.5	70359.4	65414.7	54488.7	27988.3		61601.1	58139	29827.7	67123.9	44761.4
Q8N0Z3	Q8N0Z3	SPICE_HUMAN	SPICE1	Spindle and centriole-associated protein 1	1	AALNATNAVK	AALNATNAVK	2	AALNATNAVK2			2616.8	3428.37						4518.35			4029.58												10978.8	8622.1	9691.17	10695.5		8402.39	6865.29	10316.7	11152.3	11804.3	12881.2		16014.4	13700.4	12326	17758.5
Q6PGP7	Q6PGP7	SKI3_HUMAN	SKIC3	Superkiller complex protein 3	1	AALNELLK	AALNELLK	2	AALNELLK2	88063.9	88378.8	90875.6	96662.3	72810	87093.5	85572	88655.3	88722.7	55578	96314	90093.1	33240	41795.3	33992.2		13787.8	14887.3	6351.38				8477.67		42719.1	43606.4	59179.8	47642.3	48049.3	43622.7	57145.9	42870.1	48941.3	55974.6	34032.4	31377.9	234222	172035	201600	158587
Q8WVV9	Q8WVV9	HNRLL_HUMAN	HNRNPLL	Heterogeneous nuclear ribonucleoprotein L-like	1	AALNGADIYAGCCTLK	AALNGADIYAGC(UniMod:4)C(UniMod:4)TLK	2	AALNGADIYAGC(UniMod:4)C(UniMod:4)TLK2	12704.5		11841.8	8674.27			11500.9	7650.02	9596.37
O95602	O95602	RPA1_HUMAN	POLR1A	DNA-directed RNA polymerase I subunit RPA1	1	AALNLPEAASYDEVR	AALNLPEAASYDEVR	2	AALNLPEAASYDEVR2	192514	262223	262851	269353	191256	250357	289808	221929	267869	139074	265750	248273	71823.5	125410	105927	52607.5	51040.4	56658.9	23326	36269.1	27454.1	16443.7	22844.8	10705.1	84828.9	111866	93209	69958.9	113540	87227.1	107218	105424	171575	91362.2	29048.8	162792	509292	333525	568608	541940
Q8IUC4	Q8IUC4	RHPN2_HUMAN	RHPN2	Rhophilin-2	1	AALNQQILK	AALNQQILK	2	AALNQQILK2	13271.2	7231.5	5373.78	7078.51	6619.11	7977.29	8533.6	6124.89		6801.05	3995.11	5720.47													2839.14	3026.55	4447.33	3934.64	3764.77		4661.47	2448.36	4144.16	7452.03	12095.1		26275.5	20146.3	14695.8	19002.4
P78316	P78316	NOP14_HUMAN	NOP14	Nucleolar protein 14	1	AALPGLDVLIYLK	AALPGLDVLIYLK	2	AALPGLDVLIYLK2	22949.6	14721.5	9207.2	45403.5	24439.3	21509.3	30004.4	19921.2	32378.2	14783.6	28435.1	16908.8					3048.52						3792.45		68322.9	167030	16514.6	25734.1	207004	44204.1	85278.1	200578	92696.6	36000.5	13062.8	109580	62813.9	31043.3	112268	86365.1
Q7Z6Z7	Q7Z6Z7	HUWE1_HUMAN	HUWE1	E3 ubiquitin-protein ligase HUWE1	1	AALPLTTSDTK	AALPLTTSDTK	2	AALPLTTSDTK2	290293	268624	269944	308609	223250	278203	280069	257966	275645	166948	293180	258555	194813	276232	219370	109230	162692	139925	48960.4	70555.3	56588.7	33395.5	52605.2	23714.4	47390.1	46337.3	111311	98714.4	16766.8	82906.4	56956.6	22677.6	71036.4	74566.4	211251		101334	127529	149656	165300
Q92481	Q92481	AP2B_HUMAN	TFAP2B	Transcription factor AP-2-beta	1	AALPQLSGLDPR	AALPQLSGLDPR	2	AALPQLSGLDPR2	46632.1	39458	25480.1	39753.1	21702.2	32981	42832.8	32611.7	35286	24789.1	35417.9	21491.2	12218.4	20688	19487.2	12467.6	17642.4	13707.5	7001.8			3947.54		6057.79	26977.2	35368	33088.4	30342.2	40567.2	23922.7	38124.6	43351.1	36306.4	46086.4	8709.84	49552.4	99596.9	63774.9	78721.2	102778
Q9H3S7	Q9H3S7	PTN23_HUMAN	PTPN23	Tyrosine-protein phosphatase non-receptor type 23	1	AALPTPALSPEDK	AALPTPALSPEDK	2	AALPTPALSPEDK2	168499	146665	154268	204465	145366	143959	162998	136465	147448	86572.5	176776	144844	51896	88426.5	68136.9	13037.5	18387.9	18130.3	10921.1	17516.2	12857.9	13641.3	18900.1	8310.02	175383	162918	118256	113319	167303	130757	165433	186000	216098	72428	139162	66463.9	463552	262473	434255	326615
O00459	O00459	P85B_HUMAN	PIK3R2	Phosphatidylinositol 3-kinase regulatory subunit beta	1	AALQALGVAEGGER	AALQALGVAEGGER	2	AALQALGVAEGGER2							7518.68			6420.9																		10635.8									39175.8	25777.9	32226.9	24495.1
Q9H444	Q96CF2;Q9H444	CHM4B_HUMAN	CHMP4B	Charged multivesicular body protein 4b	0	AALQALK	AALQALK	2	AALQALK2	39597.6	36765.1		31167.7	22098.2	11617.5	40335.1	28162.5			27323.3		120160			85664.3		23357		51539.7		73795.5	34946.1	59243.4														11513.5	3558.73
O00139	O00139	KIF2A_HUMAN	KIF2A	Kinesin-like protein KIF2A	1	AALQEEEQASK	AALQEEEQASK	2	AALQEEEQASK2	342510	233680	202895	310798	234054	165458	302095	152615	157011	228670	206982	115992	271041	202577	107561	96044.5	76033.7	44937.4	26590.6	19138	9863.43	16233	19236.4	7373.97	108931	84965.2	102115	73547	121356	83598.5	109682	168103	120916	68017.4	133458	19811.3	267160	133430	263293	564916
P49327	P49327	FAS_HUMAN	FASN	Fatty acid synthase	1	AALQEELQLCK	AALQEELQLC(UniMod:4)K	2	AALQEELQLC(UniMod:4)K2	604211	474351	690902	604666	416074	699324	665790	526688	693761	250919	542014	729754	431061	619348	626018	345078	476313	523300	104732	283713	183879	48672.1	149643	30764															16309.7	18476.5
Q9H773	Q9H773	DCTP1_HUMAN	DCTPP1	dCTP pyrophosphatase 1	1	AALQEELSDVLIYLVALAAR	AALQEELSDVLIYLVALAAR	2	AALQEELSDVLIYLVALAAR2	41054.6	16200	18568.6	51617	11950	37761	12229.2	14894.3	44935.5		20849.6	18932.2	10277.8	18947.9	27832.1	11647.4	24120.7	23609.9	8334.16	44227.3	15419.9		45578.6	6784.46	9562.71			19786.3									5194.14			5880
Q9H773	Q9H773	DCTP1_HUMAN	DCTPP1	dCTP pyrophosphatase 1	1	AALQEELSDVLIYLVALAAR	AALQEELSDVLIYLVALAAR	3	AALQEELSDVLIYLVALAAR3	178438	80219.7	92733.3	180871	89544.8	105046	55063.7	56969.5	215251	29130.1	55430.1	66741.3	59951.8	82431	118191	46353.3	103264	76842	35465.7	161618	51687.3	29991.5	255580	46411.6	22220	15008.1	13878.7	58276.2	9573.38		37800.8			18370.3	5786.46		13431.4	11437.8	9104.75	16219.3
P50583	P50583	AP4A_HUMAN	NUDT2	Bis(5'-nucleosyl)-tetraphosphatase [asymmetrical]	1	AALQEGHQFLCSIEA	AALQEGHQFLC(UniMod:4)SIEA	2	AALQEGHQFLC(UniMod:4)SIEA2	64252.7	58174.8	82023.1	61041.8	32771.4	72323.9	66560.6	54910.6	70457.4	25633.2	56513.9	59219.1	37772.7	39509.1	39810.8	18292.2	20842.5	18438.8		15301.7	11653.4	10139.7	20676.5
P62851	P62851	RS25_HUMAN	RPS25	Small ribosomal subunit protein eS25	1	AALQELLSK	AALQELLSK	1	AALQELLSK1	729.623										1242.95														4181.28	3652.42	2051.41	2493.99	1803.83	1740.4	4120.57	1758.09	2492.57				1539.68
P62851	P62851	RS25_HUMAN	RPS25	Small ribosomal subunit protein eS25	1	AALQELLSK	AALQELLSK	2	AALQELLSK2	2611540	2552490	2276160	2829820	2428810	2119920	3049810	2398380	2385560	3675940	3448400	2332270	3692150	3180350	3060300	3781740	3428920	3293970	3952570	3663510	2829640	3895900	4112740	2556950	6634010	6738110	6038840	6934570	6556790	6188690	6990440	6604990	6278750	5247010	1984220	1241940	4748180	3951430	3911970	4362260
P62851	P62851	RS25_HUMAN	RPS25	Small ribosomal subunit protein eS25	1	AALQELLSKGLIK	AALQELLSKGLIK	3	AALQELLSKGLIK3																									2956.85	4813.37		10420.2	44540.9			6300.98							2985.04
Q9H9Y6	Q9H9Y6	RPA2_HUMAN	POLR1B	DNA-directed RNA polymerase I subunit RPA2	1	AALQELTR	AALQELTR	2	AALQELTR2	57030.6	42967.7	41180.2	48707.4	38522.9	44824.2	51453.9	32708.8	28213.1	40127	42004	29007.1		19206.3				7317.92				4266.5	7575.03					34721.8						68409.7	33156.1	11467.6	159114	169164	156986	122712
O60287	O60287	NPA1P_HUMAN	URB1	Nucleolar pre-ribosomal-associated protein 1	1	AALQILKPEEHMYLK	AALQILKPEEHMYLK	2	AALQILKPEEHMYLK2																									8830.19	9762.5	2788.77	3011.93	12649.8	3375.81	9253.73	12088.4	5236.17	4853.96		5369.09	15890.7		7402.95	6833.26
O60287	O60287	NPA1P_HUMAN	URB1	Nucleolar pre-ribosomal-associated protein 1	1	AALQILKPEEHMYLK	AALQILKPEEHMYLK	3	AALQILKPEEHMYLK3	4175.06	2587.93		5658.55	2325.47	2451.06						3004.27													37178.7	53263.5	19837.3	26297.6	51420.2	17109.3	51948.8	57919.5	22717.5	48594.8		21037.2	80934.7	16125.3	35994.6	63750.1
O96013	O96013	PAK4_HUMAN	PAK4	Serine/threonine-protein kinase PAK 4	1	AALQLVVDPGDPR	AALQLVVDPGDPR	2	AALQLVVDPGDPR2	167847	176323	202895	169351	143765	185386	172303	169296	199572	117693	199494	198152	120351	172295	170819	65207.1	112961	100532	10758.9	20930	20516.5	7421.65	19358.6	4399.84	95670.3	94883.4	41095.6	31790.1	114293	65488.8	88477.2	97137.5	114671	23174.8	40641.7	54406.9	95569.8	38286.8	100535	250652
Q8WZA9	Q8WZA9	IRGQ_HUMAN	IRGQ	Immunity-related GTPase family Q protein	1	AALQSQAEALR	AALQSQAEALR	2	AALQSQAEALR2	30709.7	14329.9	19171.5	25380.2	18272.7	21268.6	23415.9	10454.3	15301.5	18773.2	19039	13107.2	15728.2	11975.2	18149.8	11059.6	11888.5	8410.44	2547.11	4321.38	3173.16	2739.99	3353.5		5131.77		5407.16	5908.67	5209.82	3493.04	7100.87	4209.12	5650.6	10788.9	15930.4		19021.9	18949.5	33040.2	76520.9
Q96MT8	Q96MT8	CEP63_HUMAN	CEP63	Centrosomal protein of 63 kDa	1	AALQSQENLIHEAR	AALQSQENLIHEAR	2	AALQSQENLIHEAR2							1964.43					862.755													21572	27236.7	8089.4	8985.16	27534	5811.2	25576.1	22110.2	15079.5	7404.94		6078.7	13779.2	5294.03	6253.11	15267.2
Q96MT8	Q96MT8	CEP63_HUMAN	CEP63	Centrosomal protein of 63 kDa	1	AALQSQENLIHEAR	AALQSQENLIHEAR	3	AALQSQENLIHEAR3	3593.56			3138.78			1938.61																		28613.9	22536.6	11479.9	16361.4	27481.5	11708.9	25928	21321.9	15340.2	11287.8			22285.7		10912.5	16918.4
O43524	O43524	FOXO3_HUMAN	FOXO3	Forkhead box protein O3	1	AALQTAPESADDSPSQLSK	AALQTAPESADDSPSQLSK	2	AALQTAPESADDSPSQLSK2	4379.43			6076.13			5368.22																			3243.65			6468.71	3030.18		8098.7	4794.82	3645.83			23017.3		11455.7	20553.5
Q9H2Y7	Q9H2Y7	ZN106_HUMAN	ZNF106	Zinc finger protein 106	1	AALQTAYVEVQR	AALQTAYVEVQR	2	AALQTAYVEVQR2		2316.51		1893.84			2711.95																		60070.4	79611.7	25328.2	50179.3	112914	35473.4	94268.4	85092.3	58063	47418.5	12447.5	18240.8	66330.9	22814.8	35255.2	43358.1
O00562	O00562	PITM1_HUMAN	PITPNM1	Membrane-associated phosphatidylinositol transfer protein 1	1	AALQVEEESWNAYPYTR	AALQVEEESWNAYPYTR	2	AALQVEEESWNAYPYTR2	6453.73	6420.19	5829.06	10882.8	2418.69	5574.39	6782.82		5642.49	2793.5	6669.17	6569.85		6338	3329.58										6115.17	9414.27	5823.49	6274.52	8861.27	6220.34	7572.39	7009.33	6466.81	4212.18		4280.75	14411.4	4517.46	11479.1	22073
P78527	P78527	PRKDC_HUMAN	PRKDC	DNA-dependent protein kinase catalytic subunit	1	AALSALESFLK	AALSALESFLK	2	AALSALESFLK2	720061	630820	624689	1071050	536797	727701	689612	643600	674890	313019	643712	585544	553677	553908	368245	148411	174363	129414	14915.7	30419	27641.8	13123.3	42042.1		107302	187216	137861	91547.2	195481	118590	160124	203611	143607	151865	40802.6	151311	785345	279833	661500	1626200
O95831	O95831	AIFM1_HUMAN	AIFM1	Apoptosis-inducing factor 1, mitochondrial	1	AALSASEGEEVPQDK	AALSASEGEEVPQDK	2	AALSASEGEEVPQDK2	485168	331404	275814	719132	439769	253780	653016	270022	197801	263859	369652	168088	462486	337188	184207	615927	460056	242390	416939	570854	171886	839024	932573	161628	103868	148289	117479	94681.4	105506	81972	137672	142351	129869	58582.8	114422	26044.7	71121.1	49512.3	69028.4	66520.4
Q04637	Q04637	IF4G1_HUMAN	EIF4G1	Eukaryotic translation initiation factor 4 gamma 1	1	AALSEEELEK	AALSEEELEK	2	AALSEEELEK2	205838	228170	249946	303860	211965	228199	258610	238065	202100	187141	230132	220570	92156.6	142910	110265	34516.1	50564.4	64049.5	20986.2	25777.4	20850.2	15506.5	22818.9	12483.5	16875	10874.6	33942.7	26483.8		33562.6	15936.5	16497.6	30953.1	53464.9	150264		114685	162930	226321	143315
Q04637	Q04637	IF4G1_HUMAN	EIF4G1	Eukaryotic translation initiation factor 4 gamma 1	1	AALSEEELEKK	AALSEEELEKK	2	AALSEEELEKK2	398689	278046	115166	275034	230334	102042	345219	121282	77644.1	313808	190306	50461.2	146040	126079	41231.1	43316.6	49874.9	16322.5	38554.6	17953		18478.6	22244.4		303948	390920	272575	247660	439311	128833	326481	445126	260052	331086	154158	143417	1565940	905616	935811	1377040
Q04637	Q04637	IF4G1_HUMAN	EIF4G1	Eukaryotic translation initiation factor 4 gamma 1	1	AALSEEELEKK	AALSEEELEKK	3	AALSEEELEKK3	334801	158573	71785.6	195501	141674	47494.6	289941	73341.3	34419.1	152227	92840.1	20069	107022	69554.6	30720.7	33887.5	24759	9423.62	25658.4	14554.8		15610.3	11995.5		51347.7	32776.1	57158.2	53182.3	52451.3	70106.8	32082.7	38257.7	50402.6	88301.9	35972.3	34296.2	517228	300631	377777	479246
O43432	O43432	IF4G3_HUMAN	EIF4G3	Eukaryotic translation initiation factor 4 gamma 3	1	AALSEEELER	AALSEEELER	2	AALSEEELER2	129082	135210	119317	118153	110356	116942	142405	93340	108804	82238.3	121439	97271.7	37695.2	50004.2	35117.4	13744.7	19538.4	17390.6		14963.7		10362.2	9802.26		19390.8	23601.5	42261.9	32770.4	13784.1	34943.7	31912.3	23544.7	28997.1	66778	109675	18892.6	301067	205061	258586	192419
O43432	O43432	IF4G3_HUMAN	EIF4G3	Eukaryotic translation initiation factor 4 gamma 3	1	AALSEEELERK	AALSEEELERK	2	AALSEEELERK2	9017.14																											3358.16				6206.56		7231.16			28731.3	15198.2	11364.3	24598.7
O43432	O43432	IF4G3_HUMAN	EIF4G3	Eukaryotic translation initiation factor 4 gamma 3	1	AALSEEELERK	AALSEEELERK	3	AALSEEELERK3																																		4011.69			11584	6687.36		7020.13
Q13362	Q13362	2A5G_HUMAN	PPP2R5C	Serine/threonine-protein phosphatase 2A 56 kDa regulatory subunit gamma isoform	1	AALSEMVEYITHNR	AALSEMVEYITHNR	2	AALSEMVEYITHNR2	3434.89	2017.21		2143.33	1878.84	1584.13				1354.59	1326.81	1412.12				920.268									4756	5822.19		2815.09	4174.03		7492.76	5829.85		1864.31			8310.76		5167.96	22061
Q13362	Q13362	2A5G_HUMAN	PPP2R5C	Serine/threonine-protein phosphatase 2A 56 kDa regulatory subunit gamma isoform	1	AALSEMVEYITHNR	AALSEMVEYITHNR	3	AALSEMVEYITHNR3	20230.7	10085.8	4725.87	10538.1	6843.14	5324.35	11601.3	4186.37	4433.94	5012.37	6676.08	4257.26	4157.29	3184.37	3534.56			2285.16							22841.2	26824.9	8173.88	10395.9	19450.5	8653.13	27889.6	21949.3	8819.83	6092.05		4134.23	39734.2	4973.8	19803.5	92750.6
P18850	P18850	ATF6A_HUMAN	ATF6	Cyclic AMP-dependent transcription factor ATF-6 alpha	1	AALSENEQLK	AALSENEQLK	2	AALSENEQLK2		3062.48			6825.24	6051.51						6562.12																					12296		8371.76		20032.1	8171.11	13969.4	13308.4
P18850	P18850	ATF6A_HUMAN	ATF6	Cyclic AMP-dependent transcription factor ATF-6 alpha	1	AALSENEQLKK	AALSENEQLKK	2	AALSENEQLKK2																									3526.88	3186.89	1066.92	4072.78	5367.73		4811.71	3250.1	2158.01	5013.03		1818.08	9395.47	4361.88	4257.67	9411.59
P18850	P18850	ATF6A_HUMAN	ATF6	Cyclic AMP-dependent transcription factor ATF-6 alpha	1	AALSENEQLKK	AALSENEQLKK	3	AALSENEQLKK3							2302.87																						2667.83								6477.28		2238.5	5034.08
Q07954	Q07954	LRP1_HUMAN	LRP1	Prolow-density lipoprotein receptor-related protein 1	1	AALSGANVLTLIEK	AALSGANVLTLIEK	2	AALSGANVLTLIEK2	2647.27	2967.77	2837.89	2184.36	3078.86	2158.04	3501.23			5000.99	3204.27	1876.35	2928.28	2473.59	1496.84	4174.57	2591.25	1967.35	2420.47			1831.87	4678.54		3756.33	2264.11			4015.49	1828.13	2512.63	3173.64		1364.13			2871.26	1699.24	3827.96	2852.09
Q14978	Q14978	NOLC1_HUMAN	NOLC1	Nucleolar and coiled-body phosphoprotein 1	1	AALSLPAK	AALSLPAK	2	AALSLPAK2	158108	309602	205243	193582	137941	111096	242958	363871	103125	761237	250626	97325.2	597446	282815	211500	574354	415374	596497	924495	472502	365136	823973	406420	763081	22347.3	25473.8	194056	244774	13669.1	111294	40640.9	17693.9	45554.7	429390	705857		35275.9	406488	16858.4	15710.4
Q9P2G1	Q9P2G1	AKIB1_HUMAN	ANKIB1	Ankyrin repeat and IBR domain-containing protein 1	1	AALSSSELLELGDSLMR	AALSSSELLELGDSLMR	2	AALSSSELLELGDSLMR2	22766.1	24502.3	26663.6	29115.4	20982.1	34409	27087.8	17635.3	35945.4	11685.4	21092	28664.7	8543.9	9997.61	13905.3	6155.25	6265.99	5317.51		5434.54	3306.24		5426.19		39704.9	57219.3	16033.8	14304.6	58894.9	31548.2	57553.3	71555.8	49029.1	10436.5	3132.56	43933.9	81548.9	19915.8	68030.1	86264.8
Q8N4F0	Q8N4F0	BPIB2_HUMAN	BPIFB2	BPI fold-containing family B member 2	1	AALSYVSEIGK	AALSYVSEIGK	2	AALSYVSEIGK2																														18414.5				2342.14
Q5VTQ0	Q5VTQ0	TT39B_HUMAN	TTC39B	Tetratricopeptide repeat protein 39B	1	AALTFVQDENMINFIK	AALTFVQDENMINFIK	2	AALTFVQDENMINFIK2		10628.3	11444.9	13105.7		11026.1	8065.84	9269.73	12368.3	10105.7	12716.8	11541.9		9607.59		9755.26	7978.29	8221.7		8550.13	8840.16	5177.23	9064.9			17848.2			12802.8	13321.9						43292.1			11472.9	12994.3
P55084	P55084	ECHB_HUMAN	HADHB	Trifunctional enzyme subunit beta, mitochondrial	1	AALTGLLHR	AALTGLLHR	2	AALTGLLHR2	3038.85	10017.1	17408.6	8783.57	11825.7	27214.1	9623.33	15452.5	29245.2	8866.59	12432.8	20757.7	4371.45	9116.05	12455.8		2158.45	3188.33	2819.97	2671.88	2288.47		1868.86	2607.06	5491.19	4864.82	4077.56	1783.36	9645.06			11691.4	3923.77		3133.03	3714.41	24664.6	9361.79	32093.8	42113.9
CON_P34955	CON_P34955	A1AT_BOVIN	SERPINA1	Alpha-1-antiproteinase	1	AALTIDEK	AALTIDEK	1	AALTIDEK1	1887.7	1780.99		1578.96	1804.99					2345.19	1689.23	1250.03	2889.37	2391.73		3400.88	2320.33	1437.62	3651.61	3632.29	3440.53	4135.67	3530.18	3983.84
CON_P34955	CON_P34955	A1AT_BOVIN	SERPINA1	Alpha-1-antiproteinase	1	AALTIDEK	AALTIDEK	2	AALTIDEK2	2971910	4445460	3434490	3321200	3643750	3226800	3184150	4261660	2875410	4389930	4021590	2871490	4305240	4104440	4084940	3925460	4907040	5085410	5400620	5054210	4904820	5240980	5000280	5884980	234766	205471	1073890	717774	223096	549218	279766	225154	467424	790054	2807490	40182.3	108781	754470	365358	35853.3
Q9NQV5	Q9NQV5	PRD11_HUMAN	PRDM11	PR domain-containing protein 11	1	AALTIPQGMEVVK	AALTIPQGMEVVK	2	AALTIPQGMEVVK2	3632.55	4208.74	5540	4715.75				2064.39			4992.89															2930.31					5147.03			4254.13	1792.02
Q9BUE6	Q9BUE6	ISCA1_HUMAN	ISCA1	Iron-sulfur cluster assembly 1 homolog, mitochondrial	1	AALTLTPSAVNK	AALTLTPSAVNK	2	AALTLTPSAVNK2	10124	6124.14	5985.63	6131.77	5439.34	5924.97	10010.7	5364.7	3574.51		5623.45	4458.37	6648.4	3978.02	5009.68						6231.68							4623.64							6140.84		15700.7	17674.6
Q9H6S0	Q9H6S0	YTDC2_HUMAN	YTHDC2	3'-5' RNA helicase YTHDC2	1	AALVAGMYPNLVHVDR	AALVAGMYPNLVHVDR	2	AALVAGMYPNLVHVDR2		1905.62		2854.92	1444.5	3168.29																			3554.51	3602.48		3244.52	6020		5903.91	5547.29		3215.27		5321.41	21120.5	4758.09	16348.8	15884.6
Q9H6S0	Q9H6S0	YTDC2_HUMAN	YTHDC2	3'-5' RNA helicase YTHDC2	1	AALVAGMYPNLVHVDR	AALVAGMYPNLVHVDR	3	AALVAGMYPNLVHVDR3	2367.26	2626.09	2234.5	2120.24				2141.56		2767.04	2558.41														3377.07	2126.33		3248.06		2172.74				4311.68	1175.78		5995.31	2797.6	3921.75	3501.6
Q9BUF5	Q9BUF5	TBB6_HUMAN	TUBB6	Tubulin beta-6 chain	1	AALVDLEPGTMDSVR	AALVDLEPGTMDSVR	2	AALVDLEPGTMDSVR2	610660	615257	632946	658110	467830	649534	655354	519238	717530	391672	624308	689990	360770	633262	607867	705174	715745	741703	366963	740904	561019	522717	879666	389763	289787	282690	288705	200093	285775	251175	265156	358076	280632	201025	41008.8	172598	171736	156451	256305	272748
Q6PGP7	Q6PGP7	SKI3_HUMAN	SKIC3	Superkiller complex protein 3	1	AALVDYLDGK	AALVDYLDGK	2	AALVDYLDGK2	96508.2	83081.8	119209	103161	71761.1	109814	91390.8	94897.1	112909	51354.5	97710.4	122137	23505.8	49494.8	40876.9	11527.9	18242.3	18817.1	4071.67	9143.25	10105.4	6036.21	9907.05	3842.34	102306	20843.5	57990.2	16063	65033.7	77376.4	27790.8	93309	110681	28690.6	22929.3	85645.4	297274	173554	314326	274120
Q8N7B6	Q8N7B6	PACRL_HUMAN	PACRGL	PACRG-like protein	1	AALVHSDDEVFER	AALVHSDDEVFER	2	AALVHSDDEVFER2	2954.19	2521.84	2041.86	3909.89	3350.04	2832.1	3338.89	1717.51	3636.89	1029.11	2090.63	2432.75	1526.72	1906.53	2775.04	1386.36		1123.92		1358.66						2315.78	2838.49		3377.25		2556.82	3047.26	3460.9				4296.36		2174.89	6347.01
Q8N7B6	Q8N7B6	PACRL_HUMAN	PACRGL	PACRG-like protein	1	AALVHSDDEVFER	AALVHSDDEVFER	3	AALVHSDDEVFER3	10466	5582.95	6109.66	9872.5	7452.71	5404.8	8043.72	4288.93	5361.64	6031.06	7043.76	4144.17	5667.56	6815	4293.98	7527.55	4695.44	3698.83	3858	4548.32			2269.65			4370.01	6338.05		3148.95	2900.89				2889.76			4858.16	5025.29	5392.68	11992.5
Q96L73	Q96L73	NSD1_HUMAN	NSD1	Histone-lysine N-methyltransferase, H3 lysine-36 specific	1	AALVMDLIDLTPR	AALVMDLIDLTPR	2	AALVMDLIDLTPR2	8624.33	10119.4	10565.2	8748.01	9682.46	12829.2	10866.1	11076.7	15929.9	2544.66	5821.88	3344.38													3056.99	5272.61	6442.2	3646.59	5616.48	6348.76	4700.35	5959.41	4434.65	19093.7			26114.4	10620.5	15671	17909.6
P54886	P54886	P5CS_HUMAN	ALDH18A1	Delta-1-pyrroline-5-carboxylate synthase	1	AALWALQGGTSVVIANGTHPK	AALWALQGGTSVVIANGTHPK	3	AALWALQGGTSVVIANGTHPK3	2639.02	2503.91			2552.68	3827.11	2775.68		4692.69		3511.16				3664.68		2923.57	3484.16																				1064.78		1192.32
Q9NS69	Q9NS69	TOM22_HUMAN	TOMM22	Mitochondrial import receptor subunit TOM22 homolog	1	AALWIGTTSFMILVLPVVFETEK	AALWIGTTSFMILVLPVVFETEK	2	AALWIGTTSFMILVLPVVFETEK2	9289.58	2049.42		6530.15	3839.78	4017.7		1884.22	8108.53					1794.32	2894.55		4558.44			5896.34	2412.57		7650.71										2113.54
O43303	O43303	CP110_HUMAN	CCP110	Centriolar coiled-coil protein of 110 kDa	1	AALYGIHDIFFVMDAAER	AALYGIHDIFFVMDAAER	3	AALYGIHDIFFVMDAAER3		9919.16																							6135.74	6157.21					6528.2	4936.42	2886.64							4526.99
O95248	O95248	MTMR5_HUMAN	SBF1	Myotubularin-related protein 5	1	AALYILGDK	AALYILGDK	2	AALYILGDK2		7219.25	6101.49	5932.18	6217.81	7430.66	9403.14	6753.78		9588.2	7948.64	7242.09	5167.27	4340.73	7067.81												9557.84	9246.53		9912.62			3880.24	8356.33		8950.24	14634.7	13461.9	13496.1	17536.6
Q9HBH0	Q9HBH0	RHOF_HUMAN	RHOF	Rho-related GTP-binding protein RhoF	1	AALYLECSAK	AALYLEC(UniMod:4)SAK	2	AALYLEC(UniMod:4)SAK2	23409		27787.4	23682.5	29970.2	35097.1	28163.5	23489	31152	14717.7	31839.4	31605.8	27828.3	30337.9	33570.7	25101.6	30154.6	36361	19942	56783.5	42561.9	23554.1	62469.6	28270.3
P02792	P02792	FRIL_HUMAN	FTL	Ferritin light chain	1	AAMALEK	AAMALEK	2	AAMALEK2	23349.5	40103.4		25348.6	18684.6	18490.6	39700.9	43628.7	19812	67091.3	29750.2	13744.5	51565	31796.8	29743.2	61210	43622.5	61839.6	82423.1	39919.7	28520.7	15200.9	32869.4	81814.8				17971.1						43212.8
Q86UY6	Q86UY6	NAA40_HUMAN	NAA40	N-alpha-acetyltransferase 40	1	AAMDAVCAK	AAMDAVC(UniMod:4)AK	2	AAMDAVC(UniMod:4)AK2	51134.1	80874.7	64125.4	61468.1	53952.2	59686.2	76162.6	74679.7	72185.1	44985.8	55463.6	49460.6	20939.1	22615.6	22580.7		6248.49	13443.2
Q9HAU5	Q9HAU5	RENT2_HUMAN	UPF2	Regulator of nonsense transcripts 2	1	AAMDFCMNMNTK	AAMDFC(UniMod:4)MNMNTK	2	AAMDFC(UniMod:4)MNMNTK2	4807.58	2803.78	6601.19	4374.26	3324.54	5355.55	5312.46	2353.49	5746.19	3269.16	3947.13	5245.46	4463.31	4136.9	3563.9	1498.18
Q16891	Q16891	MIC60_HUMAN	IMMT	MICOS complex subunit MIC60	1	AAMDNSEIAGEK	AAMDNSEIAGEK	2	AAMDNSEIAGEK2	348965	533148	592077	694313	495837	517564	572405	573071	510890	369781	502022	636070	443197	536754	454540	541075	712753	602226	323760	405147	368858	452360	527006	248444	50000.6	56763.4	87682.5	45451.3	33922.7	74490.1	57229.3	72595.9	85683.9	46229.2	133726	15011.6	89562.5	71964.7	123536	215346
Q16891	Q16891	MIC60_HUMAN	IMMT	MICOS complex subunit MIC60	1	AAMDNSEIAGEKK	AAMDNSEIAGEKK	2	AAMDNSEIAGEKK2	132522	43073.1	13220.5	50005.2	32708.9	11574.9	61240.9	7473.05	8561.48	46826.6	17013.1		36737.6	20095.8	10023.7	49382.5	19531.3	6085.92	32079.8	22545.6	4755.19	14278.5	23875.5		32510.3	34442.8	6669.94	28720	107739	7064.34	31926.4	25694.5	17569.5	8847.71	9398.91		13844.2	13986.2	13669.5	56131.7
Q16891	Q16891	MIC60_HUMAN	IMMT	MICOS complex subunit MIC60	1	AAMDNSEIAGEKK	AAMDNSEIAGEKK	3	AAMDNSEIAGEKK3	125315	41548.5	10158.1	47818.9	32158.2	10501.6	101641		7017.27	47470.1	17131	4866.9	43067.4	16940.7	7800.91	49282.8	16266.7	4302.37	32214	16752.8	3751.67	21757.9	16639.8	2394.08	15406	9225.53		19579.7	44476.3	6267.76	11842.5	9194.13	9441.09	8081.78	8352.38	12762.4	11487.5	10168.6	9606.09	28015.3
Q08211	Q08211	DHX9_HUMAN	DHX9	ATP-dependent RNA helicase A	1	AAMEALVVEVTK	AAMEALVVEVTK	2	AAMEALVVEVTK2	670508	947633	1040680	828573	770944	1032710	847150	1017730	1054210	645067	1018900	1034110	616184	893475	744581	238200	381744	416473	51766.8	95792.4	90614.6	35015.6	72045.9	19712.2	496463	541445	255545	240757	521912	108112	613830	723277	424466	188515	239898	33163.8	1027430	467911	719741	1398760
Q9UPR0	Q9UPR0	PLCL2_HUMAN	PLCL2	Inactive phospholipase C-like protein 2	1	AAMEFHEHLHSIGTK	AAMEFHEHLHSIGTK	3	AAMEFHEHLHSIGTK3	2688.34	2189.17	3870.46	4560.43		3067.33	2461	3694.14	2876.87	1027.42	1648.61	1908.84	896.257													8223.45	6189.94	6566.54			3400.4								1500.73	7198.17
Q13472	Q13472	TOP3A_HUMAN	TOP3A	DNA topoisomerase 3-alpha	1	AAMEMALR	AAMEMALR	2	AAMEMALR2				7798.78				7567.01																							13983			23909.4			25147.7	42573.9	21459.1	15256.2
Q9Y490	Q9Y490	TLN1_HUMAN	TLN1	Talin-1	1	AAMEPIVISAK	AAMEPIVISAK	2	AAMEPIVISAK2	346130	405028	495673	364847	315005	412521	396057	409349	390145	331463	427735	443465	275021	405290	423805	50010.8	92459.9	111279	40055	41003.7	35293	30236	38957.2	26059.3	96856.9	85340.6	93031.5	90406.7	136602	76930.2	71846.1	106343	113209	82770.3	110555		193758	257156	170551	330758
P35222	P35222	CTNB1_HUMAN	CTNNB1	Catenin beta-1	1	AAMFPETLDEGMQIPSTQFDAAHPTNVQR	AAMFPETLDEGMQIPSTQFDAAHPTNVQR	4	AAMFPETLDEGMQIPSTQFDAAHPTNVQR4	4210.84	3267.43	1475.24	5234			7766.29			3260.05			5948	3484.43		3689.4			3827.67	4841.75		5591.87	6874.01		5973.15	6831.38	6121.9	5788.24	3794.61	4257.79	5543.61	6482.49	5455.38				2600.87			4976.9
Q8IZ69	Q8IZ69	TRM2A_HUMAN	TRMT2A	tRNA (uracil-5-)-methyltransferase homolog A	1	AAMGNFVDLCR	AAMGNFVDLC(UniMod:4)R	2	AAMGNFVDLC(UniMod:4)R2	10247.3	7654.67	6694.76	8484.28	7018.28	5974.91	9231.51	8595.71	4727.63	5858.91	7809.23	7933.23	6025.93	4120.67	3476.73																						3405.02		3814.33
Q96DX7	Q96DX7	TRI44_HUMAN	TRIM44	Tripartite motif-containing protein 44	1	AAMIELVER	AAMIELVER	2	AAMIELVER2	48886.3	45118.5	47470.9	61014.6	34672.1	51192.7	49664	42551.6	41495.2	32505.8	54725.6	34946.1	32981.4	46506.9	38118.5	33693.1	32701	37612.3	30611.6	28021.4	21170.3	23952.2	28872.2	21673.7	38805	34790.1	30481.2	27750.1	27376.5	45198.7	31855.4	35783.8	45579.6	28691.4	7948.9		59561.1	36194.2		60388.4
P14923	P14923	PLAK_HUMAN	JUP	Junction plakoglobin	1	AAMIVNQLSK	AAMIVNQLSK	2	AAMIVNQLSK2																						7137.26		9879.41					15785.1	59902						5728.16
P63010	P63010;Q10567	AP2B1_HUMAN	AP2B1	AP-2 complex subunit beta	0	AAMIWIVGEYAER	AAMIWIVGEYAER	2	AAMIWIVGEYAER2	165383	51314.2	62999	134716	75802.5	74200.7	70527.9	30096.2	47738.3	46797.8	59583.8	34848.9	33953.5	38088.5	45413.5	47386.5	24374	26344.1	13594.2	24176	16510.6	10257.3	50233.4	10719.9	193719	231440	120275	50184.8	109795	86726.1	161568	194761	105727	44089.5	22256.5	34910.7	162506	40184.2	136481	285971
P63010	P63010;Q10567	AP2B1_HUMAN	AP2B1	AP-2 complex subunit beta	0	AAMIWIVGEYAER	AAMIWIVGEYAER	3	AAMIWIVGEYAER3	17428.1	4035.35	3260.67	9214.65	3940.55		5480.38	3179.8	3002	4134.73	3509.15		4809.48	3901.88									2853.71		6952.36	6211.42	3664.39	3472	4021.68		4306.6		4537.41				4236.29		5219.22	8559.51
Q14191	Q14191	WRN_HUMAN	WRN	Bifunctional 3'-5' exonuclease/ATP-dependent helicase WRN	1	AAMLAPLLEVIK	AAMLAPLLEVIK	2	AAMLAPLLEVIK2	7220.96	9311.93	10255.9	12535.7	6331.4	9188.25	7500.54	6944.79	10149.1	3939.63	7502.73	5125.29	1475.43												1606.5		1703.84			1204.68	1844.35	3706.18	1975.37	5333.73		9324.66	13992.9	8157.03	12622.8	8816.26
Q15911	Q15911	ZFHX3_HUMAN	ZFHX3	Zinc finger homeobox protein 3	1	AAMMAMSEYEDR	AAMMAMSEYEDR	2	AAMMAMSEYEDR2	5424.44	4520.51	3729.98	5216.06	2246.34	4765.82	6465.31	4187.49	2956.17	3481.96	3784.53	2235.27		1354.24												2208.75	3233.09	2993.67		2100.65	3288.15		2702.27	6784.11			10366.3	11470.4	12058.8	6862.06
Q96BY7	Q96BY7	ATG2B_HUMAN	ATG2B	Autophagy-related protein 2 homolog B	1	AAMQEKEEEPVIK	AAMQEKEEEPVIK	2	AAMQEKEEEPVIK2																											2607.99		6972.28		3354.75	3357.41	2200.17						1944.8	3488.44
Q9P0K7	Q9P0K7	RAI14_HUMAN	RAI14	Ankycorbin	1	AAMTDAMVPR	AAMTDAMVPR	2	AAMTDAMVPR2	58287.8	67363.1	91631	78958	51565.6	72621.8	79448.5	72265.8	63910.4	52823.4	79576.4	54181.4	27928.6	43025.2	37785	8354.46	18964	20031	6122.16	9228.11	8321.27	8350.07	8859.32	5129.5			15980.2	18872		17711.4	7437.75		14211.8	16562.8	22031.3		45821.9	80384.2	67933.8	32901.9
Q9BTW9	Q9BTW9	TBCD_HUMAN	TBCD	Tubulin-specific chaperone D	1	AAMTSLMDLTLLLAR	AAMTSLMDLTLLLAR	2	AAMTSLMDLTLLLAR2	11595.1	8303	11082.5	16044.6	5227.7	8486.18	12740.6	6978.89	9828.13	7868.19	11119.4	7594.98	5448.17	6731.31	6127.48	3463.96	3912.29	3177.38				1399.4	1855.87		3760.93										2910.79		4135.62	2208.28	5775.91	12223.3
Q9Y2V7	Q9Y2V7	COG6_HUMAN	COG6	Conserved oligomeric Golgi complex subunit 6	1	AAMVQFDR	AAMVQFDR	2	AAMVQFDR2	28594.2	24755.1	33926.8	40377.2	25990	23815.9	18689.8	23703.3	22894.9	23148.8	32205.8	21303.9	18825.8	19675.3	17626.8	10659.6	8803.13										10625.2			9544.85			12772.4	17076.5	8688.47		31907	62849.4	48331.9	33791.8
Q9NX74	Q9NX74	DUS2L_HUMAN	DUS2	tRNA-dihydrouridine(20) synthase [NAD(P)+]-like	1	AAMWNPSIFLK	AAMWNPSIFLK	2	AAMWNPSIFLK2	31370.6	24010.5	26298.6	34046.7	19886.1	21759.7	32578.6	17955.3	25305.1	14289	25141.2	24000	15258.3	15734.1	14547	12043.8	8514.81	8022.94	3219.06	6862.21	6041.96		7419.53		6046.7	7547.26	4568.26	5255.07	15046.5	3542.16		13102.5	5614.93	5805.91	2037.96	5947.62	38371.8	21939.2	30042	47311
Q6KC79	Q6KC79	NIPBL_HUMAN	NIPBL	Nipped-B-like protein	1	AAMYDIISSPSK	AAMYDIISSPSK	2	AAMYDIISSPSK2	20419	28142.4	21985.4	25802.1	21990.9	23722.7	29592.5	22198.7	18230.3	14571.8	16958.3	19683.5			7740.71	4007.52		4630.15							6408.56	5712.28	6386.16	6005.38	8973.95	7888.17	8061.02		8437.87	11621.8	10744.4	14250.5	56305	35194.7	45460.9	38050.2
Q8NE71	Q8NE71	ABCF1_HUMAN	ABCF1	ATP-binding cassette sub-family F member 1	1	AANAAENDFSVSQAEMSSR	AANAAENDFSVSQAEMSSR	2	AANAAENDFSVSQAEMSSR2	383431	115125	62249.6	217063	78441.6	53621.6	271783	34678.4	32568.9	143030	71753	26042.9	112850	55103.3	33070.4	142398	113183	26340.6	45222.6	57108.2	11488.8	52691	73040.3	7909.13	326512	239610	218981	205751	313907	158640	287393	259676	296056	193455	70788.6	77166	386126	185314	309126	658078
Q8NE71	Q8NE71	ABCF1_HUMAN	ABCF1	ATP-binding cassette sub-family F member 1	1	AANAAENDFSVSQAEMSSR	AANAAENDFSVSQAEMSSR	3	AANAAENDFSVSQAEMSSR3	9040.03	5831.93		2998.07			5239.04			7762.22	3308.68		4186.07			3986.62			5367.47			8159.11					4149.11	10678.9			5388.4			7305.73	4675.38			3470.84
Q9HCE3	Q9HCE3	ZN532_HUMAN	ZNF532	Zinc finger protein 532	1	AANAIQQQTVVVPASSLANAK	AANAIQQQTVVVPASSLANAK	2	AANAIQQQTVVVPASSLANAK2																																					1970.43	1952	2773.52
Q9Y6N7	Q9Y6N7	ROBO1_HUMAN	ROBO1	Roundabout homolog 1	1	AANAYGISDPSQISDPVK	AANAYGISDPSQISDPVK	2	AANAYGISDPSQISDPVK2	27967.7	34992.6	40870.8	35029.2	28730	43914.8	26995.4	33828.6	41127	25046.2	43691.3	45006.3	18621.1	32603.9	36170.9	23887.7	49105.3	53330.6	24746.7	42263.5	45606.1	36673.4	57200.2	22107.6	9126.98	9980.39	10951.8	7545.01	10976.8	10448.7	14698.3	11747.1	12609.8	6288.43	9998.07	8965.3	7863.91	4446.39	11117.3
P42765	P42765	THIM_HUMAN	ACAA2	3-ketoacyl-CoA thiolase, mitochondrial	1	AANDAGYFNDEMAPIEVK	AANDAGYFNDEMAPIEVK	2	AANDAGYFNDEMAPIEVK2	376879	411071	463983	443818	321760	422438	436112	345748	458526	225540	434817	422904	253197	444934	440813	358056	540052	573818	346893	606481	535200	405192	750535	283507	83340.3	85186.2	61028.3	43474.4	72316.9	72347.6	77899.7	90272.5	81566	23332.5	11992	23913.1	38043.5	35612.4	54976.1	23386.1
Q8TDM6	Q8TDM6	DLG5_HUMAN	DLG5	Disks large homolog 5	1	AANEEMEALR	AANEEMEALR	2	AANEEMEALR2	11101.8	13675.1	10707.9	13834.3	12145.4	14851.6	11097	9881.48	13147.8		8217.07	10241.8	6387.8												6840.35		6333.49	4288.28	4142.27	8189.22		4631.35	6671.2	11709.9	27328.1	8798.17	19310	25900.7	23017.3	13303.3
Q13449	Q13449	LSAMP_HUMAN	LSAMP	Limbic system-associated membrane protein	1	AANEVSSADVK	AANEVSSADVK	2	AANEVSSADVK2	9587.15	7120.13	12662.4	10485.1	8537.09	9296.79	10769.9	8547.7	15932.7		8529.75	11248.3	11421.1	10245.4	10587.9	17032	11639.3	20167.1	11065.5	20129.4		12799.6	18244.3	13683.5	5946.84	8542.09	8585.65	11920.1		13437.8	3408.15	8022.07	13212.5	5452.94	14312.1	5219.71			6235
Q16566	Q16566	KCC4_HUMAN	CAMK4	Calcium/calmodulin-dependent protein kinase type IV	1	AANFVHMDTAQK	AANFVHMDTAQK	2	AANFVHMDTAQK2	88736.9	64419.5	51511.8	70805.7	59406.5	56517.2	72682	47639.8	60857.8	25022.9	58753.3	55435.1	46395	60111.6	66324.9	42165.3	58786.3	47507.3	43801.7	67358.5	51782.4	45911.3	73468.1	30642.6	38697.6	43713.9	32757.1	30920.2	68933.2	25665.1	53392.6	62140.5	46703	20405.5		33863.2	38848.2	15577.7	37209.5	55550.9
Q86V48	Q86V48	LUZP1_HUMAN	LUZP1	Leucine zipper protein 1	1	AANGLEADNSCPNSK	AANGLEADNSC(UniMod:4)PNSK	2	AANGLEADNSC(UniMod:4)PNSK2	29012.8	14957.1	9768.82	25693.5	16653.5	9166.25	36668		4688.23	15394.1	12594.6	3559.39	7692.67	4733.36	2329.09	5165.29	3022.33		2744.79	2090.94		3078.73	3185.88		8402.48	8313.58	3659.67		6020.14	4863.06	15588.1	12399.1	8008.72	4325.74	9244.3	11912.6	40673.3	17814.8	36997.6	28760.4
P25787	P25787	PSA2_HUMAN	PSMA2	Proteasome subunit alpha type-2	1	AANGVVLATEK	AANGVVLATEK	2	AANGVVLATEK2	850453	720470	638301	931595	660800	561134	795317	591984	486921	612484	697000	471989	559181	738293	629991	1030780	868521	775333	854633	998473	687987	950281	1158110	433458	178076	52702.3	103857	72238.3	89279.9	165390	84039.9	68279.3	144970	64416.5	287331	62842.6	163367	161987	162532	43984.2
P12931	P07947;P12931	SRC_HUMAN	SRC	Proto-oncogene tyrosine-protein kinase Src	0	AANILVGENLVCK	AANILVGENLVC(UniMod:4)K	2	AANILVGENLVC(UniMod:4)K2	30062.7	17516	19232.1	24911.6	21221.1	25232.2	25430.3	15091.9	19953.4	10984.9	17132	23486.2	15827.2	19668.4	19385.3	19023.1	16528	18588.7	9746.52	28041	15189.2	7294.68	27760.1	4348.32			2584.84	3731.26												5035.19
Q8IVE3	Q8IVE3	PKHH2_HUMAN	PLEKHH2	Pleckstrin homology domain-containing family H member 2	1	AANIQTSESETR	AANIQTSESETR	2	AANIQTSESETR2																											1997.86							4387.08			8238.54	3237.81	6936.9	5040.92
Q8WXI9	Q8WXI9	P66B_HUMAN	GATAD2B	Transcriptional repressor p66-beta	1	AANLEMFK	AANLEMFK	2	AANLEMFK2	42899.3	63667.5	61787.8	51114.3	51788.8	53630.2	58685.4	76953.7	50836.8	60063.4	56542.1	50510.4	22035.5	14659.2	20442.6	12662.9		15067.7	14737	11676.5	10779	14170.7	8170.32	11257.8	19578.4	19203.3	18394.7	22797.2	15757.6	26960.4	19842	15865	21819.5	68622.3	35485.6		152968	197093	132945	94047.7
Q86Y07	Q86Y07	VRK2_HUMAN	VRK2	Serine/threonine-protein kinase VRK2	1	AANLLLGYK	AANLLLGYK	2	AANLLLGYK2	10000.8	14183.1	8026.71	14623.4	15281.3	12282.3	11436.3	13723.7	12246.2	11931.1	14118.4	11445.9	13566.2	12522	12927.7	6147.35	6722.11	6663.04									8126.76	8971.49		8737.84				10130.2	4341.41		25149.7	20096.3	13370.4	22989.4
P26012	P26012	ITB8_HUMAN	ITGB8	Integrin beta-8	1	AANLNNLVVEAYQK	AANLNNLVVEAYQK	2	AANLNNLVVEAYQK2	12205.8	6998.83	6689.06	8297.03	5770.68	6400.13	6279.36	4264.58	6934.48	5189.91	4166.79	5458.07	5341.85	5986.01	7326.15	5482.38	5533.31	4730.62	5192.09	4906.31		4877.26	8759.15		5756.35	6747.75	4326.68		7921.91	3999.46	8339.23	8824.79	7537.2	3616.03		7867.3	10349.2	6673.08	10731.2	15229.4
Q9Y4P8	Q9Y4P8	WIPI2_HUMAN	WIPI2	WD repeat domain phosphoinositide-interacting protein 2	1	AANMIPAHDSPLAALAFDASGTK	AANMIPAHDSPLAALAFDASGTK	2	AANMIPAHDSPLAALAFDASGTK2				7664.97	5643.8							11169.8														15170.9				6638.56			9463.06				25268.2	7712	17823.6	12417.6
P46063	P46063	RECQ1_HUMAN	RECQL	ATP-dependent DNA helicase Q1	1	AANMLQQSGSK	AANMLQQSGSK	2	AANMLQQSGSK2	23830.4	20194.9	21931.1	20810.1	26796.6	48908.8	27030.5	15698.2	44725.3	12296.8	22186.6	37302.4	13627.5	19806	33986.8	19667.9	23166.3	52427.5	13595.6	26316.7	47391.3	19443.6	21254.1	20909	6460.73	9212.84	8824.36	10125.3	17289.8	7311.92	9609.97	10667.3	10694.1	11536.6	18500.1	5619.67	19523	18791	26638.9	39368.1
Q07864	Q07864	DPOE1_HUMAN	POLE	DNA polymerase epsilon catalytic subunit A	1	AANMPDSELFELISENR	AANMPDSELFELISENR	2	AANMPDSELFELISENR2	11899.8	8813.94	7846.45	11912.7	6209.24	9211.42	9551.6	5898.2	7164.85	6429.77	7784.46	7191.2			4622.41										7833.92	14074.5	19780	8041.33	12476.6	11324.3	11898.5	12078.2	11798.2	11293		14366.7	52597.1	15264.4	36468.7	34935.6
Q07864	Q07864	DPOE1_HUMAN	POLE	DNA polymerase epsilon catalytic subunit A	1	AANMPDSELFELISENR	AANMPDSELFELISENR	3	AANMPDSELFELISENR3	10407.4	5675.47	2456.38	9806.16	6137.19	2728.05	6726.12	3617.18		4205.57	4232.9	2695.33	2244.06												3652.28	6509.26	7952	2578.64	4828.19	4206.2	5272.35	4901.86	4449.96	8271.3			30252.8	17725.6	19525.9	25256.4
P08574	P08574	CY1_HUMAN	CYC1	Cytochrome c1, heme protein, mitochondrial	1	AANNGALPPDLSYIVR	AANNGALPPDLSYIVR	2	AANNGALPPDLSYIVR2	104395	103978	113100	148846	106456	149312	117350	78228.2	132638	74723.5	123205	130711	146263	120126	101822	140128	114642	146837	91899.5	133600	125648	63295.7	151509	41243.2	21025.5	26342.6		14752.4	30086.4	27993.4	29429.4	30589.3	23591.2			24096.6	30165.3	14516.8	28594.7	53694.5
Q9BV44	Q9BV44	THUM3_HUMAN	THUMPD3	tRNA (guanine(6)-N2)-methyltransferase THUMP3	1	AANNIASLLTK	AANNIASLLTK	2	AANNIASLLTK2	13686.4	10222.8	15691.9	8681.61	17145.9	23926.7	11400	8969.94	21183.8	6415.21	15766.4	20590	9608.95	8378.75	22352.5	12437.9	10560.3	24255.9	8707.27	13021.6	15409.4	7650.55	9258.99	9634.73	5222.86		5895.82	11437.6		7972.94	8584.71		7838.69	8232.92	3875.31		14597.5	10247.5	12961.1	13971.7
Q7L5L3	Q7L5L3	GDPD3_HUMAN	GDPD3	Lysophospholipase D GDPD3	1	AANPEMPLSFTISR	AANPEMPLSFTISR	2	AANPEMPLSFTISR2																														9331.21						50810
Q15042	Q15042	RB3GP_HUMAN	RAB3GAP1	Rab3 GTPase-activating protein catalytic subunit	1	AANPGCSLEDFVR	AANPGC(UniMod:4)SLEDFVR	2	AANPGC(UniMod:4)SLEDFVR2	81917.6	68101.7	82496.5	81902.8	60838.6	69423.3	68454.6	67478.2	75824	31918.2	74873.9	77532.1	29387.6	43280.5	33125.6	17148.6	20317.8	15383.7	6779.77	15051.3	8826.24	7992.34	10706.8	4406.03	6205.69					7441.26	11162.9						11245.2	8756.44	13105.6
Q8IY81	Q8IY81	SPB1_HUMAN	FTSJ3	pre-rRNA 2'-O-ribose RNA methyltransferase FTSJ3	1	AANPVDFLSK	AANPVDFLSK	2	AANPVDFLSK2	129563	166609	186291	186782	148967	197487	165713	141265	207739	69649.1	128043	156728	35300.8	57208.3	59427.7		22670.3	27242.3	15148.3	13643.7				11818.8	270084	177352	515358	439450	140660	584686	144602	196595	824041	558800	323463	216448	560702	618676	689714	367057
Q5VZL5	Q5VZL5	ZMYM4_HUMAN	ZMYM4	Zinc finger MYM-type protein 4	1	AANQVEETLHTHLPQTPETNFR	AANQVEETLHTHLPQTPETNFR	4	AANQVEETLHTHLPQTPETNFR4	6123.82	7321.63		5462.52	6893.36	9510.97	12412.2		8475.9	4516.32	8414.2														5980.31	11565.8	12501.9	6260.56	4993.31	7072.73	9447.57		5399.93	12609.9		8180.46	24756.3	7627.98	12322.3	19749.6
Q9Y4L1	Q9Y4L1	HYOU1_HUMAN	HYOU1	Hypoxia up-regulated protein 1	1	AANSLEAFIFETQDK	AANSLEAFIFETQDK	2	AANSLEAFIFETQDK2	39916.4	47270.3	54218.2	49555.7	58556.1	26037.5	43693.4	51080.2	83748	49708.7	35783.2	41720.5	50801.4	46349.4	39418.2	65150.4	32839.3	35229.3	27818.6	35611.5	18361.2	33878.7	37533.4	24456.9	72121.8	86081.4	18249.8	18227	60238.1	29809.5	60307.1	46579.7	57281.3	9444.43	6065.04	39592.9	40385.6	7625.31	24892.4	60508.7
Q9Y4L1	Q9Y4L1	HYOU1_HUMAN	HYOU1	Hypoxia up-regulated protein 1	1	AANSLEAFIFETQDK	AANSLEAFIFETQDK	3	AANSLEAFIFETQDK3	512055	475351	562871	603566	444460	580668	518742	463625	541078	416382	627205	527319	477493	513612	469985	409592	455135	456885	223650	394052	299756	244380	424573	109769	131686	158489	126080	72958.4	126293	122307	123811	148341	131876	48944.1	13966.1	80861.6	132339	59283.4	140523	421509
Q9Y6E0	Q9Y6E0	STK24_HUMAN	STK24	Serine/threonine-protein kinase 24	1	AANVLLSEHGEVK	AANVLLSEHGEVK	2	AANVLLSEHGEVK2	80528.8	80637.1	159598	133738	166823	209758	157586	154024	221468	116997	150870	250157	97864.2	176872	221036	122629	196917	265454	97910.3	174200	208683	114912	176862	85520.1	92000	94022.2	55122.9	60043.1	91834.5	40304.4	70900.3	93708.2	82007.6	25631.8	8454.44	39560.6	60757	34971.1	58155.9	121423
Q9Y6E0	Q9Y6E0	STK24_HUMAN	STK24	Serine/threonine-protein kinase 24	1	AANVLLSEHGEVK	AANVLLSEHGEVK	3	AANVLLSEHGEVK3	120509	113094	145262	146177	115875	116215	169869	134729	115797	101426	135438	105567	110442	93311.7	135096	122789	147066	151185	93139.1	131993	62440.4	98544.7	129146	43328.9	26077.2	19450.4	36541.8	29616.9	22603.9	26425.7	27718.6	26946.7	26730.5	13936.3	4848.32	12607.4	25044	30597.7	27340.2	43407.3
Q9P289	O00506;Q9P289	STK26_HUMAN	STK26	Serine/threonine-protein kinase 26	0	AANVLLSEQGDVK	AANVLLSEQGDVK	2	AANVLLSEQGDVK2	101985	96384.4	118835	107186	83864.3	108408	106784	101024	119386	56094.6	101410	106996	57988.7	95538.9	83425.9	28184.9	53658.4	51376.9	13441	25411.9	19104.9	15060.2	19204.2	7718.96	27213	24963.7	43049.3	35421.3	32618.5	34308	21636.6	23770.1	38918	25574.9	58546.8		79742.2	70976.7	90542	131663
P07948	P07948	LYN_HUMAN	LYN	Tyrosine-protein kinase Lyn	1	AANVLVSESLMCK	AANVLVSESLMC(UniMod:4)K	2	AANVLVSESLMC(UniMod:4)K2	6921.16	6959.51	6616.53	8444.66	7222.52	9015.1	8355.24	6930.93	7437.59	5995.52	7265.56	6589.85	5720.17	7030.49	7746.54	5768.58	5379.89	3982.42	4023.43	5006.74			4783.61															5487.49
P56182	P56182	RRP1_HUMAN	RRP1	Ribosomal RNA processing protein 1 homolog A	1	AANVQEPEK	AANVQEPEK	2	AANVQEPEK2	27754.8	28937.6	19772.1	36556.2	23266	23383.2	28735.6	12378.3	21955.3	22404.7	23570.1	15559	12913	10896.5	7276.77	12241.7	9633.9	7378.49	12535.5	10025.2		15955	18198.7	8634.85	631015	607860	452683	435780	535509	483925	602637	536110	642726	307394	608758	514242	451159	274377	391921	209480
Q92481	P05549;Q92481;Q6VUC0	AP2B_HUMAN	TFAP2B	Transcription factor AP-2-beta	0	AANVTLLTSLVEGEAVHLAR	AANVTLLTSLVEGEAVHLAR	2	AANVTLLTSLVEGEAVHLAR2					1775.85																				2344.82	5793.17		2230.17	4618.68		5450.75	5490.94				2367.28	7049.62		2673.84	6280.36
Q92481	P05549;Q92481;Q6VUC0	AP2B_HUMAN	TFAP2B	Transcription factor AP-2-beta	0	AANVTLLTSLVEGEAVHLAR	AANVTLLTSLVEGEAVHLAR	3	AANVTLLTSLVEGEAVHLAR3	11547.6	11146.8	11571.6	14272.2	8121.08	8696.87	13228.9	8545.37	4953.53	14437.5	6811.33	7439.74	6367.59	6975.67		4930.48	7058.21	4217.4		5247.99			5455.1		25407.8	23891	11283.4	8802.29	20725.9	8111.25	27355.9	21184.1	18288.4	6912.78	12061.7	31732	49433.6	3185.17	36059.3	52246
O75489	O75489	NDUS3_HUMAN	NDUFS3	NADH dehydrogenase [ubiquinone] iron-sulfur protein 3, mitochondrial	1	AANWYER	AANWYER	2	AANWYER2	25527.8	14683.5	12260.6	19761.7	18208		20300.4	9763.97	14890.3	17997.3	14112.3	8350.87	17650.3	10856.8	12821.5	13494.6	6617.98	12988	7274.78	6773.22	6596.74	7271.92	8781.15	5399.79		7648.5	16706	19077.8		12155.8			9470.8	24680.1			45632.4	40153	8340.88	30571.6
Q8ND04	Q8ND04	SMG8_HUMAN	SMG8	Nonsense-mediated mRNA decay factor SMG8	1	AANYDFYQLLEEK	AANYDFYQLLEEK	2	AANYDFYQLLEEK2	30187.5	39228.7	33616.9	32483.2	28420.7	44403.4	32641.2	32367.1	36585.8	18424.6	33467.8	33467.5	12746.8	17475.1	18928.1	4917.24	4808.41	7888.67	4247.97	5258.12	5469.06	4709.71			13158.5	21371.2	25296.1	12752.1	15319.9	13749.5	14601.9	15967.6	16831.5	25561.9	2960.88	15114.7	79492.3	39570.6	73214.2	66698.5
Q96JN8	Q96JN8	NEUL4_HUMAN	NEURL4	Neuralized-like protein 4	1	AAPAAQAEPER	AAPAAQAEPER	2	AAPAAQAEPER2	11554	4182.36	2686.67	7214.12	5309.56	2168.53	7777.11	2511.93	2901.08	6065.75	3764.83		4472.08	3059.86		2347.17											9008.06			6624.1		6938.1	8196.31		17436.7		13842.5	10960.6	16847.9	16954.6
Q9UPW6	Q9UPW6	SATB2_HUMAN	SATB2	DNA-binding protein SATB2	1	AAPAEIDQR	AAPAEIDQR	2	AAPAEIDQR2	15524.8	22166.8	15356.6	13685.2	12913.3	16265.2	9925.57	13379.8	16357.8	12662.9	12472.5	13449.1					4394.39										7993.13	6430.1		9675.53	7784.43		7341.31	16895.6	38867.9		31836.8	45779.4	27673.9	17090.9
Q8NCN4	Q8NCN4	RN169_HUMAN	RNF169	E3 ubiquitin-protein ligase RNF169	1	AAPAEPDFIFR	AAPAEPDFIFR	2	AAPAEPDFIFR2	48118.8	65703.3	87710.2	71308.7	54372.8	80712.3	72526.2	44454.8	91245.9	26165.5	76739.7	76494.1	24004	33802.8	45303.6	30020.8	22336.4	38553.4	28408	45373.3	31319.5	14400.6	31575.9	8706.62	22139.7	30830.4	25146.1	23929.4	37071.3	35426.9	33264	39724.8	31069.1	34660.1	4280.04	34559.2	124789	52585	116238	91980.9
CON_Q3SZ57	CON_Q3SZ57	FETA_BOVIN	AFP	Alpha-fetoprotein	1	AAPASIPPFPVLEPVTSCK	AAPASIPPFPVLEPVTSC(UniMod:4)K	2	AAPASIPPFPVLEPVTSC(UniMod:4)K2	491737	539450	436224	545092	469804	453071	545442	487556	458821	438185	566060	456979	466752	607264	444316	580918	688450	353775	386723	900980	527952	475522	958905	269313	183708	73380.8	67635.5	55289.4	255470	104301	289214		219237	46377.5	11772.6		148974	25945.6	92176.7	205099
Q8NF37	Q8NF37	PCAT1_HUMAN	LPCAT1	Lysophosphatidylcholine acyltransferase 1	1	AAPASSAGASDAR	AAPASSAGASDAR	2	AAPASSAGASDAR2																																						14212.3
P55084	P55084	ECHB_HUMAN	HADHB	Trifunctional enzyme subunit beta, mitochondrial	1	AAPAVQTK	AAPAVQTK	2	AAPAVQTK2			54717.7			121927			95104.2			119252							7445.94			4261.13			38592	52749.6		45818.8	54154.6		47684.5						307548	241760	200466	323521
P17509	P17509	HXB6_HUMAN	HOXB6	Homeobox protein Hox-B6	1	AAPCDYGPAPAFYR	AAPC(UniMod:4)DYGPAPAFYR	2	AAPC(UniMod:4)DYGPAPAFYR2	6724.65	5946.88	7037.37	7246.08		5666.26	7485.31	5190.29	5652.22	3359.54	2964.86	4322.85					2525.79																				5734.02		4172.46	4657.1
Q9UKV3	Q9UKV3	ACINU_HUMAN	ACIN1	Apoptotic chromatin condensation inducer in the nucleus	1	AAPCIYWLPLTDSQIVQK	AAPC(UniMod:4)IYWLPLTDSQIVQK	2	AAPC(UniMod:4)IYWLPLTDSQIVQK2	130793	125045	137693	165089	93774	176692	165527	105426	175416	101588	141550	164559	136139	142932	109658	85534.5	100340	72794.3	28513.8	68439.9	37542.2	21863.4	56851	21707.2	58576.8	77836.5	14718.2	47507.2	86890	32507	131779	95432.2	43774	15529		38331.9	39724.5	16274.4	46406.9	35585.1
Q9UKV3	Q9UKV3	ACINU_HUMAN	ACIN1	Apoptotic chromatin condensation inducer in the nucleus	1	AAPCIYWLPLTDSQIVQK	AAPC(UniMod:4)IYWLPLTDSQIVQK	3	AAPC(UniMod:4)IYWLPLTDSQIVQK3	23078.1	21364.9	23890.8	27280.1	11482	28343.3	44987.3	22082.5	24894.8	34982.2	36010.9	24474.2	30512.3	26389.3	13907.2	18551.4	20496.4	13188		14281	6194.2	10436.5	13160.5		4088.22		7830.13	11256.5	8650.29	6511.68	10565.8			5578.73			4783.16		6087.12	4487.07
Q9UHJ6	Q9UHJ6	SHPK_HUMAN	SHPK	Sedoheptulokinase	1	AAPDDPSGFAVLASCAR	AAPDDPSGFAVLASC(UniMod:4)AR	2	AAPDDPSGFAVLASC(UniMod:4)AR2	19490.9	17684.6	31362.2	20940.3		18484.9	22328.8	15218.9	21526	12774.1	13981.6	21090.8	10858.7	18411.2	12133.7			10689.4																5644.06						7671.07
Q96GQ7	Q96GQ7	DDX27_HUMAN	DDX27	Probable ATP-dependent RNA helicase DDX27	1	AAPDILIATPGR	AAPDILIATPGR	2	AAPDILIATPGR2	9462.8	9623.52	9696.35	13418.3	11154.2	10727.8	10953.6	8681.34	7005.66	21360.2	12049.5	10270	14177.3	9461.55	7607.62	3886.84		3055.02	2377.49						415730	336193	430869	494358	439568	376613	440938	412865	537949	314132	186369	182796	423441	350202	257611	471222
Q9Y639	Q9Y639	NPTN_HUMAN	NPTN	Neuroplastin	1	AAPDITGHK	AAPDITGHK	2	AAPDITGHK2	124268	163267	217758	191826	193132	227232	161590	196098	245382	162916	178241	233767	201305	195362	180353	326809	295108	293660	200234	357162	408600	374717	491230	270675	37431	37033.7	32408.5	29648.4	37177.3	37811.6	39868	32462.5	49728.9	16677.7	19573	32726.1	19110.1	16774.7	26821.9	16505.7
Q9Y639	Q9Y639	NPTN_HUMAN	NPTN	Neuroplastin	1	AAPDITGHK	AAPDITGHK	3	AAPDITGHK3		11990.6	7421.08			5535.12		19720.6		38603.1	9262.3			10199.3		11120.5	12228.1	23469.7	47317.5	14724.2	7228.84		20179.6	49822.6
P31146	P31146	COR1A_HUMAN	CORO1A	Coronin-1A	1	AAPEASGTPSSDAVSR	AAPEASGTPSSDAVSR	2	AAPEASGTPSSDAVSR2	142815	53431.9	47987.9	116313	58934.9	31851.7	118421	33238.3	27055.5	39879.6	54949.7	22421.1	48929.8	39594.3	26493	13983.7	7772.17	5092.17	8744.91	6257.78	3545.01	5496.73	7817.75		112560	101756	61826.5	63827.5	99883.8	92204.2	109600	137429	78687.9	53636.4	99826.1	65188.7	275269	130016	208491	486341
Q96TA1	Q96TA1	NIBA2_HUMAN	NIBAN2	Protein Niban 2	1	AAPEASSPPASPLQHLLPGK	AAPEASSPPASPLQHLLPGK	2	AAPEASSPPASPLQHLLPGK2	8512.66	2217.32		3536.77		1570.62	5278.99										1892.04								13496.6	10523.9		4328.88	15980.7	3039.63	11843.2	14014.7	5708.55	4342.21		5286.38	8998.34	2305.05	3324.76	22946.1
Q9Y5B0	Q9Y5B0	CTDP1_HUMAN	CTDP1	RNA polymerase II subunit A C-terminal domain phosphatase	1	AAPEGAGALAQGSSLEPGR	AAPEGAGALAQGSSLEPGR	2	AAPEGAGALAQGSSLEPGR2	3674.19		4581.83	3632.41																					3538.36	6709.04	3302.31					5558.78		3186.64	1934.88		22700.9	8047.97	13848.2	17698.3
Q8IVP5	Q8IVP5	FUND1_HUMAN	FUNDC1	FUN14 domain-containing protein 1	1	AAPEINNLIEEATEFIK	AAPEINNLIEEATEFIK	2	AAPEINNLIEEATEFIK2	32494.5	25887.9	32495.7	44505.9	51427.7	57990.8	32614.7	37551.5	44123	21029.4	36631	56957.1	38530.1	63322.7	61789.9	58657.1	43288.3	26702.5	46276.6	85029.9	40780.5	43057.2	64600.7	24472.2	39463.5	37457.8	29779.3	25165.5	59520.8	41282.3	45870.8	48250	38860.2	18996.5		34160.7	20145.1	9825.39	20730.4	15074.8
Q8IVP5	Q8IVP5	FUND1_HUMAN	FUNDC1	FUN14 domain-containing protein 1	1	AAPEINNLIEEATEFIK	AAPEINNLIEEATEFIK	3	AAPEINNLIEEATEFIK3	4417.77	4622.68	4238.46	8704.03	7688.55	6504.98	6084.31	6960.6	9312.28	5708.23	6084.43	7299.42	8648.11	10811.7	6477.3	13221.6	9517.03	3326	8276.57	12530.8	5084.16	9826.03	12502.7	4834.42	3663.41	4519.6		3212.01	5319.19	3639.48	3611.38	3405.87	4036.28	2310.32		3252.87		2646.38		2193.73
P51788	P51788	CLCN2_HUMAN	CLCN2	Chloride channel protein 2	1	AAPELLEYGR	AAPELLEYGR	2	AAPELLEYGR2	29813.2	54330.7		46929.4	53797.1	49855.3	51498.5	51877.9	49636.7			60821.9		53756.5	60710.7		60418.9	69712.3		57150.4	73916.5	57652.3	71412.8	43750.5	22274.4	14999.8	21207.8	29374.7	35031.9	45327.4	18377.1	22734	35549				25024.5	18506.1	24637.9	16743.8
Q92947	Q92947	GCDH_HUMAN	GCDH	Glutaryl-CoA dehydrogenase, mitochondrial	1	AAPEMVSLLK	AAPEMVSLLK	2	AAPEMVSLLK2	89150.6	97831.4	135457	93294.9	68887.3	109328	107921	94911.6	121059	75096	102134	99281.2	79774.5	103894	119020	86621.6	109648	179196	101514	96424.4	147187	106378	130485	88016.1	12014.6	7849.72	12482.2		16051.5	12167.5		13202.3	12686.2	6732.13	8342.04		28353.9	24953.6	38071.7	27547.9
Q96BH1	Q96BH1	RNF25_HUMAN	RNF25	E3 ubiquitin-protein ligase RNF25	1	AAPEPQQPMELYQPSAESLR	AAPEPQQPMELYQPSAESLR	2	AAPEPQQPMELYQPSAESLR2	98587.5	74625.6	68950.4	112424	62287.7	49495	93185.9	36350.4	51281.3	51351.9	76257.5	39429.5	58972.1	67387.9	37363.8	78225.8	52055	39077	16830.4	37432	12212.3	22683.6	44771.9	4637.17	37782.4	40956	39707.5	30815.5	38155.4	29423.3	41867.6	45852.1	49022.5	21150.4	6318.01	17712	42433.3	28116.2	45870.2	122347
Q96BH1	Q96BH1	RNF25_HUMAN	RNF25	E3 ubiquitin-protein ligase RNF25	1	AAPEPQQPMELYQPSAESLR	AAPEPQQPMELYQPSAESLR	3	AAPEPQQPMELYQPSAESLR3	4036.52	2223.85	1500.79	4238.16			4695.5			1399.98	2259.77	1272.15	2388.41			1653.15	2396.58			1706.51			1292.59														1264.94
Q15181	Q15181	IPYR_HUMAN	PPA1	Inorganic pyrophosphatase	1	AAPFSLEYR	AAPFSLEYR	2	AAPFSLEYR2	580140	521637	343012	366943	337503	345289	582480	405355	310222	581001	448786	204401	548612	436917	552572	587399	377131	732815	521444	508502	388893	370300	241326	328419	26797.1	7423.81	121091	101461	32942.9	97875	9122.56	8852.71	42255.2	83699.2	21887.7	8230.57	112020	137304	97161.8	131949
Q15233	Q15233	NONO_HUMAN	NONO	Non-POU domain-containing octamer-binding protein	1	AAPGAEFAPNK	AAPGAEFAPNK	2	AAPGAEFAPNK2	559776	661277	523584	812608	502967	575658	632490	632138	554520	470462	541270	520524	50798.5	67205.2	76030.4	19482.2	18012	42305.2	32523.7	15122.2	19067	15539.4	22773.8	16848.1	46302.3	69493.6	422590	254250	10945.7	222199	81887.6	19469.3	71508.8	566021	121526	12849.4	708893	982604	244410	193461
Q15233	Q15233	NONO_HUMAN	NONO	Non-POU domain-containing octamer-binding protein	1	AAPGAEFAPNKR	AAPGAEFAPNKR	2	AAPGAEFAPNKR2																										9599.57	6251.05	7023.53	11453.5	4183.53		6289.15	3576.09	7894.22			14496.1	18891.5	20194.7	24512.6
Q5K4L6	Q5K4L6	S27A3_HUMAN	SLC27A3	Long-chain fatty acid transport protein 3	1	AAPGAGDAAAGSGAEFAGGDGAAR	AAPGAGDAAAGSGAEFAGGDGAAR	2	AAPGAGDAAAGSGAEFAGGDGAAR2			2657.99				8801.35			3588.74			2439.39												10301.7	10921.1	6141.11		11547.6	8327.23	12793.5	12065.8	10351.7	9518.51	10409.1	14420.5	52053.6	22145	15993.3	31201.4
Q5K4L6	Q5K4L6	S27A3_HUMAN	SLC27A3	Long-chain fatty acid transport protein 3	1	AAPGAGDAAAGSGAEFAGGDGAAR	AAPGAGDAAAGSGAEFAGGDGAAR	3	AAPGAGDAAAGSGAEFAGGDGAAR3	18038.9	18305.1				33404.3											14001.3										24577.2	10521.6							18966.2			45454.7
Q8N612	Q8N612	FHI1B_HUMAN	FHIP1B	FHF complex subunit HOOK-interacting protein 1B	1	AAPGGADDLSAVR	AAPGGADDLSAVR	2	AAPGGADDLSAVR2		18306.7	23204.5	16462.1	12762.5	21757.2	16417.6	17930	20270.1	9600.18	18496	16909.9	11459.5		14345.7		6515.43	6841.74					4052.36												19222.4				12804.5	20886.7
Q3KP66	Q3KP66	INAVA_HUMAN	INAVA	Innate immunity activator protein	1	AAPGPAYEEEGTPLR	AAPGPAYEEEGTPLR	2	AAPGPAYEEEGTPLR2	30290.4	20109.4	20453.5	27906.2	20502.2	16680.1	27964.3	12164.2	16538.2	15295.4	15897.6	10471.7	9679.17	10677		7841.71	6970.86	6706.56	6629.67				11917.2		39839.4	43561.3	38170.1	29387.8	41719.4	25601.6	46967.2	48664.8	39779.7	41246.4	36131.6	19064.3	80549.8	62889.1	82230.8	77244.5
P35658	P35658	NU214_HUMAN	NUP214	Nuclear pore complex protein Nup214	1	AAPGPGPSTFSFVPPSK	AAPGPGPSTFSFVPPSK	2	AAPGPGPSTFSFVPPSK2	8845.56	4067.35			4063.2		10624			6045.78				1508.64											4201.55	9499.43	4606.36	13187.3	43361	9379.95	28915.4	13653.6	7333.72	7245.58	2217.04	10669.7	26713.2	17489.2	13761.3	33043.4
O00391	O00391	QSOX1_HUMAN	QSOX1	Sulfhydryl oxidase 1	1	AAPGQEPPEHMAELQR	AAPGQEPPEHMAELQR	3	AAPGQEPPEHMAELQR3	5407.27	4383.56	3302.71	10889.2	5945.06	2856.71	6499.88	1630.81	2719.18	5755.49	4444.8		4392.61	4232.46	3338.59	6875.7	5739.03	2332.17	7339.71	5119.25		8142.32	6475.06				3252.76			3670				2369.56		2635.14			1393.84	3459.33
P11216	P06737;P11216;P11217	PYGB_HUMAN	PYGB	Glycogen phosphorylase, brain form	0	AAPGYHMAK	AAPGYHMAK	2	AAPGYHMAK2		389759	326280	382932							347730				268701		211978	271916										311874	378342			259389		704581		215084	401456		351405	848654
P49327	P49327	FAS_HUMAN	FASN	Fatty acid synthase	1	AAPLDSIHSLAAYYIDCIR	AAPLDSIHSLAAYYIDC(UniMod:4)IR	3	AAPLDSIHSLAAYYIDC(UniMod:4)IR3	29121.4	20087.4	16573.8	30067.9	8363.07	15597.9	29117.8		10908	4937.84	20478.7	14728.4	16277.8	11479.7	9509.74			8450.94		8929.82																	2455.74
Q92610	Q92610	ZN592_HUMAN	ZNF592	Zinc finger protein 592	1	AAPLIVEVFNK	AAPLIVEVFNK	2	AAPLIVEVFNK2	16119.3	19736.8	13125	19972.2	16580.3	20187.6	11229.6	14989.5	20780.2	14864.2	14357.1	20374.6	8367.06	8445.42	9575.71										11781.2	15067.5			16965.8	7945.55	13565.2	16259.2	13719.7	4559.31		30875	65478.3	23242	76911.1	73611.9
Q8TDR2	Q8TDR2	STK35_HUMAN	STK35	Serine/threonine-protein kinase 35	1	AAPLLLPPPPAAMETGK	AAPLLLPPPPAAMETGK	2	AAPLLLPPPPAAMETGK2	8440.79	8411.52	7121.39	9574.04	5740.15	12528.6	7812.99	6113.19	11943.3	3029.83	8074.98	11489.4	4379.21	6497.21	3461.1	3676.29	2322.36	3439.93					847.283				2841.7			2113.66	2818.34	3787.37	4280.08	3112.56	1876.04	3977.61	13482.6	5293.4	13092.6	14400.6
Q5T6F2	Q5T6F2	UBAP2_HUMAN	UBAP2	Ubiquitin-associated protein 2	1	AAPLVTSGK	AAPLVTSGK	2	AAPLVTSGK2								4109.95		18619.4	1650.98		14518.7			7036.42		2052.13	11804.8			15841.5		16030.3				2870.96						4592.71
P54619	P54619;Q9UGI9	AAKG1_HUMAN	PRKAG1	5'-AMP-activated protein kinase subunit gamma-1	0	AAPLWDSK	AAPLWDSK	2	AAPLWDSK2	34322	52749.3	43662.8	42306.8	32399.1	30572.6	39888.6	33104.5	27989.1	58629.6	42253.9	23360.7	41422.4	38055.3	36823.4	31045.1	32118.5	39744.6	24324.6	20329	30108.1	25193.8	18526.2	26120.5			11744.4			8252.92			8211.15	35279.8	84142.4		9537.26	67991.5	20448.6	8567.08
Q71SY5	Q71SY5	MED25_HUMAN	MED25	Mediator of RNA polymerase II transcription subunit 25	1	AAPPALLEPLQPPTDVSQDPR	AAPPALLEPLQPPTDVSQDPR	2	AAPPALLEPLQPPTDVSQDPR2	20752	20955.7	23944.7	23169.6	19937.6	24874.5	20774.9	18880.8	26032.7	10032.1	23583.7	23175.2	15635.6	15507.7	14955.3	12187.8	10630.2	10380.6	5316.67	10643.1	8262.69	5895.07	8606.1	3632.54	9929.62	11260.7	13822.1	8148.64	16025.8	11546.5	14262.8	18782.1	19383.2	15478.9	4654.71	25214.7	63235.3	34948.1	56273.3	59103.8
Q7L2J0	Q7L2J0	MEPCE_HUMAN	MEPCE	7SK snRNA methylphosphate capping enzyme	1	AAPPDVGEER	AAPPDVGEER	2	AAPPDVGEER2	184299	217478	192264	259396	153586	143233	215708	125533	156198	119519	179793	130067	70985.7	105598	73979.5	16684.1	22013	18102.4		14037.9	10376.3	10337.5	13202.8		129439	155112	155188	138291	134631	153818	132197	130160	248532	181239	590492	51337.4	426854	342768	419751	343819
Q5T4S7	Q5T4S7	UBR4_HUMAN	UBR4	E3 ubiquitin-protein ligase UBR4	1	AAPPPPPPPPPLESSPR	AAPPPPPPPPPLESSPR	2	AAPPPPPPPPPLESSPR2	19954.5	11490.7	9881.57	14534.1	11078.8	5272.81	14020.7	2372.17	8349.35	5887.47	8073.05	5625.16	3140.06	8007.27	7126.97	3083.17	3704.55								53029.3	33523.7	23494.5	31695.1	44371	23982.3	55300.6	31902.4	42244.7	23813.3	8698.43	15936.8	44407.9	20558.9	29914.9	131933
Q5M775	Q5M775	CYTSB_HUMAN	SPECC1	Cytospin-B	1	AAPPPVDEEPESSEVDAAGR	AAPPPVDEEPESSEVDAAGR	2	AAPPPVDEEPESSEVDAAGR2				12195.3			7392.94																			12619.9	5795.78	7662.9	11945.3	7528.59	11214.6	13479.2	10319.2		8876.7		75989.1	32843	29090.1	37214.5
Q9HAF1	Q9HAF1	EAF6_HUMAN	MEAF6	Chromatin modification-related protein MEAF6	1	AAPPQIPDTR	AAPPQIPDTR	2	AAPPQIPDTR2	53072.4	38416.4	30844	50176.3	41636.2	26724.2	50040.1	31781	22310.2	39106.3	33612.8	19125	26620.9	23649.2	21365.5	38537.6	39033.6	27296.4	41800.6	50268.4	21478.3	53832.6	57868.2	28302.1			6321.38							30421	56770.6		9567.49	58739.6		10789.9
O75691	O75691	UTP20_HUMAN	UTP20	Small subunit processome component 20 homolog	1	AAPPTAGSMAIEK	AAPPTAGSMAIEK	2	AAPPTAGSMAIEK2	52395	42943.6	36349.6	63501	46198.5	30824.1	53544.1	40799.3	28165.1	42609.1	39109.5	31193													549301	287760	320263	341956	474991	226536	401480	394239	445720	226525	191783	23665.7	530189	402416	432239	323773
O75694	O75694	NU155_HUMAN	NUP155	Nuclear pore complex protein Nup155	1	AAPQSPSVPK	AAPQSPSVPK	2	AAPQSPSVPK2	22449.4	14523.6	8321.71		16000.5	10781.8	16003.1	6662.56	7388.42	19063.8	7913.02		9054.01		4540.45		3623.02	3914.26									12391.8	20723.2		12332.1	5383.88		8927.69	49660.2	51361.4		38222.5	57506.9	32472.8	37019.1
Q96JA3	Q96JA3	PKHA8_HUMAN	PLEKHA8	Pleckstrin homology domain-containing family A member 8	1	AAPSYEDFVAALTVK	AAPSYEDFVAALTVK	2	AAPSYEDFVAALTVK2			9295.73		6438.39	7214.78	6840.84	9115.89	6988.35	4980.28	5209.67	6625.55			5401.82																						10709.5	6097.2	8962.65	13572.5
Q9BRP8	Q9BRP8	PYM1_HUMAN	PYM1	Partner of Y14 and mago	1	AAPTAASDQPDSAATTEK	AAPTAASDQPDSAATTEK	2	AAPTAASDQPDSAATTEK2	288800	94492.9	40101.3	211525	91825.5	30820.7	173721	26598.8	21900.9	108791	56295.6	15788.8	153996	79014.7	27116.6	225188	112757	24889.6	155444	116436	17336.5	198148	167212	11367.3	92179	50157	24232.6	31869	51472.3	22115	79675.4	43633.5	25607.1	15955.3	43110.8	13312.1	22182.5	16856	20110.9	15620.4
O60331	O60331	PI51C_HUMAN	PIP5K1C	Phosphatidylinositol 4-phosphate 5-kinase type-1 gamma	1	AAPTEVLSMTAQPGPGHGK	AAPTEVLSMTAQPGPGHGK	2	AAPTEVLSMTAQPGPGHGK2	2596.35			3146.67	920.767		3229.36			957.298															2565.14	1712.26		1513.97	1990.69		2568.39	2526.05	1668.01			2167.57	5472.8	1619.72	5189.26	11950.5
P27987	P27987	IP3KB_HUMAN	ITPKB	Inositol-trisphosphate 3-kinase B	1	AAPTGSEAQGPSAFVR	AAPTGSEAQGPSAFVR	2	AAPTGSEAQGPSAFVR2																							2333.42				3730.71		9974.76			6673.77					21039.4	10830	9910.07	15174.2
Q13123	Q13123	RED_HUMAN	IK	Protein Red	1	AAPTSAPPSK	AAPTSAPPSK	2	AAPTSAPPSK2	24843.6	14717.8	17618.6	16436.3	18023.4	15342.2	10642.5	9523.9	10365.6	9824.91	13121.2	11349.3	7011.71	4482.31	4984.1		2545.66		4611.73			3972.24			10179.2	9540.58	26184.8	33351.4	8531.59	23303.8	20621.5	8556.79	18767.3	26582.5	23485	13239	62365.8	121466	67629	17414.1
Q9NZQ3	Q9NZQ3	SPN90_HUMAN	NCKIPSD	NCK-interacting protein with SH3 domain	1	AAPTTPPPPVK	AAPTTPPPPVK	2	AAPTTPPPPVK2	2095.88			3364.46		2044.41	4503.79	2083.83	1756.4	2479.16	2311.42	2181.84		952.389											1757.79		3429.66	2710.36		2861.45			3541.53	7363.21	15214.7		7679.02	15494.8	9236.23	6245.4
P42684	P42684	ABL2_HUMAN	ABL2	Tyrosine-protein kinase ABL2	1	AAPVLPTTHNHK	AAPVLPTTHNHK	2	AAPVLPTTHNHK2							1023.14																											1895.01			4236.14			2825.11
P18583	P18583	SON_HUMAN	SON	Protein SON	1	AAPVTGGMGAVLMR	AAPVTGGMGAVLMR	2	AAPVTGGMGAVLMR2																										6293.5	3821.35	5586.34	13555	5746.87	5716.86	6419.9	6301.43			8272.06	5953.86	5543.38	10253.1	6004.32
O75808	O75808	CAN15_HUMAN	CAPN15	Calpain-15	1	AAQAFLSDWTASK	AAQAFLSDWTASK	2	AAQAFLSDWTASK2	26260.4	20389.4	24148.8	29656.7	19054.1	23358.7	27162	12460.2	20217	13002.4	28287.5	18509	14218.8	16663.3		7475.38	12235.2						18731.7		7884.17	9361.64	8014.74	9884.92	9334.59	11394.4		11618.1	12703.8	9195		9998.44	36225.3	19879.8	34088.2	50029.8
Q9BV73	Q9BV73	CP250_HUMAN	CEP250	Centrosome-associated protein CEP250	1	AAQAGSLEISK	AAQAGSLEISK	2	AAQAGSLEISK2	14350.9	10444.6	9384.55	15238.9	9771.6	4444.41	14828.7	11775.3	7497.73	7180.67	13306.6	9737.26	9575.31	7317.27				3907.98							11221.9	3812.28	11420.1	13848.7	6261.07	16123	8256.39		10895.2	13145.3	28839.2		25080.9	26306.4	17219.8	15420.3
P41440	P41440	S19A1_HUMAN	SLC19A1	Reduced folate transporter	1	AAQALSVQDK	AAQALSVQDK	2	AAQALSVQDK2	14445.6									16161.7	10350.2		22986.5	15594.5	11950.5		15783.8	10211	31342.4		15493.7	28536.8		17225.4				23079.4						16623.7	16705.7
P11274	P11274	BCR_HUMAN	BCR	Breakpoint cluster region protein	1	AAQAPDGASEPR	AAQAPDGASEPR	2	AAQAPDGASEPR2	16479.2	9600.85	8425.84	13245.8	9149.91	10230.5	11983.8	6903.7	8305	8058.93	7694.07	5017.83	6342.03	4728.32	3572.89										10696.4	11482.1	11174.2	10801.9	10599.7	9319.76	9379.6	16240.6	11680	8758.81	13274.2		37363.9	21344.6	20573.7	29564.4
P11586	P11586	C1TC_HUMAN	MTHFD1	C-1-tetrahydrofolate synthase, cytoplasmic	1	AAQAPSSFQLLYDLK	AAQAPSSFQLLYDLK	2	AAQAPSSFQLLYDLK2	758130	508393	594517	715643	362298	553014	741390	427333		387727	582574	287213	438750	436170	323319	249746	247549	260146	48520.5	62108.6	35484.2	45971.7	73651.4	12754.8	297104		103319	156636		133518		268378	137172	109670	15168.9	213582	555336	224685	517703	1132480
P37837	P37837	TALDO_HUMAN	TALDO1	Transaldolase	1	AAQASDLEK	AAQASDLEK	2	AAQASDLEK2	932248	1068560	1077110	1041880	842857	1087710	747481	876527	1007060	904333	1012330	1135160	888893	962300	914619	722339	691622	806778	538526	597798	525390	452996	577256	334478	52363.4	47313.8	130038	91604.9	40514.3	230811	38597.5	26623.5	73437.4	84765.9	242588	36768.8	261286	396862	492858	439184
P37837	P37837	TALDO_HUMAN	TALDO1	Transaldolase	1	AAQASDLEKIHLDEK	AAQASDLEKIHLDEK	2	AAQASDLEKIHLDEK2																										3377.67	1555.31	3538.99	17009.3								4443.17	2548.83		11220.6
P37837	P37837	TALDO_HUMAN	TALDO1	Transaldolase	1	AAQASDLEKIHLDEK	AAQASDLEKIHLDEK	3	AAQASDLEKIHLDEK3	2000.72						1001.69						3162.58												2254.22	8303.78	5869.12	9212.2	36154.3	1632.88	4805.2	5345.52					9439.43	5804.56	2452.22	31371.1
Q96E22	Q96E22	NGBR_HUMAN	NUS1	Dehydrodolichyl diphosphate synthase complex subunit NUS1	1	AAQDFCQLVAQK	AAQDFC(UniMod:4)QLVAQK	2	AAQDFC(UniMod:4)QLVAQK2		9713.83	6945.43	10320.1				5421.35	5152.85		8415.57		5521.57	6104.47		6547.42	6449.29			12236.4		5205.7	8738.01
P06132	P06132	DCUP_HUMAN	UROD	Uroporphyrinogen decarboxylase	1	AAQDFFSTCR	AAQDFFSTC(UniMod:4)R	2	AAQDFFSTC(UniMod:4)R2	59882.8	20075.5	33748.9	36699.6	21365.7	29315.3	45995.8	18430.6	21089.4	19133.2	26043.7	24867.3	32236.6	30782.9	27821.9	43056.1	37713.9	37365.8	31285.3	73167.7	31345.5	53793.3	120308	22586.7				5986.82			5528.95									3580.74
Q9BTC0	Q9BTC0	DIDO1_HUMAN	DIDO1	Death-inducer obliterator 1	1	AAQDIKDEEPGDLGR	AAQDIKDEEPGDLGR	2	AAQDIKDEEPGDLGR2	9401.17	3606.68		6191.75			6889.25			4223.7															11454.7	11570.4	5724.48	2786.73	2248.64	2870.43	9593.09	8728.61	5689.36	5994.94		4422.55	86783.2	13798	28479.1	88610.1
Q9BTC0	Q9BTC0	DIDO1_HUMAN	DIDO1	Death-inducer obliterator 1	1	AAQDIKDEEPGDLGR	AAQDIKDEEPGDLGR	3	AAQDIKDEEPGDLGR3	7477.9	1652.21		4808.05	1713.81		3366.6			2480.01																											7609.62	7112.03	3239.63	10233
O94906	O94906	PRP6_HUMAN	PRPF6	Pre-mRNA-processing factor 6	1	AAQDLCEEALR	AAQDLC(UniMod:4)EEALR	2	AAQDLC(UniMod:4)EEALR2	188782	221738	270960	241329	190196	268220	254627	219535	280535	74396.9	152499	156403	8810.91	16269.6	16849.9		4148.44	6418.56	3941.29			3235.97						4447.17		6528.17	7054.87		6335.68	7494.6	21043.5		31194.9	21273.7	33433.2	20263.5
Q9NV66	Q9NV66	TYW1_HUMAN	TYW1	S-adenosyl-L-methionine-dependent tRNA 4-demethylwyosine synthase TYW1	1	AAQDLMTNGYVSLQEK	AAQDLMTNGYVSLQEK	2	AAQDLMTNGYVSLQEK2	9102.92	11790.1	12197.1	15386.8	10531.3	12967.9	14310	13128.4	12157.5		13699.6	12343.1	6080.55	6337.27											9051.67	11222.6			13179.4			13202.3	8625.85		4733.35	6456.18	33874.6	13293.5	37283.9	38738.9
P62995	P62995	TRA2B_HUMAN	TRA2B	Transformer-2 protein homolog beta	1	AAQDRDQIYR	AAQDRDQIYR	2	AAQDRDQIYR2																									49386.4	92193.4	31433.5	54872	172877	31133.2	66183.1	102002	53187.9	27004.8		27294.6	20973.3	16289	19213.3	15577.1
P62995	P62995	TRA2B_HUMAN	TRA2B	Transformer-2 protein homolog beta	1	AAQDRDQIYR	AAQDRDQIYR	3	AAQDRDQIYR3																									63417.5	89456.9	89853.1	197273	97909.9	88935.5	64614.5	113645	100640	80771.2	9916.11	19988.5	36867.1	48003.1	26394.4	15729.3
Q9P2D3	Q9P2D3	HTR5B_HUMAN	HEATR5B	HEAT repeat-containing protein 5B	1	AAQDYLQEK	AAQDYLQEK	2	AAQDYLQEK2	18679.7	29207.3	21238.9	27004.9	20351.9	17250	23829.2	20666.6	20506.6	19283.4	20716.7	19271	12597.3	23539.2	17319.2	6525.93	5674.98	7222.29							11185.3	10478.7	18325.4	13198.6	11655.4	17315.3	6965.64	9937.48	19091.1	16364.7	38368.3		35042.3	37562.8	42138.6	48417.1
Q8WY91	Q8WY91	THAP4_HUMAN	THAP4	Peroxynitrite isomerase THAP4	1	AAQEAASQEQAQQALER	AAQEAASQEQAQQALER	2	AAQEAASQEQAQQALER2	5379.96						2572.03																		2392.26		1238.18							3794.81	3029.62		8836.93	7411.81	6261.84	8210.78
P04075	P04075	ALDOA_HUMAN	ALDOA	Fructose-bisphosphate aldolase A	1	AAQEEYVK	AAQEEYVK	1	AAQEEYVK1	1076.25	1014.52		948.091		1173.71		814.521	618.772							1052.38	1909.71	1832.97	2734.12	816.641	1452.06	1918.06
P04075	P04075	ALDOA_HUMAN	ALDOA	Fructose-bisphosphate aldolase A	1	AAQEEYVK	AAQEEYVK	2	AAQEEYVK2	3644190	4465460	4865290	4119600	4074700	4290510	3847880	4568510	3750060	3995800	4126880	3779950	3941430	4132290	4126080	4569000	5245940	5268770	4682280	4544760	5270130	5344240	5363830	4973150	611271	497395	939899	778780	375298	999408	583807	518438	798931	670551	1303820	3248930	312927	590456	709574	137467
P04075	P04075	ALDOA_HUMAN	ALDOA	Fructose-bisphosphate aldolase A	1	AAQEEYVKR	AAQEEYVKR	2	AAQEEYVKR2	191709	14643.9	8492.05	14590.1	27043.3	11307.3	59585.5	2635.63	8824.21	30335.8	13711.2	3361.75	13395.9	9569.72	9972.63	46492.9	6190.38	5265.4	30622.3	14094.2	10244.2	13679.1	35142	7541.64	43007.9	52190.9	17802.8	104894	389760	14671.4	61428.4		13668.5	23142.8		250255	19812.2	19283.2	19770.7	22164.7
P04075	P04075	ALDOA_HUMAN	ALDOA	Fructose-bisphosphate aldolase A	1	AAQEEYVKR	AAQEEYVKR	3	AAQEEYVKR3	43331.7				9026.36		14597.9			7631.71	3695.44					11999.6			10109.9	7187.41			11972.9			4686.64		15375.3	28705.8							19440.3
Q5T160	Q5T160	SYRM_HUMAN	RARS2	Probable arginine--tRNA ligase, mitochondrial	1	AAQEFFQR	AAQEFFQR	2	AAQEFFQR2	14098.6			9468.26		11350.1			6903.77	7907.88	13128.3		11088.4														10114.5	10682.3	6760.43								12251.8	9113.49	11720.7	9497.52
O95872	O95872	GPAN1_HUMAN	GPANK1	G patch domain and ankyrin repeat-containing protein 1	1	AAQEGDLPELR	AAQEGDLPELR	2	AAQEGDLPELR2			6501.02		4708.17	5799.68		3227.63			5427.62														15154.5	18335.6	25627.6	11158.2	15656.6	18925.6	10972.5	24248.5	29380.2	23101.5	20794.1		26255.9	20545.3	26672.5	12888.4
P35520	P35520	CBS_HUMAN	CBS	Cystathionine beta-synthase	1	AAQELQEGQR	AAQELQEGQR	2	AAQELQEGQR2	48988.2	26013.8	25971.3	49258.1	23732.2	20791.6	28918.3	18841.1	15441.1	28420.9	24612	14940.2	42420.8	28397.1	15572.7	51108	39421.2	21180.1	40657.5	35022.5	18463.4	50593.8	64056.8	12457.2	23078	34527.8	29113.7	25156.2	33020.7	15678.9	36000.9	40421.8	32719.3	18613.8	37831.1	15747.1	20699.5	19704.6	24553.5	17901.3
Q99543	Q99543	DNJC2_HUMAN	DNAJC2	DnaJ homolog subfamily C member 2	1	AAQEQVLNASR	AAQEQVLNASR	2	AAQEQVLNASR2	23984.4	13385.9	13130.8	17283.6	18856.6	20301.2	23430.6	8824.63	14643.5	12324.7	11301.5	10254.4	3449.81	6105.31	6346.37			2999.29							13376.4	18705.5	18008.8	21395.1	19134.6	11146.1	29965.5	26988.1	19640.4	51119.3	50801.6	8759.17	231564	127721	159113	181137
P51687	P51687	SUOX_HUMAN	SUOX	Sulfite oxidase, mitochondrial	1	AAQESTHIYTK	AAQESTHIYTK	2	AAQESTHIYTK2	2915.01	4268.24	2958.43			3636.6				4686.34		3474.94																											3746.12
Q9NW08	Q9NW08	RPC2_HUMAN	POLR3B	DNA-directed RNA polymerase III subunit RPC2	1	AAQFDVVK	AAQFDVVK	2	AAQFDVVK2	35729.8	63219.9	68631.8	44730.7	46062.3	58224.4	50077.3	58938.4	40679.7	40269.3	56012.6	42670.1			19476.7										10730.3	10555.7	20866.5	23273.1	15841.9	15040.3	17663.8	14078.1	12887.4	29633.2	71964.7		66903.7	96235	56941	45534.4
Q5T4S7	Q5T4S7	UBR4_HUMAN	UBR4	E3 ubiquitin-protein ligase UBR4	1	AAQFVDLLGYFSLK	AAQFVDLLGYFSLK	2	AAQFVDLLGYFSLK2	41807.7	54844.7	46418.6	67208.4	18977.8	37145.3	46183.1	37456	29362.2	23073.4	47520.1	23731.5	22755.8	27062.5	16551.4		16785	14173.3	3312.34	7245.6		3685.24	10787.5	3148.79	2791.81	3375.5	2736.8	2671.13	4834.53	3145.15		4723				4417.41	4355.63	5592.7		18907.1
P56693	P56693	SOX10_HUMAN	SOX10	Transcription factor SOX-10	1	AAQGEAECPGGEAEQGGTAAIQAHYK	AAQGEAEC(UniMod:4)PGGEAEQGGTAAIQAHYK	3	AAQGEAEC(UniMod:4)PGGEAEQGGTAAIQAHYK3	132358	40004.5	6299.74	85280	18254.3	3323.85	104763	5674.29	2577.04	43706	12516		20136.7	11447.7	1546.32	21199	10521.5		16109.6	9309.11	2332	18720.5	26434.4		13441.1	15885.7	9929.13	9335.47	15290.6	5964.88	16574.1	14450	7607.46	9916.14		4356.18	62308.4	35216.2	42761.6	52021.1
O75449	O75449	KTNA1_HUMAN	KATNA1	Katanin p60 ATPase-containing subunit A1	1	AAQHDLPASEGEVWSMPVPVER	AAQHDLPASEGEVWSMPVPVER	2	AAQHDLPASEGEVWSMPVPVER2							5309.33																		9763.19			5871.73	9873.06
Q5JTH9	Q5JTH9	RRP12_HUMAN	RRP12	RRP12-like protein	1	AAQHGVCSVLK	AAQHGVC(UniMod:4)SVLK	2	AAQHGVC(UniMod:4)SVLK2	14461.4	12150.4	14223.7	13551				8363.1
Q13952	Q13952	NFYC_HUMAN	NFYC	Nuclear transcription factor Y subunit gamma	1	AAQIFITELTLR	AAQIFITELTLR	2	AAQIFITELTLR2	106922	88828.2	94000.3	113262	77538.6	110388	93506.7	67317	120227	64880	103973	88756.7	77305.3	79341.4	101969	80458.5	101024	107095	16813.4	98397.9	87284.9	17995.8	114674	9131.86	30174.3	37326.3	9781.43	6801.37	34980.3	12716	32751.5	37464.3	22635.2	7867.9	8372.1	24755.7	49135.8	8701.91	59712.2	48212.4
Q9H4L5	Q9H4L5	OSBL3_HUMAN	OSBPL3	Oxysterol-binding protein-related protein 3	1	AAQIPSPLER	AAQIPSPLER	2	AAQIPSPLER2	11560.5	15767		13972.9	16351.1	17955.6	25215		17808.1																		11652.6	12821.1						19884.2			59309.9	71732.2	44573.4	39567.1
Q7Z460	Q7Z460	CLAP1_HUMAN	CLASP1	CLIP-associating protein 1	1	AAQIVLISLFELNTPEFTMLLGALPK	AAQIVLISLFELNTPEFTMLLGALPK	3	AAQIVLISLFELNTPEFTMLLGALPK3
P62910	P62910	RL32_HUMAN	RPL32	Large ribosomal subunit protein eL32	1	AAQLAIR	AAQLAIR	2	AAQLAIR2		6550.43	4850.07		5371.26	5755.52	5999.99	7672.24	6058.08	30903.7	13113.3	7441.33	33621.9	9129.33	20658.1	18087.1	11934.8	33917.8	26072.6	18797.5	26337.9	12861	9202.92	69372.6		5723.54	14445.2	10745.9		23296.2			12534	23194.6	58235.5		4632.42	57115.5	9077.09
Q15075	Q15075	EEA1_HUMAN	EEA1	Early endosome antigen 1	1	AAQLATEIADIK	AAQLATEIADIK	2	AAQLATEIADIK2										86304.2									182338	239661		135503		235740										62263	73149.7
P19367	P19367	HXK1_HUMAN	HK1	Hexokinase-1	1	AAQLCGAGMAAVVDK	AAQLC(UniMod:4)GAGMAAVVDK	2	AAQLC(UniMod:4)GAGMAAVVDK2	50528.7	18993.6	28592.3	31154.3		22746.5	34091.8	11868.8	20731.5	21201.4	17516.8	13533.8	22172.6	16387.4	14866.9	23777.2	21963.3	16407.4	10722.1		15581.8	14716.5	32488
P55268	P55268	LAMB2_HUMAN	LAMB2	Laminin subunit beta-2	1	AAQLDGLEAR	AAQLDGLEAR	2	AAQLDGLEAR2	15162.7	16710.5	10814.5	20082	15461	10032.2	18010.8	13765.3	11966.3	12814.4	17031.8	13210.6	11926.8	15504.1	12330.3	8842.76	8563.49	11593.9	8428.41	6120.71	9109.41	6975.31	7808.51	6732.5			13726.5	11343.7	9391.81	17757.5			14267.1	8157.22	15064.7		26215.1	16211.2	23555.6	25562.7
O75146	O75146	HIP1R_HUMAN	HIP1R	Huntingtin-interacting protein 1-related protein	1	AAQLEGER	AAQLEGER	2	AAQLEGER2				69765.6						43893.3																10936.6	23388.4	23744	18826.7	53691.7		26857		17205.8	31695	183992	54538.1			55717.6
Q9HBH0	Q9HBH0	RHOF_HUMAN	RHOF	Rho-related GTP-binding protein RhoF	1	AAQLEPITYMQGLSACEQIR	AAQLEPITYMQGLSAC(UniMod:4)EQIR	2	AAQLEPITYMQGLSAC(UniMod:4)EQIR2	13324.5	10385.9		14054.4		15329.6	10430.6	8557.17	15487.2	6171.2	10764.4	11894.5	10791.3	9011.64		10418.5	12343.6	8674.6		16219.6	10770.7	7695.67	18510
P09622	P09622	DLDH_HUMAN	DLD	Dihydrolipoyl dehydrogenase, mitochondrial	1	AAQLGFK	AAQLGFK	2	AAQLGFK2	251661	380196	257032	322688	178220	229413	309148	374217	173439	512933	307848	153964	501596	369360	363734	596439	557751	654387	685053	538704	477155	816298	640278	577178			40758.5	51765.4		22259.7			13993.9	49730.8	70772.2			58889.3	13437.2
Q9UBV7	Q9UBV7	B4GT7_HUMAN	B4GALT7	Beta-1,4-galactosyltransferase 7	1	AAQLPWEDGR	AAQLPWEDGR	2	AAQLPWEDGR2	18893.1	26583.4	24549.6	32052.8	26409.9	28166.4	31443.9	24069	22366.1	17108	24191.9	22633	18226.3	24171.4	24346.6	24601.1	33350.6	34274.3	22939.4	38714.2	28500.4	25411.2	35957.6	12425.7	10571.3	10628.9	10195.3	13192.1	9191.35	12579.5	12193	11155.5	14791.1		4021.77		8580.75	6245.91	10319.2	6885.38
Q9UQQ2	Q9UQQ2	SH2B3_HUMAN	SH2B3	SH2B adapter protein 3	1	AAQLVQLQGPDAHGVFLVR	AAQLVQLQGPDAHGVFLVR	2	AAQLVQLQGPDAHGVFLVR2				2815.08		2079.8																			5979.5	5798.36			9518.11		4157.64	6675.83	3429.25			10632.7	14284.7		8980.39	13426.8
Q9UQQ2	Q9UQQ2	SH2B3_HUMAN	SH2B3	SH2B adapter protein 3	1	AAQLVQLQGPDAHGVFLVR	AAQLVQLQGPDAHGVFLVR	3	AAQLVQLQGPDAHGVFLVR3	2018.31	1487.17	2937.87	3266.27	1462.85	3134.82	3264.57	1364.17	1533.86	1365.06	1921.96	1458.34			1153.89			883.861							3674.21	5053.51	2055.03	3435.92	7662.58	2111.36	5783.83	5385.64	3003.2	4118.17		7085.8	19092.5	2603.37	14804	17174.7
Q68CQ4	Q68CQ4	UTP25_HUMAN	UTP25	U3 small nucleolar RNA-associated protein 25 homolog	1	AAQMLQSNK	AAQMLQSNK	2	AAQMLQSNK2	4939.7				6392.55	8097.9	3607.62			4154.4																					5349.69				24182.9		53725.6	41299.3	50003.4	27348
Q13488	Q13488	VPP3_HUMAN	TCIRG1	V-type proton ATPase 116 kDa subunit a 3	1	AAQNEIWQTFFR	AAQNEIWQTFFR	2	AAQNEIWQTFFR2																									13189.4	16110.6	7645.14	16631.3	19308.7	6221.86	12410	20548.8	5904.84	4338.27		8787.61	5092.15	3148.87	7841.57	5498.21
P07942	P07942	LAMB1_HUMAN	LAMB1	Laminin subunit beta-1	1	AAQNSGEAEYIEK	AAQNSGEAEYIEK	2	AAQNSGEAEYIEK2	177199	141688	110993	230325	130787	94173	160028	98249.4	85421.8	102778	114659	90943.7	130603	144318	95993.5	138778	147993	89346.7	93152.8	123938	51700.5	126464	121376	39776.6	96690.7	129072	80339.5	67585.8	83652.3	65441.5	109734	136353	113947	42516.1	93516.8	63710.4	68945.5	46341.7	77966.3	176864
Q9Y4B4	Q9Y4B4	ARIP4_HUMAN	RAD54L2	Helicase ARIP4	1	AAQQEELER	AAQQEELER	2	AAQQEELER2		10797.1		11901.8	9067.22	4442.06	7943.68		6207.63		5646.16														12934.1	12373.3	17730.9	13638.7	12252.1		17161.2	9820.16	18098.3	34156.2	48042.7	24616.4	93492.4	53302.1	63582.6	55397.3
P78318	P78318	IGBP1_HUMAN	IGBP1	Immunoglobulin-binding protein 1	1	AAQQQEEQEEKEEEDDEQTLHR	AAQQQEEQEEKEEEDDEQTLHR	4	AAQQQEEQEEKEEEDDEQTLHR4																									7348.28						4332.14									2330.16
Q96K83	Q96K83	ZN521_HUMAN	ZNF521	Zinc finger protein 521	1	AAQQTPDMTGPSSK	AAQQTPDMTGPSSK	2	AAQQTPDMTGPSSK2	7287.64				17893.1		38306.8																						21357.4						21124.4	24527.6	48327.8	25604.6	36505.2	47176.9
Q96NG3	Q96NG3	ODAD4_HUMAN	ODAD4	Outer dynein arm-docking complex subunit 4	1	AAQSFSNALYLQDGDK	AAQSFSNALYLQDGDK	2	AAQSFSNALYLQDGDK2																																		2541.47			6256.59	4233.23	6418.28	6392.27
P35716	P35716	SOX11_HUMAN	SOX11	Transcription factor SOX-11	1	AAQSGDYGGAGDDYVLGSLR	AAQSGDYGGAGDDYVLGSLR	2	AAQSGDYGGAGDDYVLGSLR2	8403.96	8846.99	6483.98	10237.3	7022.42	7469.72	8824.92	6816.82	6487.95	3119.65	3785.93	3183.26	2076.19	2328.38	1736.01		2193.56			2741.83			2676.81			6189.06	6288.24	6735.5	5691.46	5555.67	8392.15	7785.65	8086.62	18999	3434	25421.2	30820.4	22031.6	30792.9	25215.5
Q8TDY2	Q8TDY2	RBCC1_HUMAN	RB1CC1	RB1-inducible coiled-coil protein 1	1	AAQSLDEMSQTITDLLSEQK	AAQSLDEMSQTITDLLSEQK	2	AAQSLDEMSQTITDLLSEQK2	13607.8	10841.3	13850.5	15582.8	13294.5	16751.1	10649.9	13981	12328	7369.93	11323.6	12200.1	7194.5	10254.5	11672.8				3706.53					2621.62	24178.8	29601.5	20812.7	14388	30873.8	24176.9	22745.1	26007.4	27004.1	12327.4		19799	36829.8	18723	32410.7	46468.6
Q8TDY2	Q8TDY2	RBCC1_HUMAN	RB1CC1	RB1-inducible coiled-coil protein 1	1	AAQSLDEMSQTITDLLSEQK	AAQSLDEMSQTITDLLSEQK	3	AAQSLDEMSQTITDLLSEQK3	3899.25	3669.9		4530.33	1984.39		2427.62						2755.41				1532.28																					3927.04		1632.35
Q8TDY4	Q8TDY4	ASAP3_HUMAN	ASAP3	Arf-GAP with SH3 domain, ANK repeat and PH domain-containing protein 3	1	AAQSLFPFIEK	AAQSLFPFIEK	2	AAQSLFPFIEK2	4557.98	3999.43		6427.49	5463.88	4436.57		3385.84		2130.02		3298.25		3603.63											5858.46	8618.7	6221.81	4913.31	10088.2	4750.15	7083.35	11475.5	7802.4	6107.08		13091.7	12010.7	9051.7	16215.3	19412.8
Q9NUU7	Q9NUU7;Q9UMR2	DD19A_HUMAN	DDX19A	ATP-dependent RNA helicase DDX19A	0	AAQSLLNK	AAQSLLNK	2	AAQSLLNK2	35674.3	24466.2	23617.4	27472	21419.3	26713.7	30357	21430.3	19542.1	40231.7	23988.3	18181	27580.1	16509.4	21960	9406.79		11624.6							10984.2	13158.4	30623.3	55622.8	5284.84	26795.5	13963.9	14068.8	23297	58665.9	65018.5		48115.9	78883.8	47687.4	84455.5
P49750	P49750	YLPM1_HUMAN	YLPM1	YLP motif-containing protein 1	1	AAQSNENLSDSQQEPPK	AAQSNENLSDSQQEPPK	2	AAQSNENLSDSQQEPPK2				2590.09			774.198																		8659.2	7137.84	4033.56			3306.95	6142.42	6924.17	5946.13	3144.18	7149.86	2506.3	35065.9	9085.7	11451.3	12764.5
P30622	P30622	CLIP1_HUMAN	CLIP1	CAP-Gly domain-containing linker protein 1	1	AAQTAEDAMQIMEQMTK	AAQTAEDAMQIMEQMTK	2	AAQTAEDAMQIMEQMTK2	84079.9	105794	128214	95442.6	60012.6	109915	101243	90869.2	84868	68282.8	127490	102853	85389.8	91567.9	96561.4	97339.4	136896	170872	75346.1	108817	76638.3	92211	175635	45264.7	27266.3	34785	28186.5	30511.4	34838.9	29350.5	32195	38213.7	32440.2	14409.1			22334.8	16685.4	24484	30546.3
Q5VIR6	Q5VIR6	VPS53_HUMAN	VPS53	Vacuolar protein sorting-associated protein 53 homolog	1	AAQTELGQQILADFEEAFPSQGTK	AAQTELGQQILADFEEAFPSQGTK	2	AAQTELGQQILADFEEAFPSQGTK2							5806.06																		12353.3	27232.5	23513.2	12132.8	19933.3	12969.8		20005.2	17459.7	6088.68		10341.7	29003.4	4012.25	11402.7	24881.9
Q5VIR6	Q5VIR6	VPS53_HUMAN	VPS53	Vacuolar protein sorting-associated protein 53 homolog	1	AAQTELGQQILADFEEAFPSQGTK	AAQTELGQQILADFEEAFPSQGTK	3	AAQTELGQQILADFEEAFPSQGTK3	3870.7	8718.09			3460.08	2822.35	11458.6						4340.78												20082.3		28250.4	12013.1	7193.84	14553.3		8702.34	11908.6	10945.1	1439.28	7984.67	31601.8	8852.92	29318	36610.3
O94964	O94964	MTCL2_HUMAN	MTCL2	Microtubule cross-linking factor 2	1	AAQTGQVDGELIR	AAQTGQVDGELIR	2	AAQTGQVDGELIR2	82583.4	69115.9	55359.2	76931.4	74467.1	67005.9	83739.6	80596.5	79091.7	49654.1	74803.2	74214.7	48535.5	64613.4	67802.3										44469.7	37822.3	55593.2	68255.2	53194	52061.7	41762.1	51440.5	49286.6	67718.8	81505.4	22521.4	173537	154018	138538	195946
O94915	O94915	FRYL_HUMAN	FRYL	Protein furry homolog-like	1	AAQTTIETAIHSLIETLK	AAQTTIETAIHSLIETLK	2	AAQTTIETAIHSLIETLK2		9724.94				6138.26	9715.22																		11518.4	19057.3	7444.87	9936.29			19930.3	20705.1	10285.6	5162.35			8606.29		8232.87	13157.8
O94915	O94915	FRYL_HUMAN	FRYL	Protein furry homolog-like	1	AAQTTIETAIHSLIETLK	AAQTTIETAIHSLIETLK	3	AAQTTIETAIHSLIETLK3	30485.1	16875	20140.2	33481.1	11263.7	18124.1	28892.2	14042.2	15465.8	15526.3	24370	16605.2	14971.2	11241.3	14093.3	13959	17279	14876.6		9375.17		1453.14	8965.19		29670.2	23806.5	17681.2	29032.2	25544.2	21200.8	36334.8	25159.6	13205.5	7281.28		18081.6	20422.1	2206.88	21174.3	33951
Q8IVM0	Q8IVM0	CCD50_HUMAN	CCDC50	Coiled-coil domain-containing protein 50	1	AAQVAQDEEIAR	AAQVAQDEEIAR	2	AAQVAQDEEIAR2	131771	121057	95911	147325	119121	80390.5	143759	85551.6	88621.1	97684.6	107540	82837	131941	118615	93922.8	173975	149054	89264.9	158161	195730	88616.5	173797	190024	72114.5	69443.4	69579.7	76337.4	50793.7	100539	46412.8	77295.9	92440	96352.6	40134.4	70811.4		53117.5	46015	55332.6	44910.1
O43592	O43592	XPOT_HUMAN	XPOT	Exportin-T	1	AAQVFALLFVTEYLTK	AAQVFALLFVTEYLTK	2	AAQVFALLFVTEYLTK2	5799.58		3261.33	5123.85											3989.74								4661.7		2537.6	3267.99	5470.87		4897.66	3701.19		3145.8			4179.18		4113.88	6633.4		8417.26
O43592	O43592	XPOT_HUMAN	XPOT	Exportin-T	1	AAQVFALLFVTEYLTK	AAQVFALLFVTEYLTK	3	AAQVFALLFVTEYLTK3	3710.19																									6831.58	7265.45	2434.67		3918.34		5997.24	3791.62		4585.81		5728.27	5129.43	11218.5	10670.2
Q6NXR4	Q6NXR4	TTI2_HUMAN	TTI2	TELO2-interacting protein 2	1	AAQVGLLFLK	AAQVGLLFLK	2	AAQVGLLFLK2	48332.5	38440.9	45088	48781.9	25911.7	38880.9	51824.8	32393.9	38464.3	52333.6	38557.4	35751.6	28615.3	37832.8	27827.5	11054.7	12415.9	15550.1	5322.47	4353.55	3296.03		6246.59	2630.99			15588.4	15907		8600.7				15078.5	5393.04		12265.9	38120.4	11455.8	37367.4
Q9NSI6	Q9NSI6	BRWD1_HUMAN	BRWD1	Bromodomain and WD repeat-containing protein 1	1	AAQVLVQELEQYQLLPK	AAQVLVQELEQYQLLPK	2	AAQVLVQELEQYQLLPK2	4873.87		4956.94	5465.61	3870.3	5535.61	2565.47	4048.58	3376.73	2382.39		4870.02													15823.6	23795.1	8634.21	9474.9	29837.9	14724.8	13356.2	23672.2	19225.2	4646.24		12964.5	17701.8	5361.74	16362.8	10466.5
Q96I24	Q96I24	FUBP3_HUMAN	FUBP3	Far upstream element-binding protein 3	1	AAQVMGPPDR	AAQVMGPPDR	2	AAQVMGPPDR2	157286	72690.8	70449.8	109052	109399	99552	125114	56443.6	86562.1	80316.1	89239.9	58519.8	38683.1	38342.4	50620.4	18899.5	19790.8	21157.9	8436.8	8831.23	9554.39	8432.69	10782.5	4631.71	58490.9	59678	72475.2	85910.8	65557.4	66573.7	72982.8	51603.3	63365	261123	240495	10951.6	549524	495990	418449	431565
Q96EA4	Q96EA4	SPDLY_HUMAN	SPDL1	Protein Spindly	1	AAQYGLQLVESQNELQNQLDK	AAQYGLQLVESQNELQNQLDK	2	AAQYGLQLVESQNELQNQLDK2		7102.22		11083.3			9672.91	4987.73		5967.46		4238.07													6310.02						7719.09						41624.3	13710	23028.2	29531.8
Q96EA4	Q96EA4	SPDLY_HUMAN	SPDL1	Protein Spindly	1	AAQYGLQLVESQNELQNQLDK	AAQYGLQLVESQNELQNQLDK	3	AAQYGLQLVESQNELQNQLDK3	5836.57	3940.96	1951.8	5643.94			4933.61	2285.33		3661.27	2266.89																3959.55		4739.15								13982.2	9455.38	10504.4	10091.1
Q9BTW9	Q9BTW9	TBCD_HUMAN	TBCD	Tubulin-specific chaperone D	1	AASAAFQENVGR	AASAAFQENVGR	2	AASAAFQENVGR2	162867		79387.8	120367	152748		57239.6	72566.5		120714	70070.8	62922.8						106545		109578															158139		126266	158265	184433
Q9Y4F5	Q9Y4F5	C170B_HUMAN	CEP170B	Centrosomal protein of 170 kDa protein B	1	AASAAGVPLEASGEQVR	AASAAGVPLEASGEQVR	2	AASAAGVPLEASGEQVR2	18933.1	14564	13415.1	20311.7	12349.6	12734.8	18045.2	12204	11648.5	11641.1	11492.5	8333.25	5200.79	6536.42	4188.17	3660.52	2441.02	1697.29		2319.74					9439.86	9219.5	9279.67	6984.58	8638.6	8799.45	8441.44	10341.2	15148.3	15585.4	18442	10964.5	59502.2	38415.6	58295.2	48676.3
O00116	O00116	ADAS_HUMAN	AGPS	Alkyldihydroxyacetonephosphate synthase, peroxisomal	1	AASAATAAPTATPAAQESGTIPK	AASAATAAPTATPAAQESGTIPK	2	AASAATAAPTATPAAQESGTIPK2	32348.6	14906.5	11168.5	19084.7	15873.4	24357.2	30475.5	7165.49	20469.1	7660.22	14977.1	19465.2	10984.6	10397.8	11585.2	7199.23	16118.9	14460.3	3038.12	7289.54	10438.8	8235.31	7379.36		33071.5	42299.3	16435.4	18913.4	42111.9	18473.3	49019	32928.7	24353.2	14549.4	10047.9	2646.89	50019	13847.8	29974.8	139320
O75367	O75367	H2AY_HUMAN	MACROH2A1	Core histone macro-H2A.1	1	AASADSTTEGTPADGFTVLSTK	AASADSTTEGTPADGFTVLSTK	2	AASADSTTEGTPADGFTVLSTK2	551247	606509	585483	744134	380270	616482	690889	500292	531182	590747	647844	588684	647454	539993	307443	607083	665218	500166	281702	729735	441489	516570	1042490	232170	2406340	1378300	3166750	3621650	3729410	3088240	2941080	3288820	3977970	2484980	3187820	2004260	3410850	2386280	2981540	2394500
O75367	O75367	H2AY_HUMAN	MACROH2A1	Core histone macro-H2A.1	1	AASADSTTEGTPADGFTVLSTK	AASADSTTEGTPADGFTVLSTK	3	AASADSTTEGTPADGFTVLSTK3	5093.68	9872.93	15107.8	15933.2						12775.4			17705.2				21416.1	11215.5	19214.3		14497.5	35564.4	27239.1	12342.6	56714.2	39049	59885.2	136271	54877.7	68032.5	25067.8	8168.53	230235	131353	295419	27089.8	18355.1		9943.23	10999.6
O00154	O00154	BACH_HUMAN	ACOT7	Cytosolic acyl coenzyme A thioester hydrolase	1	AASAFFTYVSLSQEGR	AASAFFTYVSLSQEGR	2	AASAFFTYVSLSQEGR2	8243.98	10601.5	19619.9	6455.23	10617.8	27164.6	7792.72	12597	25303	6649.52	12572	13893.2	10993	11460.9	23050.7	9228.42	13935.5	48711.5	10659.9	22397.5	45639.4	16847	25600.8	29342.7		1843.88	3590.02	2564.97								6513.31		4338.86	7502.18
Q96HY6	Q96HY6	DDRGK_HUMAN	DDRGK1	DDRGK domain-containing protein 1	1	AASAGQEPLHNEELAGAGR	AASAGQEPLHNEELAGAGR	2	AASAGQEPLHNEELAGAGR2	22763.2	3986.72		9016.81	7527.26	3919.44	14634.7		3771.2	6898.61			5470.03				4901.01		3322.57				7928.02		14449.9	14492.4	5395.76	8238.54	9029.86	5961.44	17553.7	11057.7	6437.84	5214.27	1077.06	9958.77	35945.3		15810	41455.9
Q96HY6	Q96HY6	DDRGK_HUMAN	DDRGK1	DDRGK domain-containing protein 1	1	AASAGQEPLHNEELAGAGR	AASAGQEPLHNEELAGAGR	3	AASAGQEPLHNEELAGAGR3	6492.19	3671.14		5138.67	1994.57	2585.57	11132.5	1543.31	3032.91	15701	7876.72	1165.64	12338.3	2375.44	2336.62	4361.77	3544.06	1970.05	4152.9	3434.1		5382.22	5612.46					4654.13		2127.74			2005.92	5210.92	896.316		27739.7	26386.5	23985.2	44088.4
O15020	O15020	SPTN2_HUMAN	SPTBN2	Spectrin beta chain, non-erythrocytic 2	1	AASAGVPYHGEVPVSLAR	AASAGVPYHGEVPVSLAR	2	AASAGVPYHGEVPVSLAR2	2083.68	1597.39				1760.71	2742.78		2699.98																8328.62	15063.4		6164.76	18833.6	4322.32	14215.2	14264.5	7755.83	4580.51		7002.01	20320.2	6983.51	16420.4	19440.6
O15020	O15020	SPTN2_HUMAN	SPTBN2	Spectrin beta chain, non-erythrocytic 2	1	AASAGVPYHGEVPVSLAR	AASAGVPYHGEVPVSLAR	3	AASAGVPYHGEVPVSLAR3	4182	2307.96	3213.02	4050.41		4923.25	3906.67		2707.85	3101.9	3393.81	3887.94	2643.64	2212.53	1722.58										9197.72	9630.1	12370.2	18339.3	14286.7	13879.5	14607.7	8403.58	17549.4	15104.9		3633.54	35937.1	19874.6	26392.1	25577.3
P31323	P31323	KAP3_HUMAN	PRKAR2B	cAMP-dependent protein kinase type II-beta regulatory subunit	1	AASAHAIGTVK	AASAHAIGTVK	2	AASAHAIGTVK2																		6309.49										13141.5			5911.4		6905.77	11494.3	5763.67
Q9UKM9	Q9UKM9	RALY_HUMAN	RALY	RNA-binding protein Raly	1	AASAIYSGYIFDYDYYR	AASAIYSGYIFDYDYYR	2	AASAIYSGYIFDYDYYR2	18767.6	28736.5	48469.4	48756.9	12984.9	31869.6	26021.5	39763.1	23556.8	13487.5	37897	23189.3	15160.2	10133.7		9024.41	6598.65			11859.1					997370	1076610	615985	707458	789398	798631	1161520	1251930	944502	548828	183507	385137	636282	235971	579378	588397
Q6P1J6	Q6P1J6	PLB1_HUMAN	PLB1	Phospholipase B1, membrane-associated	1	AASALWNNMLEPVGQK	AASALWNNMLEPVGQK	2	AASALWNNMLEPVGQK2			4708.45	2805.7						4069.25	4225.01		2138.95				2644.52																			12396.5	6375.34
Q9BSJ2	Q9BSJ2	GCP2_HUMAN	TUBGCP2	Gamma-tubulin complex component 2	1	AASAPYFEVLEK	AASAPYFEVLEK	2	AASAPYFEVLEK2	92487.5	88901.3	107379	104304	77653.3	88479.1	88144.8	92584.9	96294.3	61791.4	109888	115745	56206.6	87838.3	61345.4	20005.7	26538	21282.5	11885.2	14241.2	7410.46	7671.33	9115.25	4966.49	80636	50845.8	109048	80513.8	73791.5	80523.7	64989.1	66481.2	94815.1	74642.5	17466.5	35812.2	244590	167215	226106	267955
P13861	P13861	KAP2_HUMAN	PRKAR2A	cAMP-dependent protein kinase type II-alpha regulatory subunit	1	AASAYAVGDVK	AASAYAVGDVK	2	AASAYAVGDVK2	177562	269824	241610	279073	150034	223699	218334	258485	203075	216350	233956	197513	183947	213679	230216	119589	154921	251281	112119	109231	140306	130491	132073	91051.7	62097.6	74352.8	196561	204008	21878	131465	142337	35034.5	117165	151464	121553		179173	210178	42002.9	78439.1
P18206	P18206	VINC_HUMAN	VCL	Vinculin	1	AASDELSK	AASDELSK	2	AASDELSK2		63403				165093			153090			284524		13856.4	90093.9				172539	251570	432262	332134	403654	319890	67503.1								57504.7	22642.6		164376				22203.8
P62258	P62258	1433E_HUMAN	YWHAE	14-3-3 protein epsilon	1	AASDIAMTELPPTHPIR	AASDIAMTELPPTHPIR	2	AASDIAMTELPPTHPIR2	824189	493841	450338	765045	538965	503789	674814	379478	499497	249804	510032	499019	348209	642628	490294	583402	703103	523432	412347	924952	678221	659112	1142350	270558	734087	494613	170719	251926	766736	222781	940589	510746	285768	147090	12515.6	252853	341940	86208.7	211810	302286
P62258	P62258	1433E_HUMAN	YWHAE	14-3-3 protein epsilon	1	AASDIAMTELPPTHPIR	AASDIAMTELPPTHPIR	3	AASDIAMTELPPTHPIR3	1093000	764072	716811	966472	755171	640049	944328	609448	512722	740478	752987	526268	892562	881206	686679	1189290	1074770	784833	1004010	1203640	727668	1432560	1472170	779306	601098	440640	258509	390120	669353	268736	806922	435380	334340	266576	27505.4	55731.2	317727	238528	193593	214837
Q96JM3	Q96JM3	CHAP1_HUMAN	CHAMP1	Chromosome alignment-maintaining phosphoprotein 1	1	AASDIWKPVLSIDTEPR	AASDIWKPVLSIDTEPR	2	AASDIWKPVLSIDTEPR2		12325	11465.8	13800.4	12127	9519.41	10806.7				12695.6	5391.65			7043.45								5378.94		23202.1	38997.7			28571.1		30396.8	41278.2	13491.9	9619.92		28197.3	98114.6	8360.4	43971.4	60860.1
Q96JM3	Q96JM3	CHAP1_HUMAN	CHAMP1	Chromosome alignment-maintaining phosphoprotein 1	1	AASDIWKPVLSIDTEPR	AASDIWKPVLSIDTEPR	3	AASDIWKPVLSIDTEPR3	34048.5	13747.1	8897.71	18066.6	8866.79	8967.83	27542.5	6578.74		15060.9	5927.69		8102.09	3864.63								3130.64			24214	48617.5	21110.6	13174.4	25186.8	16156.8	45941.9	39237.3	21020.8	34150.9	2339.79	22143.7	178850	41372.1	48152.5	156269
O60262	O60262	GBG7_HUMAN	GNG7	Guanine nucleotide-binding protein G(I)/G(S)/G(O) subunit gamma-7	1	AASDLMSYCEQHAR	AASDLMSYC(UniMod:4)EQHAR	3	AASDLMSYC(UniMod:4)EQHAR3	3547.66	2288	3562.76	5473.92	2699.64	3366.25	6308.14		2878.51	2135.55	3022.52	3018.25	3788.33	2502.17	3371.01	3258	3869.58	2405.24	5045.84	6731.45	2659.56	5060.01	6571.96	2868.96
P19532	P19532	TFE3_HUMAN	TFE3	Transcription factor E3	1	AASDPLLSSVSPAVSK	AASDPLLSSVSPAVSK	2	AASDPLLSSVSPAVSK2	7779.6	9225.1	4689.6	6531.61	7879.56	4922.36	10997.9	7040.16	7853.31	6502.92	9985.27	12574.8	7932.92	6898.09	7860.96	6322.02	5847.44	8171.23	5500.07	6434.04	3766.33	5873.07	6127.19	4141.87			4858.6	2298.22	5876.84		5848		5740.32	4861.85	8593.79	8594.18	16206.4	9985.54	14302.8	18119.2
Q2M3G4	Q2M3G4	SHRM1_HUMAN	SHROOM1	Protein Shroom1	1	AASDSDPDEQASLLQR	AASDSDPDEQASLLQR	2	AASDSDPDEQASLLQR2	14530.6	5183.17		9664.81	3440.97	2018.62	10594.9			4970.81	4385.41		4247.21	2384.36											18650.4	17460.9	10687.5	14025	18189.6	8488.03	21274.8	17356.6	11476.4	15625.4	10786.6	9594.52	20604.8	23923.8	27378	39538.1
Q76L83	Q76L83	ASXL2_HUMAN	ASXL2	Putative Polycomb group protein ASXL2	1	AASDSVPAKPATWEGK	AASDSVPAKPATWEGK	2	AASDSVPAKPATWEGK2	1159.81																								1936.12				1852.33		2302.46			1845.54			3204.01		2742.06	2867.02
O94985	O94985	CSTN1_HUMAN	CLSTN1	Calsyntenin-1	1	AASEFESSEGVFLFPELR	AASEFESSEGVFLFPELR	2	AASEFESSEGVFLFPELR2	13296.4	17967.7	15649.4	13243.9	13149.2	19607.7	17475.4	18213.5	14391.8	17487	18045.1	16872.4	18259.8	20577.1	15574.2	16830.4	19293.4	21616.3	6870.43	19016.4	16042.2	9518.94	10810.3	9256.67	10096.2	12700.3	14024.5	10854.7	16751.1	12843.2	11993.7	17236.1	15034	7380.01			7173.47	5991.92	6586.95	11794.6
Q8IXQ6	Q8IXQ6	PARP9_HUMAN	PARP9	Protein mono-ADP-ribosyltransferase PARP9	1	AASEFILGK	AASEFILGK	2	AASEFILGK2	9337.43	18185.9	19310.8	14833.6	8803.86	15160.2	14595.8	17621.3		9331.33	10382.6	7360.56	4563.92				3598.24	3563.24							8666.97	5629.47	12959.4	8762.18	12251	10390.6	10358.1	9846.63	13179.4	24419.3	19242.8		34143.9	42524.7	22593.7	21036.8
P85037	P85037	FOXK1_HUMAN	FOXK1	Forkhead box protein K1	1	AASEQQADTSGGDSPK	AASEQQADTSGGDSPK	2	AASEQQADTSGGDSPK2																						8003.46																96397.7
Q9NZM3	Q9NZM3	ITSN2_HUMAN	ITSN2	Intersectin-2	1	AASEQYIDTEK	AASEQYIDTEK	2	AASEQYIDTEK2							13600.8	12148.4			13135.6																							16675.6	22730.7		27264.4	19474
Q9NZM3	Q9NZM3	ITSN2_HUMAN	ITSN2	Intersectin-2	1	AASEQYIDTEKK	AASEQYIDTEKK	2	AASEQYIDTEKK2	1098.19																								2005.63				3167.79		3879.62		1841.66				3947.19	4046.14	3337.38	4709.03
Q9NZM3	Q9NZM3	ITSN2_HUMAN	ITSN2	Intersectin-2	1	AASEQYIDTEKK	AASEQYIDTEKK	3	AASEQYIDTEKK3																																					5147.15			4415.37
Q7Z3B3	Q7Z3B3	KANL1_HUMAN	KANSL1	KAT8 regulatory NSL complex subunit 1	1	AASETTTSEGLSNFLK	AASETTTSEGLSNFLK	2	AASETTTSEGLSNFLK2		10096.6	9283.57	9578.5			10157	7341.01				8951.88														4595.56	4725.3			5197.17			9844.59	7620.59	6761.45	8847.67	31935.4	16508.6	27228.4	16628.4
O14730	O14730	RIOK3_HUMAN	RIOK3	Serine/threonine-protein kinase RIO3	1	AASFLKDDGDPPLLYDE	AASFLKDDGDPPLLYDE	2	AASFLKDDGDPPLLYDE2	9788.53	12384.3	7702	10083.6	7608.11	8014.76	12282.5	6690.95	8517.65	7526.93	12004.5	6556.7	11814.4	8067.34	5840.11	11471.7	10275.5	8025.98	4809.12	12849.4	6514.09	8308.45	17334.5		7753.96	9770.38	5337.45	5286.3	14739.2	5206.29	10148	9504.37					7317.04	4545.58	4725.47	6195.18
P09525	P09525	ANXA4_HUMAN	ANXA4	Annexin A4	1	AASGFNAMEDAQTLR	AASGFNAMEDAQTLR	2	AASGFNAMEDAQTLR2	458689	353075	349010	559994	327144	372098	482583	264961	346565	239236	378007	332050	189324	277153	205360	45914	58236.3	39769.1	22302.4	25328.3	20785.5	25463	34949.6	11015.7	125829	150359	87475.4	62818	131872	139644	148936	143325	123613	57990.1	15252.1	202905	928560	449995	795663	1203170
B2RTY4	B2RTY4	MYO9A_HUMAN	MYO9A	Unconventional myosin-IXa	1	AASGNEALGMEGPLGQTK	AASGNEALGMEGPLGQTK	2	AASGNEALGMEGPLGQTK2	9556	6975.48	9228.58	9597.87	7716.46	7410.13	7478.58	4386.57	4970.6	3840.31	6576.83	6346.2	3931.02	5379.85			2682.19		1983						15900.5	18637	10055.1	12225	17401.7	8697.73	21224.4	18528.8	18524.5	7268.2		8754.01	25749.4	13253.6	18438.1	33560
Q9ULL8	Q9ULL8	SHRM4_HUMAN	SHROOM4	Protein Shroom4	1	AASGTEAGEEGDSEPK	AASGTEAGEEGDSEPK	2	AASGTEAGEEGDSEPK2			2188.5		2271.07																				6485.84	5857.96	4510.58		3772.51		4333.04	3069.17	6980.47			14156.2	2536.55		5522.71	20706.7
O15015	O15015	ZN646_HUMAN	ZNF646	Zinc finger protein 646	1	AASGTWEDLPTR	AASGTWEDLPTR	2	AASGTWEDLPTR2	19093	21799.7	20282.9	26040.7	19200.7	20664.4	24687.2	12584.7	14973	11867.3	23453.7	17133.7	14879.3	19724.3	15675.1	15029.7	20142.8	16011.3	14738.8	15835.5	13847	16872.8	27349	8511.19	25898.5	16181.2	23281.1	21955.3	32830.4	18226.3	21351.4	31077.5	27810.9	20466	10264.1	13140.4	23751.2	14338.8	29056.3	21872.6
P26640	P26640	SYVC_HUMAN	VARS1	Valine--tRNA ligase	1	AASGYPVK	AASGYPVK	2	AASGYPVK2	17700.5	54604.6	47422.9	17026.4	27756.2	22232.1	19028.5	37839.2	16090.6	56397.4	37301	18359	24404.9	31221.1	65859.9		27092.9	31710.9	22229.6						6839.45	4629.12	21076.8			19923.8			7897.01	46057.8	22342.9		9234.86	45283.6	10021.5	6749.93
Q12959	Q12959	DLG1_HUMAN	DLG1	Disks large homolog 1	1	AASHEQAAAALK	AASHEQAAAALK	2	AASHEQAAAALK2		46622.2	23988.2		35960.8	44827.8		43826.5			21821.9	34903.7			29868			24946.2
Q8TEQ6	Q8TEQ6	GEMI5_HUMAN	GEMIN5	Gem-associated protein 5	1	AASHLLSIHK	AASHLLSIHK	2	AASHLLSIHK2																												7670.22			3103.99		2155.37	5639.9			7476.73	3197.19	7967.77	6815.53
Q8TEQ6	Q8TEQ6	GEMI5_HUMAN	GEMIN5	Gem-associated protein 5	1	AASHLLSIHK	AASHLLSIHK	3	AASHLLSIHK3	18444.9	28025.7	37096.7	15632.5	28489.4	21890.5	23127.9	27587.4	18303.1	21826.5	15643.8	19216	16792.1	14568.8	29093.8			16770.9			5762.71						14305.2	25387		5694.58				39126.3		24109.3	47792.1	36029.2	56480.7	29166.5
O60291	O60291	MGRN1_HUMAN	MGRN1	E3 ubiquitin-protein ligase MGRN1	1	AASIENVLQDSSPEHCGR	AASIENVLQDSSPEHC(UniMod:4)GR	3	AASIENVLQDSSPEHC(UniMod:4)GR3	9329.72	3206.84	2379.39	6118.59	2625.05	1910.8	10068.3		1015.79	5791.09	2522.63		1948.89	3055.17	1465.11	4108.82	2926.33	1163.9	2858.34	1957.99		3806.45	4069.91
P23588	P23588	IF4B_HUMAN	EIF4B	Eukaryotic translation initiation factor 4B	1	AASIFGGAK	AASIFGGAK	2	AASIFGGAK2	29513.1	19948.6	19077.7	35914.4	20535.3	20256.8	20899.1	17362.4	13247.3	77516.6	20442.2	14807	70643.8	22753.8	19876.4	76456.1	38648.3	48634.9	53063.4	22959	34804.1	117581	51917.3	55229.8			20323.8	20739.9		7714.72	3426.91			28514.5	10162.2			11898.3
Q9Y5B9	Q9Y5B9	SP16H_HUMAN	SUPT16H	FACT complex subunit SPT16	1	AASITSEVFNK	AASITSEVFNK	2	AASITSEVFNK2	222498	160214	96731	248096	100129	110366	233613	170157	126446	141971	107105	96464.4	32362.6	25284.6	23410.9	8228.58	2432.76	5791.6	11123		4553.03		4396.88		59340.1	56169.4	156036	154870	16514.8	140042	28490.8	37658.2	133319	367218	264731	204826	505428	607983	473154	135840
Q92538	Q92538	GBF1_HUMAN	GBF1	Golgi-specific brefeldin A-resistance guanine nucleotide exchange factor 1	1	AASIYSSWAEEQR	AASIYSSWAEEQR	2	AASIYSSWAEEQR2	40848.3	17365.2	14154.5	29438.5	18752.3	14458.5	31718.8	12843.5	14667.7	20206.8	15843.3	15349	13397.4	10673.9	9144.77	3227.68	6628.73	3632.77					3382.97		33581.7	44867.7	31828.3	36080.6	43287.4	22733.9	51997.8	41534.7	33139.1	16189	3277.07	10047.8	65325.6	40211.1	68944.2	134040
Q9Y2J4	Q9Y2J4	AMOL2_HUMAN	AMOTL2	Angiomotin-like protein 2	1	AASLDSVATSR	AASLDSVATSR	2	AASLDSVATSR2	34457.4		15574.3	27537	15562.7	19389.9	23051.2	13446.4		15367.8					12706.6			10103.8			9865.67				8738.51	12686.7	25195.5	27833.9	9380.12	21908.4	24585	13852.8	20713.1	70644.8	110409		73854.8	64403.6	49707	44858.9
Q08378	Q08378	GOGA3_HUMAN	GOLGA3	Golgin subfamily A member 3	1	AASLELSEVK	AASLELSEVK	2	AASLELSEVK2	20640.7	18954.6	35691	39416.4	20810.8	28949.3	21243.9	29902.8	27481.7	16375.5	28085.8	42458.1	18653.2	21547.1	25143	15261.7	24776.3	19159.3		7252.74	9980.67	5236.11	11597.4		7300.71	10055.1	13883.3	8505.73		14210.3	6618.87	10021.1	21345.4	6160.49	15536.1		39303.4	23761.5	33741.2	35686.2
Q08378	Q08378	GOGA3_HUMAN	GOLGA3	Golgin subfamily A member 3	1	AASLELSEVKK	AASLELSEVKK	2	AASLELSEVKK2	12392.4	4993.93	2077.95	4201.46	3179.29		4800.25	2301.73	2492.93	4023.55	2556.42		3976.96	2929.17		3246.83							1871.05			2683.67			7063.32		3139.34						3261.45	2848.17		16074.5
Q08378	Q08378	GOGA3_HUMAN	GOLGA3	Golgin subfamily A member 3	1	AASLELSEVKK	AASLELSEVKK	3	AASLELSEVKK3	16822.7	6680.57	4220.91	9011.35	8021.23		16386.8			10494.2	6526.2		9581.84		4318.99	6290.28																						9091.63		12048.2
Q8TF50	Q8TF50	ZN526_HUMAN	ZNF526	Zinc finger protein 526	1	AASLEQHLR	AASLEQHLR	2	AASLEQHLR2		2396.03																							6746.99	5289.71	4968.87	4214.61	9586.37	3586.72	7331.43	10524.5	5268.34	11561.2		11853.6	23156.7	10047	14546.7	21678.3
Q8TF50	Q8TF50	ZN526_HUMAN	ZNF526	Zinc finger protein 526	1	AASLEQHLR	AASLEQHLR	3	AASLEQHLR3																											6375.97							13503.2				11287.4
Q96N66	Q96N66	MBOA7_HUMAN	MBOAT7	Lysophospholipid acyltransferase 7	1	AASLEYDYETIR	AASLEYDYETIR	2	AASLEYDYETIR2	130074	178177	203664	199602	129847	208403	187584	177008	187826	120596	190122	232830	129062	152270	197777	154087	238997	351856	140170	283642	355228	238968	460436	191940	57513.8	59285.3	63015.7	46621.7	71839.1	82541	52571.7	76807.4	92419.4	29003.1	11746.4	77105.6	21210.9	23797.8	31245.9	28554.7
O14521	O14521	DHSD_HUMAN	SDHD	Succinate dehydrogenase [ubiquinone] cytochrome b small subunit, mitochondrial	1	AASLHWTSER	AASLHWTSER	2	AASLHWTSER2	14690	5282.2	13153.5	12591.8		10826.7	6022.63	6709.79	17807.5		5208.72	11513.3		11273.5	12474.1	7893.03	6973.51	15451.4		12076.2	14910.8	9307.25	24623.8	9803.12	11551							11802.6							12730.1
O14521	O14521	DHSD_HUMAN	SDHD	Succinate dehydrogenase [ubiquinone] cytochrome b small subunit, mitochondrial	1	AASLHWTSER	AASLHWTSER	3	AASLHWTSER3										4256.25			2845.09					6794.1			2068.68	4671.32	6755.59		1023.61
Q04637	Q04637	IF4G1_HUMAN	EIF4G1	Eukaryotic translation initiation factor 4 gamma 1	1	AASLLLEILGLLCK	AASLLLEILGLLC(UniMod:4)K	2	AASLLLEILGLLC(UniMod:4)K2					1781.75	1095.7	1423.27	1467.95	3740.14
Q04637	Q04637	IF4G1_HUMAN	EIF4G1	Eukaryotic translation initiation factor 4 gamma 1	1	AASLTEDRDR	AASLTEDRDR	2	AASLTEDRDR2																																					33883.1	26441.2		47063.3
Q04637	Q04637	IF4G1_HUMAN	EIF4G1	Eukaryotic translation initiation factor 4 gamma 1	1	AASLTEDRDR	AASLTEDRDR	3	AASLTEDRDR3																																						22103.3		32174.3
A2RRP1	A2RRP1	NBAS_HUMAN	NBAS	NBAS subunit of NRZ tethering complex	1	AASMHCQELMATGYPK	AASMHC(UniMod:4)QELMATGYPK	3	AASMHC(UniMod:4)QELMATGYPK3		3418.09	3815.97	4135.07	2714.56	2841.66	4636.57	3571.42	3246.64		3259.15	2152.37	2092.3	2238.06	2132.73			1111.37
Q9UHL4	Q9UHL4	DPP2_HUMAN	DPP7	Dipeptidyl peptidase 2	1	AASNIIFSNGNLDPWAGGGIR	AASNIIFSNGNLDPWAGGGIR	2	AASNIIFSNGNLDPWAGGGIR2				3653.12										2498.06				3585.72		3744.31	3995.99		3119.69							6342.3
P53041	P53041	PPP5_HUMAN	PPP5C	Serine/threonine-protein phosphatase 5	1	AASNMALGK	AASNMALGK	2	AASNMALGK2	76538.4	68135.7	69039.2	75760.2	62498.5	60040.8	89266.1	52390.6	58936.2	80650.5			65701.5	56841.9	51648.1	40600.3	44616.1	38111.5	29266.5												24827			45075.1			74900.1		71270	120161
Q96BT3	Q96BT3	CENPT_HUMAN	CENPT	Centromere protein T	1	AASPESASSTPESLQAR	AASPESASSTPESLQAR	2	AASPESASSTPESLQAR2							2910.72																			3978.88	3163.64				5288.8	3348.5		3788.15	3078.56	3935.17	2633.09			3963.33
Q96L73	Q96L73	NSD1_HUMAN	NSD1	Histone-lysine N-methyltransferase, H3 lysine-36 specific	1	AASPHQVTPQADEK	AASPHQVTPQADEK	2	AASPHQVTPQADEK2																									1407.87						1816.37				2656.77	3083.98	4422.16		2860.48	2772.52
Q96L73	Q96L73	NSD1_HUMAN	NSD1	Histone-lysine N-methyltransferase, H3 lysine-36 specific	1	AASPHQVTPQADEK	AASPHQVTPQADEK	3	AASPHQVTPQADEK3																															2503.65			8798.99			6070.14	7412.1	3177.61	3072.17
Q5VSL9	Q5VSL9	STRP1_HUMAN	STRIP1	Striatin-interacting protein 1	1	AASPPASASDLIEQQQK	AASPPASASDLIEQQQK	2	AASPPASASDLIEQQQK2	28228.9	11069.8	8007.77	19056.5	14372.9	7520.42	23680.3		6923.32	9893.2	9680.2		8097.78	8670.66			6508.27						5377.46		20761.5	26594.8	8972.44	18176.6	13320.9	16057.5	29192.4	31458.4	20542.4	12940.3	19423.2	20106.4	61716.1	25069	34206	68824.5
Q9ULQ0	Q9ULQ0	STRP2_HUMAN	STRIP2	Striatin-interacting protein 2	1	AASPPSYTLDLGESQLAPPPSK	AASPPSYTLDLGESQLAPPPSK	2	AASPPSYTLDLGESQLAPPPSK2	3972	3281.87	2769.22	5423.6			5125.96	3185.43		3039.11	1736.39	2366.17	2138.9	2266.47		2222.5		2025.2												3685.55		4243.7	3864.88	2473.62			7785.24	3282.68	6626.04	7619.7
Q5TCZ1	Q5TCZ1	SPD2A_HUMAN	SH3PXD2A	SH3 and PX domain-containing protein 2A	1	AASQGSDSPLLPAQR	AASQGSDSPLLPAQR	2	AASQGSDSPLLPAQR2	4491.47		3379.95	5449.03	4347.52	6100.69	4397.77		5402.88		3353.52	3461.41													7291.57	9955.67	7798.81	8324.96	13598.5		9880.54	10993.9	10530.3	15300.6	12460.9	10022.7	39231.4	32644.8	32571.8	25713.9
Q9UBV2	Q9UBV2	SE1L1_HUMAN	SEL1L	Protein sel-1 homolog 1	1	AASQGYTVAR	AASQGYTVAR	2	AASQGYTVAR2			2991.59			4699.82			4162.93			3041.82					3838.6	9854.23			10647.4		3892.83	6118.57						5373.78
O15439	O15439	MRP4_HUMAN	ABCC4	ATP-binding cassette sub-family C member 4	1	AASQILILK	AASQILILK	2	AASQILILK2	1998.07	3018.42	1607.34	3595.52	1578.98	1731.02	4291.64	2302.1	1744.02	1861.87	2092.11	1951.51	3912.6	2637.28		4381.08	5798.58	4408.23	3377.11	3757.14	5154.14	6459.84	6481.06	5662.61				6115.78						5218.01	1973.78
Q96N66	Q96N66	MBOA7_HUMAN	MBOAT7	Lysophospholipid acyltransferase 7	1	AASQPTSLAPEK	AASQPTSLAPEK	2	AASQPTSLAPEK2	136595	66267.2	40641.2	88369.4	79744.6	57400.9	115779	38874	57579.7	62659	46169.1	50349.1	59396.7	55687.5	63061	84949.2	70912.1	74075.9	86670.6	83841.7	87234.6	117664	123831	58727.6	21989.9	33757.8	26690.8	36078.7	22496.9	23230.1	42458.9	20918.6	22995.4	18429.4	20060.1	6977.98	21294	9133.57	20247.8	21077.6
Q92616	Q92616	GCN1_HUMAN	GCN1	Stalled ribosome sensor GCN1	1	AASQSTQVPTITEGVAAALLLLK	AASQSTQVPTITEGVAAALLLLK	2	AASQSTQVPTITEGVAAALLLLK2	13521	6848.73	7994.57	14388.2		8625.07	13633	9256.39	15308.3			7811.17													34574.5	44835.1	32729	45544.6	89531.7	25573	54513.1	79717.8	34836.6	47293.5		65149.1	174950	70107.7	155635	156704
Q92616	Q92616	GCN1_HUMAN	GCN1	Stalled ribosome sensor GCN1	1	AASQSTQVPTITEGVAAALLLLK	AASQSTQVPTITEGVAAALLLLK	3	AASQSTQVPTITEGVAAALLLLK3	26224.6	9878.55	10452.8	27097.2	10624.7	10572.2	18866.9	5283.82	12140	12543.5	11175	9198.34	6159.97	5627.89	5422.32		3534.02	2935.88							49182.8	35321.9	27868.5	38293.3	62700.8	16017.8	40683	48528.9	19184	47852.1	5694.2	54056.4	160645	97007.8	127575	144731
O15127	O15127	SCAM2_HUMAN	SCAMP2	Secretory carrier-associated membrane protein 2	1	AASSAAQGAFQGN	AASSAAQGAFQGN	2	AASSAAQGAFQGN2	14283.8	15797.2	5847.9	10041.3	16280.5	10195	27399	19353.3		32122.8	17133.1		42403.4	20954.3	12418.4	32208.5		39285.4	41689.5	30833.6	14822	11499.3	17235.5
O15015	O15015	ZN646_HUMAN	ZNF646	Zinc finger protein 646	1	AASSEAPEPLSWGAGK	AASSEAPEPLSWGAGK	2	AASSEAPEPLSWGAGK2	15259.9	12251.5	6934.28	11093.4			17590.9		6454.7	11264.3	12344.3	11585.7	5960.31				8980.18	7594.67	12911.4	9780.92		13922.9	16027.8		14944		22574.8	13808.3		17030.1			28172.3	13062.7	9486.56	14182.9	18073.5	15551.4	14111.9	27804.9
Q9C0C2	Q9C0C2	TB182_HUMAN	TNKS1BP1	182 kDa tankyrase-1-binding protein	1	AASSELPADISK	AASSELPADISK	2	AASSELPADISK2	10399.8	7063.92	11459.4	16257.9	10565.7	10419.5	11210.7	9740.25	7983.22	11590	7983.29	8174.95	10340.4	10050.7	8207.23	12485.2	17195.6	9561.58	7312.3	7097	10996.3	17331.9	17621.6	8425.99	11464.1	7908.22	20117.1			18208.1	20035.5	13488.9	19578.1	13653.2	20684.5		11301.9		10305.5	6979.25
Q8TBA6	Q8TBA6	GOGA5_HUMAN	GOLGA5	Golgin subfamily A member 5	1	AASSIDQFSIR	AASSIDQFSIR	2	AASSIDQFSIR2	10006.7	4797.92	7675.04	11914	6905.29	9043.33	10343.9	7113.64	5929.18	5635.67	9445.51	8622.8	5938.69	5501.43	7510.93	8195.45	7966.29	7231.61		5714.07	3826.57		7806.54	3465.44		4843.02	4671.76		7576.03	4789.75		5361.92					7706.02	3573.49		15615.4
O95819	O95819	M4K4_HUMAN	MAP4K4	Mitogen-activated protein kinase kinase kinase kinase 4	1	AASSLNLSNGETESVK	AASSLNLSNGETESVK	2	AASSLNLSNGETESVK2	49791	25233	18996.4	41399	25834.7	23579.8	38041.9	11863.6	17252.5	19637.4	21706.9	15804.2	22081.4	21575.8	20541.6	20448	17172.8	12470.3	9576.78	11860	6220.56	5612.18	7608.07	4363.68	20962	15261.4	13574.3	10648.1	18103.6	10731.2	16295.4	22634.2	17407.2	9659.66	32291.4	8434.83	42327.8	13236.4	35409.3	85813.4
Q02156	Q02156	KPCE_HUMAN	PRKCE	Protein kinase C epsilon type	1	AASSPDGQLMSPGENGEVR	AASSPDGQLMSPGENGEVR	2	AASSPDGQLMSPGENGEVR2	7467.19	4286.71	6045.08	8853.58	4740.38	5316.71	8115.05	2971.59	5115.8	4200.03	8217.7	4579.05		5417.91											5567.88				7646.26					5825.69	3757.76		12135.7	6287.17	8661.15	11578
Q7Z5J4	Q7Z5J4	RAI1_HUMAN	RAI1	Retinoic acid-induced protein 1	1	AASSPSNPAALPVASDSSPMGSK	AASSPSNPAALPVASDSSPMGSK	2	AASSPSNPAALPVASDSSPMGSK2	4672.98	2972.93		4364.89			2234.2		2259.04																9504.32	12581	6055.63	7617.25	13178.2		16944.2	14288.6	6567.27	10666.2	6280.87	8760.15	22635.8	11792.9	15357.1	19804.7
P42684	P42684	ABL2_HUMAN	ABL2	Tyrosine-protein kinase ABL2	1	AASSSSVVPYLPR	AASSSSVVPYLPR	2	AASSSSVVPYLPR2		1479.78							3353.94																														4896.16	3229.74
Q15032	Q15032	R3HD1_HUMAN	R3HDM1	R3H domain-containing protein 1	1	AASTDLGAGETVVGK	AASTDLGAGETVVGK	2	AASTDLGAGETVVGK2	6298.55	9822.03	12453.4	10406.4	7618.96	12318.9	8626.74	8004.78	13098	6035.8	11418.9	10664.7	4270.98	6931.54			2818.74	3963.41			2252.21				7951.81	6404.23	5973.52	4493.61	5001.55	5153.11	5279.71	7193.81	7732.04	7219.82	15252.6		22025.8	15081.8	23137	23008.6
Q99575	Q99575	POP1_HUMAN	POP1	Ribonucleases P/MRP protein subunit POP1	1	AASVHTVGEDTEETPHR	AASVHTVGEDTEETPHR	2	AASVHTVGEDTEETPHR2																									3290.37	4969.26	2261.97	1954.96	3855.06	1320.58	4294.74	3719.53					9663.66		3343.69	12994.5
Q99575	Q99575	POP1_HUMAN	POP1	Ribonucleases P/MRP protein subunit POP1	1	AASVHTVGEDTEETPHR	AASVHTVGEDTEETPHR	3	AASVHTVGEDTEETPHR3	42861.7	9645.88		18876.4	13406.8		24022.3				3775.95		6918.75			8904.01			4780.85				5890.52		37352.8	55698.2	53279.1	33654.7	61022.1	14439	50896.4	47832.2	30590.4	164659		73509.2	252088	110596	112688	193629
Q99575	Q99575	POP1_HUMAN	POP1	Ribonucleases P/MRP protein subunit POP1	1	AASVHTVGEDTEETPHR	AASVHTVGEDTEETPHR	4	AASVHTVGEDTEETPHR4	19671.7	3856.99		11025.8	2225.1		9175.53		3930.3	7428.06	2485.35					5148.77			2919.03						11111.8	14202.3	16833.6		14401.9	6572.24	17549.5	11943.8	7344.25	66932.4		11664.7	83332.6	38957	41755.7	34168.9
Q9BVI4	Q9BVI4	NOC4L_HUMAN	NOC4L	Nucleolar complex protein 4 homolog	1	AASVINQALSMPEVSIAPLLELTAYEIFER	AASVINQALSMPEVSIAPLLELTAYEIFER	3	AASVINQALSMPEVSIAPLLELTAYEIFER3	5361.05	3018.73		7932.73																					26412.6	12649.4	25279.5	26222.2	4954.89	20419.6	10066.5	10510.5	8949.03	16718.1	4552.38		7703.97	13722.1	8356.14	14297.8
Q13214	Q13214	SEM3B_HUMAN	SEMA3B	Semaphorin-3B	1	AASVLVGEELYSGVAADLMGR	AASVLVGEELYSGVAADLMGR	2	AASVLVGEELYSGVAADLMGR2	2845	9742.54	6807.27	4968.95	7970.61	9910.48	8317.3	8621.96	9881.11	5116.12	9709.52	8594.28	8292.06	9045.33	6692.38	3756.65	6799.8	8497.25			6460.77				5614.16									4251.34					4894.21	6106.7
Q13214	Q13214	SEM3B_HUMAN	SEMA3B	Semaphorin-3B	1	AASVLVGEELYSGVAADLMGR	AASVLVGEELYSGVAADLMGR	3	AASVLVGEELYSGVAADLMGR3	9645.12	12644.2	14393.9	13174.9	11388.6	10409.4	12227.2	12230.1	14737.6	7791.6	12071.1	12744.4	11023.1	11076.5	9362.35		9642.01	13232.6	6695.97	7703.91	5695.4	5429.63	6156.22						4856.87					8430.79						12128.5
Q8TEJ3	Q8TEJ3	SH3R3_HUMAN	SH3RF3	E3 ubiquitin-protein ligase SH3RF3	1	AASVSGEQGTPPK	AASVSGEQGTPPK	2	AASVSGEQGTPPK2	6627.1	3409.38	7818.93	8395.76	5952.34		7018.26																		7235.63	12594.1	10639		8760.79			13567	5560.12		9745.68	12055.3	27165.3	8723.12	15319.6	26434.8
O60885	O60885	BRD4_HUMAN	BRD4	Bromodomain-containing protein 4	1	AASVVQPQPLVVVK	AASVVQPQPLVVVK	2	AASVVQPQPLVVVK2	6616.21	7735.72	7038	5790.08	4055.98	4034.51	5691.25		2888.4	8122.87	4018.55	2906.9		2192.58													3284.13	2961.86						18490.7	34429.5		14020.2	22508.1	11557.4	8357.96
Q15361	Q15361	TTF1_HUMAN	TTF1	Transcription termination factor 1	1	AASWESQR	AASWESQR	2	AASWESQR2																										8573.57		12759.8	8233.35		13622.8	11922	18560.5	76297.2	28189.2	24105.1	43271.6	41666.3	35567.4	21596.4
O15066	O15066	KIF3B_HUMAN	KIF3B	Kinesin-like protein KIF3B	1	AASYDKVVDVDVK	AASYDKVVDVDVK	2	AASYDKVVDVDVK2																													6957.99							7064.12	2633.27
Q16363	Q16363	LAMA4_HUMAN	LAMA4	Laminin subunit alpha-4	1	AASYFFDGSGYAVVR	AASYFFDGSGYAVVR	2	AASYFFDGSGYAVVR2	5911.44	6745.9	7995.2	6265.45	5641.56	5575.67	7344.33	6017.78	6860.38	3543.14	6113.54	6828.26	5262	5739.52	5264.85	3918.44	3232.47	4063.46		3841.08	3949.62	2633.94	4938.33	3612.98	4785.16	5214.81	3749.61		7970.04	3307.55	4924.34	8748.47	4516.55				3304.28		3982.56	5114.05
O95470	O95470	SGPL1_HUMAN	SGPL1	Sphingosine-1-phosphate lyase 1	1	AASYFGMK	AASYFGMK	2	AASYFGMK2	5306.34	4887.38	6627.09	5597.74		7101.9	7565.58	9144.88		7615.73	7531.3	4536.72	9103.46	7894.44	5089.58	9530.69	7960.08	8967.05	7756.07	12896.3	9615.09	9421.3	6970.1	4707.96							4040.1			2803.61
Q14126	Q14126	DSG2_HUMAN	DSG2	Desmoglein-2	1	AASYTEEDENHTAK	AASYTEEDENHTAK	2	AASYTEEDENHTAK2	3474.63	2665.7	4088.04		2092.94	2205.37		2821.74			2208.97			2667.18	2911.44			2137.2	5825.99		2038.24	7989.88	3902.49	3585.25	40199.6	50439.4	37038.1	29940.6	32122.5	13028	35698.1		26672.4	17318		18533.5	19775.3	15297.7	12399.3	15707
Q14126	Q14126	DSG2_HUMAN	DSG2	Desmoglein-2	1	AASYTEEDENHTAK	AASYTEEDENHTAK	3	AASYTEEDENHTAK3	7617.62	10302.1	6359.43	9960.66	9332.48	5677.23		4868.91	3950.93	6666.46	7103.79	2653.22		7970.86	3734.07	11507.7	8462.73	6834.98	9420.03	5627.61	3217.7	11419.3	14389.8		7151.56	14483.3	36137.3	25625.9	6108.28	12088.5	13160.2		39325.6	12498.3		6976.04	11440.6	18118.7	9772.95	18482.3
Q9Y3F4	Q9Y3F4	STRAP_HUMAN	STRAP	Serine-threonine kinase receptor-associated protein	1	AATAAADFTAK	AATAAADFTAK	2	AATAAADFTAK2	471115	520783	552816	447954	439607	465240	452546	509021	475071	462777	520346	527445	381171	428101	266987	350422	416712	453675	386338	452113	511023	611743	559534	479290	99968.2	78385	173923	149819	66958.4	155232	99827.8	77896.1	172698	322443	556796	35415.5	846459	1002180	703924	537126
Q9UJA5	Q9UJA5	TRM6_HUMAN	TRMT6	tRNA (adenine(58)-N(1))-methyltransferase non-catalytic subunit TRM6	1	AATACFGFPK	AATAC(UniMod:4)FGFPK	2	AATAC(UniMod:4)FGFPK2	290153	173322	193852	237220	157077	243087	205453	167713	207164	101640	161384	225884	121487	156580	206348	142859	215858	180913	119199	334566	240534	237981	395306	114361
Q9UPN4	Q9UPN4	CP131_HUMAN	CEP131	Centrosomal protein of 131 kDa	1	AATCEGSESSGFGK	AATC(UniMod:4)EGSESSGFGK	2	AATC(UniMod:4)EGSESSGFGK2	23258.7	13541	13081.3	25170.7	18956.3	12429.7	19230.9	8811.28	9040.62	12585.8	10829.8	5510.31	5586.67	6558.3	4438.25		2324.15	2544.76	3212.25						6247.06	5041.56	7432.34	6372.44	5013.81	4334.4	18820.1	9207.7	5730.58	4128.22	9420.15	10036	10944.9	7740.48	16334.5	7366.51
Q9H0E3	Q9H0E3	SP130_HUMAN	SAP130	Histone deacetylase complex subunit SAP130	1	AATDDDLHR	AATDDDLHR	2	AATDDDLHR2																			3954.21											7013.95							63785.3	126121		110881
Q9H0E3	Q9H0E3	SP130_HUMAN	SAP130	Histone deacetylase complex subunit SAP130	1	AATDDDLHR	AATDDDLHR	3	AATDDDLHR3																																						71377.8		48326.1
Q6WCQ1	Q6WCQ1	MPRIP_HUMAN	MPRIP	Myosin phosphatase Rho-interacting protein	1	AATEALGEK	AATEALGEK	2	AATEALGEK2	33860.6	53416.7	49467.9	31764.5	41988.7	53112	36231.8	56108.2	45452.5	42920.6		57601.7	29719.3	37114.2	56768.6	19221.5	16996.1	24262.8	14799.1	12634.5	12384.8	7730.02	8660.73	9004.02						8764.31			8237.41		13400.8		10845.6	21529.2		14686.1
Q9H3U1	Q9H3U1	UN45A_HUMAN	UNC45A	Protein unc-45 homolog A	1	AATECMCNLAMSK	AATEC(UniMod:4)MC(UniMod:4)NLAMSK	2	AATEC(UniMod:4)MC(UniMod:4)NLAMSK2	71424.2	41340.4	53903.4	58893.7	23612.5	38224.4	67159.9	35002.3	38364.6	24720.5	31764.9	45856.1	21624.8	24215.1	17998.1	9471.62	5575.24	7205.25		6279.6	4163.47		8306.39
P82094	P82094	TMF1_HUMAN	TMF1	TATA element modulatory factor	1	AATEELLANK	AATEELLANK	2	AATEELLANK2	52134.6	77200.3	70110.7	65822	65111.7	63729.9	58330.7	74364.9	76059	54987.8	60331.5	67319.9	62499.9	73103.4	73584.6	80111.1	86570.3	90751.5	90994.7	96287.6	98897.9	110495	138531	75576.5	27816.4	28803.8	33371.6	25661.2	23551.3	35531.9	26174.4	36970.7	46013	19223.1	66552.2	15793.1	49324.3	32563.6	34705.4	43551.2
Q6P1J9	Q6P1J9	CDC73_HUMAN	CDC73	Parafibromin	1	AATENIPVVR	AATENIPVVR	2	AATENIPVVR2	186609	115566	127007	179145	150994	122426	170362	54288.9	114939	103265	121484	91862	18595.8	23037.4	21414.5	4062.5	5429.36	4309.66	4753.41	3934.35	2509.89	4147.06	5028.93	3544.45	29562.8	12512.5	47676.1	36975.1	19105.9	29069.9	19403.8	14055.3	38071.1	132233	304724	8530.15	448909	455322	507948	315805
Q8N9M1	Q8N9M1	CS047_HUMAN	C19orf47	Uncharacterized protein C19orf47	1	AATESVPCSPSPLAGEIR	AATESVPC(UniMod:4)SPSPLAGEIR	2	AATESVPC(UniMod:4)SPSPLAGEIR2	18530.8	12821.9	10960.8	16597	16388.9	12416.8	19582.1	9231.06	11710.2	6456.42	7042.73	7277.27													6015.98	7324.88	6042.75	3958.29	8347.57	6778.54	9169.81	7939.43	7478.85	5716.35	2831.33		13645.7	7412.15	13710.3	8701.02
Q9HCL2	Q9HCL2	GPAT1_HUMAN	GPAM	Glycerol-3-phosphate acyltransferase 1, mitochondrial	1	AATETNLPLLFLPVHR	AATETNLPLLFLPVHR	3	AATETNLPLLFLPVHR3	2848.71	3265.42	2493.54	5989.45		2113.42	4236.64	1622.65	2088.75	2718.99	2409.2	1584.79	1837.77	2592.51	1850.83	2152.52	2532.54	2033.2								3190.74		2895.23	4616.88	2422.03	3020.45	4595.68		2256.32		3034.7	3637.89	1884.58	5102.97	13042
P55263	P55263	ADK_HUMAN	ADK	Adenosine kinase	1	AATFFGCIGIDK	AATFFGC(UniMod:4)IGIDK	2	AATFFGC(UniMod:4)IGIDK2	35205.3	19525.7	20685.1	29623.5	17874.5	23304	29535	22229.9	20442.9	15246.6	15318.5	22152.1	24472.1	20957.5	26043.6	26332	25475.8	28961.4	25548.2	62911.2	32839.2	29539.8	58728.4	17042.1
P35232	P35232	PHB1_HUMAN	PHB1	Prohibitin 1	1	AATFGLILDDVSLTHLTFGK	AATFGLILDDVSLTHLTFGK	3	AATFGLILDDVSLTHLTFGK3	702752	741088	799071	803353	601775	705317	706850	801938	762657	515846	817367	600970	651967	728168	631716	576404	907094	758591	205768	872309	402107	158804	997147	51021.4	55095.9	37773.9	6591.05	23978.8	41174.3	17178	57777	58853.3	30122.4	13238	26696.4	35282.5	35560.8	4468.35	26160.5	27152
P35232	P35232	PHB1_HUMAN	PHB1	Prohibitin 1	1	AATFGLILDDVSLTHLTFGKEFTEAVEAK	AATFGLILDDVSLTHLTFGKEFTEAVEAK	4	AATFGLILDDVSLTHLTFGKEFTEAVEAK4	15056.7	5015.69		9846.57	4183.47	3326.05		3763.36	6731.53		3841.16	2427.63	4021.75	3891.69	2997.12				2267.43				5737.55
O15294	O15294	OGT1_HUMAN	OGT	UDP-N-acetylglucosamine--peptide N-acetylglucosaminyltransferase 110 kDa subunit	1	AATGEEVPR	AATGEEVPR	2	AATGEEVPR2	95788.4	146806	151891	79808.6	110516	130695	101736	129591	106022	110837	108159	95810.7	65406	73838.7	80608.3	19718	22760.5	28923.2	11400.6	10315.4	12247.4	10480.5	8671.33	10779			16520.5			13981.9		10677.5		28305	32885.5	11736.6	26722.1	81780.2	53900.7
Q9HCC0	Q9HCC0	MCCB_HUMAN	MCCC2	Methylcrotonoyl-CoA carboxylase beta chain, mitochondrial	1	AATGEEVSAEDLGGADLHCR	AATGEEVSAEDLGGADLHC(UniMod:4)R	2	AATGEEVSAEDLGGADLHC(UniMod:4)R2	89976	57971.5	70459.4	92289.8	61425.4	58841.4	85252.1	34109.3	51361.2	25599.3	54333.9	48415.8	28721.5	67562.3	51237.7	37035.8	55479.4	40171.1	33511.4	74174.4	33105.8	51937.4	104430	22734.7		3172.2				3724.99		5011.55	3806.18				8871.34		12621.4	9896.7
Q9HCC0	Q9HCC0	MCCB_HUMAN	MCCC2	Methylcrotonoyl-CoA carboxylase beta chain, mitochondrial	1	AATGEEVSAEDLGGADLHCR	AATGEEVSAEDLGGADLHC(UniMod:4)R	3	AATGEEVSAEDLGGADLHC(UniMod:4)R3	242097	226375	203983	258810	197038	179500	261564	175319	153895	149314	200599	143699	184049	198801	150681	199339	214114	162359	173298	277776	99793.6	270861	354966	94434.9	7618.04	6960.96	11012.4	7151.97	8053.23	8233.17	10582.2	8237.06	4922.14	4244.34			17971.2	12765.7	18607.7	18862
A0AVF1	A0AVF1	IFT56_HUMAN	IFT56	Intraflagellar transport protein 56	1	AATGNTSEGEEAFLLIQSEK	AATGNTSEGEEAFLLIQSEK	2	AATGNTSEGEEAFLLIQSEK2	21174.8	16515	21033.8	19354.1	11580.3	18279.6	15547	9728.49	14600.7	10359.5	14820.7	12422.2	10250	7465.79	5286.19		5770.15	5969.36							53582.8	46388	33395.5	27009.1	83105	19918.3	57054.7	54135.2	50943.1	35413.5	8342.23	25691.3	125012	59500.2	85964	105299
A0AVF1	A0AVF1	IFT56_HUMAN	IFT56	Intraflagellar transport protein 56	1	AATGNTSEGEEAFLLIQSEK	AATGNTSEGEEAFLLIQSEK	3	AATGNTSEGEEAFLLIQSEK3			3838.7	5968.48	3672.91	5463.56	5394.23	5106.97		5964.92															8135.78		7040.33		5990.4	5840.94	5794.54	7235.49	6679.54	10965.1		6025.37	10994	11503.8	13012.5	16169.8
O75691	O75691	UTP20_HUMAN	UTP20	Small subunit processome component 20 homolog	1	AATHAEKELQNDMTDEK	AATHAEKELQNDMTDEK	2	AATHAEKELQNDMTDEK2																									4229.59				30904.4			3327.83								2489.77
Q02952	Q02952	AKA12_HUMAN	AKAP12	A-kinase anchor protein 12	1	AATIIEER	AATIIEER	2	AATIIEER2	45179.2	93975	91137	79400.1	79540.6	86540.3	101699	87020.4	73160.9	119092	96162.6		111764	86940.2	111780	107807	113940	128330	142567		122777	90017.8	74673.9	123117	31135.1	37233.7	50668.8	50713.3	31643.1	43979.5	37475.4	29969.4	32522	53062.1		18579.9			17466
Q15003	Q15003	CND2_HUMAN	NCAPH	Condensin complex subunit 2	1	AATILTK	AATILTK	2	AATILTK2	10162.8	30043.7	17831.9	19561.2	14943.9	9081.54		24057.4		40310.6	17227.9	12515.7	24430.3																		3514.11	2780.36					10967.8	42149.3		7866.23
Q53GS7	Q53GS7	GLE1_HUMAN	GLE1	mRNA export factor GLE1	1	AATIPVSQISTIAGSK	AATIPVSQISTIAGSK	2	AATIPVSQISTIAGSK2	4254.07	3353.27	2602.59	3479.57		3953.61	1806.46	2396.09			3030.27	3771.59													7214.99	7566.84	6405.61	6627.95	9356.84	5524.04	8189.21	11346.5	11014.6	13311.2	8722.01	16772.5	30283.1	14273.2	29332.2	27708
P31323	P31323	KAP3_HUMAN	PRKAR2B	cAMP-dependent protein kinase type II-beta regulatory subunit	1	AATITATSPGALWGLDR	AATITATSPGALWGLDR	2	AATITATSPGALWGLDR2	11889	9339.5	11372.6	9079.61	7715.76	12927.4	10061	5691.92	11256.1	7530.77	10626.3	7976.19	6133.98	7140.89	6238.03	3460.49	2830.55	2848.95		2712.29		1629.59	1702.19		15571.7	23395.4	11227.1	19803.3	37939.4	13130.5	28497	26662.5	17436.9	10948.8		16665	57293.4	21494	50829.9	80971.9
P13861	P13861	KAP2_HUMAN	PRKAR2A	cAMP-dependent protein kinase type II-alpha regulatory subunit	1	AATIVATSEGSLWGLDR	AATIVATSEGSLWGLDR	2	AATIVATSEGSLWGLDR2	104663	98391.5	86917	116472	82435.8	99189	114834	92347.3	89108.7	62109.5	102898	88523.4	75201.4	92712.2	71294	80004.9	89860.1	69884.6	27200	65070.1	46386.9	24479.9	63532.4	10963.2	100517	105564	53887.6	44682	134660	75996.6	93566.1	108270	98885.6	30783.5	20006.8	67241.4	100287	51438.4	111653	126103
Q9Y4I1	Q9Y4I1	MYO5A_HUMAN	MYO5A	Unconventional myosin-Va	1	AATIVLQSYLR	AATIVLQSYLR	2	AATIVLQSYLR2			3878.87		1786.44		1544.07				2617.84																		2538.02		3398.31	4425.31	6514.16		2126.63		5743.84		9050.28	5030.49
Q14683	Q14683	SMC1A_HUMAN	SMC1A	Structural maintenance of chromosomes protein 1A	1	AATLAQELEK	AATLAQELEK	2	AATLAQELEK2	147452	188041	182501	185583	178496	187870	219806	182802	169147	179579	197291	172363	150814	170680	169967	90840.1	114235	128938	78602.2	79636	65066.6	48863.2	50448.8	39649	394392	153794	493838	359165	336922	553056	186604	308636	614455	366214	573959	69069.4	428927	505729	424779	375525
Q9BX79	Q9BX79	STRA6_HUMAN	STRA6	Receptor for retinol uptake STRA6	1	AATLDPGYYTYR	AATLDPGYYTYR	2	AATLDPGYYTYR2	23858.7	19702	24691.8	25477.1	20390.6	26427.7	21182.3	17319.2	23695.7	13408.4	21377.7	21753.5	14482.2	19445.7	18426.3	15728.1	23290.9	22100.9	12355.2	27489.2	26738.3	20613.7	39032.2	13902.4	22578.6	26952.9	14995	14664.6	47304.5	17495.1	25177	37667.7	20825.3	10622.1		8645.25	18624.5	10952.8	25275.6	20159.6
P57740	P57740	NU107_HUMAN	NUP107	Nuclear pore complex protein Nup107	1	AATLEGWK	AATLEGWK	2	AATLEGWK2	102883	142109	128334	103316	104150	101282	120540	132808	103993	105308	103237	79045.8	74265.8	86401.2	86751.8	40911.7	55859.8	60063.9	11924.9		11273.5				45538.4	7850.51	58949.8	27051.8	22769.1	43091.6	26018.9	14983.5	39779.1	100229	89118.8		73458.6	202439	94198.3	68006.3
Q86TX2	Q86TX2;Q3I5F7	ACOT1_HUMAN	ACOT1	Acyl-coenzyme A thioesterase 1	0	AATLILEPAGR	AATLILEPAGR	2	AATLILEPAGR2	60213.2	50360.2	54858.1	64141.2	52721.3	62816.4	65175.9	46041.8	49190.9	35897.9	54789.8	46041	24291.6	34708.1	24902.3	12377.7	17593.7	21631.2	3646.94	6630.89	5228.39	4249.53	3438.58		18082.5	19645.6	16322.6	19150.5	19540.7	13027.5	19002.5	17372.1	20333.7	9953.31	10597.6		91014.3	50884.4	76881.1	86313
Q8IZT6	Q8IZT6	ASPM_HUMAN	ASPM	Abnormal spindle-like microcephaly-associated protein	1	AATLIQSFYR	AATLIQSFYR	2	AATLIQSFYR2						4276.14						5241																4055.05		6178.94		5255.59	6860.6					3619.18	9185.2
Q2TBE0	Q2TBE0	C19L2_HUMAN	CWF19L2	CWF19-like protein 2	1	AATLLDEDIWEEIQMFR	AATLLDEDIWEEIQMFR	2	AATLLDEDIWEEIQMFR2	11685.7	19418.3	10546.9	19322.8	8052.39	12989.4	7666.44	8030.67	15144.9	5722.03	6921.4	10642.6						4564.22					4979.7		29500.5	52892.2	93934.4	25741	12623.3	36996.8	28768.2	32361.1	33678.1	38336		14866.7	46075.5	9958.06	25311.5	46546.1
Q99615	Q99615	DNJC7_HUMAN	DNAJC7	DnaJ homolog subfamily C member 7	1	AATLMMLGR	AATLMMLGR	2	AATLMMLGR2	14973	24402	44699.3	19820.5	18477.3	51551.9	16553.3	24717.1	50801	11651.3	35149.7	35914.6	11380.5	15299.3	44070.6		6273.36	18130.8						4280.34			8283.2	5257	9911.58	11544.9	8770.37	9622.59	9743.33				30813.3	20353.9	48722.1	43072.9
Q6PD74	Q6PD74	AAGAB_HUMAN	AAGAB	Alpha- and gamma-adaptin-binding protein p34	1	AATLPHEQR	AATLPHEQR	2	AATLPHEQR2	50824.8	31387.4	35377.3	45658.6	41799.6	34748.8	40932.5	23835.2	39124	32454	22390.3	31377.1	19043.4	20348.3	16553.9	10974.8	9183.17	6958.58		4662.35	2482.41	4719.12	5059.82		50999.7	57958.5	30266.7	27127.5	54474.7	28158.1	56190.3	35519.1	39015.8	19802.2	4229.07	33748.8	218591	75726	127563	250920
Q6PD74	Q6PD74	AAGAB_HUMAN	AAGAB	Alpha- and gamma-adaptin-binding protein p34	1	AATLPHEQR	AATLPHEQR	3	AATLPHEQR3	17916	14811.4	13396.9		17033.8		23830.3	14147.2																			21337.6							25331				47353.1	27550.1
P53365	P53365	ARFP2_HUMAN	ARFIP2	Arfaptin-2	1	AATMEIPIHGNGEAR	AATMEIPIHGNGEAR	2	AATMEIPIHGNGEAR2	28921.7	20088.9	20693.6	30550.7	18663.8	25872.2	24930.6	16250.8	26735.6	12203.7	20948.4	29205.2	12020.9	18971.5	19730.7	4882.27	11561.9	12474.8	8058.48	7010.44	4713.65	3671.51	5766.31		7827.33	14600.6	9027.66	4767.47	14148.5	6421.32	11669.2	12629	6652.21	3498.51		7325.99	28783.9	10090.1	26858.9	42807.6
P53365	P53365	ARFP2_HUMAN	ARFIP2	Arfaptin-2	1	AATMEIPIHGNGEAR	AATMEIPIHGNGEAR	3	AATMEIPIHGNGEAR3	42087.9	33822.7	27409.2	35515.9	26037.3	23787.8	39840.8	28083	16420	33002.8	32218.6	15150.3	31464.1	28619	21742.6	22444.2	20186.9	17748	13534.7	13557.1	6174.87	7955.31	10326.5	4529.76			6618.39	3985.77		2407.38				5919.9			4565.1	16357.4	4672.59	8032.31
Q53H96	Q53H96	P5CR3_HUMAN	PYCR3	Pyrroline-5-carboxylate reductase 3	1	AATMSAVEAATCR	AATMSAVEAATC(UniMod:4)R	2	AATMSAVEAATC(UniMod:4)R2	26702.3	12008.2	19086.6	16309.5	14556.9	22959.2	14459.2	11001.8	23023	9104.72	11350.2	18243.7	12565.3	13298.7	18669.5	10459.4	18998.7	36053.2	12084.7	29948.4	39110.1	18232.8	43076.1	24625.9							4795.82
Q13895	Q13895	BYST_HUMAN	BYSL	Bystin	1	AATMTAAGHHAEVVVDPEDER	AATMTAAGHHAEVVVDPEDER	2	AATMTAAGHHAEVVVDPEDER2	8557.15	2327.99		8031.27		1259.61	6952.69																			12683.8		4648.58	13516.9	4264.83	9529.57		9495.57			5691.45	51002	5889.5	24056.2	25486.3
Q13895	Q13895	BYST_HUMAN	BYSL	Bystin	1	AATMTAAGHHAEVVVDPEDER	AATMTAAGHHAEVVVDPEDER	3	AATMTAAGHHAEVVVDPEDER3	2456.07			1816.13			1248.04			751.012																											794.535			791.083
O95900	O95900	TRUB2_HUMAN	TRUB2	Pseudouridylate synthase TRUB2, mitochondrial	1	AATPQVAAELEK	AATPQVAAELEK	2	AATPQVAAELEK2	37863.6	30755	29743.3	43287.5	42284.2	32047.8	29303.1	28267.1	41866.1	21687.7	27054.9	26681.2	13217.9	9860.05	17353.9		11392.7								59709.1	80866.4	73547.1	67719.1	42361.5	69322.8	97428.1	67258	94942.7	47378.5	85944.6	4123.27	106763	85394.7	77230.5	78341.7
Q96GG9	Q96GG9	DCNL1_HUMAN	DCUN1D1	DCN1-like protein 1	1	AATQCEFSK	AATQC(UniMod:4)EFSK	2	AATQC(UniMod:4)EFSK2	74935.2	45988.5	52067.1	73377	54540.1	41241.1	86992.3	34127.4	38763.6	55988.5	48147.9	38134.3	69577	54054.7	55324	45803.6	37235.9	27026	9293.78	11588.4	7155.73	4656.24
Q92817	Q92817	EVPL_HUMAN	EVPL	Envoplakin	1	AATQELALLISR	AATQELALLISR	2	AATQELALLISR2					3319.2										1241.86	4509.59					2421.46			1300.99	1469.83				1421.86	109859			3396.89			63475.2			17240.6
P13667	P13667	PDIA4_HUMAN	PDIA4	Protein disulfide-isomerase A4	1	AATQFWR	AATQFWR	2	AATQFWR2	3616.86	5479.67	7647.32		5142.8	10640		10600.6	9899.51	9968.4	7245.35	8614.37	9570.92	7538.39	14581.3	15097.9	8607.38	31921.6	8622.53	8987.62	25939.3	15921.4	7856.56	30266.6				7423.65						5443.74					3147.14
P80303	P80303	NUCB2_HUMAN	NUCB2	Nucleobindin-2	1	AATSDLEHYDK	AATSDLEHYDK	2	AATSDLEHYDK2	70465.8	100498	119071	107963	114623	130774	114287	91228.5	138899	56206.7	108163	136936	79331.5	128135	130799	120878	136271	193064	132564	225064	251418	157827	227968	146316		32035.4	16140.1	18002.3	23082.5	22490.8	30328.5	21977.1	25858.9	15620.3	21460.4	19244.9		9655.41	14333.6
P80303	P80303	NUCB2_HUMAN	NUCB2	Nucleobindin-2	1	AATSDLEHYDK	AATSDLEHYDK	3	AATSDLEHYDK3	15726.6	31342.7	24507	22419.9	20515	21594.3	32241.3	24448.8	19749.4	35839.2	23501.7	16190.3	36538.6	29852.6	28967.6	42095.3	42636.7	49145.7	58835.1	36930.8	42264.1	46600.5	52260.8	55944.1			6244.39						5143.69		5857.91				2572.75
P51608	P51608	MECP2_HUMAN	MECP2	Methyl-CpG-binding protein 2	1	AATSEGVQVK	AATSEGVQVK	2	AATSEGVQVK2	34603.1	51732.6	43849.4	37339.2	48208.5	48609.6	46158.9	46643.2	40930	55846.8	42855.8	49590.8	56417.2	53430.8	68558.3	66886.3	77601.5	70086.1	86038.8	102636	66488.4	98876.2	88863.9	65226
Q14204	Q14204	DYHC1_HUMAN	DYNC1H1	Cytoplasmic dynein 1 heavy chain 1	1	AATSPALFNR	AATSPALFNR	2	AATSPALFNR2		5204.56	9635.77								6050.15						5025.25	3198.47									7418.86	4584.34		6936.99			7665.91				6494.61	5527.93	8758.25	5637.29
Q8IXZ2	Q8IXZ2	ZC3H3_HUMAN	ZC3H3	Zinc finger CCCH domain-containing protein 3	1	AATSPAPGPSDATAR	AATSPAPGPSDATAR	2	AATSPAPGPSDATAR2																									10418	8657.38	5774.91	9844	14067.4	4833.54	17754.2	12036.6	6187.13	6455.71	7800.32	6042.38	11583.7	5510.31	5898.64	9832.3
Q8N128	Q8N128	F177A_HUMAN	FAM177A1	Protein FAM177A1	1	AATSTLSVCDFLGEK	AATSTLSVC(UniMod:4)DFLGEK	2	AATSTLSVC(UniMod:4)DFLGEK2	9968.84	9197.76	6501.91	12106	7765.65	9039.8	9650.19	5589.48	9741.47	5115.13	7726.46	6910.89	9234.35	6947.02	6766.47	6639.95	7628.6	6368.05	5095.72	9628.15		5580.1	11951.4
Q92766	Q92766	RREB1_HUMAN	RREB1	Ras-responsive element-binding protein 1	1	AATTATPAATTSPK	AATTATPAATTSPK	2	AATTATPAATTSPK2		617.24							1062.82																									2490.4	2322.96		5713.49	3651.1	2882.77	6034.4
P35612	P35612	ADDB_HUMAN	ADD2	Beta-adducin	1	AATTEPETTQPEGVVVNGR	AATTEPETTQPEGVVVNGR	2	AATTEPETTQPEGVVVNGR2	9970.32			7080.19	2706.67		6851.51			3352.94		1264		1649.6			1643.23					2666.61			9065.33	5734.42	4567.79		5757.12		7847.35	7539.93	4849.62		3437.8	1370.49	11866.6	4329.19	4076.94	12101.6
Q96GQ7	Q96GQ7	DDX27_HUMAN	DDX27	Probable ATP-dependent RNA helicase DDX27	1	AATTLDEK	AATTLDEK	2	AATTLDEK2	46396.7	98685.8	98020.3	108899	67294.7	111129		80386.4	128316	71947.1	97908.4	138232	74164.2	81497.5	91075.5		39969	57549.5		20410.2	18324.3	13273.9	16105.5		45931.1	88308.6	91090.8	74524.4	55201	94464.6	66061.2	105071	103642	100511	186745		109822	107826	117332	63849.7
Q49A88	Q49A88	CCD14_HUMAN	CCDC14	Coiled-coil domain-containing protein 14	1	AATTQLVSNSGLAVSGK	AATTQLVSNSGLAVSGK	2	AATTQLVSNSGLAVSGK2																																		4130.38	5443.29		5260.22			5361.25
Q9NUL3	Q9NUL3	STAU2_HUMAN	STAU2	Double-stranded RNA-binding protein Staufen homolog 2	1	AATTVLQELK	AATTVLQELK	2	AATTVLQELK2	30557.6	38482	31223.4	31951.8	30886.8	38212.4	36449.7	32902.1	34008.2	25349.8	38237.8	28830.4	15474	21356.6	18918.8	8048.01	13035.8	8691.47	7641.24						16192.8	40074.8	29836.7	65946.9	63706.6	46254.9	42978.4	37728	39684.9	72833.2	66208.7		121679	45859.2	110336	62813.5
P29508	P29508;P48594	SPB3_HUMAN	SERPINB3	Serpin B3	0	AATYHVDR	AATYHVDR	2	AATYHVDR2																														6644.77						174151			138534
P29508	P29508;P48594	SPB3_HUMAN	SERPINB3	Serpin B3	0	AATYHVDR	AATYHVDR	3	AATYHVDR3																																				564639			95768.7
Q86U90	Q86U90	YRDC_HUMAN	YRDC	Threonylcarbamoyl-AMP synthase	1	AAVAASVGLSEGPAGSR	AAVAASVGLSEGPAGSR	2	AAVAASVGLSEGPAGSR2			1763.01			3044.06			1757.74		1245.62	1432.86			2183.07			2463.1					1488				2006.59	1097.69					2187.99	1334.45						3458.39
Q8TDL5	Q8TDL5	BPIB1_HUMAN	BPIFB1	BPI fold-containing family B member 1	1	AAVAAVLSPEEFMVLLDSVLPESAHR	AAVAAVLSPEEFMVLLDSVLPESAHR	3	AAVAAVLSPEEFMVLLDSVLPESAHR3																														8052.38
P22102	P22102	PUR2_HUMAN	GART	Trifunctional purine biosynthetic protein adenosine-3	1	AAVAGLDK	AAVAGLDK	2	AAVAGLDK2		73591.7	46152.8		21996.7	45486.3	36890.8	75471.9	32251	189811	36898.1	29433.1	88726.5	27244.1	30578.7	24082.2	10372.4	24488.4				14522		26450			32298.1							63303.7	70088.7			161799
P22314	P22314	UBA1_HUMAN	UBA1	Ubiquitin-like modifier-activating enzyme 1	1	AAVATFLQSVQVPEFTPK	AAVATFLQSVQVPEFTPK	2	AAVATFLQSVQVPEFTPK2	71128.5	30937.5	24219.3	43954.8	21749.5	43785.7	68773.6	30587.3	37635.2	48638.5	14557.1	33879.9	14643.2	7439.52	16616.5				4839.62						32145.7	32669.3	29492.3	39876.9	51468.5	25753.6	38298.4	37294.7	21821.4	36176.9		13534.3	272944	196923	200048	335123
P22314	P22314	UBA1_HUMAN	UBA1	Ubiquitin-like modifier-activating enzyme 1	1	AAVATFLQSVQVPEFTPK	AAVATFLQSVQVPEFTPK	3	AAVATFLQSVQVPEFTPK3	4442.53	3201.05	5092.16	8110.35		5283.37	8283.01			8075.44	6973.25	4487.58		4082.89												4437.82	5216.41	6547.07								2683.65	36553.4	27875.8	27675.2	26397.2
O75152	O75152	ZC11A_HUMAN	ZC3H11A	Zinc finger CCCH domain-containing protein 11A	1	AAVAVVPLVSEDK	AAVAVVPLVSEDK	2	AAVAVVPLVSEDK2	57506.5	79428.7	62699.1	59716.9	77094.8	60259.2	71967	67415.3	65588	46444.3	56853	43127.5	10442.3	9543.27	14605.7	3378.77	6779.72	8729.86	7896.12	6230.93	6671.78	3887.29	4724.01	2879.75	190806	58714.4	164204	66915.1	62210.5	198971	107326	110801	312294	187165	448780	205718	399990	314141	382946	139671
P11766	P11766	ADHX_HUMAN	ADH5	Alcohol dehydrogenase class-3	1	AAVAWEAGK	AAVAWEAGK	2	AAVAWEAGK2	23737.9	31609.3	25662.3	30394.8	28611	25187	17642.4	40646.7	21936.3	30636.2	19031.3	17250.2	33076.1	23905.5	18125.8	38045.7	22728.6	32409.9	29519	21583.4	27429.1	64532.1	43060	49356.1			8862.68	9391.71		5578.02	8756.26	7060.22		16075.5			4300.11	12220.2	6002.74
P11766	P11766	ADHX_HUMAN	ADH5	Alcohol dehydrogenase class-3	1	AAVAWEAGKPLSIEEIEVAPPK	AAVAWEAGKPLSIEEIEVAPPK	2	AAVAWEAGKPLSIEEIEVAPPK2	70589.2	26086	14309.8	60966.4	26978.6	12293.4	33132.7	11094.1		13384.5	15427.4	7842.36	42155.6	26315.8	10475.1	58023.5	18231.8			29027.3	11878	7209.99	49703.8		84710.2	100755	13594.4	12158.1	59840.3	18685.8	75321.2	96934.1	49819.9	6018.98		42291.6	29822.8		19080.8	37668.8
P11766	P11766	ADHX_HUMAN	ADH5	Alcohol dehydrogenase class-3	1	AAVAWEAGKPLSIEEIEVAPPK	AAVAWEAGKPLSIEEIEVAPPK	3	AAVAWEAGKPLSIEEIEVAPPK3	9018.27	3864.15	8199.96	7373.94	3833.74	3676.21	7240.79	10268.3			2738.03	2870.52	5926.67			7164.81	11005.8	10910.9	87360.2	6981.05	12179.7	34752.8	120677	17752.2		32941.4	51744.4	10402.9	43509.4	28925.1	4544.69		4443.41	47499.7		11093.1		8440.2	5098.83	9351.17
Q9UKK3	Q9UKK3	PARP4_HUMAN	PARP4	Protein mono-ADP-ribosyltransferase PARP4	1	AAVCGFEAFINGK	AAVC(UniMod:4)GFEAFINGK	2	AAVC(UniMod:4)GFEAFINGK2	9284.35	7558.32	9785.65	9172.89	8185.29	11269	8374.38	7961.89	11380	5972.49	10619	9002.31	7525.43	5212.13		6129.04																					3611.56			4796.33
P13804	P13804	ETFA_HUMAN	ETFA	Electron transfer flavoprotein subunit alpha, mitochondrial	1	AAVDAGFVPNDMQVGQTGK	AAVDAGFVPNDMQVGQTGK	2	AAVDAGFVPNDMQVGQTGK2	1122580	1218940	1225460	1392840	952691	1034100	1320450	943027	1076580	906056	1258150	1018710	949216	1189530	1026280	1083220	1367680	1183720	798172	1163370	788427	956316	1348140	426301	324381	414268	242472	213892	419233	238539	337704	372062	318414	152160	114370	128491	388891	325596	460149	629237
P13804	P13804	ETFA_HUMAN	ETFA	Electron transfer flavoprotein subunit alpha, mitochondrial	1	AAVDAGFVPNDMQVGQTGK	AAVDAGFVPNDMQVGQTGK	3	AAVDAGFVPNDMQVGQTGK3	3598.79	3172.29	2361.12	4494.14	2545.09		2797.49	2927.05			2748.13		3886.3	3894.9	1981.9	2945.3	5373.64	2093.66		2911.69		1786.73	3618.55
Q9NUI1	Q9NUI1	DECR2_HUMAN	DECR2	Peroxisomal 2,4-dienoyl-CoA reductase [(3E)-enoyl-CoA-producing]	1	AAVDAMTR	AAVDAMTR	2	AAVDAMTR2	27004.7	46236.4	44396.6	37146.1	35245	36999.1	32568.8	47252.2	40830.9	36395.4	33907.8	39311.1	41327.8	40168	42281.7	26030.4	34624.1	38686	21082.6	29137.4		23608.1			18378.8		23494.2	21395.5		20477.4					26052.9		26482.8	30843.8	19401.1	25143.4
Q13155	Q13155	AIMP2_HUMAN	AIMP2	Aminoacyl tRNA synthase complex-interacting multifunctional protein 2	1	AAVDGLSK	AAVDGLSK	2	AAVDGLSK2	207410	294440	264368	245405	196159	244423	242133	359315	235771	330248	300836	226060	230495	210642	216923	72006.2	111072	122490	53117.9	42005.4	52590.2	37259.6	30443.3	31192.5	22009.1	16023.9	79351.3	67648.5	19330.6	81703.4	19276.9	16858.9	36913.1	154696	137454		108883	359185	67333.8	80645.9
Q9HC77	Q9HC77	CENPJ_HUMAN	CENPJ	Centromere protein J	1	AAVDISTSFPIK	AAVDISTSFPIK	2	AAVDISTSFPIK2	10546.9	12437.3	17952.6	16181.9		16218	14655.7	13127.9	20730.7	6437.84	13950.6	14466.3		8550.21									3685.7		14293.7	11064.3	8677.75	5058.85	13761.5	10314.5	12197.5	18500.6	20368.3	7691.06	6729.59	5837.57	34847.3	8264.22	38501.8	34923.1
Q9UBZ9	Q9UBZ9	REV1_HUMAN	REV1	DNA repair protein REV1	1	AAVDLEISSASR	AAVDLEISSASR	2	AAVDLEISSASR2																																			14542.7			10302.3	8297.24
P14921	P14921	ETS1_HUMAN	ETS1	Protein C-ets-1	1	AAVDLKPTLTIIK	AAVDLKPTLTIIK	3	AAVDLKPTLTIIK3					2326.87		4895.45	2488.62																	7349.73	5215.43		3666.75		2511.93	4864.38			12441.8		10030.6	33524.8	8581.76	15532.9	11614.2
Q9H6E5	Q9H6E5	STPAP_HUMAN	TUT1	Speckle targeted PIP5K1A-regulated poly(A) polymerase	1	AAVDSDVESLPR	AAVDSDVESLPR	2	AAVDSDVESLPR2			8624.21																										5380.25						8551.88			14720.7	10935.5	8366.69
Q86Y13	Q86Y13	DZIP3_HUMAN	DZIP3	E3 ubiquitin-protein ligase DZIP3	1	AAVDSWNAIVADVR	AAVDSWNAIVADVR	2	AAVDSWNAIVADVR2	6421.04	11851.9	8751.31	9467.48	4307.31	7456.42	8556.4	4831.94	11569.5	1674.12	4477.09	7891.05	5558.73	3122.85											15324.6	19237.1	9634.55	6910.61	19668.7	13444.6	16366.2	24840.1	17697.7	8078.28		14059.8	23429.9	7838.29	23327.9	26696
Q9P2L0	Q9P2L0	WDR35_HUMAN	WDR35	WD repeat-containing protein 35	1	AAVDTCVHLNQWNK	AAVDTC(UniMod:4)VHLNQWNK	3	AAVDTC(UniMod:4)VHLNQWNK3	3918.79	3641.71	3033.31	4828.1		2170.72	5113.19	2055.5	2148.31	2543.46	1761.69		1984.58
P01911	P01911;Q30154	DRB1_HUMAN	HLA-DRB1	HLA class II histocompatibility antigen, DRB1 beta chain	0	AAVDTYCR	AAVDTYC(UniMod:4)R	2	AAVDTYC(UniMod:4)R2	198649	183368	218795	222778	144901	177399	236556	135592	168788	122714	173839	185659	215832	179353	165235	209950	210658	307102	223927	357858	240975	325012	449396	190469		10521.1	14106.9	14835.9	14391.5	15580.5	13372.4	9377.23	12054.9	8544.74	18928.3		9224.84	11475.8	11830.2
P31153	P31153	METK2_HUMAN	MAT2A	S-adenosylmethionine synthase isoform type-2	1	AAVDYQK	AAVDYQK	2	AAVDYQK2	405546	643909	645601	586745	390754	573975	288854	589950	600729	462671	598274	527622	586014	597644	599557	656555	794731	1053090	695681	1057290	1034630	687680	1112410	839394	21302.1	22737.3	109726	64651.3	25377.7	56989.4	24207.8	39376.2	40949.9	121304	170002		37292.8	89710.9	67081.5	19185.2
Q05823	Q05823	RN5A_HUMAN	RNASEL	2-5A-dependent ribonuclease	1	AAVEDNHLLIK	AAVEDNHLLIK	3	AAVEDNHLLIK3																																					14856.5
Q8TBN0	Q8TBN0	R3GEF_HUMAN	RAB3IL1	Guanine nucleotide exchange factor for Rab-3A	1	AAVEDNTLTIEPVASQTLPTVK	AAVEDNTLTIEPVASQTLPTVK	2	AAVEDNTLTIEPVASQTLPTVK2	16318.5	16960.6	19935	19188.2	18913.8	12097	15178.9	12764.9	17038.3	10159.9	15836.6	20310.9	15015	17562.7	16301.6	11107.8	9815.32	9175.18	3093.98	7983.4	4831.46		4342.31		11073.8	9176.28	8657.07	6086.28	18291.9	8641.47	12414.7	17153	13968.9	5024.84	7018.58		16295	9016.05	16186.2	21598.2
Q8TBN0	Q8TBN0	R3GEF_HUMAN	RAB3IL1	Guanine nucleotide exchange factor for Rab-3A	1	AAVEDNTLTIEPVASQTLPTVK	AAVEDNTLTIEPVASQTLPTVK	3	AAVEDNTLTIEPVASQTLPTVK3	2647.34	2009.54	2744.4	2593.67	1741.44	1539.03	2658.02	2747.97	1241.62	2272.54	1619.06	1191.51	2063.78	1395.19		2097.13																			2670.49		2104.53	1631.25
P36957	P36957	ODO2_HUMAN	DLST	Dihydrolipoyllysine-residue succinyltransferase component of 2-oxoglutarate dehydrogenase complex, mitochondrial	1	AAVEDPR	AAVEDPR	2	AAVEDPR2	144369	286687	263694	269804	183865	228747	145926	256890	272895	264059	257850	230071	258325	256010	313454	250161	360161	422069	366942	384038	362046	255906	401453	377791			56299.3	33767.7		81276.7	21155	25607.1		53802.5			39431.6	68127.9	50074.3
Q5VTR2	Q5VTR2	BRE1A_HUMAN	RNF20	E3 ubiquitin-protein ligase BRE1A	1	AAVEDSGTTVETIK	AAVEDSGTTVETIK	2	AAVEDSGTTVETIK2	196742	244504	293222	219330	209460	287960	187645	215983	292528	134194	222896	242744	40748.4	66143.1	70739.6	17668.9	16276.9	32622.5	17922.2	12818.4	16334.7	15109.7	14080.4	9519.15	24138.3	26045	43705.9	36038.5	16296.2	39158.8	27227.9	20901.3	39035.1	138192	442379		622709	525244	603688	427623
Q9H0X9	Q9H0X9	OSBL5_HUMAN	OSBPL5	Oxysterol-binding protein-related protein 5	1	AAVEEDAYSR	AAVEEDAYSR	2	AAVEEDAYSR2	15713.1	19211.8	16869.1	18544.5	16145	19808.7	16736.5	14364.5	21365.8	12332	9653.27	14370	8342.84	9817.19	6850.16													6877.37	7411.85	11893.5	9269.07		10386.3	7232.61	19229.3		44378.6	33481.5	45036.2	49250.8
Q0D2I5	Q0D2I5	IFFO1_HUMAN	IFFO1	Non-homologous end joining factor IFFO1	1	AAVEEDTSLSESEGPR	AAVEEDTSLSESEGPR	2	AAVEEDTSLSESEGPR2		2274.65		3487.43	2348.48		3245.95																		11799	20603.6	10402.2	7220.12		12508.4	22563.4	22098.7	15738.6	10450.2	15411.5	9412.94	15898.6	7881.92	9141.45	13124
P10809	P10809	CH60_HUMAN	HSPD1	60 kDa heat shock protein, mitochondrial	1	AAVEEGIVLGGGCALLR	AAVEEGIVLGGGC(UniMod:4)ALLR	2	AAVEEGIVLGGGC(UniMod:4)ALLR2	1694430	1562480	1529530	1685070	1172410	1457900	1834840	1533390	1299070	1310240	1613650	1205520	1696690	1636600	1442490	1720720	1864370	1875820	756245	2022050	1450670	934174	2029790	389387	69751.6	25653.8	7780.52	17762.8	37699.4	15807.7	44943.8	26740.5	30307.1	5207.28	6630.25	20277.6	20388.9	4345.57	32344	15168.4
P10809	P10809	CH60_HUMAN	HSPD1	60 kDa heat shock protein, mitochondrial	1	AAVEEGIVLGGGCALLR	AAVEEGIVLGGGC(UniMod:4)ALLR	3	AAVEEGIVLGGGC(UniMod:4)ALLR3	448455	322570	349321	484692	232986	315291	479914	312204	269898	236481	394226	235015	312573	389790	287009	536810	521170	427103	105542	698867	292934	138537	773659	47544.2	13678.9	9687.89		9080.54	14751		11691.8		8605.18
Q15814	Q15814	TBCC_HUMAN	TBCC	Tubulin-specific chaperone C	1	AAVEELLER	AAVEELLER	2	AAVEELLER2	147549	157457	152159	146368	135445	124104	141958	143422	121747	85668	152353	137811	95105	152777	137763	102764	107288	129887	48807	73853	63941.4	40604	52629.9	26444.3	37385.6	25997.5	60220.9	45283.6	25609.8	64488.6	39601.8	32202.2	64341	44920.7	20423.8	14444.8	42613.8	75120.8	76229.5	87575
P49321	P49321	NASP_HUMAN	NASP	Nuclear autoantigenic sperm protein	1	AAVEGTVEAGATVESTAC	AAVEGTVEAGATVESTAC(UniMod:4)	2	AAVEGTVEAGATVESTAC(UniMod:4)2	26832.3	15062.5	21113.3			23520.7	26761.8	21024.9	18388.9	19229.9	22284.5	19422.8		20632.2				16465
O94906	O94906	PRP6_HUMAN	PRPF6	Pre-mRNA-processing factor 6	1	AAVELEEPEDAR	AAVELEEPEDAR	2	AAVELEEPEDAR2	292952	267712	184060	320786	243977	164491	310716	158816	155715	95962.9	159612	83453.8	15778.3	17352.5	15501.7	3360.08	3585.84	2543.41	7988.55	4482.18		3665.63	3873.57	3048.88	236862	231955	237378	177826	262879	212714	330114	318315	360174	665230	1069800	19797.4	1383600	974994	1162510	912344
O94906	O94906	PRP6_HUMAN	PRPF6	Pre-mRNA-processing factor 6	1	AAVELEEPEDARIMLSR	AAVELEEPEDARIMLSR	3	AAVELEEPEDARIMLSR3																													9804.28								4104.11			3169.61
Q9HBG6	Q9HBG6	IF122_HUMAN	IFT122	Intraflagellar transport protein 122 homolog	1	AAVEMYISAGEHVK	AAVEMYISAGEHVK	3	AAVEMYISAGEHVK3	5462.97	4118.69	7521.76	6122.82	7317.46	7144.72	7776.02	5804.95	6494.41	4911.39	6950.36	7784.17		4317.46
Q14974	Q14974	IMB1_HUMAN	KPNB1	Importin subunit beta-1	1	AAVENLPTFLVELSR	AAVENLPTFLVELSR	2	AAVENLPTFLVELSR2	1240860	694912	808701	1306570	818483	1148720	766610	854593	1004210	968467	999638	804418	936327	497076	741653	308065	354395	304250	170795	154464	146858	112451	109912	82564.9	1384640	1663760	1055700	644891	1751510	1009190	1284400	1611880	1395280	379863	89700.2	1089620	2513190	1348160	2564900	2529440
Q14974	Q14974	IMB1_HUMAN	KPNB1	Importin subunit beta-1	1	AAVENLPTFLVELSR	AAVENLPTFLVELSR	3	AAVENLPTFLVELSR3	7268.94	3303.99		10029.4	3416.53	1670.53	7896.17	4990.32			4488.86		3762.21	4478.01	857.073								2090.27		1956.91			1668.33					1347.29				3596.27		3745.58	4585.12
Q99460	Q99460	PSMD1_HUMAN	PSMD1	26S proteasome non-ATPase regulatory subunit 1	1	AAVESLGFILFR	AAVESLGFILFR	2	AAVESLGFILFR2	508097	332124	369992	345812	239369	377195	351485	293548	441529	235344	330867	289705	291321	302524	393116	294236	356303	429194	197301	396347	323861	105339	459754	140183	46426.4	58277.8	23748.5	42462.6	69450.8	26481.4	45285.4	77181	32402.2	37443.9	6487.05	42941.6	73094.8	37511.9	56185.6	73816
A1L0T0	A1L0T0	HACL2_HUMAN	ILVBL	2-hydroxyacyl-CoA lyase 2	1	AAVETLGVPCFLGGMAR	AAVETLGVPC(UniMod:4)FLGGMAR	2	AAVETLGVPC(UniMod:4)FLGGMAR2	49421	40711.7	28407.5	55979.7	38072.8	41899.3	56392.8	34564.5	40339.6	48804.2	53772.8	32557	36467.4	26396.1	22875.9	22650.8	22663.5	14079.7		14891	8432.7	8266.94	18999.2	4127.42						7683.39	7886.13						25445.8		15032.3	34732.4
Q14674	Q14674	ESPL1_HUMAN	ESPL1	Separin	1	AAVETSFLDYGENLVQK	AAVETSFLDYGENLVQK	2	AAVETSFLDYGENLVQK2						152737			172336																	173542	137382	85244.1	162902	119699	122231	151992	141362				579642	341531	396663	289353
Q14674	Q14674	ESPL1_HUMAN	ESPL1	Separin	1	AAVETSFLDYGENLVQK	AAVETSFLDYGENLVQK	3	AAVETSFLDYGENLVQK3	3240.28	3187.81	2976.97	6875.5	2676.72	4448.91		4080.56			4406.9	4066.98														4116.99	5051.96			4131.52	4459.15		4155.45				7168.87	9571.4	12092.1	8264.21
Q99871	Q99871	HAUS7_HUMAN	HAUS7	HAUS augmin-like complex subunit 7	1	AAVEVFGK	AAVEVFGK	2	AAVEVFGK2	272521					224957																													530877			581816
Q01844	Q01844	EWS_HUMAN	EWSR1	RNA-binding protein EWS	1	AAVEWFDGK	AAVEWFDGK	2	AAVEWFDGK2	792765	1232610	1571460	1477060	1145460	1274180	1228200	1464420	1225720	1134180	1221850	1225130	1073000	1382770	1009940	1527630	1775640	1589430	1118260	1384680	1454170	1855840	1782370	1243030	337470	313664	465508	250875	164050	435873	302104	373489	474794	294187	110978	232429	427007	342286	500930	344718
Q01844	Q01844	EWS_HUMAN	EWSR1	RNA-binding protein EWS	1	AAVEWFDGKDFQGSK	AAVEWFDGKDFQGSK	2	AAVEWFDGKDFQGSK2	238785	68073.6	39099	85802.3	63408.6	35767.6	171526	21516.2	36538.2	47860.3	63954.9	19491.5	42446.4	53667.9	28739.7	63920.4	41453.9	27225	80437.1	88894	22101.9	33504.4	108298	8276.88	67356.1	71153	33085.9	46071.6	283884	24018.9	56145.7	71243.5	39045.8	14229.8		21893.9	42163.1	18710.7	28836.9	42059.5
Q01844	Q01844	EWS_HUMAN	EWSR1	RNA-binding protein EWS	1	AAVEWFDGKDFQGSK	AAVEWFDGKDFQGSK	3	AAVEWFDGKDFQGSK3	405633	152998	44114.3	147436	104318	48644.2	271138	41298.8	44597.9	151905	109270	22278.4	115632	98309.9	46049.1	187748	107731	49139.5	228936	191068	33565.3	110724	185877	28268.4	24006.5	26813	42795.8	86238.2	89186.1	21185.1	26612.1	20419.3	16736.2	33244.1	5067.84	14373.6	24906.5	31902.7	24396.2	21446.7
Q5VZE5	Q5VZE5	NAA35_HUMAN	NAA35	N-alpha-acetyltransferase 35, NatC auxiliary subunit	1	AAVFEEEDFQSMTYGFK	AAVFEEEDFQSMTYGFK	2	AAVFEEEDFQSMTYGFK2	24916.8	17719.7	39974.4	22722	23857.6	35897.9	24729.3	31017.4	33652.8	19861	34368.7	32580	21406.6	17186.4	21659.5	11632.7	18054	16806.6		7820.02	6805.19		8465.37		7954.36	18346.1	23529	13537.3	20075.5	15465.4	12776.5	10165.1	14684.7	9699.25	4733.7	11667.9	19341	14790.5	20423.8	33979.8
Q96F86	Q96F86	EDC3_HUMAN	EDC3	Enhancer of mRNA-decapping protein 3	1	AAVFEEIDTYER	AAVFEEIDTYER	2	AAVFEEIDTYER2	135656	158036	169032	168952	127985	150472	163063	134506	139635	84288.6	157976	138303	84552.2	117567	99169.8	62656.8	68656.2	62502	26494.5	36772	27450.9	25942.7	37889.2	12683.7	94580.8	36076.8	116373	75070.3	21370.6	117921	86923.8	51485.2	155975	105204	16269.9	99680.8	204268	121431	207811	219390
Q96F86	Q96F86	EDC3_HUMAN	EDC3	Enhancer of mRNA-decapping protein 3	1	AAVFEEIDTYERR	AAVFEEIDTYERR	3	AAVFEEIDTYERR3	4220.45						2494.08																				4358.39	7692.58	10434.6		4529.86						3715.5			4432.95
O95684	O95684	CEP43_HUMAN	CEP43	Centrosomal protein 43	1	AAVFLALEEQEK	AAVFLALEEQEK	2	AAVFLALEEQEK2	13303.3	15135.8	15990.2	22497.8	20413	18688	14154.4	18169.3	13199.3	12329.7	14689	14833.4	14132.8	14757	9098.3	8625.13	11710.9	6709.72	6055.07	8819.76	6532.27	5479.68	10601.5	4461.31	12010.2	15027.1	6162.87	11526.3	11555.6	4252.37	17280.6	14737.1	9889.99	6759.05	5829.24	9421.81	13484.5	4611.42	14456.6	16803.7
O95684	O95684	CEP43_HUMAN	CEP43	Centrosomal protein 43	1	AAVFLALEEQEKVENK	AAVFLALEEQEKVENK	2	AAVFLALEEQEKVENK2	6922.47	3130.13		3639.68			5788.3			2124.28	2838.4						2203.68								5384.46	4933.18			7116.98			3086.04							2113.57	2588.27
P46013	P46013	KI67_HUMAN	MKI67	Proliferation marker protein Ki-67	1	AAVGEEKDINTFVGTPVEK	AAVGEEKDINTFVGTPVEK	2	AAVGEEKDINTFVGTPVEK2	15195.4	6968.01		2092.34	5289.16		6941.59				2558.25															6231.47		4534.01	20849.8		7811.52	7662.35	7057.49			13150.9	27132.4	17228.6	22069.5	17521.6
P46013	P46013	KI67_HUMAN	MKI67	Proliferation marker protein Ki-67	1	AAVGEEKDINTFVGTPVEK	AAVGEEKDINTFVGTPVEK	3	AAVGEEKDINTFVGTPVEK3	2511.97	1718.96					1682.71			1947.47																	3616.2	2888.71						11711.7				17824.4
Q29RF7	Q29RF7	PDS5A_HUMAN	PDS5A	Sister chromatid cohesion protein PDS5 homolog A	1	AAVGQESPGGLEAGNAK	AAVGQESPGGLEAGNAK	2	AAVGQESPGGLEAGNAK2	300076	173805	123389	286801	183982	106840	288890	105330	91682	131133	139790	80467.4	17499.6	19214.7	12006.5	3543.35	4064.08	2118.2	8084.33	3294.98	1913.97	4990.92	5525.93	1635.71	93444.1	91423.4	68921.3	63012.5	70766.7	60121.7	86569.9	87332.4	103022	182780	341023	252575	1224790	791169	909258	802043
Q99973	Q99973	TEP1_HUMAN	TEP1	Telomerase protein component 1	1	AAVGTANGTVYLLDLR	AAVGTANGTVYLLDLR	2	AAVGTANGTVYLLDLR2		5179.4	9286.7	7339.98		5841.43												3064.77							6935.35	7477.16			5543.28	4810.36	6054.71	6917.64	5280.12			5715.53	11662.5	2919.59	12170.5	20721.4
Q07864	Q07864	DPOE1_HUMAN	POLE	DNA polymerase epsilon catalytic subunit A	1	AAVHGLSMQQEIGFQK	AAVHGLSMQQEIGFQK	2	AAVHGLSMQQEIGFQK2		3055.13				1152.25	2883.99				2174.03																		8903.05					3796.13		7599.83	18518.7	5879.1	10546.5	13983.4
Q07864	Q07864	DPOE1_HUMAN	POLE	DNA polymerase epsilon catalytic subunit A	1	AAVHGLSMQQEIGFQK	AAVHGLSMQQEIGFQK	3	AAVHGLSMQQEIGFQK3	6641.28	5006.77	2970.33	4657.6	3069.75	2667.53	6050.2	2854.1	2830.73	3518.5	4043.88	1570.27					1181.21								3609.17	3537.51	2716.5	4740.14	3449.32	2569.46	5136.16	4319.93	2667.74	6960.53		6231.82	13041.6	15621.4	15476.4	13246.8
P18206	P18206	VINC_HUMAN	VCL	Vinculin	1	AAVHLEGK	AAVHLEGK	2	AAVHLEGK2	199511	214603	226461	219275	172068	242544	148450	180560	271958	169567	215546	236512	204873	216779	254460	284647	258402	352527	176343	278362	341791	263347	355055	223404	58968.7	62940.3	43710.6	42005.3	78370.3	66817.4	55755.6	67383	61343.7	24077.5	17930.2	116252	23058.9	30347.6	27718	30641.6
Q9UHI6	Q9UHI6	DDX20_HUMAN	DDX20	Probable ATP-dependent RNA helicase DDX20	1	AAVHTYGIASVPNQPLK	AAVHTYGIASVPNQPLK	2	AAVHTYGIASVPNQPLK2					1319.79	1318.11																			3473.45	3574.99	2132.45	2652.92	7446.36	1656.91	8668.85	4383.49	1891.62	2636.4		2054.18	10340.9	4058.43	7242.48	15199
Q9H9E3	Q9H9E3	COG4_HUMAN	COG4	Conserved oligomeric Golgi complex subunit 4	1	AAVIFADTLTLLFEGIAR	AAVIFADTLTLLFEGIAR	2	AAVIFADTLTLLFEGIAR2		3362.02	3969.27	4883.98		3116			5212.84			2767.19	2059.9	2235	1912.19												3447.6			3396.65			4077.04		2499.6			2705.77	3923.08	3148.44
Q9H9E3	Q9H9E3	COG4_HUMAN	COG4	Conserved oligomeric Golgi complex subunit 4	1	AAVIFADTLTLLFEGIAR	AAVIFADTLTLLFEGIAR	3	AAVIFADTLTLLFEGIAR3	6922.74	3607.86	4730.14	7518.73	4017.38		4007.41	3723.17	4872.71	2344.9						1522.28				2605.57			4375.93			2889.6			2377.32				2933.26		2645.85	2506.66	1967.86	2231.3	2808.45
Q9NR30	Q9NR30	DDX21_HUMAN	DDX21	Nucleolar RNA helicase 2	1	AAVIGDVIR	AAVIGDVIR	2	AAVIGDVIR2	808368	1170430	1244260	820773	1085150	894159	934776	1471220	605897	1190790	1106010	860566	476003	438034	369567	24865.1	35850.7	29847.5	43811	17067	19892.6	23803	23654	21451.9	552300	285313	885001	778359	485382	895560	671288	241444	856544	993156	565872	270514	2686650	4516470	2560430	899417
P58107	P58107	EPIPL_HUMAN	EPPK1	Epiplakin	1	AAVIGPDVFAK	AAVIGPDVFAK	2	AAVIGPDVFAK2					5648.99																									88770.3						68314.3			13443.2
O95071	O95071	UBR5_HUMAN	UBR5	E3 ubiquitin-protein ligase UBR5	1	AAVIIMAVEK	AAVIIMAVEK	2	AAVIIMAVEK2	25366.5	21084.8	17910.2	31108.9	25094.5	18053.5	17064.7	14586.1	18302.3	9590.36	9457.83	10573.9		14573.4	19956.9				3511.68		5011.99				7343.83	10715.5	14499.2	8498.74		11077.5	7994.06	6221.08	9838.08	17487	8139.69		32834.7	36538.1	44072.9	18955.8
Q2TAY7	Q2TAY7	SMU1_HUMAN	SMU1	WD40 repeat-containing protein SMU1	1	AAVKDVEEEK	AAVKDVEEEK	2	AAVKDVEEEK2																										5719.85	3024.57	7984.84	20673.4		5812.65	5709.46	2292.98				7080.22	4488.89	2299.12	7847.73
Q9UIF9	Q9UIF9	BAZ2A_HUMAN	BAZ2A	Bromodomain adjacent to zinc finger domain protein 2A	1	AAVLAFLVHELNGSTLIINEIDK	AAVLAFLVHELNGSTLIINEIDK	3	AAVLAFLVHELNGSTLIINEIDK3																										3102.22				2448.17	2454.56	2482.45					3117.54	1255.4		6370.31
Q6P9B9	Q6P9B9	INT5_HUMAN	INTS5	Integrator complex subunit 5	1	AAVLDHLR	AAVLDHLR	2	AAVLDHLR2	23223.8	29509.1	30184.8	30723.4	30116	40271.5	18396.4	16583.7	43851.8	10414	29280.2	27029.1	17155.9	20344	16649.6	5920.29	8786.15	3881.57		4465		3635.44	5285.41		21844.8	24833.1	18206.3		33244.8	22863.7	15819.6	40851	20674.5	11425.6		27309.9	80837	14163.8	60164	103162
P13716	P13716	HEM2_HUMAN	ALAD	Delta-aminolevulinic acid dehydratase	1	AAVLEAMTAFR	AAVLEAMTAFR	2	AAVLEAMTAFR2	52934.4	29446.6	31898.6	48313.2	30949.3	28860	48126.4	25179.3	29581.6	37357.8	34686	26476.1	43948.7	27013.4	35081.4	78391	38647.3	48184.4	27482.6	64257.8	44335	42263.2	96772.1	18517.6	25293.8	25164.5	10695.2	13853.7	35589	22708.9	23016.6	24736.7	17472.8	7790.93		8580.37	10523.8	4612.72	10474.4	6744.29
Q13206	Q13206	DDX10_HUMAN	DDX10	Probable ATP-dependent RNA helicase DDX10	1	AAVLFATDIAAR	AAVLFATDIAAR	2	AAVLFATDIAAR2	28587.4	22928.2	21186.2	29771.3	20489.4	25436.1	30383.5	19634.3	18468.7	22261.7	19878.1	13538.4	6613.22	5776.96	8592										179172	183953	71432.2	118245	330675	133958	185849	309967	176586	92141.9	50402.1	20955	164895	123443	202685	124143
Q9Y4E6	Q9Y4E6	WDR7_HUMAN	WDR7	WD repeat-containing protein 7	1	AAVLFQQVK	AAVLFQQVK	2	AAVLFQQVK2										3456.78																1698.41	3190.05	4168.1	1844.54	2496.87	1810.27			4315.23	3232.91		2385.2	7713.34		1930.44
Q9UKM9	Q9UKM9	RALY_HUMAN	RALY	RNA-binding protein Raly	1	AAVLGENGR	AAVLGENGR	2	AAVLGENGR2	37371.2	20623.7	23041.4	23300.6	20946.2	22494.6	30736.3	15934.1	23972.6	38004	28623.5	18152	13830.8	9709.86	11846.5										132990	314512	791053	964916	401221	885740	372659	378025	641854	896639	1100720	19500.7	491432	971399	362084	252065
Q13435	Q13435	SF3B2_HUMAN	SF3B2	Splicing factor 3B subunit 2	1	AAVLLEQER	AAVLLEQER	2	AAVLLEQER2	557853	511383	506857	605671	380862	389290	546607	455574	430660	515558	524672	340548	500560	495722	446144	402875	459514	390667	337010	394090	222443	276456	323390	161978	140608	211829	205588	755999	196036	211054	334227	164649	156267	709646	599826	15420.7	289920	236586	250653	276901
Q13435	Q13435	SF3B2_HUMAN	SF3B2	Splicing factor 3B subunit 2	1	AAVLLEQERQQEIAK	AAVLLEQERQQEIAK	2	AAVLLEQERQQEIAK2																									9939.37	8035.7	3881.63	25893.6	142520		14488							8412.95		21792.4
Q13435	Q13435	SF3B2_HUMAN	SF3B2	Splicing factor 3B subunit 2	1	AAVLLEQERQQEIAK	AAVLLEQERQQEIAK	3	AAVLLEQERQQEIAK3													1199.82												1899.3	2479.3	4597.09	53329.3	50885.2	2155.34	4339.23	5143.86	1796.36	3784.38	1423.74		10560.7	14649.1	3672.74	12854.9
Q9NYA4	Q9NYA4	MTMR4_HUMAN	MTMR4	Myotubularin-related protein 4	1	AAVLVANTVDR	AAVLVANTVDR	2	AAVLVANTVDR2																									21504.6	17350.9	18018.6	28522.7		17490.2	20066.5	16346.7	22832.4	20582.8	21690.7		9882.28	11371.5	7259.81	9267.2
P00325	P00325	ADH1B_HUMAN	ADH1B	All-trans-retinol dehydrogenase [NAD(+)] ADH1B	1	AAVLWEVK	AAVLWEVK	2	AAVLWEVK2																										38043.9	14662.8	14920.6			23365.1			10022.2
Q9BZE4	Q9BZE4	GTPB4_HUMAN	GTPBP4	GTP-binding protein 4	1	AAVLYVMDLSEQCGHGLR	AAVLYVMDLSEQC(UniMod:4)GHGLR	2	AAVLYVMDLSEQC(UniMod:4)GHGLR2	11934.1	9448.93		16594.9	7501.35	10858.6	9885.59	9227.8	9163.69	8226.3	6654.59	9435.65	4786.48	5070.92		3152									25720.5	37234.2		9459.67	19182			24230.7	18692.9	7729			20745		18623.2	14615.3
Q9BZE4	Q9BZE4	GTPB4_HUMAN	GTPBP4	GTP-binding protein 4	1	AAVLYVMDLSEQCGHGLR	AAVLYVMDLSEQC(UniMod:4)GHGLR	3	AAVLYVMDLSEQC(UniMod:4)GHGLR3	19270.3	16428.2	15478	22199.5	9488.95	10712.8	16573.1	8496.01	8932.71	13526.3	11036.6	10470.4	8810.79	5563.9	6938.57	5162.78	3267.9	3383.27		3378.24			3228.05		33126	30927.9	9553.4	11967.9	22807.9	14820.6	33448.9	24986.7	17868	7040.68	5116.47	7671.31	22490.8	6056.67	15758.7	11894.2
Q6P2Q9	Q6P2Q9	PRP8_HUMAN	PRPF8	Pre-mRNA-processing-splicing factor 8	1	AAVMHDILDMMPEGIK	AAVMHDILDMMPEGIK	2	AAVMHDILDMMPEGIK2	104221	112024	153658	124313	99996.7	172338	132532	126670	188836	40504.5	157572	199018	96801.2	99088	87409.3	27583.8	35721.6	43394.2		15188	12071.8		11885.5		786918	923111	239030	249961	924173	497468	791135	968160	819151	95263.5	15248.5	490762	546129	61119.3	460847	592519
Q6P2Q9	Q6P2Q9	PRP8_HUMAN	PRPF8	Pre-mRNA-processing-splicing factor 8	1	AAVMHDILDMMPEGIK	AAVMHDILDMMPEGIK	3	AAVMHDILDMMPEGIK3	211508	203271	271418	296970	189939	238460	274312	263814	293587	144450	284268	288901	160478	174067	145777	55374.5	63251.2	44975.8	12037	20198.1	18636.3	8106.95	23616.1	7585.44	1169350	1503970	672145	526611	898114	1090600	1328890	1811400	1287420	416294	36172.1	927148	1031190	151670	783945	1151780
Q6P2Q9	Q6P2Q9	PRP8_HUMAN	PRPF8	Pre-mRNA-processing-splicing factor 8	1	AAVMHDILDMMPEGIKQNK	AAVMHDILDMMPEGIKQNK	3	AAVMHDILDMMPEGIKQNK3																									3203.14	3776.17		2969.47	35751.1		3476.16	2961.77	2133.09				2417.01			5325.56
Q6P2Q9	Q6P2Q9	PRP8_HUMAN	PRPF8	Pre-mRNA-processing-splicing factor 8	1	AAVMHDILDMMPEGIKQNK	AAVMHDILDMMPEGIKQNK	4	AAVMHDILDMMPEGIKQNK4																									7547.75	13898.2			18800.5		13181.5	3788.71								6513.24
P35222	P35222	CTNB1_HUMAN	CTNNB1	Catenin beta-1	1	AAVMVHQLSK	AAVMVHQLSK	2	AAVMVHQLSK2									8914.54																							11184		10594.4			10366.7			15951.5
Q8N8S7	Q8N8S7	ENAH_HUMAN	ENAH	Protein enabled homolog	1	AAVMVYDDANK	AAVMVYDDANK	2	AAVMVYDDANK2	30094.6	40611.8	57371.5	49656.6	40735.1	51804.4	36202.9	45714.6	53997.4	26541.8	45883.4	53050.3	30788.1	44306.7	41325.1	38168.9	48004.5	42186.7	29251.9	39844.4	39634.3	40041.7	45871.5	30723	8307.41	10227.6	16743.3	13749.1	7159.33	15605.5	11700	9382.67	10758	11666.8	18766.1		26082.6	23304.3	23579.7	29474.7
Q8N8S7	Q8N8S7	ENAH_HUMAN	ENAH	Protein enabled homolog	1	AAVMVYDDANKK	AAVMVYDDANKK	2	AAVMVYDDANKK2	545560	279478	216074	391356	233445	185313	421473	144587	173176	250576	211805	138748	228622	212655	146146	255061	202562	93090.5	213304	182731	85666.4	256848	209013	70555	252264	254421	189467	152803	275040	82884.2	272071	271515	166470	119084	33393.7	97482.3	395488	199434	282915	694651
Q8N8S7	Q8N8S7	ENAH_HUMAN	ENAH	Protein enabled homolog	1	AAVMVYDDANKK	AAVMVYDDANKK	3	AAVMVYDDANKK3	55395.1	20473.9	9613.54	45545.3	18319.3	8675.06	44654.9	10643.3	6584.3	18066.2	15878.7	6876.68	20482.7	14853.6	8157.6	23364.5	23967.7	7600.18	18475.4	20841.8	4764.32	20226.1	25336.2		4989.03	5941.42	6551.27	4984.01		8838.03	6191.88	7533.55					10950.6	7378.37	6539.88	14496.2
O43301	O43301	HS12A_HUMAN	HSPA12A	Heat shock 70 kDa protein 12A	1	AAVNGYSGSDTVGAGFTQAK	AAVNGYSGSDTVGAGFTQAK	2	AAVNGYSGSDTVGAGFTQAK2	3226.74	2050.89	2556.13	2940.1				1520.19		3242.98	3123.97						3203.92	2368.54		2706.83					3234.91			3498.66	4948.62			3823.14	3415.66				2854.12			4121.78
Q9UKB1	Q9UKB1;Q9Y297	FBW1B_HUMAN	FBXW11	F-box/WD repeat-containing protein 11	0	AAVNVVDFDDK	AAVNVVDFDDK	2	AAVNVVDFDDK2																													7255.6	17494.9			18630	9985.73	18321.8	13937.5	21655.5	16474.1	28974.3	18170.6
Q9Y2E5	Q9Y2E5	MA2B2_HUMAN	MAN2B2	Epididymis-specific alpha-mannosidase	1	AAVPAWEAVEMEIVAGQLVTEIR	AAVPAWEAVEMEIVAGQLVTEIR	3	AAVPAWEAVEMEIVAGQLVTEIR3	4006.18	4125.74	4180.17	3177.88	2438.33	4216.5			6050.32		4851.98	4900.51		3678.86			3707.86	3961.36			4564.58		5433.55			3735.81					4299.42			2412.64
P05023	P05023;P13637;P50993	AT1A1_HUMAN	ATP1A1	Sodium/potassium-transporting ATPase subunit alpha-1	0	AAVPDAVGK	AAVPDAVGK	2	AAVPDAVGK2		53221.7	38574.2	45485	46562.6		50388.4	96140.8		286249	43954.4	24455.7	276435	76682.1	76386.2	133373	97453	132278	259701	95684.8	68120.4	147436	59837.4	219689		22524.6	53192.4	16194.5		108659			35189.1	210840	403044		26030.7	81765.4
Q13886	Q13886	KLF9_HUMAN	KLF9	Krueppel-like factor 9	1	AAVPEHGVAPDAER	AAVPEHGVAPDAER	2	AAVPEHGVAPDAER2	6292.08	4941.69	7537.05	7405.3	7099.01	5254.15	5544.68	4398.89		3307.76	3732.65														4419.47	5650.4	7238.11	3644.53	8031.5	4612.6	6934.15	9740.23	7385.54	20762.5	10700.1	38428.8	37831.3	22039	24957.4	33007.5
P06733	P06733;P09104;P13929	ENOA_HUMAN	ENO1	Alpha-enolase	0	AAVPSGASTGIYEALELR	AAVPSGASTGIYEALELR	2	AAVPSGASTGIYEALELR2	18359.4	21236.8	29600	17187.7	15616.4	26884.1	23369.3	19460.7	20434.7	15193.9	22337.8	21156.5	20411.3	22117.4	24144.6	19914.7	32594	19800.7	11879.9	27257.6	20794.1	13413.9	21023.2	8948.19	2065190	2357540	1778110	1733530	2125230	1788240	16059.2	2203390	2418290	1092970	1207320	27554.7	9309.63	1200040	16136.5	13873.4
P06733	P06733;P09104;P13929	ENOA_HUMAN	ENO1	Alpha-enolase	0	AAVPSGASTGIYEALELR	AAVPSGASTGIYEALELR	3	AAVPSGASTGIYEALELR3	142891	104812	62490.7	159980	117693	80049.7	193590	134398	49171.1	158005	173612	64647.3	212787	165138	75008	238531	236666	76988	111463	254954	72475.1	109822	155104	18554.5	48516.9	68477.8	12961.3	6763.81	43837.5	22978	49467	60544.9	59788.6	8535.92	7311.62	117418	21050.8	5080.55	37875.7	25531.6
P06733	P06733	ENOA_HUMAN	ENO1	Alpha-enolase	1	AAVPSGASTGIYEALELRDNDK	AAVPSGASTGIYEALELRDNDK	3	AAVPSGASTGIYEALELRDNDK3	3888.99						2217.21																		10388.8	3307.87		5974.2	36109.2		9043.61	4451.74								2901.66
P00558	P00558	PGK1_HUMAN	PGK1	Phosphoglycerate kinase 1	1	AAVPSIK	AAVPSIK	2	AAVPSIK2	12649.1	29525.6	14130.2	10059.5	9280	8035.27	18607.9	25335.2	7760.34	223851	21483.7	10163.8	195897			66151.7	27642.4	25492.2	95532.7	17697.3	16367.2	42782.1	25823.1	146480				17307.6						33170.5	55725.2			31124
Q71F56	Q71F56	MD13L_HUMAN	MED13L	Mediator of RNA polymerase II transcription subunit 13-like	1	AAVPYPPTVADLQR	AAVPYPPTVADLQR	2	AAVPYPPTVADLQR2	30302.3	28536.7	24490.7	22188.6	27419.1	27484.1	35272.1	24404.7	29873.9	15321.2	23809.4	26913.5	11854.2	18074.8	18312.8	5502.86	7540.33	7456.1		6373.68			1952.95		7515.15	5969.98	9339.07	4594.03	6322.05	6473.46	9271.32	9740.57	10739.6	7155.28	4175.85	13683.4	49289.7	28178.8	49609.8	61416.7
Q8NEF9	Q8NEF9	SRFB1_HUMAN	SRFBP1	Serum response factor-binding protein 1	1	AAVQAFK	AAVQAFK	2	AAVQAFK2	12731.9	16338.7		10119.5			24124.7	17154.8		47800.5	10053.8		37739	12955	12292.1	14487.8	12813.8	15988.5									7152.99							15797.3	27085.1		4434.43	37094.8
P49768	P49768	PSN1_HUMAN	PSEN1	Presenilin-1	1	AAVQELSSSILAGEDPEER	AAVQELSSSILAGEDPEER	2	AAVQELSSSILAGEDPEER2	29409.3	12787.3	8597.63	27438	17182.3	8662.03	26545	10649.9	8478.01	14767.5	14153.5		19906.2	13561	6310.77	25172.4	14763	7496.43	21548.1	26207.9	5619.94	28951.3	44476.8	4220.13	13280.8	17499.2	11103.7	11760.9	23650.5	10802.3	18121.5	18209.2	13184.9	6348.19				3603.25	8183.63
P49768	P49768	PSN1_HUMAN	PSEN1	Presenilin-1	1	AAVQELSSSILAGEDPEER	AAVQELSSSILAGEDPEER	3	AAVQELSSSILAGEDPEER3	10522.6	5142.27	1569.04	6882.45	4507.66	1410.12	7519.45	2069.73		4333.28	3000.82		7878.13	4639.09		9421.69	4721.93	2379.93	8137.18	8849.27		11490.5	12752.4					4096.66			2832.65	1731.69	2613.52				1855.45			1316.04
Q9UMY1	Q9UMY1	NOL7_HUMAN	NOL7	Nucleolar protein 7	1	AAVQFLNNAWGIQK	AAVQFLNNAWGIQK	2	AAVQFLNNAWGIQK2			3322.24	2047.68	2507.06	4697.65	3182.6		4463.52	2077.37	3814.42	2854.57	2555.01	2818.97	4095.56		4676.96	8382.39		7755.92	7031.87	4506.41	6791.12	4310.59	42896.8	45932.9	13551.6	45064.4	160703	18861.4	52919.4	89826.1	27086.6	16519.5	7276.81	51887.8	42664.7	22354.9	31127.1	19913.9
P22033	P22033	MUTA_HUMAN	MMUT	Methylmalonyl-CoA mutase, mitochondrial	1	AAVQVLDDIEK	AAVQVLDDIEK	2	AAVQVLDDIEK2					18798.8					20546.4			9087.83																						18064.6			22513.8		29213.6
Q9P2Q2	Q9P2Q2	FRM4A_HUMAN	FRMD4A	FERM domain-containing protein 4A	1	AAVSDELR	AAVSDELR	2	AAVSDELR2	37993.6	40687.8	60058.3	48947.8	46004.6	37584.7	40089.8	39345.6		43406	39929.8	23782.3	18795.4	26122.5	21991.6												23276.8	29861						53638.7	58319.9		44777.5	75803	36267.3	34714.9
Q7Z3T8	Q7Z3T8	ZFY16_HUMAN	ZFYVE16	Zinc finger FYVE domain-containing protein 16	1	AAVSDLDK	AAVSDLDK	2	AAVSDLDK2	19275.2	14019.1	19619.4	16645.8		12708.6		20687.7		29693.1	9645.75		32926.1	13063.9	20197.8	25893.2	38229.8	50721.9	28331.5	35981.6	33308.4	39373.8	39139.6	26026.2
Q9BQS8	Q9BQS8	FYCO1_HUMAN	FYCO1	FYVE and coiled-coil domain-containing protein 1	1	AAVSQQGEQLQTER	AAVSQQGEQLQTER	2	AAVSQQGEQLQTER2	3597.08				1230.86		2422.56																		41743.8	26574.2	14434.8	29634.2	31083.8	8199.01	38766.3	34249.6	17414	18436.8	15384	7744.59	19040.9	12004.5	7372.15	23079.1
Q9H9L3	Q9H9L3	I20L2_HUMAN	ISG20L2	Interferon-stimulated 20 kDa exonuclease-like 2	1	AAVSWLTPAPSK	AAVSWLTPAPSK	2	AAVSWLTPAPSK2	31456.7	18680.2	16646.9	26035.4	32465.4	31281.1	32641.8	16121.2	14414.6	13232.7	11472.8	10858.4													33598.9	27912.5	16127.9	26715.6	36180.2	19615.2	44424.4	31896.4	28481.9	106454	23125	51925.6	257862	132823	174003	173535
Q6P6B7	Q6P6B7	ANR16_HUMAN	ANKRD16	Ankyrin repeat domain-containing protein 16	1	AAVTGQDEAIR	AAVTGQDEAIR	2	AAVTGQDEAIR2	30980.4	24584.3	28943.1		30001	32951.3	32693.1	25952.8	33068.5	18180.5	23832.7	26571.2			20084.1											19828.9	26202.6	17352.4					20702.4	39598.2	107414		97869.7	55395.9	89478.7	94132.7
Q8IZT6	Q8IZT6	ASPM_HUMAN	ASPM	Abnormal spindle-like microcephaly-associated protein	1	AAVTIQSK	AAVTIQSK	2	AAVTIQSK2																											8061.81	12284.7		7401				17171.4	17554.3			13156.8
Q8NFQ8	Q8NFQ8	TOIP2_HUMAN	TOR1AIP2	Torsin-1A-interacting protein 2	1	AAVVHHFESFPAGSTLIFYK	AAVVHHFESFPAGSTLIFYK	2	AAVVHHFESFPAGSTLIFYK2				31405.2			28797.8	8993.44					14266.1				8836.49						8668.68					4827.39			18659.4	7819.85
Q15125	Q15125	EBP_HUMAN	EBP	3-beta-hydroxysteroid-Delta(8),Delta(7)-isomerase	1	AAVVPLGTWR	AAVVPLGTWR	2	AAVVPLGTWR2		5893.28				12823.1				5625.99	6676.56	9093.53				11415.7		13332			10681.9		3366.66	7468.88	11017.5		7969.87	12725.4	21487.6	8033.52	9869.92	15464.6	10268.2	4031.32		15018.8	8201.8
[truncated: 158,193 more rows]
[truncated: 11 more columns]

## Sheet: Table_S7B
Protein.Group	Protein.Ids	Protein.Names	Genes	First.Protein.Description	C:\DIA-NN Search Holder\20240504_8Temp_6Well_IRT_Sol_temp1_Rep1_Slot2-1_1_3042.d	C:\DIA-NN Search Holder\20240504_8Temp_6Well_IRT_Sol_temp1_Rep2_Slot2-10_1_3050.d	C:\DIA-NN Search Holder\20240504_8Temp_6Well_IRT_Sol_temp1_Rep3_Slot2-19_1_3058.d	C:\DIA-NN Search Holder\20240504_8Temp_6Well_IRT_Sol_temp2_Rep1_Slot2-2_1_3041.d	C:\DIA-NN Search Holder\20240504_8Temp_6Well_IRT_Sol_temp2_Rep2_Slot2-11_1_3049.d	C:\DIA-NN Search Holder\20240504_8Temp_6Well_IRT_Sol_temp2_Rep3_Slot2-20_1_3057.d	C:\DIA-NN Search Holder\20240504_8Temp_6Well_IRT_Sol_temp3_Rep1_Slot2-3_1_3040.d	C:\DIA-NN Search Holder\20240504_8Temp_6Well_IRT_Sol_temp3_Rep2_Slot2-12_1_3048.d	C:\DIA-NN Search Holder\20240504_8Temp_6Well_IRT_Sol_temp3_Rep3_Slot2-21_1_3056.d	C:\DIA-NN Search Holder\20240504_8Temp_6Well_IRT_Sol_temp4_Rep1_reinject_Slot2-4_1_3039.d	C:\DIA-NN Search Holder\20240504_8Temp_6Well_IRT_Sol_temp4_Rep2_Slot2-13_1_3047.d	C:\DIA-NN Search Holder\20240504_8Temp_6Well_IRT_Sol_temp4_Rep3_Slot2-22_1_3055.d	C:\DIA-NN Search Holder\20240504_8Temp_6Well_IRT_Sol_temp5_Rep1_reinject_Slot2-5_1_3038.d	C:\DIA-NN Search Holder\20240504_8Temp_6Well_IRT_Sol_temp5_Rep2_Slot2-14_1_3046.d	C:\DIA-NN Search Holder\20240504_8Temp_6Well_IRT_Sol_temp5_Rep3_Slot2-23_1_3054.d	C:\DIA-NN Search Holder\20240504_8Temp_6Well_IRT_Sol_temp6_Rep1_reinject_Slot2-6_1_3037.d	C:\DIA-NN Search Holder\20240504_8Temp_6Well_IRT_Sol_temp6_Rep2_Slot2-15_1_3045.d	C:\DIA-NN Search Holder\20240504_8Temp_6Well_IRT_Sol_temp6_Rep3_Slot2-24_1_3053.d	C:\DIA-NN Search Holder\20240504_8Temp_6Well_IRT_Sol_temp7_Rep1_reinject_Slot2-7_1_3036.d	C:\DIA-NN Search Holder\20240504_8Temp_6Well_IRT_Sol_temp7_Rep2_Slot2-16_1_3044.d	C:\DIA-NN Search Holder\20240504_8Temp_6Well_IRT_Sol_temp7_Rep3_Slot2-25_1_3052.d	C:\DIA-NN Search Holder\20240504_8Temp_6Well_IRT_Sol_temp8_Rep1_reinject_Slot2-8_1_3035.d	C:\DIA-NN Search Holder\20240504_8Temp_6Well_IRT_Sol_temp8_Rep2_Slot2-17_1_3043.d	C:\DIA-NN Search Holder\20240504_8Temp_6Well_IRT_Sol_temp8_Rep3_Slot2-26_1_3051.d	C:\DIA-NN Search Holder\20240505_8Temp_6Well_IRT_InSol_temp1_Rep1_Slot1-10_1_3061.d	C:\DIA-NN Search Holder\20240505_8Temp_6Well_IRT_InSol_temp1_Rep2_Slot1-19_1_3069.d	C:\DIA-NN Search Holder\20240505_8Temp_6Well_IRT_InSol_temp1_Rep3_Slot1-28_1_3077.d	C:\DIA-NN Search Holder\20240505_8Temp_6Well_IRT_InSol_temp2_Rep1_Slot1-11_1_3062.d	C:\DIA-NN Search Holder\20240505_8Temp_6Well_IRT_InSol_temp2_Rep2_Slot1-20_1_3070.d	C:\DIA-NN Search Holder\20240505_8Temp_6Well_IRT_InSol_temp2_Rep3_Slot1-29_1_3078.d	C:\DIA-NN Search Holder\20240505_8Temp_6Well_IRT_InSol_temp3_Rep1_Slot1-12_1_3063.d	C:\DIA-NN Search Holder\20240505_8Temp_6Well_IRT_InSol_temp3_Rep2_Slot1-21_1_3071.d	C:\DIA-NN Search Holder\20240505_8Temp_6Well_IRT_InSol_temp3_Rep3_Slot1-30_1_3079.d	C:\DIA-NN Search Holder\20240505_8Temp_6Well_IRT_InSol_temp4_Rep1_Slot1-13_1_3064.d	C:\DIA-NN Search Holder\20240505_8Temp_6Well_IRT_InSol_temp4_Rep2_Slot1-22_1_3072.d	C:\DIA-NN Search Holder\20240505_8Temp_6Well_IRT_InSol_temp4_Rep3_Slot1-31_1_3080.d	C:\DIA-NN Search Holder\20240505_8Temp_6Well_IRT_InSol_temp5_Rep1_Slot1-14_1_3065.d	C:\DIA-NN Search Holder\20240505_8Temp_6Well_IRT_InSol_temp5_Rep2_Slot1-23_1_3073.d	C:\DIA-NN Search Holder\20240505_8Temp_6Well_IRT_InSol_temp5_Rep3_Slot1-32_1_3081.d	C:\DIA-NN Search Holder\20240505_8Temp_6Well_IRT_InSol_temp6_Rep1_Slot1-15_1_3066.d	C:\DIA-NN Search Holder\20240505_8Temp_6Well_IRT_InSol_temp6_Rep2_Slot1-24_1_3074.d	C:\DIA-NN Search Holder\20240505_8Temp_6Well_IRT_InSol_temp6_Rep3_Slot1-33_1_3082.d	C:\DIA-NN Search Holder\20240505_8Temp_6Well_IRT_InSol_temp7_Rep1_Slot1-16_1_3067.d	C:\DIA-NN Search Holder\20240505_8Temp_6Well_IRT_InSol_temp7_Rep2_Slot1-25_1_3075.d	C:\DIA-NN Search Holder\20240505_8Temp_6Well_IRT_InSol_temp7_Rep3_Slot1-34_1_3083.d
[truncated: 10,214 more rows]
[truncated: 6 more columns]

[truncated: 2 more sheets: Table_S7C, Table_S7D]
